# Supplementary material for: Genome-wide transcriptome analysis reveals small RNA profiles involved in early stages of stolon-to-tuber transitions in potato under photoperiodic conditions
Source: BMC Plant Biol. 2018 Nov 16;18:284. doi: 10.1186/s12870-018-1501-4 (PMC6238349; doi:10.1186/s12870-018-1501-4)
Supplement: Supplementary file 2 — Table S1. List of primers (XLSX 12 kb) [file 12870_2018_1501_MOESM2_ESM.xlsx]

## Sheet: Primers
Table S1. List of primers used in this study (miRNA-specific STP primers for miRNA detection and validation, RLM-RACE for target cleavage, target validation, siRNA detection and adaptors used for sRNA library preparation)
Sr. No.	Primer name	Sequence (5'→3')	Purpose
1	n-miR302 STP	GTCGTATCCAGTGCAGGGTCCGAGGTATTCGCACTGGATACGACTTTCCC	For cDNA synthesis
2	n-miR147 STP	GTCGTATCCAGTGCAGGGTCCGAGGTATTCGCACTGGATACGACAGGCTA	For cDNA synthesis
3	n-miR93 STP	GTCGTATCCAGTGCAGGGTCCGAGGTATTCGCACTGGATACGACGGAATC	For cDNA synthesis
4	n-miR40 STP	GTCGTATCCAGTGCAGGGTCCGAGGTATTCGCACTGGATACGACAGGCTT	For cDNA synthesis
5	n-miR276 STP	GTCGTATCCAGTGCAGGGTCCGAGGTATTCGCACTGGATACGACAAGTCT	For cDNA synthesis
6	n-miR221 STP	GTCGTATCCAGTGCAGGGTCCGAGGTATTCGCACTGGATACGACAGATCT	For cDNA synthesis
7	n-miR206 STP	GTCGTATCCAGTGCAGGGTCCGAGGTATTCGCACTGGATACGACTCGGCA	For cDNA synthesis
8	n-miR139 STP	GTCGTATCCAGTGCAGGGTCCGAGGTATTCGCACTGGATACGACCATTTC	For cDNA synthesis
9	miR399g STP	GTCGTATCCAGTGCAGGGTCCGAGGTATTCGCACTGGATACGACTAGGGC	For cDNA synthesis
10	miR482d STP	GTCGTATCCAGTGCAGGGTCCGAGGTATTCGCACTGGATACGACGGCATG	For cDNA synthesis
11	miR319 STP	GTCGTATCCAGTGCAGGGTCCGAGGTATTCGCACTGGATACGACGAAGGG	For cDNA synthesis
12	miR8006 STP	GTCGTATCCAGTGCAGGGTCCGAGGTATTCGCACTGGATACGACGGTGCC	For cDNA synthesis
13	miR479 STP	GTCGTATCCAGTGCAGGGTCCGAGGTATTCGCACTGGATACGACGAGTGA	For cDNA synthesis
14	miR477b STP	GTCGTATCCAGTGCAGGGTCCGAGGTATTCGCACTGGATACGACCAGAAG	For cDNA synthesis
15	miR477a STP	GTCGTATCCAGTGCAGGGTCCGAGGTATTCGCACTGGATACGACGAGAAG	For cDNA synthesis
16	U6 STP	GTCGTATCCAGTGCAGGGTCCGAGGTATTCGCACTGGATACGACTTGGAC	For cDNA synthesis
17	n-miR302 FP	ACGGCGGTGTTCAAGAAAGTTGT	For real-time analysis
18	n-miR147 FP	GCGGCGGTATCATCTCGAATTTTGAA	For real-time analysis
19	n-miR93 FP	CAGCGGTAGCTGCTGACCTATG	For real-time analysis
20	n-miR40 FP	CAGCGGTAGGGTCTGTAGATGACTT	For real-time analysis
21	n-miR276 FP	GCGGCGGTTTCCAACTATCTTCT	For real-time analysis
22	n-miR221 FP	AAGCGGTTTCTGGTGCTGATGG	For real-time analysis
23	n-miR206 FP	TATCGGTCAGCCAGGGATGACT	For real-time analysis
24	n-miR139 FP	CGGCGGTACTGGAGGGCATAAATAT	For real-time analysis
25	miR399g FP	TACAGTCGCCAAAGGGGAGCT	For real-time analysis
26	miR482d FP	TACAGTTCTTGCCTACACCGCC	For real-time analysis
27	miR319 FP	CAGCGGTTTGGACTGAAGGGTT	For real-time analysis
28	miR8006 FP	CAGCGGTTAGTTTTTGGACGACAGG	For real-time analysis
29	miR479 FP	CAGCGGTTGAGCCGAACCAATA	For real-time analysis
30	miR477b FP	CAGCGGTACTCTCCCTCAAAGG	For real-time analysis
31	miR477a FP	TAGAGGTCCTCTCCCTCAAGGG	For real-time analysis
32	U6 FP	GACACGCACAAATCGAGAAATG	For real-time analysis
33	Universal RP	AGTGCAGGGTCCGAGGT	For real-time analysis
34	StASHR38984 FP1	TAGGGGGTACCCATTGACCCA	Target validation
35	StASHR38984 RPi	GCATTTGGGTATCAGATTCACAGCAAACT	Target validation
36	StHT4314-FP1	GAGTGCTATGTTGCTCGGGATCT	Target validation
37	StHT4314-Rpi	GGTCAGATAGGGTGTGCTTTACGTTC	Target validation
38	StDELLA9455 FP1	GCTTTGAGGTTGCTTTATGAGACATGC	Target validation
39	StDELLA9455 RPi	GCCAGGGCGATTAACAAGACTCT	Target validation
40	StTCP1253 FP1	GCGACCTAGTCCCAGTTGTGAC	Target validation
41	StTCP1253 RPi	CCTTTCTGATCTGAATGCCGGTTGT	Target validation
42	StPTB6 0830 qFP	GCTTGTTGAGATGAAATATTGTTG	Target validation
43	StPTB6 0830 qRP	GAGAGTCCAGAGAGCCGTAC	Target validation
44	StSWI13 2338 qFP	GCAGCACCAGCAGCATATAAC	Target validation
45	StSWI13 2338 qRP	ATGCACTACTTTTGGCGAATCC	Target validation
46	StTCP4 4329 qFP	GCATTTACTCAAAGGGAACCC	Target validation
47	StTCP4 4329 qRP	ATCCTAGCTGGCACTTGAAAAT	Target validation
48	StPHO2 6435 TAS qFP	GGCACTTCTACTAGGACCACA	Target validation
49	StPHO2 6435 TAS qRP	CGGTGGTGGAGTCTAACAACT	Target validation
50	StARF10 FP	GTCCAGCAGTCCTTTCTGTTGTTT	5'RLM-RACE and target validation
51	StARF10 RPi	GCTGCAACACGCTGGAAACTT	5'RLM-RACE and target validation
52	StARF10 RPo	GGCTGACCGAAGAGTAAGAACC	5'RLM-RACE and target validation
53	StGRAS1475 FP	CGGCGTGAATAAAAGCCGTGAG	5'RLM-RACE and target validation
54	StGRAS1475 RPi	CGTGTAACGTACCGGAAGCAGC	5'RLM-RACE and target validation
55	StGRAS1475 RPo	GCTAGAACATCTCCCTGATGGTGT	5'RLM-RACE and target validation
56	StGAMYB8426 FP	GCAACTCCTCTTCAGAGCCCA	5'RLM-RACE and target validation
57	StGAMYB8426 RPo	GATGTCTCGTTCCCTTGGTGTGA	5'RLM-RACE and target validation
58	StGAMYB8426 RPi	GTTGCTAGGTGACAGACTACCGGAT	5'RLM-RACE and target validation
59	StTm2 1269 TAS FP	TGCCCGGTCTGGGGAAAA	5'RLM-RACE and target validation
60	StTm2 1269 TAS RPi	GTCCAACTTCCTTGGCTATGCC	5'RLM-RACE and target validation
61	StTm2 1269 TAS RPo	AACATCCCAAATGTCATCTAGGAC	5'RLM-RACE and target validation
62	StTm2 siR1 STP	GTCGTATCCAGTGCAGGGTCCGAGGTATTCGCACTGGATACGACACACTC	siRNA cDNA synthesis
63	StTm2 siR3 STP	GTCGTATCCAGTGCAGGGTCCGAGGTATTCGCACTGGATACGACCTTGGC	siRNA cDNA synthesis
64	StPHO2 -siR3 STP	GTCGTATCCAGTGCAGGGTCCGAGGTATTCGCACTGGATACGACGCCGTG	siRNA cDNA synthesis
65	StPHO2 -siR4 STP	GTCGTATCCAGTGCAGGGTCCGAGGTATTCGCACTGGATACGACGCACTT	siRNA cDNA synthesis
66	StTm2 siR1 FP	CGGCGGCGTTCGTGATCAATTT	siRNA detection
67	StTm2 siR3 FP	CGGCGGTATCTTACTCGGCATA	siRNA detection
68	StPHO2 -siR3 FP	GCGGCGGCCACCTAGAATATAAA	siRNA detection
69	StPHO2 -siR4 FP	CGGGCTTGTTGTGGTCCTAGTAG	siRNA detection
70	Illumina sRNA 3' adaptor	CAAGCAGAAGACGGCATACGAGAT[index]GTGACTGGAGTTCCTTGGCACCCGAGAATTCCA	sRNA library preparation
