# Supplementary material for: Genome-wide transcriptome analysis reveals small RNA profiles involved in early stages of stolon-to-tuber transitions in potato under photoperiodic conditions
Source: BMC Plant Biol. 2018 Nov 16;18:284. doi: 10.1186/s12870-018-1501-4 (PMC6238349; doi:10.1186/s12870-018-1501-4)
Supplement: Supplementary file 3 — Table S2. List of conserved and novel miRNAs (XLSX 104 kb) [file 12870_2018_1501_MOESM3_ESM.xlsx]

## Sheet: Conserved miRNAs
Table S2. List of conserved miRNAs
miRNA name	LD4A count	LD4B count	LD7A count	LD7B count	LD10A count	LD10B count	SD4A count	SD4B count	SD7A count	SD7B count	SD10A count	SD10B count	mature miRNA	miRBase ID
stu-miR156a	168	158	145	246	189	149	126	174	218	181	294	159	UUGACAGAAGAUAGAGAGCAC	>stu-miR156a MIMAT0031296
stu-miR156b	168	158	145	246	189	149	126	174	218	181	294	159	UUGACAGAAGAUAGAGAGCAC	>stu-miR156b MIMAT0031297
stu-miR156c	168	158	145	244	188	148	126	174	218	181	293	159	UUGACAGAAGAUAGAGAGCAC	>stu-miR156c MIMAT0031298
stu-miR156d-3p	91	63	73	113	83	118	46	66	102	100	185	122	GCUCUCUAUGCUUCUGUCAUCA	>stu-miR156d-3p MIMAT0031300
stu-miR156d-5p	204	180	170	303	223	189	145	193	248	214	342	187	UUGACAGAAGAUAGAGAGCAC	>stu-miR156d-5p MIMAT0031299
stu-miR156e	3	5	6	5	5	3	7	5	8	9	14	12	UGACAGAAGAGAGUGAGCAC	>stu-miR156e MIMAT0031346
stu-miR156f-3p	5	7	5	3	5	9	7	5	3	5	3	2	CUCACUUCUCUUUCUGUCAAUC	>stu-miR156f-3p MIMAT0031348
stu-miR156f-5p	68	108	95	91	49	106	84	110	62	121	110	28	CUGACAGAAGAGAGUGAGCA	>stu-miR156f-5p MIMAT0031347
stu-miR156g-3p	4	1	4	0	1	5	2	4	6	6	21	26	GCUUACUCUCUAUCUGUCACC	>stu-miR156g-3p MIMAT0031350
stu-miR156g-5p	3	5	6	5	5	3	7	5	8	9	14	12	UGACAGAAGAGAGUGAGCAC	>stu-miR156g-5p MIMAT0031349
stu-miR156h-3p	1	0	0	0	1	0	0	1	0	1	1	1	GCUCACUGCUCUAUCUGUCACC	>stu-miR156h-3p MIMAT0031352
stu-miR156h-5p	3	5	6	5	5	3	7	5	8	9	14	12	UGACAGAAGAGAGUGAGCAC	>stu-miR156h-5p MIMAT0031351
stu-miR156i-3p	1	0	0	0	1	0	0	1	0	1	1	1	GCUCACUGCUCUAUCUGUCACC	>stu-miR156i-3p MIMAT0031354
stu-miR156i-5p	3	5	6	5	5	3	7	5	8	9	14	12	UGACAGAAGAGAGUGAGCAC	>stu-miR156i-5p MIMAT0031353
stu-miR156j-3p	1	0	0	0	1	0	0	1	0	1	1	1	GCUCACUGCUCUAUCUGUCACC	>stu-miR156j-3p MIMAT0031356
stu-miR156j-5p	3	5	6	5	5	3	7	5	8	9	14	12	UGACAGAAGAGAGUGAGCAC	>stu-miR156j-5p MIMAT0031355
stu-miR156k-3p	1	0	0	0	1	0	0	1	0	1	1	1	GCUCACUGCUCUAUCUGUCACC	>stu-miR156k-3p MIMAT0031358
stu-miR156k-5p	3	5	6	5	5	3	7	5	8	9	14	12	UGACAGAAGAGAGUGAGCAC	>stu-miR156k-5p MIMAT0031357
stu-miR160a-3p	27	39	25	33	18	43	25	16	19	27	42	6	GCGUAUGAGGAGCCAAGCAUA	>stu-miR160a-3p MIMAT0031284
stu-miR160a-5p	50	40	52	65	45	137	32	71	58	48	115	33	UGCCUGGCUCCCUGUAUGCCA	>stu-miR160a-5p MIMAT0031283
stu-miR160b	48	41	52	65	45	138	32	71	58	48	115	33	UGCCUGGCUCCCUGUAUGCCA	>stu-miR160b MIMAT0031285
stu-miR162a-3p	4148	4393	3917	4408	4607	3228	4339	5883	3528	5181	3668	2479	UCGAUAAACCUCUGCAUCCAG	>stu-miR162a-3p MIMAT0031280
stu-miR162a-5p	97	87	87	61	64	58	52	85	42	121	94	53	GGAGGCAGCGGUUCAUCGAUC	>stu-miR162a-5p MIMAT0031279
stu-miR162b-3p	4148	4393	3917	4408	4607	3228	4339	5883	3528	5181	3668	2479	UCGAUAAACCUCUGCAUCCAG	>stu-miR162b-3p MIMAT0031282
stu-miR162b-5p	97	87	87	61	64	58	52	85	42	121	94	53	GGAGGCAGCGGUUCAUCGAUC	>stu-miR162b-5p MIMAT0031281
stu-miR164-3p	2	1	1	0	3	1	2	4	0	1	4	0	CAUGUGCUCUAGCUCUCCAGC	>stu-miR164-3p MIMAT0030973
stu-miR164-5p	0	0	1	0	0	0	0	1	0	0	2	0	UGGAGAAGCAGGGCACAUGCU	>stu-miR164-5p MIMAT0031235
stu-miR166a-3p	169523	197642	147575	214793	194995	105078	207839	296134	178055	189924	148236	76896	UCGGACCAGGCUUCAUUCCCC	>stu-miR166a-3p MIMAT0031250
stu-miR166a-5p	988	1099	948	1408	1067	2414	748	915	637	1175	1387	656	GGAAUGUUGUCUGGCUCGAGG	>stu-miR166a-5p MIMAT0031249
stu-miR166b	38761	42497	32816	44461	39526	28313	34412	52285	38766	37706	36646	16166	UCGGACCAGGCUUCAUUCCUC	>stu-miR166b MIMAT0031251
stu-miR166c-3p	169523	197642	147575	214793	194995	105078	207839	296134	178055	189924	148236	76896	UCGGACCAGGCUUCAUUCCCC	>stu-miR166c-3p MIMAT0031253
stu-miR166c-5p	5	4	2	5	4	12	2	1	2	7	7	3	GGAAUGUUGUUUGGCUCGAGG	>stu-miR166c-5p MIMAT0031252
stu-miR166d-3p	169523	197642	147575	214793	194995	105078	207839	296134	178055	189924	148236	76896	UCGGACCAGGCUUCAUUCCCC	>stu-miR166d-3p MIMAT0031255
stu-miR166d-5p	241	386	287	149	216	354	145	182	89	516	226	1020	AGAAUGUCGUCUGGUUCGAGA	>stu-miR166d-5p MIMAT0031254
stu-miR167a-3p	2	1	1	1	0	0	0	1	0	0	1	0	GAUCAUGUGGCAGCCUCACC	>stu-miR167a-3p MIMAT0031308
stu-miR167a-5p	12	13	9	15	12	17	11	23	10	13	21	9	UGAAGCUGCCAGCAUGAUCUA	>stu-miR167a-5p MIMAT0031307
stu-miR167b-3p	6	5	2	5	2	7	4	4	4	7	23	4	GAUCAUGUGGCAGCAUCACC	>stu-miR167b-3p MIMAT0031306
stu-miR167b-5p	12	13	10	15	12	17	11	23	10	13	21	9	UGAAGCUGCCAGCAUGAUCUA	>stu-miR167b-5p MIMAT0031305
stu-miR167c-3p	302	372	260	374	331	311	241	403	192	306	452	137	GGUCAUGCUCGGACAGCCUCACU	>stu-miR167c-3p MIMAT0031304
stu-miR167c-5p	12	13	9	15	12	17	11	23	10	13	21	9	UGAAGCUGCCAGCAUGAUCUA	>stu-miR167c-5p MIMAT0031303
stu-miR167d-3p	1	1	1	3	0	2	0	1	3	2	2	0	GAUCAUGUGGUUGCUUCACC	>stu-miR167d-3p MIMAT0031310
stu-miR167d-5p	12	13	9	15	12	17	11	23	10	13	21	9	UGAAGCUGCCAGCAUGAUCUA	>stu-miR167d-5p MIMAT0031309
stu-miR169a-3p	0	0	0	1	0	0	0	0	0	0	0	0	GCAGUCUCCUUGGCUACU	>stu-miR169a-3p MIMAT0031360
stu-miR169a-5p	106	59	35	82	54	30	22	38	82	15	64	32	UAGCCAAGGAUGACUUGCCU	>stu-miR169a-5p MIMAT0031359
stu-miR169b-3p	0	0	0	1	0	0	0	0	0	0	0	0	GCAGUCUCCUUGGCUACU	>stu-miR169b-3p MIMAT0031362
stu-miR169b-5p	106	59	35	82	54	30	22	38	82	15	64	32	UAGCCAAGGAUGACUUGCCU	>stu-miR169b-5p MIMAT0031361
stu-miR169c-3p	1	0	0	0	1	1	0	0	0	0	1	0	GCAGUCUCCUUGGCUACC	>stu-miR169c-3p MIMAT0031364
stu-miR169c-5p	106	59	35	82	54	30	22	38	82	15	64	32	UAGCCAAGGAUGACUUGCCU	>stu-miR169c-5p MIMAT0031363
stu-miR169d-3p	16	4	0	9	2	2	1	5	16	1	2	8	GCAGGUCAUCUUUAGCUAACU	>stu-miR169d-3p MIMAT0031366
stu-miR169d-5p	106	59	35	82	54	30	22	38	82	15	64	32	UAGCCAAGGAUGACUUGCCU	>stu-miR169d-5p MIMAT0031365
stu-miR169e-3p	16	6	3	9	7	7	0	6	12	2	5	5	GCAAGUUAUCCUGGCUAUC	>stu-miR169e-3p MIMAT0031368
stu-miR169e-5p	101	57	34	79	53	26	20	35	80	15	64	35	UAGCCAAGGAUGACUUGCCU	>stu-miR169e-5p MIMAT0031367
stu-miR169f-3p	3	3	2	2	1	0	3	0	2	3	0	0	GCAAGCAUCCUUGGCGACU	>stu-miR169f-3p MIMAT0031370
stu-miR169f-5p	103	58	34	79	52	31	22	35	82	16	67	37	UAGCCAAGGAUGACUUGCCU	>stu-miR169f-5p MIMAT0031369
stu-miR169g	101	57	33	79	52	26	20	35	80	15	64	35	UAGCCAAGGAUGACUUGCCU	>stu-miR169g MIMAT0031371
stu-miR169h	101	57	33	79	52	26	20	35	80	15	64	35	UAGCCAAGGAUGACUUGCCU	>stu-miR169h MIMAT0031372
stu-miR171a-3p	24	25	20	28	19	61	21	28	27	23	40	13	UGAUUGAGCCGUGCCAAUAUC	>stu-miR171a-3p MIMAT0031257
stu-miR171a-5p	73	108	79	109	70	99	55	84	70	86	84	17	UAUUGGCCUGGUUCACUCAGA	>stu-miR171a-5p MIMAT0031256
stu-miR171b-3p	13	22	10	10	6	10	45	37	22	26	33	10	UUGAGCCGCGUCAAUAUCUCU	>stu-miR171b-3p MIMAT0031248
stu-miR171b-5p	8	17	5	4	4	5	10	20	1	14	14	6	AGAUAUUGAUGUGGCUCAAUC	>stu-miR171b-5p MIMAT0031247
stu-miR171c-3p	5	13	8	14	8	17	9	16	12	10	9	0	UGAUUGAGCCGUGUCAAUAUC	>stu-miR171c-3p MIMAT0031259
stu-miR171c-5p	73	108	79	109	70	99	55	84	70	86	84	17	UAUUGGCCUGGUUCACUCAGA	>stu-miR171c-5p MIMAT0031258
stu-miR171d-3p	74	76	49	93	86	107	72	99	62	82	82	49	UUGAGCCGUGCCAAUAUCACG	>stu-miR171d-3p MIMAT0031302
stu-miR171d-5p	6	10	5	7	5	3	7	2	3	8	7	3	AGAUAUUGGUGCGGUUCAAUU	>stu-miR171d-5p MIMAT0031301
stu-miR171e	24	25	20	28	19	61	21	28	27	23	40	13	UGAUUGAGCCGUGCCAAUAUC	>stu-miR171e MIMAT0031345
stu-miR172a-3p	212	170	227	209	131	303	181	339	271	301	463	323	AGAAUCUUGAUGAUGCUGCAU	>stu-miR172a-3p MIMAT0031291
stu-miR172a-5p	13	24	14	13	13	84	12	8	12	49	23	43	GUAGCAUAAUCAAGAUUCACA	>stu-miR172a-5p MIMAT0031290
stu-miR172b-3p	212	170	227	209	131	303	181	339	271	301	463	323	AGAAUCUUGAUGAUGCUGCAU	>stu-miR172b-3p MIMAT0031287
stu-miR172b-5p	0	0	1	0	3	8	1	4	0	8	7	50	GCAGCACCAUCAAGAUUCACA	>stu-miR172b-5p MIMAT0031286
stu-miR172c-3p	1	0	2	1	1	1	1	0	1	4	1	2	AGAAUCUUGAUGAUGCUGC	>stu-miR172c-3p MIMAT0031289
stu-miR172c-5p	0	0	0	0	0	0	0	0	0	0	0	0	AGCAUCUUCAAGAUUCACA	>stu-miR172c-5p MIMAT0031288
stu-miR172d-3p	247	201	261	237	153	353	216	384	312	354	518	371	GGAAUCUUGAUGAUGCUGCAG	>stu-miR172d-3p MIMAT0031293
stu-miR172d-5p	8	6	16	5	8	25	8	1	3	15	10	11	GGAGCAUCAUCAAGAUUCACA	>stu-miR172d-5p MIMAT0031292
stu-miR172e-3p	212	170	227	209	131	303	181	339	271	301	463	323	AGAAUCUUGAUGAUGCUGCAU	>stu-miR172e-3p MIMAT0031295
stu-miR172e-5p	70	59	59	83	49	619	46	31	36	105	98	292	GCAACAUCAUCAAGAUUCACA	>stu-miR172e-5p MIMAT0031294
stu-miR1886a	3	2	2	3	2	2	3	4	3	3	3	1	AUGGUAUCGUGAGAUGAAAUCAGC	>stu-miR1886a MIMAT0030869
stu-miR1886b	3	2	2	3	2	2	3	4	3	3	3	1	AUGGUAUCGUGAGAUGAAAUCAGC	>stu-miR1886b MIMAT0030870
stu-miR1886c	3	2	2	3	2	2	3	4	3	3	3	1	AUGGUAUCGUGAGAUGAAAUCAGC	>stu-miR1886c MIMAT0030871
stu-miR1886d	3	2	2	3	2	2	3	4	3	3	3	1	AUGGUAUCGUGAGAUGAAAUCAGC	>stu-miR1886d MIMAT0030872
stu-miR1886e	3	2	2	3	2	2	3	4	3	3	3	1	AUGGUAUCGUGAGAUGAAAUCAGC	>stu-miR1886e MIMAT0030873
stu-miR1886f	3	2	2	3	2	2	3	4	3	3	3	1	AUGGUAUCGUGAGAUGAAAUCAGC	>stu-miR1886f MIMAT0030874
stu-miR1886g-3p	0	0	0	0	1	0	0	0	0	0	0	0	UUUCAUAUUGAUUUCAUCUCAU	>stu-miR1886g-3p MIMAT0031194
stu-miR1886g-5p	30	32	29	36	43	49	41	43	37	30	37	38	GAGAUGAGAUCAAUGUUUGGACAU	>stu-miR1886g-5p MIMAT0030900
stu-miR1886h	6	5	5	11	11	7	7	9	8	5	6	6	AUUUUACGUUGAUUUCAUCUCAUG	>stu-miR1886h MIMAT0030905
stu-miR1886i-3p	0	0	0	0	1	0	0	0	0	0	0	0	UUUACGUUGAUUUCAUCUCAUGA	>stu-miR1886i-3p MIMAT0031202
stu-miR1886i-5p	106	87	68	127	138	128	117	92	102	81	106	94	AUGAGAUGAAAUUAGCGUUUGGAU	>stu-miR1886i-5p MIMAT0030925
stu-miR1919-3p	242	275	240	249	270	394	223	277	202	293	424	252	ACGAGAGUCAUCUGUGACAGG	>stu-miR1919-3p MIMAT0031239
stu-miR1919-5p	1751	1584	1423	1525	1325	2070	1246	1925	1788	1425	2135	770	UGUCGCAGAUGACUUUCGCCC	>stu-miR1919-5p MIMAT0030977
stu-miR319-3p	4827	5159	5817	4800	5749	4600	6832	8645	5477	9107	5151	2936	UUGGACUGAAGGGUUCCCUUC	>stu-miR319-3p MIMAT0030952
stu-miR319-5p	7	9	12	5	16	9	16	7	5	14	11	24	AGGAAACUGUUUAGUCCAACC	>stu-miR319-5p MIMAT0031219
stu-miR319a-3p	67147	71329	77632	71285	56862	80736	55816	76691	56284	69131	70467	30221	UUGGACUGAAGGGAGCUCCCU	>stu-miR319a-3p MIMAT0031278
stu-miR319a-5p	485	478	566	640	380	627	458	543	352	519	581	191	AGAGCUUUCUUCGGUCCACAC	>stu-miR319a-5p MIMAT0031277
stu-miR319b	423	539	514	507	366	606	332	485	312	542	565	286	UUGGACUGAAGGGAGCUCCU	>stu-miR319b MIMAT0031276
stu-miR3627-3p	1	0	0	0	0	0	0	0	1	0	0	0	AAGUGCCUCUGUCUUUCGACA	>stu-miR3627-3p MIMAT0031246
stu-miR3627-5p	5	12	15	6	7	4	6	17	11	10	4	2	UCGCAGGAGAGAUGGCACUUAG	>stu-miR3627-5p MIMAT0031245
stu-miR384-3p	0	1	0	1	0	0	2	0	0	0	0	1	AGGGGGCCAAAGUGCCAAAC	>stu-miR384-3p MIMAT0031374
stu-miR384-5p	213	231	268	252	192	458	182	315	220	247	301	78	UUGGCAUUCUGUCCACCUCC	>stu-miR384-5p MIMAT0031373
stu-miR390-3p	11	12	16	15	6	24	1	7	5	10	4	1	CGCUAUCCAUCUUGAGUUUUA	>stu-miR390-3p MIMAT0031344
stu-miR390-5p	151	173	155	205	114	139	119	144	88	145	93	23	AAGCUCAGGAGGGAUAGCACC	>stu-miR390-5p MIMAT0031343
stu-miR393-3p	46	88	43	44	61	43	29	27	14	85	24	129	AUCAUGCGAUCUCUUCGGAAU	>stu-miR393-3p MIMAT0031325
stu-miR393-5p	144	138	111	117	163	178	112	122	77	188	148	156	UCCAAAGGGAUCGCAUUGAUCC	>stu-miR393-5p MIMAT0031324
stu-miR395a	1	1	0	2	0	0	0	0	1	0	0	0	CUGAAGUGUUUGGGGGAACUC	>stu-miR395a MIMAT0031262
stu-miR395b	1	1	0	2	0	0	0	0	1	0	0	0	CUGAAGUGUUUGGGGGAACUC	>stu-miR395b MIMAT0031263
stu-miR395c	1	1	0	2	0	0	0	0	1	0	0	0	CUGAAGUGUUUGGGGGAACUC	>stu-miR395c MIMAT0031264
stu-miR395d	1	1	0	2	0	0	0	0	1	0	0	0	CUGAAGUGUUUGGGGGAACUC	>stu-miR395d MIMAT0031265
stu-miR395e	1	1	0	2	0	0	0	0	1	0	0	0	CUGAAGUGUUUGGGGGAACUC	>stu-miR395e MIMAT0031266
stu-miR395f	1	1	0	2	0	0	0	0	1	0	0	0	CUGAAGUGUUUGGGGGAACUC	>stu-miR395f MIMAT0031267
stu-miR395g	1	1	0	2	0	0	0	0	1	0	0	0	CUGAAGUGUUUGGGGGAACUC	>stu-miR395g MIMAT0031268
stu-miR395h	1	1	0	2	0	0	0	0	1	0	0	0	CUGAAGUGUUUGGGGGAACUC	>stu-miR395h MIMAT0031269
stu-miR395i	1	1	0	2	0	0	0	0	1	0	0	0	CUGAAGUGUUUGGGGGAACUC	>stu-miR395i MIMAT0031270
stu-miR395j	1	1	0	2	0	0	0	0	1	0	0	0	CUGAAGUGUUUGGGGGAACUC	>stu-miR395j MIMAT0031271
stu-miR396-3p	74	63	44	55	38	31	45	47	39	78	25	55	GUCCAAGAAAGCUGUGGGAAA	>stu-miR396-3p MIMAT0031336
stu-miR396-5p	24615	26332	23556	24725	24624	21039	20269	24763	18876	29495	18617	16192	UUCCACAGCUUUCUUGAACUU	>stu-miR396-5p MIMAT0031335
stu-miR397-3p	0	0	0	0	0	0	0	0	0	0	0	0	CAUCAACGCUACACUCAAUCA	>stu-miR397-3p MIMAT0031342
stu-miR397-5p	76	76	58	93	83	52	67	134	108	39	54	29	AUUGAGUGCAGCGUUGAUGAC	>stu-miR397-5p MIMAT0031341
stu-miR398a-3p	492	280	282	505	349	175	225	340	358	170	482	77	UAUGUUCUCAGGUCGCCCCUG	>stu-miR398a-3p MIMAT0031332
stu-miR398a-5p	14	4	1	4	1	0	2	2	3	3	6	2	GGGUUGAUUUGAGAACAUAUG	>stu-miR398a-5p MIMAT0031331
stu-miR398b-3p	25	41	18	38	23	31	14	5	7	19	12	9	UUGUGUUCUCAGGUCACCCCU	>stu-miR398b-3p MIMAT0031334
stu-miR398b-5p	0	0	0	0	0	0	0	0	0	0	0	0	GAGUGUGCCUUAGAACACAGGU	>stu-miR398b-5p MIMAT0031333
stu-miR399a-3p	118	8	35	90	71	3	7	7	23	1	24	3	UGCCAAAGGAGAGCUGCCCUG	>stu-miR399a-3p MIMAT0031227
stu-miR399a-5p	54	3	19	66	20	2	2	2	15	2	9	4	GGGCUACUCUCUAUUGGCAUG	>stu-miR399a-5p MIMAT0030964
stu-miR399b-3p	118	8	35	90	71	3	7	7	23	1	24	3	UGCCAAAGGAGAGCUGCCCUG	>stu-miR399b-3p MIMAT0031228
stu-miR399b-5p	54	3	19	66	20	2	2	2	15	2	9	4	GGGCUACUCUCUAUUGGCAUG	>stu-miR399b-5p MIMAT0030965
stu-miR399c-3p	118	8	35	90	71	3	7	7	23	1	24	3	UGCCAAAGGAGAGCUGCCCUG	>stu-miR399c-3p MIMAT0031229
stu-miR399c-5p	54	3	19	66	20	2	2	2	15	2	9	4	GGGCUACUCUCUAUUGGCAUG	>stu-miR399c-5p MIMAT0030966
stu-miR399d-3p	118	8	35	90	71	3	7	7	23	1	24	3	UGCCAAAGGAGAGCUGCCCUG	>stu-miR399d-3p MIMAT0031230
stu-miR399d-5p	54	3	19	66	20	2	2	2	15	2	9	4	GGGCUACUCUCUAUUGGCAUG	>stu-miR399d-5p MIMAT0030967
stu-miR399e-3p	118	8	35	90	71	3	7	7	23	1	24	3	UGCCAAAGGAGAGCUGCCCUG	>stu-miR399e-3p MIMAT0031231
stu-miR399e-5p	54	3	19	66	20	2	2	2	15	2	9	4	GGGCUACUCUCUAUUGGCAUG	>stu-miR399e-5p MIMAT0030968
stu-miR399f-3p	118	8	35	90	71	3	7	7	23	1	24	3	UGCCAAAGGAGAGCUGCCCUG	>stu-miR399f-3p MIMAT0031232
stu-miR399f-5p	54	3	19	66	20	2	2	2	15	2	9	4	GGGCUACUCUCUAUUGGCAUG	>stu-miR399f-5p MIMAT0030969
stu-miR399g-3p	730	115	234	764	580	78	93	111	296	85	577	86	CGCCAAAGGGGAGCUGCCCUA	>stu-miR399g-3p MIMAT0031233
stu-miR399g-5p	54	3	19	66	20	2	2	2	15	2	9	4	GGGCUACUCUCUAUUGGCAUG	>stu-miR399g-5p MIMAT0030970
stu-miR399h	54	3	19	66	20	2	2	2	15	2	9	4	GGGCUACUCUCUAUUGGCAUG	>stu-miR399h MIMAT0030971
stu-miR399i-3p	86	14	42	93	77	8	7	10	33	7	57	13	UGCCAAAGGAGAGUUGCCCUA	>stu-miR399i-3p MIMAT0031261
stu-miR399i-5p	66	1	18	92	23	2	3	4	25	2	14	7	GGGCUACACUCUAUUGGCAUG	>stu-miR399i-5p MIMAT0031260
stu-miR399j-3p	94	3	31	99	57	1	6	5	25	2	21	16	CGCCAAAGGAGAGCUGCCCUG	>stu-miR399j-3p MIMAT0031313
stu-miR399j-5p	14	0	4	11	6	1	0	0	4	0	4	41	GGGCUACUCUCUAUUGGCAUA	>stu-miR399j-5p MIMAT0031312
stu-miR399k-3p	94	3	31	99	57	1	6	5	25	2	21	16	CGCCAAAGGAGAGCUGCCCUG	>stu-miR399k-3p MIMAT0031315
stu-miR399k-5p	54	3	19	66	20	2	2	2	15	2	9	4	GGGCUACUCUCUAUUGGCAUG	>stu-miR399k-5p MIMAT0031314
stu-miR399l-3p	94	3	31	99	57	1	6	5	25	2	21	16	CGCCAAAGGAGAGCUGCCCUG	>stu-miR399l-3p MIMAT0031317
stu-miR399l-5p	54	3	19	66	20	2	2	2	15	2	9	4	GGGCUACUCUCUAUUGGCAUG	>stu-miR399l-5p MIMAT0031316
stu-miR399m-3p	94	3	31	99	57	1	6	5	25	2	21	16	CGCCAAAGGAGAGCUGCCCUG	>stu-miR399m-3p MIMAT0031319
stu-miR399m-5p	54	3	19	66	20	2	2	2	15	2	9	4	GGGCUACUCUCUAUUGGCAUG	>stu-miR399m-5p MIMAT0031318
stu-miR399n-3p	94	3	31	99	57	1	6	5	25	2	21	16	CGCCAAAGGAGAGCUGCCCUG	>stu-miR399n-3p MIMAT0031321
stu-miR399n-5p	54	3	19	66	20	2	2	2	15	2	9	4	GGGCUACUCUCUAUUGGCAUG	>stu-miR399n-5p MIMAT0031320
stu-miR399o-3p	94	3	31	99	57	1	6	5	25	2	21	16	CGCCAAAGGAGAGCUGCCCUG	>stu-miR399o-3p MIMAT0031323
stu-miR399o-5p	54	3	19	66	20	2	2	2	15	2	9	4	GGGCUACUCUCUAUUGGCAUG	>stu-miR399o-5p MIMAT0031322
stu-miR408a-3p	20	9	12	14	6	14	6	6	8	7	11	1	UGCACAGCCUCUUCCCUGGUU	>stu-miR408a-3p MIMAT0031338
stu-miR408a-5p	2	1	0	0	0	0	0	0	0	0	0	0	ACAGGGACGAGGCAGCGCAUG	>stu-miR408a-5p MIMAT0031337
stu-miR408b-3p	74	60	57	96	70	57	80	96	65	40	67	15	UGCACUGCCUCUUCCCUGGCU	>stu-miR408b-3p MIMAT0031340
stu-miR408b-5p	0	2	3	3	5	0	3	2	1	1	2	0	ACGGGGACGAGACAGAGCAUG	>stu-miR408b-5p MIMAT0031339
stu-miR4376-3p	0	0	0	0	0	0	0	0	0	0	0	0	GCAUCAUACUCCUGCAUAUU	>stu-miR4376-3p MIMAT0031275
stu-miR4376-5p	34	61	51	42	26	21	43	143	53	53	74	81	UACGCAGGAGAGAUGAUGCUG	>stu-miR4376-5p MIMAT0031274
stu-miR477a-3p	0	0	0	0	0	1	2	3	1	0	1	3	GAAGCUCUAGCAGGGAGAGCCA	>stu-miR477a-3p MIMAT0031327
stu-miR477a-5p	128	60	45	75	41	73	276	412	143	78	411	521	CCUCUCCCUCAAGGGCUUCUC	>stu-miR477a-5p MIMAT0031326
stu-miR477b-3p	6	3	0	5	2	9	13	13	4	1	8	27	GAGGUCUUUCGAGUGAGAGUGA	>stu-miR477b-3p MIMAT0031329
stu-miR477b-5p	27	14	6	13	15	19	81	90	33	15	98	101	ACUCUCCCUCAAAGGCUUCUG	>stu-miR477b-5p MIMAT0031328
stu-miR479	319	196	296	178	422	195	475	721	261	288	410	357	UGAGCCGAACCAAUAUCACUC	>stu-miR479 MIMAT0031311
stu-miR482a-3p	587	440	415	660	376	1016	633	539	604	370	718	849	UUUCCAAUUCCACCCAUUCCUA	>stu-miR482a-3p MIMAT0023598
stu-miR482a-5p	209	208	147	223	236	146	174	131	142	228	247	243	GGAAUUGGUGGAUUGGAAAGC	>stu-miR482a-5p MIMAT0031161
stu-miR482b-3p	8633	4889	6008	7396	5779	8094	5286	6009	4189	3674	3552	2811	UUACCGAUUCCCCCCAUUCCAA	>stu-miR482b-3p MIMAT0023597
stu-miR482b-5p	22	27	30	33	15	28	11	23	9	16	17	17	GGAGUGGGUGGCAUGGUAAGA	>stu-miR482b-5p MIMAT0031160
stu-miR482c	2856	2212	2205	3392	1700	4447	1905	2650	1957	2010	2572	3018	UUUCCUAUUCCACCCAUGCCAA	>stu-miR482c MIMAT0023596
stu-miR482d-3p	11406	9374	9253	9647	6095	6921	4477	7321	5477	5424	5021	3704	UCUUGCCUACACCGCCCAUGCC	>stu-miR482d-3p MIMAT0023600
stu-miR482d-5p	22	15	6	23	10	34	8	11	8	24	8	26	CGUGAGUGGUGGGGUAAGAUA	>stu-miR482d-5p MIMAT0031162
stu-miR482e-3p	2243	1591	1560	2385	1426	2875	1372	1700	1525	1264	2089	1445	UCUUGCCAAUACCGCCCAUUCC	>stu-miR482e-3p MIMAT0023601
stu-miR482e-5p	41	31	27	37	30	46	18	19	16	29	27	20	AGUGGGUGGUGUGGUAAGAUU	>stu-miR482e-5p MIMAT0031163
stu-miR530	367	410	391	243	206	168	186	451	273	270	116	134	UCUGCAUUUGCACCUGCACCU	>stu-miR530 MIMAT0031330
stu-miR5303a	12	11	11	9	14	15	10	8	11	8	9	12	UUUUGGAGAAUCCGACACGCACCC	>stu-miR5303a MIMAT0030856
stu-miR5303b	12	11	11	9	14	15	10	8	11	8	9	12	UUUUGGAGAAUCCGACACGCACCC	>stu-miR5303b MIMAT0030857
stu-miR5303c	12	11	11	9	14	15	10	8	11	8	9	12	UUUUGGAGAAUCCGACACGCACCC	>stu-miR5303c MIMAT0030855
stu-miR5303d	12	11	11	9	14	15	10	8	11	8	9	12	UUUUGGAGAAUCCGACACGCACCC	>stu-miR5303d MIMAT0030858
stu-miR5303e	40	38	35	32	57	64	40	41	32	47	33	84	UUUUGGAGAAUCUGACACGGGUGU	>stu-miR5303e MIMAT0030903
stu-miR5303f	118	86	82	149	147	119	118	117	105	82	110	91	AUUUUUGGAGAAUCUGACACGGGU	>stu-miR5303f MIMAT0030904
stu-miR5303g	28	21	17	25	30	21	35	22	15	25	18	23	AUAUUUUUGAAGAGUCUGAGCAAC	>stu-miR5303g MIMAT0031242
stu-miR5303h	26	19	11	29	22	26	15	8	22	14	21	24	AACAUUUUUGAAGAGUCUGAGCAA	>stu-miR5303h MIMAT0031243
stu-miR5303i	28	21	17	25	30	21	35	22	15	25	18	23	AUAUUUUUGAAGAGUCUGAGCAAC	>stu-miR5303i MIMAT0031244
stu-miR5303j	20	10	14	21	13	13	16	14	18	9	12	17	AAUAUUUUUGAAGAGUCUGAGCAA	>stu-miR5303j MIMAT0031241
stu-miR5304-3p	1	1	3	1	0	4	0	0	0	1	0	0	AGAUGAGUAUGGUGCAUUGGA	>stu-miR5304-3p MIMAT0031236
stu-miR5304-5p	4	6	7	8	5	23	0	6	5	6	8	7	CAAUGCAACAUACUCAUCACC	>stu-miR5304-5p MIMAT0030974
stu-miR6022	12	10	13	9	6	23	20	23	23	16	14	5	UGGAAGGGAGAAUAUCCAGGA	>stu-miR6022 MIMAT0023589
stu-miR6023	443	414	389	419	340	240	489	588	614	518	305	502	UUCCAUGAAAGUGUUUUUGGAU	>stu-miR6023 MIMAT0023591
stu-miR6024-3p	618	484	439	553	444	1081	408	453	478	542	619	476	UUUUAGCAAGAGUUGUUUUCCC	>stu-miR6024-3p MIMAT0023593
stu-miR6024-5p	30	24	20	28	9	34	18	17	24	21	22	12	AGAAACAACACUUGCUAAAAGA	>stu-miR6024-5p MIMAT0031159
stu-miR6025	106	101	101	106	99	112	79	88	75	123	100	66	UACCAACAAUUGAGAUAACAUC	>stu-miR6025 MIMAT0023608
stu-miR6026-3p	434	371	440	421	414	448	274	258	258	423	333	288	UUCUUGGCUAGAGUUGUAUUGC	>stu-miR6026-3p MIMAT0023609
stu-miR6026-5p	32	17	24	20	31	28	22	15	13	30	33	10	AAUACAACUAUUGCCAAGACAA	>stu-miR6026-5p MIMAT0031164
stu-miR6027	3424	3441	3141	2774	1927	1854	1755	2911	2037	2969	1575	1585	UGAAUCCUUCGGCUAUCCAUAA	>stu-miR6027 MIMAT0023612
stu-miR6149-3p	192	205	152	195	188	257	113	159	153	281	171	249	UGAUUCAGGUUUGUAUGCAAAC	>stu-miR6149-3p MIMAT0031226
stu-miR6149-5p	11136	11927	9705	11382	8386	8821	6590	10005	7088	10428	6591	7567	UUGCAACACACCUGAAUCGUC	>stu-miR6149-5p MIMAT0030963
stu-miR7122-3p	145	169	118	157	85	204	150	193	135	233	173	147	ACAGCGUUUCUCUGUAUAACC	>stu-miR7122-3p MIMAT0030960
stu-miR7122-5p	17	14	8	10	8	14	12	19	19	18	7	20	UUAUACAGAGAAACCGCUGUCG	>stu-miR7122-5p MIMAT0031224
stu-miR7979	0	0	0	0	0	0	0	0	0	0	0	0	AGGUACAUGAACUCUAACGAGGCA	>stu-miR7979 MIMAT0030846
stu-miR7980a	13	11	13	20	21	12	13	12	11	9	7	7	AUGAGAUGAAGUCAAUGUUUGGAC	>stu-miR7980a MIMAT0030847
stu-miR7980b-3p	596	524	455	364	633	425	506	479	451	438	351	657	GAGAUGGAAUCAGUGUUUGGACAU	>stu-miR7980b-3p MIMAT0030930
stu-miR7980b-5p	10	4	9	2	6	7	2	6	4	7	3	9	GUCCAAACACUGAUUCCAUCUCAU	>stu-miR7980b-5p MIMAT0031205
stu-miR7981-3p	193	132	118	159	181	179	115	170	178	143	115	131	AUAGGACUUUAGUUUAGUUAAGGU	>stu-miR7981-3p MIMAT0030848
stu-miR7981-5p	0	0	0	0	0	0	0	0	0	0	1	0	GUUAAUUAAACUAUGGUCCUAUUA	>stu-miR7981-5p MIMAT0031182
stu-miR7982a	8	7	2	9	9	5	6	4	6	4	5	7	AAGUUGGAUGAUAAUAAUAUAUAU	>stu-miR7982a MIMAT0030849
stu-miR7982b	8	7	2	9	9	5	6	4	6	4	5	7	AAGUUGGAUGAUAAUAAUAUAUAU	>stu-miR7982b MIMAT0030850
stu-miR7983-3p	238	187	170	258	241	192	262	265	254	222	181	209	ACUAAUGCCGGUAAAGACUUUAAC	>stu-miR7983-3p MIMAT0030851
stu-miR7983-5p	1	1	1	2	0	1	0	1	0	1	1	1	UAAAGUCUUUAGCGACAUUGGUUC	>stu-miR7983-5p MIMAT0031183
stu-miR7984a	566	475	453	600	611	596	525	537	498	479	413	464	AUACCGAACUUUGGAAAUGACCUU	>stu-miR7984a MIMAT0030852
stu-miR7984b-3p	0	0	0	0	0	0	0	0	0	0	0	0	GGUCUUUCAUAAAAUUUGGUAUCG	>stu-miR7984b-3p MIMAT0031184
stu-miR7984b-5p	566	475	453	600	611	596	525	537	498	479	413	464	AUACCGAACUUUGGAAAUGACCUU	>stu-miR7984b-5p MIMAT0030853
stu-miR7984c-3p	0	0	0	0	0	1	0	0	0	1	1	0	CCUUCAUAAAGUUUGGUAUCGUAA	>stu-miR7984c-3p MIMAT0031185
stu-miR7984c-5p	36	29	28	35	37	43	37	38	40	37	21	33	ACGAUACCAAACUUUAUGAAGGAC	>stu-miR7984c-5p MIMAT0030861
stu-miR7984d-3p	32	18	17	22	28	14	15	15	16	17	22	15	CAAUUUCGGUCAAAGUUCGGAUAU	>stu-miR7984d-3p MIMAT0031204
stu-miR7984d-5p	1105	704	603	1230	1052	1191	1044	855	970	776	767	963	AUCCGAACUUUGACCGAAAUUGCU	>stu-miR7984d-5p MIMAT0030928
stu-miR7985	13	18	7	1	5	4	17	14	3	10	3	1	CGGGCUUGCCUAGAACGGGUUACC	>stu-miR7985 MIMAT0030854
stu-miR7986	1	1	0	3	2	0	0	2	2	3	0	3	AGUUUAAAACGUUACUGUCGGUAA	>stu-miR7986 MIMAT0030859
stu-miR7987	4	10	4	7	11	14	9	7	9	9	6	6	ACACUAGUUGAUCUUAUUGAUGAC	>stu-miR7987 MIMAT0030860
stu-miR7988	103	76	47	113	85	88	107	45	58	52	36	98	AACGGAAAAGGGCCAAAAAUACCC	>stu-miR7988 MIMAT0030862
stu-miR7989	3	1	0	5	5	6	2	5	5	3	5	2	ACAAAUAAGUCCAUUACCUGAACC	>stu-miR7989 MIMAT0030863
stu-miR7990a	12	10	6	15	9	12	8	12	10	14	13	12	UUCAAAUGAUCGUAACUUUGGCCU	>stu-miR7990a MIMAT0030864
stu-miR7990b	117	73	69	104	100	88	55	59	69	87	47	132	GAAUUUUCAAAUGAUCGUAACUUU	>stu-miR7990b MIMAT0030918
stu-miR7991a	11	5	8	10	13	8	9	3	8	8	6	8	AGGAGGUCGGAAUUUUUAAUGAAU	>stu-miR7991a MIMAT0030865
stu-miR7991b	11	5	8	10	13	8	9	3	8	8	6	8	AGGAGGUCGGAAUUUUUAAUGAAU	>stu-miR7991b MIMAT0030866
stu-miR7991c	11	5	8	10	13	8	9	3	8	8	6	8	AGGAGGUCGGAAUUUUUAAUGAAU	>stu-miR7991c MIMAT0030867
stu-miR7992-3p	1	4	2	4	2	5	4	5	3	1	5	2	UGUCUAGAUGUGCAUUUCAAAGU	>stu-miR7992-3p MIMAT0031186
stu-miR7992-5p	458	497	341	527	438	412	536	665	646	426	492	331	UUUGACAAUGCACAUCUAGACACU	>stu-miR7992-5p MIMAT0030868
stu-miR7993a	7	9	7	9	12	9	12	12	9	9	6	9	AUAUUUUAUGUGGUUAACUUAACU	>stu-miR7993a MIMAT0030875
stu-miR7993b-3p	7	9	7	9	12	9	12	12	9	9	6	9	AUAUUUUAUGUGGUUAACUUAACU	>stu-miR7993b-3p MIMAT0030876
stu-miR7993b-5p	0	0	0	1	0	0	1	1	0	0	0	2	UUAAGUUAACCACAUAAAAUAUGU	>stu-miR7993b-5p MIMAT0031187
stu-miR7993c	7	9	7	9	12	9	12	12	9	9	6	9	AUAUUUUAUGUGGUUAACUUAACU	>stu-miR7993c MIMAT0030877
stu-miR7993d	7	9	7	9	12	9	12	12	9	9	6	9	AUAUUUUAUGUGGUUAACUUAACU	>stu-miR7993d MIMAT0030878
stu-miR7994a	43	29	25	50	40	50	40	39	30	28	32	34	AUAUUAUACUUGGGCAUAAACUCC	>stu-miR7994a MIMAT0030879
stu-miR7994b-3p	43	29	25	50	40	50	40	39	30	28	32	34	AUAUUAUACUUGGGCAUAAACUCC	>stu-miR7994b-3p MIMAT0030880
stu-miR7994b-5p	0	0	0	0	0	0	0	0	0	0	0	0	AGUUUAUGCCCAAGUAUAUAAUAUAU	>stu-miR7994b-5p MIMAT0031188
stu-miR7995	4	1	3	3	2	3	1	1	3	3	3	7	UUACACGUAGACAAGUUGACCAUU	>stu-miR7995 MIMAT0030881
stu-miR7996a	58	32	37	41	50	36	31	20	24	24	26	29	AUGUGGUACAUAUGAAAUUUGAAA	>stu-miR7996a MIMAT0030882
stu-miR7996b	58	32	37	41	50	36	31	20	24	24	26	29	AUGUGGUACAUAUGAAAUUUGAAA	>stu-miR7996b MIMAT0030883
stu-miR7996c	58	32	37	41	50	36	31	20	24	24	26	29	AUGUGGUACAUAUGAAAUUUGAAA	>stu-miR7996c MIMAT0030884
stu-miR7997a	2	4	1	2	2	2	2	1	0	1	0	1	AUGCUGCUCGGACUCUUCAAA	>stu-miR7997a MIMAT0030885
stu-miR7997b	2	4	1	2	2	2	2	1	0	1	0	1	AUGCUGCUCGGACUCUUCAAA	>stu-miR7997b MIMAT0030886
stu-miR7997c	13	16	11	18	13	13	12	10	13	11	9	17	AUAUUGCUCGGACUCUUCAAAAAU	>stu-miR7997c MIMAT0030887
stu-miR7998	5	5	2	4	5	4	8	12	11	2	8	8	ACGGACCGUAGAUCAAUCCACAGU	>stu-miR7998 MIMAT0030888
stu-miR7999-3p	3	3	4	3	4	1	1	1	5	3	6	5	ACGACCCGUAGAACUGCCCACGAC	>stu-miR7999-3p MIMAT0030889
stu-miR7999-5p	0	0	0	0	0	0	0	0	0	0	0	0	CUGGGUCACUUCUACGGGUCCUUC	>stu-miR7999-5p MIMAT0031189
stu-miR8000	334	270	256	297	383	343	389	400	371	285	433	316	ACACCGAAGAACUGACACCGAAGA	>stu-miR8000 MIMAT0030890
stu-miR8001a	237	184	130	225	240	202	208	126	138	150	140	180	UCCUGGGGAUUAGUAUGAAAAUUC	>stu-miR8001a MIMAT0030891
stu-miR8001b-3p	0	0	0	1	0	0	0	0	0	0	0	0	GGAUUUUCAUACUAAUUCCUAGAA	>stu-miR8001b-3p MIMAT0031200
stu-miR8001b-5p	159	110	86	180	190	167	166	74	97	100	115	174	AUGGGGAUUAGUAUGAAAAUUUGC	>stu-miR8001b-5p MIMAT0030917
stu-miR8002-3p	0	0	0	0	1	4	1	1	1	0	2	4	AUUCCAUUAUUAUCAAGAAAAAAG	>stu-miR8002-3p MIMAT0031190
stu-miR8002-5p	0	0	0	0	0	0	0	0	0	0	0	0	UUUUUCGUGAUAAUAAUGGAAUCA	>stu-miR8002-5p MIMAT0030892
stu-miR8003	26	18	27	25	26	20	28	32	21	25	17	20	AUUUCGGUAUACAAAUGGGAUGAC	>stu-miR8003 MIMAT0030893
stu-miR8004	27	24	21	32	50	32	33	29	27	34	34	27	AGGGGUUGUGUAUGUGUUUGGCCU	>stu-miR8004 MIMAT0030894
stu-miR8005a	1	1	0	1	0	0	0	1	1	1	0	1	UUUAGAGUUUAAGGUUUAGAGUUU	>stu-miR8005a MIMAT0030895
stu-miR8005b-3p	1	1	0	1	0	0	0	1	1	1	0	1	UUUAGAGUUUAAGGUUUAGAGUUU	>stu-miR8005b-3p MIMAT0030896
stu-miR8005b-5p	0	0	0	0	0	0	0	0	0	0	0	0	ACUCUAAAUUUUAAAUUCUAAAUC	>stu-miR8005b-5p MIMAT0031191
stu-miR8005c	1	1	0	1	0	0	0	1	1	1	0	1	UUUAGAGUUUAAGGUUUAGAGUUU	>stu-miR8005c MIMAT0030897
stu-miR8006-3p	0	0	0	0	0	0	0	0	0	0	0	0	UGCCCUGCCGUCCAAAAAAUAGA	>stu-miR8006-3p MIMAT0031192
stu-miR8006-5p	882	925	770	729	835	870	1356	1670	1341	1072	962	1322	UAGUUUUUGGACGACAGGGGCACC	>stu-miR8006-5p MIMAT0030898
stu-miR8007a-3p	2	0	1	1	2	0	0	0	0	0	1	2	CGAAAAAUGAAAAGUGCCACAUAA	>stu-miR8007a-3p MIMAT0031193
stu-miR8007a-5p	151	101	75	162	142	108	111	81	95	102	87	82	AUGUGGCACUUUUCGGAUUUUGAG	>stu-miR8007a-5p MIMAT0030899
stu-miR8007b-3p	0	0	0	0	0	0	0	0	0	0	0	0	CGAAAAAUGAAAAGUACCACAUAA	>stu-miR8007b-3p MIMAT0031197
stu-miR8007b-5p	150	101	86	131	167	115	122	117	120	104	79	69	AUGUGACACUUUUUGAAUUUCGAG	>stu-miR8007b-5p MIMAT0030911
stu-miR8008a	12	13	12	9	11	9	16	8	14	11	14	9	AUUUCCAGAAAAGCGACGGACAGU	>stu-miR8008a MIMAT0030901
stu-miR8008b	83	54	49	86	73	68	99	75	68	63	41	66	AAACCCAGAAAAGCGACGGACAGU	>stu-miR8008b MIMAT0030931
stu-miR8009	11	13	12	9	10	9	16	8	14	11	13	9	AUUUCCAGAAAAGCGACGGACAGU	>stu-miR8009 MIMAT0030902
stu-miR8010	317	249	211	336	325	352	252	236	235	234	204	171	AUAGGACCCUAGUUAAAUUUAGGU	>stu-miR8010 MIMAT0030906
stu-miR8011a-3p	466	351	272	395	339	358	337	317	275	414	231	381	AAUAAAAAGAAGCCUCACACAACU	>stu-miR8011a-3p MIMAT0030907
stu-miR8011a-5p	7	7	5	6	5	9	3	7	4	3	4	2	UUGUGUGAGGUUUCUUUUUGUUUC	>stu-miR8011a-5p MIMAT0031195
stu-miR8011b-3p	18	18	15	15	23	18	16	10	13	34	14	36	UUCGUGAGACAAAAAGAAGCCU	>stu-miR8011b-3p MIMAT0030950
stu-miR8011b-5p	0	0	0	0	0	0	0	0	0	0	0	0	ACUCAUUUUUGUCUCACAAAAA	>stu-miR8011b-5p MIMAT0031218
stu-miR8012	2	7	3	6	6	9	2	9	7	4	6	7	AUGACUUUAAGUCGCGUCUGGCCC	>stu-miR8012 MIMAT0030908
stu-miR8013	15	10	11	18	19	9	21	13	3	12	9	12	AGAAGAAAAUCGCUCCGUCAGAAG	>stu-miR8013 MIMAT0030909
stu-miR8014-3p	63	60	49	89	76	86	90	83	83	80	63	65	AUGAAUACAAUGUUUGGAUAAAUU	>stu-miR8014-3p MIMAT0030910
stu-miR8014-5p	11	7	7	10	10	8	3	13	6	9	14	12	AUUGUUUCAUAUUGUAUUGUAUUU	>stu-miR8014-5p MIMAT0031196
stu-miR8015-3p	3	2	1	1	3	4	1	1	4	5	0	0	GUUUCAUUUUCAAGGUCCAAUAGC	>stu-miR8015-3p MIMAT0031198
stu-miR8015-5p	15	8	11	11	15	9	17	26	17	21	15	23	UAUUGGAUAUUGAAAAUGAAACUU	>stu-miR8015-5p MIMAT0030912
stu-miR8016	7	11	2	6	9	14	9	8	15	2	14	11	AUUUUUGAAUGGAAGGCCCAUGUG	>stu-miR8016 MIMAT0030913
stu-miR8017	6	13	8	6	10	2	7	8	5	11	7	6	AUCCAAGUGAAGUGUAUCGUCUCA	>stu-miR8017 MIMAT0030914
stu-miR8018	2	1	0	3	3	7	2	3	3	2	5	1	ACGAACCGUAGAUCCCAUCCGUGG	>stu-miR8018 MIMAT0030915
stu-miR8019-3p	1954	1633	1471	2019	2126	1805	1971	1936	1920	1675	1418	1254	AAAAGAAUGACCUGGUUUGACUUG	>stu-miR8019-3p MIMAT0030916
stu-miR8019-5p	0	0	0	0	0	0	0	0	0	0	0	0	AGGGAAGCAGGUCAUUCUUUAUG	>stu-miR8019-5p MIMAT0031199
stu-miR8020	81	50	55	65	55	61	52	63	54	66	44	66	AAUUUCAUUGAGUAUGUUGUUGUU	>stu-miR8020 MIMAT0030919
stu-miR8021	123	110	89	149	120	166	168	209	195	153	202	119	AUUCAAGGCUCAAACUCGAGACCU	>stu-miR8021 MIMAT0030920
stu-miR8022	0	0	0	2	0	2	1	1	2	2	4	1	UUUAAAUGAGAAUUUUGGACUAUU	>stu-miR8022 MIMAT0030921
stu-miR8023	169	135	113	134	98	84	172	190	204	157	86	110	UUUGGCACAAUUUCAUUGGCAACC	>stu-miR8023 MIMAT0030922
stu-miR8024a-3p	47	37	31	48	41	45	41	44	57	33	51	52	UUGGAGGAUUUGAAGAUUUCAACU	>stu-miR8024a-3p MIMAT0030923
stu-miR8024a-5p	2	0	1	0	3	1	3	2	2	2	0	3	UUGAAGAAUUUAAAGACUUCAACU	>stu-miR8024a-5p MIMAT0031201
stu-miR8024b	47	37	31	48	41	45	41	44	57	33	51	52	UUGGAGGAUUUGAAGAUUUCAACU	>stu-miR8024b MIMAT0030924
stu-miR8025-3p	3	2	0	0	0	3	2	4	0	1	3	1	UUUAAUUGCAUGCCAAGUGUGUGG	>stu-miR8025-3p MIMAT0031203
stu-miR8025-5p	18	13	14	9	8	24	8	17	19	15	17	11	ACAUACUCGACAUGCAAUUAAAUU	>stu-miR8025-5p MIMAT0030926
stu-miR8026	452	403	297	537	480	486	419	367	295	368	340	494	AUGUAGAGAAUAUGUGGUAACCCU	>stu-miR8026 MIMAT0030927
stu-miR8027	2	1	1	0	1	1	2	0	1	0	2	3	AUCUCGAGAUAAGUUAUUCUGGAC	>stu-miR8027 MIMAT0030929
stu-miR8028-3p	4	1	1	6	2	2	3	4	6	1	5	3	GUUCAUAAUUAUAGUAUAAGGAUG	>stu-miR8028-3p MIMAT0030932
stu-miR8028-5p	0	0	0	0	0	0	0	1	0	0	0	0	UCCUUAUGCUACAAUUGUGAACAA	>stu-miR8028-5p MIMAT0031206
stu-miR8029	14	9	11	18	5	15	22	8	17	8	7	16	AGCCAUUUUUCUUUGUUUUGGAGC	>stu-miR8029 MIMAT0030933
stu-miR8030-3p	1	0	0	0	0	2	0	0	0	0	0	0	UUAAAACCAAAUCAACCCAAAU	>stu-miR8030-3p MIMAT0031207
stu-miR8030-5p	9	15	11	2	19	4	9	11	7	13	16	6	UUGGGUUGGUUUGGUCUCGGGUU	>stu-miR8030-5p MIMAT0030934
stu-miR8031	35	35	40	38	36	47	46	42	42	29	41	33	UUAGACACCUCAACUAAGACUUG	>stu-miR8031 MIMAT0030935
stu-miR8032a-3p	0	1	0	0	0	0	0	0	0	0	0	0	AGUGUGAGUCGGUGUGAUUAGG	>stu-miR8032a-3p MIMAT0031208
stu-miR8032a-5p	13	11	11	8	11	7	11	19	12	12	12	8	UGGUCGGCAUGACUCCCGAGGU	>stu-miR8032a-5p MIMAT0030936
stu-miR8032b-3p	4	2	2	3	6	2	3	4	2	4	4	3	AGUGUGAGUCGGUGCGAUUAGG	>stu-miR8032b-3p MIMAT0031209
stu-miR8032b-5p	13	11	11	8	11	7	11	19	12	12	12	8	UGGUCGGCAUGACUCCCGAGGU	>stu-miR8032b-5p MIMAT0030937
stu-miR8032c	13	11	11	8	11	7	11	19	12	12	12	8	UGGUCGGCAUGACUCCCGAGGU	>stu-miR8032c MIMAT0030938
stu-miR8032d-3p	0	0	0	1	0	1	0	0	0	0	0	1	AGUGUGAGUUGGUGCGAUUAGG	>stu-miR8032d-3p MIMAT0031210
stu-miR8032d-5p	13	11	11	8	11	7	11	19	12	12	12	8	UGGUCGGCAUGACUCCCGAGGU	>stu-miR8032d-5p MIMAT0030939
stu-miR8032e-3p	0	1	0	0	0	0	0	0	0	0	0	0	AGUGUGAGUCGGUGUGAUUAGG	>stu-miR8032e-3p MIMAT0031211
stu-miR8032e-5p	13	11	11	8	11	7	11	19	12	12	12	8	UGGUCGGCAUGACUCCCGAGGU	>stu-miR8032e-5p MIMAT0030940
stu-miR8032f-3p	4	2	2	3	6	2	3	4	2	4	4	3	AGUGUGAGUCGGUGCGAUUAGG	>stu-miR8032f-3p MIMAT0031212
stu-miR8032f-5p	13	11	11	8	11	7	11	19	12	12	12	8	UGGUCGGCAUGACUCCCGAGGU	>stu-miR8032f-5p MIMAT0030941
stu-miR8032g-3p	4	2	2	3	6	2	3	4	2	4	4	3	AGUGUGAGUCGGUGCGAUUAGG	>stu-miR8032g-3p MIMAT0031213
stu-miR8032g-5p	13	11	11	8	11	7	11	19	12	12	12	8	UGGUCGGCAUGACUCCCGAGGU	>stu-miR8032g-5p MIMAT0030942
stu-miR8033-3p	1	6	1	6	1	6	2	2	2	7	1	4	UCAAUUCUGCAGCUUUAGGAGU	>stu-miR8033-3p MIMAT0031214
stu-miR8033-5p	11	18	9	13	14	14	8	13	8	16	12	15	UUCCAAAGCUGCAGAAAUGAGU	>stu-miR8033-5p MIMAT0030943
stu-miR8034	29	23	11	21	15	17	27	21	32	19	12	22	UAUGACAAACACUGCAAAAACU	>stu-miR8034 MIMAT0030944
stu-miR8035	1	0	0	0	0	0	0	0	0	0	0	0	UCCAUCUUCAAUAUCACUUUCU	>stu-miR8035 MIMAT0030945
stu-miR8036-3p	655	585	518	606	377	989	422	555	453	511	681	700	UAUGUCUUUCCGAUGCCUCCCA	>stu-miR8036-3p MIMAT0030946
stu-miR8036-5p	151	118	90	141	68	173	61	62	61	142	65	138	GGAGGAAUCGAAAGAUAUAAG	>stu-miR8036-5p MIMAT0031215
stu-miR8037	3	3	4	8	6	7	10	9	8	7	5	10	AUAAUUUGGAGGAAUAGGAACC	>stu-miR8037 MIMAT0030947
stu-miR8038a-3p	0	0	1	0	1	1	1	1	0	0	0	1	GUUCAACUUGCUCACUUGGAG	>stu-miR8038a-3p MIMAT0031216
stu-miR8038a-5p	2	2	1	1	0	2	1	1	0	0	1	1	CCUUGUGAGUAAGUUGAAUCUC	>stu-miR8038a-5p MIMAT0030948
stu-miR8038b-3p	0	0	1	0	1	1	1	1	0	0	0	1	GUUCAACUUGCUCACUUGGAG	>stu-miR8038b-3p MIMAT0031217
stu-miR8038b-5p	2	2	1	1	0	2	1	1	0	0	1	1	CCUUGUGAGUAAGUUGAAUCUC	>stu-miR8038b-5p MIMAT0030949
stu-miR8039	38	40	28	41	32	45	33	31	20	65	30	34	UUUCCUAUCUGAACUAUCACC	>stu-miR8039 MIMAT0030951
stu-miR8040-3p	11	12	6	7	3	24	4	7	5	12	24	13	CUUAUAAUUGUAAUUAUGAUC	>stu-miR8040-3p MIMAT0030953
stu-miR8040-5p	0	1	0	0	3	0	3	1	0	0	0	2	UCAUAAUUACAAUUAUAAGCC	>stu-miR8040-5p MIMAT0031220
stu-miR8041a-3p	77	114	70	118	102	147	96	136	132	111	200	105	AUGAUGUAUAGCAAAGAGCCU	>stu-miR8041a-3p MIMAT0030954
stu-miR8041a-5p	0	0	0	0	0	0	0	0	0	0	0	0	GUGCUUUGCUAUUUUCAUUG	>stu-miR8041a-5p MIMAT0031221
stu-miR8041b-3p	77	114	70	118	102	147	96	136	132	111	200	105	AUGAUGUAUAGCAAAGAGCCU	>stu-miR8041b-3p MIMAT0030955
stu-miR8041b-5p	0	0	0	0	0	0	0	0	0	0	0	0	GUGCUUUGCUAUUUUCAUUG	>stu-miR8041b-5p MIMAT0031222
stu-miR8042	8	10	8	10	4	17	7	8	10	9	10	7	AUUAGACUGAAGUGCUGAUCU	>stu-miR8042 MIMAT0030956
stu-miR8043	10	13	6	14	4	16	14	9	15	15	11	23	UGAUAUAAUUGGACUUUGGCC	>stu-miR8043 MIMAT0030957
stu-miR8044-3p	70	57	53	68	67	36	75	75	62	80	47	34	UCUCCAGCGAUAUUUGAAACU	>stu-miR8044-3p MIMAT0030958
stu-miR8044-5p	21	20	13	18	9	29	9	10	24	23	11	19	UUUCAAAUAUGGUUGGAGAUG	>stu-miR8044-5p MIMAT0031223
stu-miR8045	0	0	0	0	0	0	0	0	0	0	0	0	AUUGAUAGUUGAGGUGUGUUU	>stu-miR8045 MIMAT0030959
stu-miR8046-3p	0	1	0	0	0	0	0	0	0	0	0	0	CGCUGAAAUUUCGAUCAUAAU	>stu-miR8046-3p MIMAT0031225
stu-miR8046-5p	213	216	171	204	172	232	91	152	157	235	194	99	UAUGAUCGAAGUUUCAAUGAC	>stu-miR8046-5p MIMAT0030961
stu-miR8047	4	5	1	3	3	1	0	3	6	3	1	0	CCAUUUUUUCGAAAUUAGACC	>stu-miR8047 MIMAT0030962
stu-miR8048-3p	13	12	9	13	13	8	5	9	4	14	16	7	AGAUGGACAUGCUAAUGAACA	>stu-miR8048-3p MIMAT0030972
stu-miR8048-5p	1	0	1	0	1	2	0	3	0	0	1	0	CUCAUUAGCAUCUCCAUCUUG	>stu-miR8048-5p MIMAT0031234
stu-miR8049-3p	3	8	5	5	4	7	3	5	3	7	4	3	CAUGUCUACAUGAGCCUGAUA	>stu-miR8049-3p MIMAT0031237
stu-miR8049-5p	9	32	18	40	16	14	17	23	21	30	24	17	CAAGGCUCAUGCAGACAUGCA	>stu-miR8049-5p MIMAT0030975
stu-miR8050-3p	0	0	0	0	0	0	0	1	0	0	0	0	UGACUUGAGAUUCCUACUUGG	>stu-miR8050-3p MIMAT0030976
stu-miR8050-5p	0	0	0	0	2	1	0	0	0	0	0	0	AAGUAGGAAUCAAGGUCAAU	>stu-miR8050-5p MIMAT0031238
stu-miR8051-3p	0	0	0	0	0	0	0	0	0	0	0	0	UAUUUCUUCUACCAUACUAUU	>stu-miR8051-3p MIMAT0031240
stu-miR8051-5p	0	0	0	0	0	0	0	0	0	0	1	0	UAGUAUGGUAGAAAGAUUCA	>stu-miR8051-5p MIMAT0030978
stu-miR827-3p	58	33	22	63	38	28	73	90	82	36	123	9	UUAGAUGAACAUCAACAAACA	>stu-miR827-3p MIMAT0031273
stu-miR827-5p	47	25	36	71	45	32	89	99	107	40	118	44	UUUGUUGAUGGUCAUCUAUUC	>stu-miR827-5p MIMAT0031272

## Sheet: Novel miRNAs
Table S2. List of novel miRNAs.
miRNA name	LD4A count	LD4B count	LD7A count	LD7B count	LD10A count	LD10B count	SD4A count	SD4B count	SD7A count	SD7B count	SD10A count	SD10B count	miRNA sequence	Precursor sequences	Genomic position	Predicted structure	Star strand count from all 12 samples	Star sequence detected in at least 2 samples (Yes/No)
stu-novel-miR-1	11	8	16	15	7	23	12	16	17	12	22	38	UUCUCUGAUUUCAUUUUGCCU	UCGUGUUCUCGCUACUUACAUUCUCUGAUUUCAUUUUGCCUACCUGUUUAUUUAGUUUGGUUGGAUGAAUUUUUUUAGGCAACAUGGGUAGUAAGAGGAUAAGAUUUGGAA	ST4.03ch00:+:13558160:13558270	((.(((((((((((((((..((.(((((.(((((((.(((...(((......)))...))).))))))).....))))).))..))))))))..))))))).)).......	1	No
stu-novel-miR-2	21	23	17	24	18	18	23	32	33	26	35	19	AUUGGACUCCAUGUGCUGCUCAUU	AUUGUCACCGAUAAUGCUAGUGAGAAUGUUAAAGAGGGAAGCAUGAUGAUGGGUGCGUAUCCACACAUUUAUUGGACUCCAUGUGCUGCUCAUUGCAUCAACUUGAUGUUUGGU	ST4.03ch00:+:17794312:17794425	(((.((((...........)))).)))........(((.(((((....((((((.((...............)).)).))))))))).)))...((((((...)))))).....	1	No
stu-novel-miR-3	177	188	156	186	208	183	171	176	155	182	201	190	CUUGAGAAGGAUUUGGGACCC	CAAAAUUUUGAAGAUGCAAUUUGGGCUAAAUCAUUGACAAGGUCAUGCAUUAAGAAUUUCUCUAUGUUCCCUUGAGAAGGAUUUGGGACCCUUUCGAAUAAUGAUCUUGAU	ST4.03ch00:+:2997975:2998085	........(.(((((.((((((((((((((((.((..(((((....((((..(((...)))..))))..)))))..)).)))))))..)))....))))..))))))).).	29	Yes
stu-novel-miR-4	2	2	0	2	6	10	1	2	2	3	2	3	AUAAAUAUACAUUCUUGUUAAGCU	UUCUGUCUCUCCAAACUAGUAUAAAUAUACAUUCUUGUUAAGCUUAUUUUCUAUUAGCUUAGCUUAACAAUAGUGGAUAUUUAUGCUAGUUUGGACAGAUCAACACAUUUAUAG	ST4.03ch00:+:32535426:32535539	....((((.((((((((((((((((((..((((.((((((((((................)))))))))).))))..)))))))))))))))))).))))..............	0	No
stu-novel-miR-5	31	12	10	16	27	22	24	15	19	12	18	8	AAGGGGUUCAAAAUCUGAAGAACU	ACGGAACUAAGACUUUUAAUAAGGGGUUCAAAAUCUGAAGAACUUAAAAUAGGUUUCACAAGACCAUCUACGCAGUGACGGAGCUAGGACUUUUAAUAAGGGGUUCAAAAUUGA	ST4.03ch00:+:33405205:33405318	..........(((((((.((.((((((((....((((....(((.......(((((....)))))........)))..))))....)))))))).)).))))))).........	22	Yes
stu-novel-miR-6	262	241	230	295	378	204	257	273	221	232	192	366	GAGUGAUAAUUGGUGUAUAGACUU	GAAAGAAGAAAAGGUCAUAAGAGUGAUAAUUGGUGUAUAGACUUUGACAAAAAAAAAUCUAUAAUCAUCCAAUGUGCAUGAAGACUAUUUAGUAUAACAAUAUUCAACUAAGAA	ST4.03ch00:-:19842794:19842907	............((((......(((...(((((((((((((.(((........))).))))))..)).)))))...)))...))))..(((((.............)))))...	43	Yes
stu-novel-miR-7	16	9	14	19	24	17	12	10	12	23	15	12	AGAUGAAGGUGAAUAUAAUAACUC	GAUCAGUCGCAAUCCUGAGCAGAUGAAGGUGAAUAUAAUAACUCGUUAUCAUUGAACAUUGUGAUCAUCUUAUCUGAAAGUUUAAAUUGUUUGAGAGAGCACCCUUUAUUUAAU	ST4.03ch00:-:20859813:20859926	..((((........)))).(((((((.(((((.((((((...(((.......)))..)))))).))))))))))))...........(((((....))))).............	27	Yes
stu-novel-miR-8	54	42	32	28	43	43	47	47	27	36	22	20	AUAUGAACUUGAGCAAUCCUCCCC	GGGCAUGAAGUGGGGUGUUAGAGUGGGUAAAAGUCCCACAUUGGUUCGGGAAUGGACUGGUGGUCUCCUUAUAUGAACUUGAGCAAUCCUCCCCCUCAUGAGCUAGCUUUUGGG	ST4.03ch00:-:24061312:24061425	(..(((((.(.((((((((.((((..(((.(((.....((((((((((....)))))))))).....))).)))..)))).)))).....))))))))))..)...........	4	Yes
stu-novel-miR-9	147	128	115	185	200	163	125	130	102	101	120	100	AAGAAUGAUAAUCGGUGUAUAGAC	CCCUGCUAAUGCGGGAUUGCUUUGUGCACCGGAUAACCUCUUCUUUUUUAGAGGAGAAACAAAACUCUAUAAGAAUGAUAAUCGGUGUAUAGACUUUGACAAAAAAAAAUUGUA	ST4.03ch00:-:24828015:24828128	.(((((....))))).....((((((((((((.((...(((((((...(((((...........))))).))))).)))).)))))))))))).....((((.......)))).	3	Yes
stu-novel-miR-10	460	446	272	521	299	652	426	286	209	308	169	380	ACGACGGCCGCGCUCGCCUUGAACC	AAAACGAAUGCUCCUUGCGAACGACGGCCGCGCUCGCCUUGAACCCGUCCGUGCCCUUACGGGCGCGGCGGGCUCAUGCGGCGCGCGGCGUUGCUGAGGAAUGCUACCUGGUUGA	ST4.03ch00:-:25184654:25184768	..(((.(..(((((((((....((((.((((((((((..(((.((((.((((((((....)))))))))))).))).)))).)))))))))))).)))))..))....).)))..	11	No
stu-novel-miR-11	22	25	16	0	21	0	19	18	12	20	14	2	GGACAGAAAAGCGACGGACGACGU	AAAAAGAGCUAAAAAACGAUGGACAGAAAAGCGACGGACGACGUCGCUCCAAAAAGCGACGCCAUUUGUCACACUGUCCAUCGCUUUUUAAUAAAAUAAUUAUUUUAAAAAUUA	ST4.03ch00:-:25992131:25992244	.........((((((.((((((((((....(.((((((.(.(((((((......))))))).).)))))).).)))))))))).)))))).((((((....)))))).......	8	Yes
stu-novel-miR-12	5	8	7	4	17	1	8	13	9	17	1	18	GACUUUUCCAAAGGGCUGUGACUU	UGACUUUUUCAAUGAGUUUUGACUUUUCCAAAGGGCUGUGACUUUUUUUGACGGGUUGUGACUUUUUCAAUGAUUUGUGACAUUUCCGAAGGGUUGUGAUAUUUUUGAAGAGUU	ST4.03ch00:-:2850690:2850803	.(((((((.(((.((..((.((((((((....(((.(((.((.....((((.((((....))))..))))......)).)))..)))))))))))..))..)).))))))))))	1	No
stu-novel-miR-13	17	18	21	19	16	19	11	18	23	34	17	21	AGAAAAGUGACGGACUGCGUCGCU	UAAUUUUUUUUGAUUUAUAAAUGGCGACGCAGUCUGUCGCUUUUCUAGAAAUUUAUUUUUUGAAAAUCCUAGAAAAGUGACGGACUGCGUCGCUUUUAGAGACGGACUGAGUCU	ST4.03ch00:-:29429321:29429434	.................((((.((((((((((((((((((((((((((...((((.....))))....)))))))))))))))))))))))))))))).((((.......))))	0	No
stu-novel-miR-14	42	41	41	67	40	69	34	33	20	45	48	53	UCUAUGACCUCCAACUUUGAAUGU	UAACUUGGUCUCAAUUGAAAUCUAUGACCUCCAACUUUGAAUGUGCACAAGUAGGCAUUUAAAUUUGUAUAAAAUUGAACAAUUAGACAUAUGCAUCCCACGUGGAAUAAUAUA	ST4.03ch00:-:30503527:30503640	.......((((.(((((...((.((......(((.(((((((((..........))))))))).)))......)).)).)))))))))((((...(((.....)))...)))).	3	Yes
stu-novel-miR-15	12	9	11	15	13	13	11	5	6	7	11	21	UUUGGCAAUGUAGGACUUCUUAUA	CAUACGACUUUAAAACGUGUCAAUAGUUUGUAAGGUCUGCUUAUUUAUAUAUCCAACAUAUCUCUUGUGUUUUGGCAAUGUAGGACUUCUUAUAAACAUUUUUGAUCAAUUUAA	ST4.03ch00:-:41012666:41012779	..................(((((..(((((((((((((.......(((((..((((((((.....)))))..)))..)))))))))..)))))))))....)))))........	1	No
stu-novel-miR-16	34	38	28	50	44	50	32	35	31	42	32	48	AAUUGGUGAUCGCAAUGUAUAUUG	CUAAACCUUUUCCUUUUUCGAAUUGGUGAUCGCAAUGUAUAUUGACAAAUGUAAAAUCCUUGAUGUCUAAUUUUUCUAAUCCAAUCUCAUUUAUUAGGGUUUCUUCUUCGGAAU	ST4.03ch00:-:42037918:42038031	.........((((......(((((((..((((.....((((((....)))))).......))))..)))))))....(((((..............)))))........)))).	21	Yes
stu-novel-miR-17	23	15	12	22	24	33	15	10	9	17	12	23	UCGAGGAUUGUUAAUGAUGUAUU	UAUUGAUAAACAUUAUAGGCACAAAUUUGUUUAUUAGCUUGAUACUUCUCUCUUAAGAUUUCUCUGUGAUUCGAGGAUUGUUAAUGAUGUAUUUCUCAAACUAGGACGAUUUG	ST4.03ch00:-:46908168:46908280	..((((((((((...............))))))))))...(((((...((..((((.(.(((((........))))).).)))).)).)))))....................	22	Yes
stu-novel-miR-18	25	19	11	23	22	20	9	16	12	18	19	21	AUUUCACGUGUCUUAGUUUGACUG	UCAUCUACUCUUGUUAUUUUAUUUCACGUGUCUUAGUUUGACUGCACACGAAGUUUAAGAAAAACGUCUGCAUUUUGUUGUCUUAAACUAAAGAUAUGUAUAAUGUACGAACAU	ST4.03ch01:+:1380131:1380244	...........((((....((((..((((((((((((((((..(((.(((((((...(((......)))..)))))))))).))))))).)))))))))..))))....)))).	8	Yes
stu-novel-miR-19	15	13	20	13	3	24	10	8	18	11	13	25	ACUGUUUCUUCAUGCUCAAUUCUU	UAUAGUGUUGAAUAAUAUAUAAAAAAUGGUUGAACAUGAAGAUACAAUUUAGUCGGAAAUGCUCCACUAAACUGUUUCUUCAUGCUCAAUUCUUUUUGUCCAAAAAAUAAAAUA	ST4.03ch01:+:6092705:6092818	.....................(((((.((((((.((((((((.(((.((((((.(((.....))))))))).))).)))))))).)))))).))))).................	6	Yes
stu-novel-miR-20	68	53	43	67	114	107	73	65	56	82	87	155	CGGAGAAGACUCAACAAUAGGAGA	UUAUCAGGUGAAGGACUGAACGGAGAAGACUCAACAAUAGGAGAUGUCUCCUUUUCUGGAAUGGCUAUAUCAUCUUGUUCCUCCUCAACUGCUCUAUCAUCUCUUUCUACAUUU	ST4.03ch01:+:61890910:61891023	.......((((((((.(((..((((.((.......((((((((((((..((...........))..))))).))))))).........)).)))).)))..)))))).))....	3	Yes
stu-novel-miR-21	85	89	57	86	86	105	57	85	74	81	81	93	AGGUCUACAGUGAAUUCCGACAAU	GUAAAUUUACCAGAAACGGGAGGUCUACAGUGAAUUCCGACAAUACCACGACGUUCUCCUCGAAAAACCACUCAAGAUAACCUCAAGAAUCACUGAAAUCGGACCUAAAAUUGG	ST4.03ch01:+:64929785:64929898	.........((......)).((((((.((((((.(((............((.(((.((...((........))..)).))).))..))))))))).....))))))........	5	Yes
stu-novel-miR-22	42	45	34	38	38	26	30	35	30	27	29	36	ACUGAACCAAACCGCAAAUCGAGU	UGUACAAAACCAAAUCGAAAACUGAACCAAACCGCAAAUCGAGUCAACCUGAAAAAAAAACCCGACUAGUGGUUUGGUAUUGAAAAAAAAAAUCCAACUAUAUUUGGGUUGGUU	ST4.03ch01:+:65205415:65205528	.......((((..............((((((((((...(((.((...............)).)))...))))))))))............(((((((......)))))))))))	2	Yes
stu-novel-miR-23	86	64	57	71	89	47	89	104	121	60	60	42	AAUGUGAUUCGAGUUGUGAGUACU	AGGACGAGUUUGUGUCAUUUGUGGCCGCGGUCGAUUGAUAGUUGUGGUGGAUGUUUCAGUAACGCCAGCUAAUGUGAUUCGAGUUGUGAGUACUCCGCCAGAGAUAGAGGCAAU	ST4.03ch01:+:67589203:67589316	.........((((.((((((.(((((((((((((.(.(((.(((.(.(((.((((.....))))))).))))))).).)))).)))))........)))).)))).)).)))).	1	No
stu-novel-miR-24	41	27	15	26	36	32	23	20	17	19	17	26	UUGAACCAUAGGACCAUCGGACCA	UGAGCCUGUCUUCAACCUCAUUGAACCAUAGGACCAUCGGACCAUGGAUCGUUGGACCAGGUGCUCUGAUACCACUUGUUCAGUUCUGAAGGGUGAUUAAGGCGUCAUGCGAAA	ST4.03ch01:+:7048669:7048782	(((((((....(((.(((((((((((....((...((((((((.(((.((....)))))))...)))))).))....))))))...)).))).)))...)))).))).......	7	Yes
stu-novel-miR-25	98	72	67	111	111	122	131	116	112	77	95	67	AUUAAACUCUAACUCAUUGCACCC	GACCUAUCGAAAUUUUGCGGAUUAAACUCUAACUCAUUGCACCCACACCCACACCCACGCCAUUGCGCUGAGAGACGAGAGUUAACUGCAAUUCUUAUAAAUAACAUCAAUUCA	ST4.03ch01:+:76579571:76579684	........(((...((((((.((((.((((..((((.((((......................)))).)))).....)))))))))))))))))....................	2	Yes
stu-novel-miR-26	1571	1325	924	1261	1423	855	1524	1853	1838	1187	1215	779	GAAGAGUUUAAUAAUCGGAGGACU	AAAAUAAAAUUGAAGUCCGAUUAUUAAACUUUUCUUUUUCUCUUUUAAAAAAACUUGUAAAAGAGAAAAAGAAGAGUUUAAUAAUCGGAGGACUUCAAAAAAUUUACUUUUUUU	ST4.03ch01:+:76712051:76712164	.........((((((((((((((((((((((((((((((((((((((.((....)).)))))))))))))))))))))))))))))...)))))))))................	0	No
stu-novel-miR-27	6	7	6	7	8	8	8	8	7	6	3	10	UCCUCCGAUUAUUAAACUCUUCUU	CCAUUAAAAAAAAAUUGAACUCCUCCGAUUAUUAAACUCUUCUUUUUCUCUUUUACAAGUUCUUUUAAAAGAGAAAAAGAAAAGUUUAAUAAUCGGAGGACUUCAAAAAAUAUU	ST4.03ch01:+:76769334:76769447	..............(((((.((((((((((((((((((.((((((((((((((((.((....)).)))))))))))))))).)))))))))))))))))).)))))........	2	No
stu-novel-miR-28	20	12	8	29	13	20	21	15	22	15	13	20	AUGUAUUUUUUUGAGCCUUCACCC	GAUAAUUCAGGUAGGAAAUUUACACACAUGAUAGUUCAGAUAUGAAAUUCAAAAGAUUAUGAUAUCUUAAAUGUAUUUUUUUGAGCCUUCACCCCGUAUAUAUUAUUCCUUGUU	ST4.03ch01:+:78485657:78485770	............(((((((.(((.....(((..(((((((...(((((.((.(((((......)))))...)).))))))))))))..)))....))).))....)))))....	3	Yes
stu-novel-miR-29	49	43	30	43	46	49	52	54	48	44	34	41	AUUGUCCAAGUCUUAUAAGAAGUC	GUUAGUUCAAAGGGAGGAGAAUUGUCCAAGUCUUAUAAGAAGUCCACCCAUCUUAUUAAUCAUCAAUAUGAGACUUUUUGUCAUUCUUCAACCGUUACCUCGUUAUGCAACUUA	ST4.03ch01:+:79421162:79421275	...((((((.((.((((..(((.((..(((....((((((((((((......................)).))))))))))....)))..)).))).)))).)).)).))))..	2	Yes
stu-novel-miR-30	110	94	86	113	151	178	114	106	104	113	97	174	AAUUCGAGUAAAACUGUAGAGAGU	UUGUAUUGUUUUUUUUUAUUAAUUCGAGUAAAACUGUAGAGAGUAUCGCGAGAUAGCUUGAGAGUCUGAGUUAAAUGGAAAAAUACGAGGCACACACUUGCUUCUGUUAUUGAU	ST4.03ch01:+:82574155:82574268	.......((.(((((((((((((((.((....(((.(.(((..((((....)))).))).).)))))))))).)))))))))).))((((((......))))))..........	2	Yes
stu-novel-miR-31	30	22	17	25	19	19	21	26	19	27	20	14	AAGAAUCGUUCUUCGUCUGGAGUU	GCUUUCAUGCUUCUAUUACCAAGAAUCGUUCUUCGUCUGGAGUUUCAUCCGACAGAAUAGGAACGUUCUCAAUAAUGAACCUCUGCAAACUUAACGUAGUCAGAUAGAAGAACC	ST4.03ch01:-:15585560:15585673	.........((((((((....((((.(((((((((((.(((......)))))).))...)))))))))).............((((.........))))...))))))))....	4	Yes
stu-novel-miR-32	286	202	178	296	291	293	263	308	332	216	224	238	AUGUCAGAUCAAGUACGAAAGUCU	CUUAAUAUAUCGCCCGAUGAAUGUCAGAUCAAGUACGAAAGUCUCAAAAAGCGUUUUAAGAAUUUGUACCAGAUGAAUUUUAAUGAAGAAGAUGAUGAUGAAAGUGCACUCGUA	ST4.03ch01:-:2062321:2062434	.......((((...((.((((..(((..((..(((((((..(((.((((....)))).))).)))))))..)))))..)))).)).....))))((((((......)).)))).	1	No
stu-novel-miR-33	15	11	10	20	14	17	15	9	14	10	9	14	UUUCCUGAGGAUUAGUAUGAAAAU	AGUUUGAAAUACAUGGGGAUUUUCCUGAGGAUUAGUAUGAAAAUUCGUAUGAAACUUAUUUUCCUGCAAAUUUUCAUAUUAAUCCCCAUGAAAAUCCCCAUGUAAUUUAUACUU	ST4.03ch01:-:2133140:2133253	(((.((((.(((((((((((((((.((.(((((((((((((((((.(((.((((.....)))).))).))))))))))))))))).)).))))))))))))))).)))).))).	0	No
stu-novel-miR-34	8	10	10	21	9	18	9	16	3	10	3	6	AUUCCAAUGCAAGAUUGUCAUAUC	UAUGGUGACUAAGCAAUGCAUGAUUUCUUUGUCUAUUGGGAGGUAUUCUGAUAAUGUUCUUUGUGAUGUAAUUCCAAUGCAAGAUUGUCAUAUCAUGCUUGGGAGUCCAUGGCA	ST4.03ch01:-:41115293:41115406	((((((..(((((((.((.(((((...(((((..(((((((..(((..(.((((......)))).).))).))))))))))))...)))))..)))))))))..).)))))...	0	No
stu-novel-miR-35	21	11	10	24	9	12	9	12	11	15	13	20	AUUUGAGUACGGUAUAUUUAGAAC	AGUCAGAUACAUGUGAAUUCAUUUGAGUACGGUAUAUUUAGAACAAAUUAUGUCUAAUUUUGACCUCAUGUAUUCGAGAUACAUGUAUCCGAAAUUCAAAAUCUAGUAAGAUUU	ST4.03ch01:-:41953447:41953560	..((.((((((((((...((..(((((((((((....(((((.((.....))))))).....)))....)))))))))))))))))))).))......((((((....))))))	0	No
stu-novel-miR-36	13	19	19	22	17	15	11	15	10	13	13	9	UUCAGGUCGCCAGUUCGAGCCC	UAAGUUUGCCAUUUAAACCCUGAGGGGUAGCUCAGAUGGUAAAGGCCUGAGGACAAAAAAAAAAAAGUCCUUCAGGUCGCCAGUUCGAGCCCCAGCAGGGCCACUGGAGGCA	ST4.03ch01:-:49984406:49984517	......((((.((((..(((((..(((..((((...((((...(((((((((((............)))).)))))))))))....)))))))..)))))....))))))))	4	Yes
stu-novel-miR-37	54	32	34	68	45	31	73	79	64	78	69	48	AAUUGAAGACGUAGAUGUAAUUUA	AUUGAAUAAUAUAUAAAAAUAAUUGAAGACGUAGAUGUAAUUUAGUCGGAAAAUGCUCAACUAAAUUACUUCUACAUGUUCAAUUCUUUUUGUCAAUAAAAUAAAAUAAAAUAA	ST4.03ch01:-:6085405:6085518	............(((((((.(((((((.(.(((((.((((((((((..((......)).)))))))))).))))).).))))))).))))))).....................	17	Yes
stu-novel-miR-38	12022	11763	9327	11613	10127	10677	9988	9985	8698	11322	8492	7896	CUAGAUUCACGCACAAACUCG	GGAAGAGGCAUAUUUCACGUUUGUGCGUGAAUCUAACAACCCUUUUCAUCAGAAAAACUGUUGUUGUUUGCUAGAUUCACGCACAAACUCGUAAUAUGUAUUUUUCGAAUA	ST4.03ch01:-:62902806:62902916	((((((.(((((((....((((((((((((((((((((((..(((((....)))))...))))).......)))))))))))))))))....))))))).)))))).....	1272	Yes
stu-novel-miR-39	80	73	69	83	86	120	74	83	65	75	90	64	GUGAUUCACAUGUAUCUAGGAUA	AAGCGAGAUUUUGUAAUGUAUCUCAGAUACAUAUGAAUCACGCUAUAUACAUAUGUAUGUAUCCGUUGUGAUUCACAUGUAUCUAGGAUACCAGAUACAUAAGAGAGUGGAGAG	ST4.03ch01:-:65849081:65849194	..((....((.((((..((((((.((((((((.(((((((((((((((((....)))))))...).))))))))).)))))))).))))))....)))).))....))......	1	No
stu-novel-miR-40	430	402	324	565	467	705	760	768	807	501	784	919	AGGGUCUGUAGAUGACUUAAGCCU	UUAAGGUUGGAGUGUCUAAUAGGAAAAGAGGUAUAUUAAUGUGUCUAAAUGAAUUUUGUGGACAACUUUAAGGGUCUGUAGAUGACUUAAGCCUAAAUUAAUUAAAGGUGUAUU	ST4.03ch01:-:6681371:6681484	...(((((.(((((((((.((((....(((((.........((((((((......)).))))))))))).....))))))))).)))).)))))....................	3	Yes
stu-novel-miR-41	60	57	46	54	52	44	54	72	50	52	31	52	AUUCUUAAUCAGAGGUCUCGGGUU	AUUUAGUGAAAAAAAAGAAGAAGAAAGAAAGAACCAAUGAGAGUUGUGAUGGAAUGAUAAAUAUUUCUUUAUUCUUAAUCAGAGGUCUCGGGUUUGAGUUUCCCUAAAUAUGAA	ST4.03ch01:-:68557449:68557562	((((((.((((...................(((((..(((((.((.(((((((((((...........)))))))..)))).)).))))))))))...)))).)))))).....	11	Yes
stu-novel-miR-42	29	32	20	31	34	25	36	32	34	30	13	23	ACACUUAUUUUGAGACGAAGGAAG	GGGCUAAUUUUUUUUAGACGACACUUAUUUUGAGACGAAGGAAGUAUAUCUAAAUUAACGUAAUAUUUCCUCUGUCUUUAAUUACUUGUCCAAAUUUUAAUUGACACCUACUAA	ST4.03ch01:-:70507105:70507218	(((.(((((...(((.(((((.....(((..((((((.(((((((((...............))))))))).)))))).)))...))))).)))....))))).).))......	2	Yes
stu-novel-miR-43	149	117	100	98	131	104	151	155	108	101	111	102	AAUCAGAGGUCUCGGGUUUGAGCC	GGUGAAAGUGUUUCAACCUUAAUCAGAGGUCUCGGGUUUGAGCCUUGGAUAUGGAAAAAAUUCUAUUGGGAGCGCCACCCCCGAAUGGGCCCUGCAGAGUGCGAUCCGAAUUUA	ST4.03ch01:-:71359781:71359894	(((((((...)))).))).....(((.(((((((((..((.(((((....((((((....))))))...))).))))..)))))...)))))))....................	1	No
stu-novel-miR-44	6	7	6	7	8	8	8	8	7	6	3	10	UCCUCCGAUUAUUAAACUCUUCUU	AAAAAGUAAAUUUUUUGAAGUCCUCCGAUUAUUAAACUCUUCUUUUUCUCUUUUACAAGUUUUUUUAAAAGAGAAAAAGAAAAGUUUAAUAAUCGGACUUCAAUUUUAUUUUUU	ST4.03ch01:-:76712049:76712162	((((((((((....(((((((((...((((((((((((.((((((((((((((((.((....)).)))))))))))))))).))))))))))))))))))))).))))))))))	0	No
stu-novel-miR-45	17	21	22	20	30	31	20	20	12	21	21	26	AGAUUUUGUAUUUGUGAACUGCCU	GAGUAUGUUGUAAGGAGGGGCGGAGCUAAGUGGGGUUUGGGGGUUCGGACAAAUUCAAUAGUUUUUUUGUAGAUUUUGUAUUUGUGAACUGCCUAACAAAAUUGAUUGAUAGUU	ST4.03ch01:-:7689423:7689536	.(((.((((.(.....).))))..))).(((...(((.((.(((((..((((((.(((.(((((......)))))))).))))))))))).)).)))...)))...........	7	Yes
stu-novel-miR-46	69	50	41	61	83	62	60	58	41	34	44	23	AUAACACUGAUCACUAAUUCUCCU	ACUUUUAGCUUCAUCAGUUCAUAACACUGAUCACUAAUUCUCCUUAUAUUCGUUGUUAGUUUACAGAAAGGAAAUGUGUACAAAUUGUUAGAUCUUCUAAUGGAGUUUACAAUG	ST4.03ch01:-:79361859:79361972	......((((((((.((....(((((.((..(((..(((.(((((....((..(((......))))))))))))))))..))...)))))......)).)))))))).......	2	Yes
stu-novel-miR-47	26	26	18	37	46	36	39	22	26	35	22	29	AUUCCAAUGUGGGUACCGAACACC	GUUGCCUUUGUUAGGGAGUGUUUUACCAUUUCAAUAUGGGACUUUCCGAUGCGAAUCCAAAUGUAAUUGGAUUCCAAUGUGGGUACCGAACACCGGGUGAGAAACAAAAAAAAA	ST4.03ch01:-:79417951:79418064	....((((....)))).((.(((((((.........(((.((((..((.((.((((((((......)))))))))).)).)))).))).......))))))).)).........	7	Yes
stu-novel-miR-48	53	46	42	70	59	70	72	57	55	70	54	37	ACCGAGUUUAACUUAUAUACACUG	AUAUUGCUAAUACUUUAUUUACCGAGUUUAACUUAUAUACACUGACAGGUGACCUUAAGUCAUUAUAACACGGGAUAUAAGUCGAGCUAUCUGCUACAACAUUAUUGCUAAUAC	ST4.03ch01:-:80910720:80910833	.(((((.(((((............(((((.((((((((.(.(((...((((((.....))))))......)))))))))))).)))))..............))))).))))).	5	Yes
stu-novel-miR-49	46	44	40	8	49	26	48	48	39	40	38	96	UCCGGCUGGGUACUUAAACUCUGU	UGAAAGCUUGUCCCCCAGCACCAUUACAAGAGUCAAACCCUGCUUGGUCCACCUUCACCACGUUGUGCGCUCCGGCUGGGUACUUAAACUCUGUAUUUUUGUUAACAUGAAAAA	ST4.03ch01:-:80999623:80999736	................((((....((((.((((...((((.(((.(((.(((............))).)))..))).))))......))))))))....))))...........	2	Yes
stu-novel-miR-50	46	44	40	8	49	26	48	48	39	40	38	96	UCCGGCUGGGUACUUAAACUCUGU	UGAAAGCUUGUCCCCCAGCACCAUUACAAGAGUCAAACCCUGCUUGGUCCACCUUCACCACAUUGUGCGCUCCGGCUGGGUACUUAAACUCUGUAUUUUUGUUAACAUGAAAAA	ST4.03ch01:-:81009484:81009597	................((((....((((.((((...((((.(((.(((.(((............))).)))..))).))))......))))))))....))))...........	2	Yes
stu-novel-miR-51	7	12	11	7	7	10	8	7	8	14	16	4	AACAUCAUGACCAAGACGGCGA	UAGACUUCGGGGCCAAAGCCAACAUCAUGACCAAGACGGCGACAACAAGGUUGGGGCUAAGUUAUAAUCCAAGCAACACCCGCCUCAAGACGGUCAAUGCACCCCCAACUCU	ST4.03ch02:+:12515167:12515278	.(((.((.((((..........(((..(((((..((.((((.......(.(((((............))))).)......)))))).....))))))))..)))).)).)))	1	No
stu-novel-miR-52	26717	28328	25579	29954	30395	29317	29717	35474	32621	32524	34006	25499	UUCAAUGGCGGAUUUUAGAUC	GAUCUAAAAUCUGCCAUUGAAGAAGUUUCUACUGAUCAGUGGAAACUUCUCCUUUCUCCUGAGAAACUUCUUCAAUGGCGGAUUUUAGAUCAGUAGAGACUUCUUCUUUCU	ST4.03ch02:+:18433630:18433740	(((((((((((((((((((((((((((((......((((.(((((.......))))).)))))))))))))))))))))))))))))))))((.(((((.....)))))))	3	Yes
stu-novel-miR-53	26764	28361	25626	29995	30449	29378	29769	35527	32667	32561	34077	25547	UUCAAUGGCGGAUUUUAGAUC	UUUUUGAUGAGUAAAACUUCUUCAAUGGCGGAUUUUAGAUCUUUUUGAUCAGUAGAAACUUGUUCAAUGGUGGAUUUUAGAUCUUCUAGACGAGUAGAAACUUCUUCAAUG	ST4.03ch02:+:18433835:18433945	...((((.((((....((.(((...(((.((((((.((((((..((((.((((....)).)).))))....)))))).)))))).)))...))).))..))))..))))..	2	Yes
stu-novel-miR-54	430	403	440	157	523	291	447	462	463	335	331	425	AGAGAAUGGACUGAGGAUCUUCAU	UUGUUACGCGAAAGGAGUAUAGAGAAUGGACUGAGGAUCUUCAUGCUAGAUUUAUGCAAGUUGUACACCAACUUGGGGAAGGACGUAAGUUUACUUCACUAAUAAUUUUUUUU	ST4.03ch02:+:19782347:19782459	.........(((((((((.(((.(((((((((.(.(.(((((............(.(((((((.....))))))).)))))).).).)))))).))).)))...)))))))))	1	No
stu-novel-miR-55	6	6	5	3	5	14	3	5	11	1	12	2	AGAAUCCUUGCUUCUGGUGGCGCC	AUAAAUAAAUAAAUAAAAAGAGAAUCCUUGCUUCUGGUGGCGCCACAUCACCGGGUUGAGGAUUCUCUUUUUUUUUAUAUAUAUAUAUGAUAUGAUUAGACCUUUGCAUAUUUU	ST4.03ch02:+:20494602:20494715	(((.(((.(((((.((((((((((((((((..((((((((.......)))))))).)))))))))))))))).))))).))).)))..((((((............))))))..	0	No
stu-novel-miR-56	16	16	11	10	15	20	10	19	13	10	15	29	AGUUAUUGUAGCAACUGUUGAAGU	GAAAAUUAAGCUACUGUGAUAGUUAUUGUAGCAACUGUUGAAGUUGUUGCAAUAACUACGAUAAUUGCUGCAGCAGCUAAAUAGUUGCUAUGAUAAUUGUUGUAGCAACUAUCG	ST4.03ch02:+:2063572:2063685	.........(((((...((((((((((((((((((((((..((((((((((.(((.........))).)))))))))).)))))))))))))))))))))))))))........	0	No
stu-novel-miR-57	23	18	15	19	12	17	21	24	21	13	11	11	AACUAUCGUAGUUGUUGCAGCAGG	GUUGAAGUUGUUGCAAUAACUACGAUAAUUGCUGCAGCAGCUAAAUAGUUGCUAUGAUAAUUGUUGUAGCAACUAUCGUAGUUGUUGCAGCAGGUAUCAUAGUUGCUGCAACAA	ST4.03ch02:+:2063608:2063721	.......((((((((.((((((.((((.(((((((((((((((.((((((((((((((....))))))))))))))..))))))))))))))).)))).)))))).))))))))	6	Yes
stu-novel-miR-58	11	23	20	32	16	17	25	38	22	29	29	15	AAAGUUGAUUGAUGGUUCACU	CACUUGUUGAACCCGUUCUUAAAGUUGAUUGAUGGUUCACUGGUUUGAAAGUCAGAUUUUAACACCAAGGUCCUGAGUUCAAUCCCAGCCAGCCACAAUUCACUUCAUUUU	ST4.03ch02:+:21647327:21647437	.....................((((.(((((.(((((..((((.(((((..(((((((((......))))).)))).)))))..))))..)))))))))).))))......	5	Yes
stu-novel-miR-59	12	7	10	16	27	11	17	12	12	14	12	20	AGAGAAUAAAAUAGAGAAGGGACU	UACUCUGUAUUCUCUAUAUUAGAGAAUAAAAUAGAGAAGGGACUCUUCAACCCCUCUCCAACUCUUCUUCUCUGUUUUACUCUUCAAAAUAGGAUUGAAAAUGCCAUUACGUUU	ST4.03ch02:+:22829639:22829752	..........((.((((.((.((((.((((((((((((((((....................)).)))))))))))))).)))).)).))))))....(((((......)))))	1	No
stu-novel-miR-60	35	36	28	43	49	48	61	42	55	40	44	26	AUUGAGAUCAGACUAAUUUGAAUU	ACUUGAUGUUUGAUAUUUGUAUUGAGAUCAGACUAAUUUGAAUUCACACAAGGAAGUCGCAUGUUAAUGGUAAAGCAUUUUAUAAUAAAAAUACUAAUUAAAUAUUUGAACUCG	ST4.03ch02:+:27128713:27128826	....((((((((((.....((((((.((..((((..((((........))))..))))..)).))))))....((.(((((......))))).)).))))))))))........	4	Yes
stu-novel-miR-61	17	18	28	31	21	36	26	36	31	28	38	25	UAUAGCUGAACAACAAGGCCU	GAGGUAAAAUGGAAGGUGAAUAUAGCUGAACAACAAGGCCUUGUUUAGACGCUCAAUGUCUCGGUUAUGGUUGAAUUCCCAAUCUAAGGUAUCAAGAACAGAUUGCCACAC	ST4.03ch02:+:29538460:29538570	.((((.....((((......((((((((((((....(((.((.....)).)))...))).)))))))))......))))..))))..((((((.......)).))))....	1	No
stu-novel-miR-62	61	47	26	70	55	46	55	44	40	46	32	24	GAAGAUCCCGUCUUGUUUGAAGCU	CAAUUUAGUUAUUAUUAAGGGUGAAGAUUGUGCGGUUGAAGAUAGGAUGAUCAUUCAACGCACUUUUGAGGAAGAUCCCGUCUUGUUUGAAGCUGCGAUAAUGGUUUAUGAUAG	ST4.03ch02:+:31613747:31613860	...((((((....)))))).(((((.(((((((((((..(((((((((((((.(((..((......))..)))))))..)))))))))..)))))).)))))..))))).....	2	No
stu-novel-miR-63	34	36	19	38	33	34	33	34	37	33	40	25	CUUACGUAAUCGACAUACAAGACU	UGUUUCAGACCAUAGCGUGACUUACGUAAUCGACAUACAAGACUACUAAACACUCCCGAGCAACAAAAUUAGGUGGUUUAGUAUCCUUGUAUGUCGAUUACGUAAGUCACUGCA	ST4.03ch02:+:32125993:32126106	..............(((((((((((((((((((((((((((..((((((((.(.((.((.........)).)).)))))))))..))))))))))))))))))))))))).)).	100	Yes
stu-novel-miR-64	34	36	19	38	33	34	33	34	37	33	40	25	CUUACGUAAUCGACAUACAAGACU	UGUUUUAGACCAUAGCGUGACUUACGUAAUCGACAUACAAGACUACUAAACACUCCCGAGCAACAAAAUUAGGUGGUUUAGUAUCCUUGUAUGUCGAUUACGUAAGUCACUGCA	ST4.03ch02:+:32129453:32129566	..............(((((((((((((((((((((((((((..((((((((.(.((.((.........)).)).)))))))))..))))))))))))))))))))))))).)).	109	Yes
stu-novel-miR-65	105	86	88	96	104	60	101	129	113	84	74	41	AUUAGACAGGACAUGCAUGACACA	AAAAAGAGCUGAGAGACGUGAUUAGACAGGACAUGCAUGACACAGCUUCACCUUACUGUGGACAUGGUCCUAUAUAGGAAGGUAUGGAGGUCGAGGAUUUGUGGGAGAGGCAGA	ST4.03ch02:+:35024956:35025069	.....((.((.....((.(..(((...(((((...((((.(((((..........)))))..)))))))))...)))..).))....)).)).....(((((.......)))))	1	No
stu-novel-miR-66	16	14	13	25	20	18	19	23	28	18	21	21	ACCAAUGUGGGACUUCUUAACACU	CAUGUUCUAACAGGCUCAUGAGGGGAGGUUUGUCCAAGUCCAUAUAAGGAAACCAAAUUCCCAUCUCUCUACCAAUGUGGGACUUCUUAACACUCCCCCGCACGCCCAAACCUC	ST4.03ch02:+:3785354:3785467	............(((...((.(((((((((.....((((((((((..((((......)))).............)))).))))))...))).))))))))...)))........	2	Yes
stu-novel-miR-67	24	18	24	19	31	25	36	27	16	29	22	20	AGCGAGACUAAGAUGAUUCAGACA	CGAGGUAGACAAGGUAAAGAAGCGAGACUAAGAUGAUUCAGACAUGUAAAGAAAAAAUGUGUAAUGUCCUAGUGAGUCGGUAUGAGAGGUUGUCUAUGAUGGAAUUUAAGAAAA	ST4.03ch02:+:43954207:43954320	((..((((((((........(.(((.((((.(((.(((.(.((((...........)))).))))))).))))...))).)........))))))))..)).............	2	Yes
stu-novel-miR-68	1181	873	811	1124	1251	918	1120	1024	1094	1020	801	981	AUUAUUUUAAGAUUAAGUGGGACC	AUUACCCUUUAAAAAGUAGACUCACUUUUCUCUUUCCUCAUAAAUGUAUUGGAGUAUUAUUUUAAGAUUAAGUGGGACCAACAAGAAUAAAAGAAGAAUUGUAUCUUUAAAUAC	ST4.03ch02:+:44233728:44233841	....(((((((((((((((((((.(.........................))))).)))))))....))))).)))................(((((......)))))......	3	No
stu-novel-miR-69	428	522	365	473	454	573	498	765	487	648	914	585	UGCAUGUCGGAAUUCAAGAAC	UCGGAAUUCAAGAACUCGAUAUGUUGAAUUCUUGCAUGUCGGAAUUCAAGAACUCGAUAUGUUGAAUUCUUGCAUGCUGGAAUUCAAGAACUCGAUAAUGCAUGUUGAAUU	ST4.03ch02:+:47368575:47368685	....(((((((.(..((((..(.(((((((((.((((((.(((((((((.(........).))))))))).)))))).))))))))).)..)))).......).)))))))	3	Yes
stu-novel-miR-70	69	60	45	86	73	58	98	98	79	65	64	45	ACAUGAAUGAUCGAUCGUAUUACA	CAAAUAAAUAAACAUAGAAAGAAUAUCUUGCAAAUGGUACAUUUUAAUGAGCUCUAUCUCUUCAUCAAACACAUGAAUGAUCGAUCGUAUUACAAUUUUUUGAGUGUGCUCCUC	ST4.03ch02:+:8725389:8725502	............(((...((((...))))....)))(((((((((((((.(.((.(((..(((((.......))))).))).)).).))))).........)))))))).....	2	Yes
stu-novel-miR-71	600	572	447	703	556	758	509	369	386	571	405	559	UCUAAAAUCCGCCAUUGAAGA	AAAGAAGAAGUCUCUACUGAUCUAAAAUCCGCCAUUGAAGAAGUUUCUCAGGAGAAAGGAGAAGUUUCCACUGAUCAGUAGAAACUUCUUCAAUGGCAGAUUUUAGAUCAG	ST4.03ch02:-:18433628:18433738	................(((((((((((((.(((((((((((((((((((((..((((.......))))..))))......))))))))))))))))).)))))))))))))	281	Yes
stu-novel-miR-72	145	142	124	164	166	153	128	183	146	171	202	140	UUCAAUGGCGGAUUUUAGAU	UUUAGAUGAGUAGAAAUUUCUUCAAUGGCGGAUUUUAGAUAUUUUUGAUGAGUAGAAACUUCUUCAAUGGCGGAUUGUAGAUCUUUUAGAUGUGUAGAAACUUGUUCAGU	ST4.03ch02:-:18831932:18832041	((((.(((..(((((...(((.((((.((..(((..(((..((((((.....))))))..)))..))).))..)))).)))..)))))..))).))))............	38	Yes
stu-novel-miR-73	460	446	272	521	299	652	426	286	209	308	169	380	ACGACGGCCGCGCUCGCCUUGAACC	AAAACGAAUGCUCCUUGCGAACGACGGCCGCGCUCGCCUUGAACCCGUCCGUGCCCUUACGGGCGCGGCGGGCUCAUGCGGCGCGCGGCGUUGCUGAGGAAUGCUACCUGGUUGA	ST4.03ch02:-:2118783:2118897	..(((.(..(((((((((....((((.((((((((((..(((.((((.((((((((....)))))))))))).))).)))).)))))))))))).)))))..))....).)))..	1	No
stu-novel-miR-74	10	10	9	13	9	5	8	17	14	14	9	10	AUUAAUCAGUAAUUUGACUUGGUC	UGGACUGACCCAAAUGUGAUUUGGACUUUAUUUAAGUCAUAUAUUUUGACUUAAUUAUUAAUCCGACUUUAUUAAUCAGUAAUUUGACUUGGUCAAUAUAUCAUGAAUUUAUGG	ST4.03ch02:-:22514439:22514552	..((((((..(((((.(((((((((...((.((((((((.......)))))))).))....)))))........))))...)))))..)))))).......((((....)))).	17	Yes
stu-novel-miR-75	14	23	24	19	20	23	27	34	12	26	24	24	AGACUGUUUCUAAUAGACCCU	GUGUCAUUUGUGAGAUAAAAAGACUGUUUCUAAUAGACCCUCGGGGCCGGGGCCAUGGUUUAGAUUAUUAGUUUUUGAUGAUUACAUGGAAUAGCCUUUUGCUAUUUCUUG	ST4.03ch02:-:28127069:28127179	........(((((.....((((((((..(((((.....(((((....))))).......)))))....)))))))).....))))).((((((((.....))))))))...	0	No
stu-novel-miR-76	60	43	35	58	50	43	53	48	44	32	46	32	AUAUGACUUAGUUUGACUUGACAC	AUAUUCAUCCGUCUCAAUUUAUAUGACUUAGUUUGACUUGACACAGUUUUAAAAAAUGAUUACUUUUUGAACAUAGGGGUCGUUUGGUUGGGAACAAGUUAUUCAUGUUGGGAU	ST4.03ch02:-:32362988:32363101	..........((((((((....(((((((.((((((((((((.....((((((((........)))))))).......))))...))))..)))))))))))....))))))))	11	Yes
stu-novel-miR-77	51	47	41	48	70	70	56	68	42	49	58	43	AUUCGACUAGACAUCUGAUUAAGA	AGAAUUUUUUCAUACUCAAAAUUCGACUAGACAUCUGAUUAAGAGAGUAACAGUCUCUUUUAAUACACCUCAUCUUUCCGUGUUUGCUUAUAAGUUUCUGCCUCCAUUAAAAUU	ST4.03ch02:-:38303675:38303788	.(((....))).......((((.((...(((....((((((((((((.......)))))))))).)).....)))...)).)))).............................	3	Yes
stu-novel-miR-78	19	20	14	20	19	10	29	21	22	22	41	8	UAUCUGAGAAGCAUAGGGAAUU	AAUUUCAAGGAUUGAUACCAUAUCUGAGAAGCAUAGGGAAUUGAGAUAGAUGAAGAAGAACAACUUCAGCCAUCUCUUUUCAAUUCCUAUCCUCCUCAGAUCUGAUUUCAAU	ST4.03ch02:-:41151512:41151623	..........(((((...((.(((((((.((.(((((.((((((((.(((((..((((.....))))...)))))..))))))))))))).)).))))))).))...)))))	47	Yes
stu-novel-miR-79	19	20	14	20	19	10	29	21	22	22	41	8	UAUCUGAGAAGCAUAGGGAAUU	AAUUUCAAGGAUUGAUACCAUAUCUGAGAAGCAUAGGGAAUUGAGAUAGAUGAAGAAGAACAACUUCAGCCGUCUCUUUUCAAUUCCUAUCCUCCUCAGAUCUGAUUUCAAU	ST4.03ch02:-:41186436:41186547	..........(((((...((.(((((((.((.(((((.((((((((.(((((..((((.....))))...)))))..))))))))))))).)).))))))).))...)))))	47	Yes
stu-novel-miR-80	64	52	38	63	73	74	65	48	59	43	53	64	AUGAGAUGAAAUCAGUGUUUGGAC	UCAUAUCGCGAUAUGAAAUUAUGAGAUGAAAUCAGUGUUUGGACAUUCUGUUUCACGCUGAUUUCAUCUCAUGAUUUUAUAUCAUGAGAUGAAAUCUCAAAUUCUCCAAAAAUC	ST4.03ch02:-:41688137:41688250	((((.(((.(((((((((((((((((((((((((((((..(((((...))))).))))))))))))))))))))))))))))).))).))))......................	7	Yes
stu-novel-miR-81	85	89	57	86	86	105	57	85	74	81	81	93	AGGUCUACAGUGAAUUCCGACAAU	CAAAACUCGGAUUUUCUCAAGAACUAGAAAUGGGACAGCAGCUGAAAUCAGUAAAUUUACCAGAAGCAGGAGGUCUACAGUGAAUUCCGACAAUACCAUGACGACUAGAAUAAU	ST4.03ch02:-:43662121:43662234	......((((((((.((..(((.((.....(((.......((((....)))).......)))........)).)))..)).))).)))))........................	157	Yes
stu-novel-miR-82	20	25	13	16	34	19	33	56	22	19	27	22	AGUGAUUGACAGUAGUGGUUGACA	AUAAUGGUGGUGGAGAUGGUGAUGGCAAUGUCAAUGGAUAUAAUUAUAAUGAUGGAGUAGUAGAUGUGGUAGUGAUUGACAGUAGUGGUUGACAGUGAUGGUGAUUGUCAGUGG	ST4.03ch02:-:44755897:44756010	..............((((((.((.(((.(((((((.(.(((((((((.((.(((..........))).)).))))))....))).).))))))).)).).)).)))))).....	1	No
stu-novel-miR-83	22	11	18	18	23	25	26	12	14	19	12	13	AAAUUUUACGAUCAAAGAUAGACU	UUUAUAAACUACGUAAAAAGUACUAUAAGUCACAAUAAUUGAUCAUUCAAAAUGUUUAAAAGAUCUAUGAAAAUUUUACGAUCAAAGAUAGACUUGUUUGAGUCUUGAAAUCCG	ST4.03ch02:-:46525206:46525319	.................(((.((((((((((...((..((((((....(((((.((((.........)))).)))))..))))))..)).)))))))...))))))........	1	No
stu-novel-miR-84	34	38	28	50	44	50	32	35	31	42	32	48	AAUUGGUGAUCGCAAUGUAUAUUG	CUAAACCUUUCCCUUUUGAAAAUUGGUGAUCGCAAUGUAUAUUGACAAAUGUAAAAUCCUUGAUGUCUAAUUUUUCUAAUCCAAUCUCAUUUAUUAAAGUUUCUUCUUCCGAAU	ST4.03ch03:+:12225228:12225341	.................(((((((((..((((.....((((((....)))))).......))))..))))))))).......................................	28	Yes
stu-novel-miR-85	460	446	272	521	299	652	426	286	209	308	169	380	ACGACGGCCGCGCUCGCCUUGAACC	AAAACGAAUGCUCCUUGCGAACGACGGCCGCGCUCGCCUUGAACCCGUCCGUGCCCUUACGGGCGCGGCGGGCUCAUGCGGCGCGCGGCGUUGCUGAGGAAUGCUACCU	ST4.03ch03:+:12444120:12444228	.........(((((((((....((((.((((((((((..(((.((((.((((((((....)))))))))))).))).)))).)))))))))))).)))))..)).....	1	No
stu-novel-miR-86	460	446	272	521	299	652	426	286	209	308	169	380	ACGACGGCCGCGCUCGCCUUGAACC	AAAACGAAUGCUCCUUGCGAACGACGGCCGCGCUCGCCUUGAACCCGUCCGUGCCCUUACGGGCGCGGCGGGCUCAUGCGGCGCGCGGCGUUGCUGAGGAAUGCUACCUGGUUG	ST4.03ch03:+:12444120:12444233	..(((.(..(((((((((....((((.((((((((((..(((.((((.((((((((....)))))))))))).))).)))).)))))))))))).)))))..))....).))).	0	No
stu-novel-miR-87	7	8	10	14	18	18	11	18	9	25	19	15	AGAGAAUGAUUGUCGGCGUAUGGA	UACUUGAGCUUUCGGGUCAUUACUUUGAUAACUUUGAGGACGGAGGAGACCCUAUAGUACCUCAAUUAUUAGAGAAUGAUUGUCGGCGUAUGGAGCUUUGGUCAGAUUUCUCCA	ST4.03ch03:+:22510616:22510729	.(((.((((((((((((((((.(((((((((..((((((((..(((....)))...)).)))))))))))))))))))))..))))......)))))).)))............	0	No
stu-novel-miR-88	22	20	17	36	15	21	24	22	14	17	21	28	UUGUGUUCGGAUCAGCUAUUGUGC	UCUUUUUUAUUUGAUGAUUGUUGUGUUCGGAUCAGCUAUUGUGCACCUCGAUUAAUUUCACAGAAUAUCUACCAUCUUCCAUCAGCAAUAGGUAUCAGAUAAUUAUGUCCACUA	ST4.03ch03:+:38491751:38491864	......(((((((((((((((((.....((((.((.((((.((.................)).)))).))...)))).....)))))))...))))))))))............	7	Yes
stu-novel-miR-89	463	452	294	596	447	700	431	361	328	542	463	1033	AACUAGUUUGACCAGCUUAUAAGC	UAAGCCAAAAAGUGCUUAUAAACUAGUUUGACCAGCUUAUAAGCUUAGAGGGUGUUUGACUAAGCUUAUAAGCUGAUCAAAUUGGCUUAUAAACACUUUUUAGCUUAUCUACGC	ST4.03ch03:+:47490697:47490810	(((((.((((((((.((((((.(((((((((.((((((((((((((((...........)))))))))))))))).))))))))).)))))).)))))))).))))).......	2	No
stu-novel-miR-90	41	46	49	49	37	76	43	54	44	61	37	62	UUAACUGGAGAGCGUCAAUUGA	GUUACUGUGUUUUCAAUCCCUUAACUGGAGAGCGUCAAUUGAUUCCAUAUCCGAAUGCUCCUAGAAAUGAGUUAGAAAAACAGGCCUAGUGGUUGAUUACCCUAAUGCAGAU	ST4.03ch03:+:49200737:49200848	....((((.(((((.....((((.((((.((((((.....(((.....)))...))))))))))...))))...)))))))))((.(((.(((.....))))))..))....	4	Yes
stu-novel-miR-91	29	21	20	28	30	34	30	24	13	30	27	17	AUCCCGUGGAAUUAGUCGAGAUGU	UUCUUUCCAUCUAUUGUAGCCUUGGUGGUCAGAGUUACCUUGUAUCUAUUGCUGGUGAAAGGUGGGUGGUAUCCCGUGGAAUUAGUCGAGAUGUGCGAGAACUGGUCCAGACAC	ST4.03ch03:+:54330762:54330875	(((((.((((((((((...((.(((.(((...(.(((((((.((((.......)))).))))))).)...)))))).))...))))..))))).).))))).............	1	No
stu-novel-miR-92	62	43	60	72	63	39	53	85	45	46	59	29	AUGGGACACUGCUGGACUUUCAGC	GAAUUUCCUGGUGACUAUGGAUGGGACACUGCUGGACUUUCAGCCGAUCCAGAAACUUUUGCUAAGAAUCGUGAGCUAGAGGUGAUCCACUGUAGAUGGGCCAUGCUUGGAGCU	ST4.03ch03:+:5448040:5448153	....((((((((..((((((.((((.((((.((((.(((..........((((....))))...........))))))).)))).))))))))))....)))).....))))..	0	No
stu-novel-miR-93	1043	1147	781	994	759	831	694	750	527	860	586	680	AGCUGCUGACCUAUGGAUUCC	UGUGUUAUUAUUAGUUGUUAUGGGAGUGGAGCUCCUUGAAGUCCAACAGAAGAUCUAACAGGUUAGAUUGAGCUGCUGACCUAUGGAUUCCUCAGCCCUAUCUAUUUAUGA	ST4.03ch03:+:58590661:58590771	.....................(((...((((.(((.....(((...(((..(((((((....)))))))...)))..)))....)))))))....))).............	4416	Yes
stu-novel-miR-94	1043	1147	781	994	759	831	694	750	527	860	586	680	AGCUGCUGACCUAUGGAUUCC	AGAUCUAACAGGUUAGAUUGAGCUGCUGACCUAUGGAUUCCUCAGCCCUAUCUAUUUAUGAUUUAACAUAUAGAUAGCUUUGUGGGUUUGCAUAUGUCAGGAGCUUUAUUU	ST4.03ch03:+:58590711:58590821	.(((((((....)))))))(((((.(((((.((((.(..((((((..(((((((..((((......)))))))))))..))).)))..).)))).))))).))))).....	6845	Yes
stu-novel-miR-95	8	10	18	4	12	15	13	18	9	31	18	27	UGCUGCUGAAUCAUUGGCUC	GGGUUAUUGGAACUGAUCUUUGCUGCUGAAUCAUUGGCUCAUGAGCAUGUCAAAGAAGAUGAAUAACAUCCUGGACAUGUUCUUGCUCCAAUGAUGCAGGAGCUGAGCUC	ST4.03ch03:+:58600728:58600837	.((((.....))))((.(((.(((.(((.((((((((..((.(((((((((..((..((((.....)))))).))))))))).))..)))))))).))).))).))).))	8	No
stu-novel-miR-96	84	82	52	59	101	96	87	81	69	58	75	138	AGUUGUUCACUGUUGACUUGGCAC	UAUCCGAGAGCAAUGAAAUAUCAAAAAAAAUUGUAAUUGAGGAAACUUCCUACUCCCUCUGUUCAACAAUAGUUGUUCACUGUUGACUUGGCACACCCCUUAAAAAAUAAUAAA	ST4.03ch03:+:59161327:59161440	...(((((((((.((((....(((......(((.(((.((((.............)))).))))))......))))))).))))..))))).......................	1	No
stu-novel-miR-97	10	11	7	8	6	7	20	8	13	10	8	8	AUUUCACUAAUGUUGCAAGAUCGG	UAAAUUUAGAUACACCUCCGAUCUCCCACAUGGCAUAGCAAGUUUAAACUUGACGAUAAUUCAAGAUGGUAUUUCACUAAUGUUGCAAGAUCGGAGUGUAUUUAAGUUCAAUUA	ST4.03ch03:+:6343337:6343450	..(((((((((((((.((((((((..((....((((((.((((.....(((((.......))))).....))))..)).))))))..)))))))))))))))))))))......	0	No
stu-novel-miR-98	8	13	14	7	17	20	13	18	14	12	14	46	UAUGCAAGAGGAACUCUUGGGCCU	AGUUAAACGAGGCAUUAGACUAUGCAAGAGGAACUCUUGGGCCUAACUAUUUCAUAAGCCCUAAUGAGUUAAACUCAUUAGUUAGGCCCAAGAGUUCCUCUUGCAUAGUCUAAU	ST4.03ch03:+:6672443:6672556	.............((((((((((((((((((((((((((((((((((((..............((((((...))))))))))))))))))))))))))))))))))))))))))	1	No
stu-novel-miR-99	10	10	9	13	9	5	8	17	14	14	9	10	AUUAAUCAGUAAUUUGACUUGGUC	UGGACUGACCCAAAUGUGAUUUGGACUUUAUUUAAGUCAUAUAUUUUGACUUAAAUAUUAAUCGGACUUUAUUAAUCAGUAAUUUGACUUGGUCAAUAUAUCAUGAAUUUAUGG	ST4.03ch03:+:8853060:8853173	..((((((..(((((.((((((.((...(((((((((((.......)))))))))))....)).))........))))...)))))..)))))).......((((....)))).	17	Yes
stu-novel-miR-100	27	17	14	40	19	31	41	48	37	24	22	18	AUGGACACCCUUAACACAACAAGG	AAGUGAUUAAAUAACGUAUUAUGGACACCCUUAACACAACAAGGUUAUAGCCUAGUGGUUUAAGGUGCCUUGAAAGAGCCAAGCCUUUAAGUGUUUGUGAGUUCAAAUCUCGCU	ST4.03ch03:+:9137361:9137474	.(((((............(((.((.((((.((((.((.((.((((....)))).)).)))))))))))).)))..(((((((((((...)).)))))...)))).....)))))	2	Yes
stu-novel-miR-101	423	365	305	471	452	492	346	370	284	366	329	475	AUGUGCUCUGAUACCACUUGUUGG	CAUUGAACCAUCAGAUCUUUGAACAAUGUGCUCUGAUACCACUUGUUGGGUUCGAAAGAGAUUAAGGAGUCAUGCGGAAACUUACAAUUGCAAAUAAUAUGGUUGAUAAAUUAG	ST4.03ch03:-:11233472:11233585	...(.((((((......((((..(((((((.((((.((..((((.((((.(((....))).)))).))))..))))))....))).))))))))....)))))).)........	24	Yes
stu-novel-miR-102	17	9	7	21	8	26	10	9	7	10	10	9	CGUGGCAUAAUACAUGUAGGACA	AGACACAUGAGUCCAACGUACGUGGCAUAAUACAUGUAGGACACAAAUUGCUAUGUAGAACAUAAAUUGUCAUGUAGGAUGUCACGUAGGACAUCUGUGUCUAUUUGUUCAAU	ST4.03ch03:-:2521636:2521748	(((((((.((((((....((((((((((..((((((......((((.....(((((...)))))..))))))))))..)))))))))))))).)))))))))...........	15	Yes
stu-novel-miR-103	20	27	30	28	31	24	26	33	27	13	19	15	AAUUGGCCGGCGGUAAUUACACUC	GAUCAGUAGGUAACUGGUGUAAUUGGCCGGCGGUAAUUACACUCUCCAAUUCUCAGGAAAGAAUUGUAAAUUGCUGGUAAUUGCAUGGUAUAAUUACAAGUUGAUUACUUUUUA	ST4.03ch03:-:31983431:31983544	....(((((.(((((.(((((((((.((((((((..(((((((.(((........))).))...)))))))))))))))))))))).(((....))).))))).))))).....	0	No
stu-novel-miR-104	12	22	21	19	9	16	12	14	9	20	14	4	AGCUGCCGACUCAUUCAUCCA	AGGAGAAAUGGGGUUGAAUUAGCUGCCGACUCAUUCAUCCAACCGCUCAGUAGAAAGGAUAGGUUUUGUGCUACUGUGAUUGAGUGAAUGAUGCGGGAGAUAGUUUUCUAU	ST4.03ch03:-:36424925:36425035	.......(((((...((((((.((.(((..((((((((.(((.(((..((((.((((......)))).))))...))).))).))))))))..))).)).)))))))))))	9	No
stu-novel-miR-105	23	15	12	22	24	33	15	10	9	17	12	23	UCGAGGAUUGUUAAUGAUGUAUU	UAUUGAUAAACAUUAUAGGCACAAAUUUGUUUAUUAGCUUGAUACUUCUCUCUUAAGAUUUCUCUGUGAUUCGAGGAUUGUUAAUGAUGUAUUUCUCAAACUAGGACGAUUUG	ST4.03ch03:-:39011578:39011690	..((((((((((...............))))))))))...(((((...((..((((.(.(((((........))))).).)))).)).)))))....................	2	Yes
stu-novel-miR-106	33	36	26	33	34	35	36	51	34	41	43	37	AUUGAAUUGAAGAUCGGUUGGAUC	UCAUGUGAUUUACUAGUAUUUAGGGAUAUUAAAUGAGCGAAUUGAGCUGAAAUUUGAGAGGUUAAAAGGUAUUGAAUUGAAGAUCGGUUGGAUCAUGACCCGCCUAAAUUUAAU	ST4.03ch03:-:41121035:41121148	.................(((((((........((((.(.((((((.((..(((((((..............)))))))..)).)))))).).))))......))))))).....	1	No
stu-novel-miR-107	76	51	65	66	95	64	81	84	68	58	51	49	AUCCGUCGCCGAAUUUUGAAUAUU	UCCUUCAACUUAUAUGAACAAUCCGUCGCCGAAUUUUGAAUAUUCGCCGGAUAUUCAACAAUUUUAGGCGAGAGGGGUGGGGUUGAGUUAAUAUAUUAAAAUUUGAAACAUGAA	ST4.03ch03:-:54703298:54703411	...((((((((.......((.(((.((((((((((((((((((((...)))))))))).)))))..)))))..))).))))))))))...........................	1	No
stu-novel-miR-108	11	18	6	21	16	14	14	12	12	17	14	7	AGGACUUUAGGGAAUCCAUAAGAU	GUAAUAUUACUGAUUUCGUAAGGACUUUAGGGAAUCCAUAAGAUAACACAAUCUUUGAAUUAUCCUAUGGUUUCCCUAAAAUCUUUAUGAAAUCAGUAAUAUUACGAAGGCUGA	ST4.03ch03:-:56914891:56915004	((((((((((((((((((((((((.(((((((((.(((((.(((((..(((...)))..))))).))))).))))))))).)))))))))))))))))))))))).........	0	No
stu-novel-miR-109	423	365	305	471	452	492	346	370	284	366	329	475	AUGUGCUCUGAUACCACUUGUUGG	CGAACCUUUCUUCAAUCUUGUUGAACCAUAGGACCAUCGGACCAUGGAAUCGUUGGACCAUGUGCUCUGAUACCACUUGUUGGGUUAUGAAAAUGAAUAGGGCGUCAUGCGGAA	ST4.03ch03:-:59340356:59340469	....((((..((((...((((....(((((((...((((((((((((..((....))))))).).))))))....)))).)))...))))...)))).))))(((...)))...	6	Yes
stu-novel-miR-110	8	13	14	7	17	20	13	18	14	12	14	46	UAUGCAAGAGGAACUCUUGGGCCU	AGUUAAACGAGGCAUUAGACUAUGCAAGAGGAACUCUUGGGCCUAACUAAUGAGUUUAACUCAUUAGGGCUUAUGAAAUAGUUAGGCCCAAGAGUUCCUCUUGCAUAGUCUAAU	ST4.03ch03:-:6672456:6672569	.............((((((((((((((((((((((((((((((((((((((((((((.........))))))))....))))))))))))))))))))))))))))))))))))	1	No
stu-novel-miR-111	71	52	60	94	71	84	86	100	70	61	77	47	AUGUCCAUUACUCGUUAGUACAAG	AAUAAUGUCGUACGAUGAUGAUUGAGUGCACCUCUGUAGGUGAGGUUAGAAAUUUGAAUAUUUUAUCAACAUGUCCAUUACUCGUUAGUACAAGUCCAAAGAGAAUGUUAAAGA	ST4.03ch04:+:25000045:25000158	.........((((..((((((...((((.((...(((.((((((((.............)))))))).))).)).))))..)))))))))).......................	24	Yes
stu-novel-miR-112	26	21	20	35	30	35	27	27	32	25	17	26	AGAUGAGUCAAUUUUUUAACGGAU	GGCUCAUCUAUGCCAUUUUCGUUUGAGAAAAGGCUCAUCUAUGUCAUUAUUUAUUAACUGAAAUGGCAUUAGAUGAGUCAAUUUUUUAACGGAUGAAUAGAUGAGUCUUUUCUU	ST4.03ch04:+:2593112:2593225	(((((((((((..((((..((((.(((((..(((((((((((((((((.((........))))))))).))))))))))..))))).)))))))).))))))))))).......	61	Yes
stu-novel-miR-113	71	76	61	85	90	64	81	78	72	74	51	62	AAUGUGUGAUGAGUUAUAUGAACU	AGUUUUCGAACACGUGCGUUGCACAUGUAUUCCAGGCUAAGUAAUAGUUUAUUAAAAUAAUAUUAGAAUAAAUGUGUGAUGAGUUAUAUGAACUUUUAAAGGGAUAGGUUACCU	ST4.03ch04:+:3237102:3237215	(((((...(((.....((((((((((.(((((.((((((.....))))))...............))))).)))))))))).)))....))))).....(((.........)))	5	Yes
stu-novel-miR-114	423	307	331	467	504	472	468	423	512	351	381	312	AUUUUAUGUAACGAUCGAUUUGAU	UUUUGAUUGUUAUUUAAAUUUUACUGUAUCGUAUCAUUUAAAUCAAUUGUUAGGUACGAUGAAAAGACCCAUUUUAUGUAACGAUCGAUUUGAUGUGAUCACAUAAUUACCUUA	ST4.03ch04:+:33145794:33145907	..............................((((((((((((((.(((((((.(((.((((........)))).))).))))))).))))))).))))).))............	7	Yes
stu-novel-miR-115	167	127	111	186	147	145	199	176	185	156	178	155	ACCUGUGAAGUAAUGAAUUCGAAC	AUAGCAAGGUUUGAUCAAGUUUGCUAUAUCAGUGUUGUUAUAAUCUUUGUUUAAUGUCAUAAUAGGCAAUACCUGUGAAGUAAUGAAUUCGAACCUUUCUUCCUUCGGAGAUGA	ST4.03ch04:+:3827123:3827236	.....(((((((((......(((((.(((..((((((((.........................))))))))..))).))))).....)))))))))(((((....)))))...	1	No
stu-novel-miR-116	6	8	10	10	13	5	8	5	3	9	4	28	ACCCAAAAACGGACAUGAUGACAC	CUCUGAUACCAUUUGUCACGACCCAAAAACGGACAUGAUGACACAUGUCUUGGUGGGAAUAGAGAAGUGUCAUCACGUCCAUUUUUGAGUCGUGACAAUGUAUUAGAGGAAAUG	ST4.03ch04:+:45560973:45561086	(((((((((...((((((((((.((((((.((((.(((((((((.(.(((..........))).).))))))))).)))).)))))).)))))))))).)))))))))......	1	No
stu-novel-miR-117	112	103	113	113	138	124	104	108	79	99	104	86	ACAAGACGUGUUCAAUUCGAAUU	GACUCUACAAGACGUGUUCAAUUCGAAUUGAAACUCUAGAAGGUGUGUUCAGUUUCACUUAGAAUUCUUGGAGACUAUUCAACCCUAAAUCCUAGUUCAUGCCUAUAUAAAGGG	ST4.03ch04:+:57371673:57371786	...(((.(((((...((((.....((((((((((.((....)).)).))))))))......))))))))).)))........((((........((....))........))))	24	Yes
stu-novel-miR-118	112	103	113	113	138	124	104	108	79	99	104	86	ACAAGACGUGUUCAAUUCGAAUU	GACUCUACAAGACGUGUUCAAUUCGAAUUGAAACUCUAGAAGGUGUGUUCAGUUUCACUUAGAAUUCUUGGAGACUAUUCAACCCUAAAUCCUAGUUCAUGCCUAUAUAAAGGG	ST4.03ch04:+:57372556:57372669	...(((.(((((...((((.....((((((((((.((....)).)).))))))))......))))))))).)))........((((........((....))........))))	24	Yes
stu-novel-miR-119	29	30	17	27	26	24	44	38	35	36	32	42	AGUGAUAAGUAGAAAGGUUCAACU	UCAGUCAUCAGUUAAACGCUCCUACUUAUAGUGGAAUAGCCUGGGAAAUAUUUAAGGAUUUAACUGGUCAAGUGAUAAGUAGAAAGGUUCAACUGAUAAACUGAUAAACAGAGU	ST4.03ch04:+:68102823:68102936	(((((.(((((((.(((....((((((((.........(((.(..((((........))))..).)))......))))))))....))).)))))))..)))))..........	2	Yes
stu-novel-miR-120	30	29	26	35	33	32	29	41	42	25	15	23	AGUGAAAUGUUGUUAUUGAGAACA	ACCUUAUCUGCAAAUAAGGUCAAACCUCUCUGUAAUAACGUCGUUUGUCUGGAUAUUUUUAAGCUGCUGCAGUGAAAUGUUGUUAUUGAGAACAUAUAGUACAACAUAACAUCA	ST4.03ch04:+:71192393:71192506	(((((((......)))))))......((((.((((((((((..((((.(((..................))))))))))))))))).)))).......................	19	Yes
stu-novel-miR-121	29	19	14	26	23	39	32	17	27	20	19	20	GUAUAUAUAAUAGAUGUCGAACCU	AGACUCAUAUAAUCAACACACAGGGGCGGAAAAUAUUACUAUAUAUACAUGGUUAAAAUUAUCUUUUUAGGUAUAUAUAAUAGAUGUCGAACCUUCUUCAACUAGUUUGUGUGU	ST4.03ch04:+:8407676:8407789	...............(((((((((..(((....(((...(((((((((....((((((......))))))))))))))))))....)))..))..............)))))))	1	No
stu-novel-miR-122	17	18	9	10	9	6	9	20	12	16	11	10	GUUUACGUGGCACACUCUGUGACU	ACCCCAUUGUACACCUUUUGGUUUACGUGGCACACUCUGUGACUCCACGUGGUUGAGGCGCGUAGGAUAUGUUUGGAUGCCACGUAAGCCAAAAAGAUGUACAAAAUUACAAAU	ST4.03ch04:-:25180274:25180387	......((((((((.(((((((((((((((((...(((..(((((((((((.......))))).)))...))).)))))))))))))))))))).).)))))))..........	0	No
stu-novel-miR-123	167	127	111	186	147	145	199	176	185	156	178	155	ACCUGUGAAGUAAUGAAUUCGAAC	AUAGCAAGGUUUGAUCAAGUUUGCUAUAUCAGUGUUGUUAUAAUCUUUGUUUAAUGUCAUAAUAGGCAAUACCUGUGAAGUAAUGAAUUCGAACCUUUCUUCCUUCGGAGAUGA	ST4.03ch04:-:3827853:3827966	.....(((((((((......(((((.(((..((((((((.........................))))))))..))).))))).....)))))))))(((((....)))))...	1	No
stu-novel-miR-124	87	101	79	106	100	102	105	126	110	100	127	68	CACGAAGUAAAUCAUGAACCU	GAUUUCAAGUUCUUUCUUGGAUCAUAAAUGUCAAAGAAGUUUACCUCCAAUGCCUUUUGUAUCGCAAGAUCACGAAGUAAAUCAUGAACCUUACAUUUAGUAACUUUUUCC	ST4.03ch04:-:4747092:4747202	((((.((((......)))))))).(((((((..(((..(((((.......(((..((((((((....))).)))))))).....)))))))))))))))............	1	No
stu-novel-miR-125	16	28	16	0	32	1	16	24	12	17	14	3	AGGGAGAUGAGGAGAACCAGACU	GAAAAUAAAGAUACUUCGAAAGGGAGAUGAGGAGAACCAGACUUUCAUACAACAAUAAGCAUAACCUAUCUUUCUAACUUCUCUUCCUUUUAAAGAAGUUGUUUAUUGAGUCA	ST4.03ch04:-:48035283:48035395	...((((((.(.(((((((((((((((.((((((((..(((...........................)))))))..))))))))))))))...)))))).))))))......	1	No
stu-novel-miR-126	491	495	411	631	622	723	609	786	599	564	752	760	UGAACAAGUAGACACAUGAGUCCU	UUGAACAAGUAGACACAUGAGUCCUAUGAGGCAUAAUACACACAGGGCAGCAUGUAGGACACAAAUUGCCAUGUAGGAUGCCAUGUAGGACACAUGUGUCUAUUUGUUCAAUUU	ST4.03ch04:-:49548716:49548829	(((((((((((((((((((.((((((((.(((((..((((.....(((((..(((.....)))..))))).))))..))))).)))))))).)))))))))))))))))))...	1	No
stu-novel-miR-127	11	15	13	15	15	24	14	7	15	16	20	18	AUGUCAUGUAGGAUACAUGUGCCU	AAUAGACACAUGUGUCCUACAUGACUUCUUAUGUGACAGUUCACAUCCUAUUUGGUGUUCUACUUGUAAUAUGUCAUGUAGGAUACAUGUGCCUACUUAUUCAGUUUUAUACAA	ST4.03ch04:-:53268573:53268686	..(((.(((((((((((((((((((.....((((.(((((..(((((......)))))...)).))).))))))))))))))))))))))).)))...................	1	No
stu-novel-miR-128	6	6	5	3	5	14	3	5	11	1	12	2	AGAAUCCUUGCUUCUGGUGGCGCC	GAAAAUAAAUAAAUAAAAAGAGAAUCCUUGCUUCUGGUGGCGCCACAUCACUGGGUUGAGGGUUCUCCUAUAUAUAUAUAUAUAUAUAUAUAUAUAUAUAUACUCUAUUUGUUU	ST4.03ch04:-:53372928:53373041	..(((((((((........(((((((((((..((((((((.......)))))))).))))))))))).(((((((((((((((....)))))))))))))))...)))))))))	0	No
stu-novel-miR-129	153	103	105	143	125	63	123	163	145	95	106	15	UGCUUACCGAACUUCUUACAUUU	GCUGUAGCUACAUGAAAAUAAUUGAGAAGUUUACUGGCCGGUUGUUGUAAAUCUGUUGACAUAUCUGCUUACCGAACUUCUUACAUUUUAUCAGUGAAACGUGCUGAA	ST4.03ch04:-:6619700:6619807	(((((..(.((.(((.((....((((((((((...(((.((((((((.........))))).))).)))....))))))))))....)).))))))..))).))....	1	No
stu-novel-miR-130	17	20	11	23	11	16	27	18	12	15	19	10	AUAACUCCGAACUAUCGUAAAUGA	UAAUGGGUAAAAGGAUAAAUAUAACUCCGAACUAUCGUAAAUGAUAUGCAGAUAUCAUCCAUCAUACUUUUGAGACAUAGGUGCCCUAUCGUCCCAAAAUUAGAGCAUAUAUGC	ST4.03ch04:-:66617054:66617167	...((((....(((.((..(((..(((.(((.(((.((..(((((((....)))))))..)).))).))).)))..)))..)).))).....))))........(((....)))	1	No
stu-novel-miR-131	27	34	18	30	17	26	29	23	26	18	26	19	AUUUCGGAUACAUCACUUAACGUC	UCCCGAUGCAUCGCGUCUCGAUUUCGGAUACAUCACUUAACGUCCCGAUACAUUGCGUACAUCCCGAUACAUCUCGUAAAGUGAUGUAUCCGAGAAUAGGAGAGAGCAGAAUUU	ST4.03ch05:+:13133335:13133448	............((.((((..(((((((((((((((((.(((....(((..((((.(.....).))))..))).))).)))))))))))))))))....))))..)).......	12	Yes
stu-novel-miR-132	25	20	7	14	12	13	11	29	16	21	17	9	AGUAGAAAUAUAGUAAUGGCC	ACUUUUUUGAAGAUCUUAUUAGUAGAAAUAUAGUAAUGGCCAUGGAGAGGAGACCGAAUAGCAAGGUGAAAAGGUGUCGUAUUCAUGAUCUCUUGCACAAUUUCUGCUUGG	ST4.03ch05:+:1504483:1504593	....................(((((((((...((((.((.((((((.(.((.(((.....((...)).....))).)).).)))))).))..))))...)))))))))...	2	No
stu-novel-miR-133	51	64	37	9	77	27	45	71	47	81	64	81	CUCGAACUGGCGACCUGAAGGA	CUCCAGAGGCCCUGCUGGGGCUCGAACUGGCGACCUGAAGGACUUUUUGUCCUCAGGCCUUUACCAGCCGAGCUACCCCUCAGGGUUAAGUCUAUGUUUUAUUAAGUAGAAA	ST4.03ch05:+:16231946:16232057	.......(((((((..((((((((..((((.(((((((.((((.....)))))))))...)).)))).)))))..)))..)))))))...(((((..........)))))..	0	No
stu-novel-miR-134	231	225	178	235	211	242	336	383	335	264	293	171	UAAGACUCACAUAGAUUACUUACU	UUCUAUGGAGUAAGUAAUUUAUAUGAGUCUUGGCCACUGAUCACAUGUUGAUCUUACGGAGUACAAUGGCUAAGACUCACAUAGAUUACUUACUCCUUAGAAUGUGUGAUAGAA	ST4.03ch05:+:18627687:18627800	(((((.((((((((((((((((.(((((((((((((..(((((.....))))).............))))))))))))).)))))))))))))))).)))))............	792	Yes
stu-novel-miR-135	19	23	8	15	22	4	23	13	9	10	8	24	AGUAGGAAUAUAGAUAGUAGGACC	UAUUUCUGAUCCUACUAUCUAUAUUCCUACUCAUAUAUAGAAUUUUGAUAUAUGAGUAGGACUAUAUAUGAGUAGGAAUAUAGAUAGUAGGACCAGAAAUACCUGUUAAGGCUA	ST4.03ch05:+:22600545:22600658	((((((((.(((((((((((((((((((((((((((((((.((((........))))....))))))))))))))))))))))))))))))).))))))))(((....)))...	0	No
stu-novel-miR-136	38	32	28	56	40	56	33	50	33	43	32	24	AACUUUAGAGACAACUGAUAUCGU	UUCAACUAUGAAAUGCAUAUAACUUUAGAGACAACUGAUAUCGUCACUGAUUGAAGUAAAAUAAUUAGCGACGAUAUAAUUUUGUCGGUAGUAAUAACCUUUUUAGUGACAAAA	ST4.03ch05:+:33451859:33451972	.(((.(((.((((.(..(((.(((.....(((((...((((((((.(((((((........))))))).))))))))....)))))...))).)))..))))))))))).....	9	Yes
stu-novel-miR-137	32	42	32	34	34	20	31	36	25	38	33	27	AGCAACGGACUAAGAGACACUGUC	GAAAAGCGACGGACAACGUCUCUUUGUCCGUCGCUUUUUUUAAAAUAGUUGACCAACAUUUUGACCAAAAAGCAACGGACUAAGAGACACUGUCCGACGCUUUUCUUUAAUGUU	ST4.03ch05:+:33468439:33468552	((((((((.((((((..(((((((.((((((.((((((((((((((.(((....))))))))))..))))))).)))))).)))))))..)))))).)))))))).........	16	Yes
stu-novel-miR-138	96	107	88	109	65	94	48	126	100	42	64	11	CAGCUGACGACUCGUUGAUUCU	GCAGUCGAAGGUUAAAAACACAGCUGACGACUCGUUGAUUCUCAAGCACGUCAACAAACAUUUUUAGAAAUUGACGUGUUUGAGAUUCAACGAUGCGUGAGCUAUGUUUAGC	ST4.03ch05:+:3940904:3941015	...............(((((.((((.(((..(((((((.(((((((((((((((................))))))))))))))).)))))))..))).)))).)))))...	19	Yes
stu-novel-miR-139	40	28	31	33	29	32	13	34	18	46	44	308	ACUGGAGGGCAUAAAUAUGAAAUG	AUUAUGUCACAUAUAGGAUUUAUGUGUCUACUAGUUCAAGUUUAUACAAGUUUAAGUGUCUACACCCAAAACUGGAGGGCAUAAAUAUGAAAUGAGGCAAGUUAAAUGACACAU	ST4.03ch05:+:42303142:42303255	....((((.(((.....((((((((.(((.((((((...((..((((........))))..))......))))))))))))))))).....))).))))...............	3	Yes
stu-novel-miR-140	92	73	66	77	86	93	77	121	93	76	111	39	ACGAUCUGUUGAAUAUUCUCUGAU	AUUUGGAAGAGAUGCAGCCUACGAUCUGUUGAAUAUUCUCUGAUUCAAUCCUACAUAAAGAAGAAGAUUGAUAGUUUAGGAGGACUUUUAUGUAUUCUCUCUAAUUGAAUUGAU	ST4.03ch05:+:4594960:4595073	..(((((.((((((((........(((.((((((..(((((..(((.............)))..)))..))..)))))).))).......)))).)))))))))..........	8	Yes
stu-novel-miR-141	62	36	24	60	45	45	76	29	42	47	25	50	AAGUGAUCUGAUUGUAUAAAAUUA	UAUCCAUCUCUAACAAGUUAUCUAUCUAUUACUUGCUAUAAAAGGUUAUAUAUAAUUGACUUUUAUAUAUAAGUGAUCUGAUUGUAUAAAAUUAUUGGUGUGUGAGUUAAAAAC	ST4.03ch05:+:46323689:46323802	.......(((..(((..(((((.(((.((((((((.((((((((((((........)))))))).))))))))))))..))).).)))).........)))..)))........	1	No
stu-novel-miR-142	8	7	10	12	19	3	17	11	14	5	4	1	AUGCAUCUGUCGAUAUUUUUGAAG	GACUCUUUAGAAAUAUUGUCGCAUCUCGUGACAAAUUCUCCAAAAAUACAUUACCUUUGAAAUAUUUGACAUGCAUCUGUCGAUAUUUUUGAAGAGUUUGAACAACAUACUGAA	ST4.03ch05:+:47456948:47457061	((((((((((((((((((.((.....((((.(((((....((((...........))))....))))).))))....)).))))))))))))))))))................	1	No
stu-novel-miR-143	35	22	15	20	36	39	31	27	30	26	26	36	UUUCCUAUACUAUGUCAUUUGCCU	UGUAUCCGAAAAACACUAAAAAAAGGAAUUUUUGGUAAUUAAUGAAAGAGUAGGGAAAGAAAGUAAUUUCUUUCCUAUACUAUGUCAUUUGCCUAAUUUUUACAUUUUAAGUGU	ST4.03ch05:+:48247000:48247113	............(((((.((((...(((..((.(((((...((((...((((((((((((((....)))))))))).))))...))))))))).))..)))...)))).)))))	4	Yes
stu-novel-miR-144	17	19	12	20	17	18	23	26	20	14	23	24	UGUAAAGAUAUGACACAUGAGCCU	UAGGUAUGACUCUGACACCAUGUAAAGAUAUGACACAUGAGCCUAAGGAGACCAAAUUUCCAUCCCUAUACUGAUGUGGGACUUUCUUGACAUAUAUAUUAUAAAAUUACAUAA	ST4.03ch05:+:48667039:48667152	..(((...........)))((((.((((.....(((((.((..((.(((.............))).))..)).)))))......)))).)))).....................	1	No
stu-novel-miR-145	21	17	24	22	36	14	13	18	10	31	11	7	AACCCCGACUGACUCUUACACGCU	CUUUUAGGGAAAAUACAGGAAACAUUAAAGACUUACAUGACUUAGACGGAGAGAGGUUUCCCCUUUCGGGAACCCCGACUGACUCUUACACGCUUAAAACAAACUUUUUUACAA	ST4.03ch05:+:50377107:50377220	...........................(((........((.((((.(((.....(((((((......)))))))))).)))).)).......)))...................	23	No
stu-novel-miR-146	37	34	22	40	42	35	30	44	48	32	50	34	AUCGAAAUAAACUGUCAACACUGU	AAAUACACAUCGAUACUUGCAUCGAAAUAAACUGUCAACACUGUACCCUUUAAGGUGCAAUUCUUCCUUAAAGCCUAUAUAAAUGGAGUAUAUUUUCGUGCAUCGGAUGACUUU	ST4.03ch05:+:6612404:6612517	.......((((......(((((.((((((.(((.(((....((((..((((((((..........))))))))..))))....)))))).)))))).)))))...)))).....	1	No
stu-novel-miR-147	317	275	261	410	390	348	825	648	997	448	927	507	AUCAUCUCGAAUUUUGAAUAGCCU	CAGCUUGAUGUGUGCUAAGCUGAUCUAUUUCGAAUUGUAACAUUCGUGAUUGCUCAGAUAAUUUUGAUAAAUCAUCUCGAAUUUUGAAUAGCCUUUGGCUUUUUUCAUCAAUGG	ST4.03ch05:-:10190821:10190934	....((((((......(((((((.(((((.((((.......((((((((((..(((((....)))))..)))))...))))))))))))))...)))))))....))))))...	3	No
stu-novel-miR-148	18	23	8	23	20	27	21	12	22	18	6	31	UCUGACAACCAACCAUGUGAAACA	UCUUGUGUCAAACAAGCUUUUCUGACAACCAACCAUGUGAAACAUUAACCAACAAAAGUAAAAUGUUUCACAUGGUUGGUUGGUUGUCAGGAUAGCUUGUUUGACACACGAGGU	ST4.03ch05:-:10813731:10813844	((.(((((((((((((((.(((((((((((((((((((((((((((.((........))..)))))))))))))))....)))))))))))).))))))))))))))).))...	1	No
stu-novel-miR-149	84	68	61	96	78	105	88	88	83	79	74	84	AUACAAUGAUAUCGAAAGUAGAAU	AUACUAAACAAAAAAUAAAGAUACAAUGAUAUCGAAAGUAGAAUGUUGAGUCUUAUUUUAUUCUCUUCAAGUAUCUCUUUCACAAAGGUAAAUAAUACACAUUUAUAGGACGUA	ST4.03ch05:-:11732654:11732767	..................((((((..(((....((.(((((((((........))))))))).)).))).))))))...........((((((.......))))))........	4	Yes
stu-novel-miR-150	13	19	19	22	17	15	11	15	10	13	13	9	UUCAGGUCGCCAGUUCGAGCCC	CUACUUAAUAAAACAUAGACUUAACCCUGAGGGGUAGCUCGGCUGGUAAAGGCCUGAGGACAAAAAGUCCUUCAGGUCGCCAGUUCGAGCCCCAGCAGGGCCUCUGGAGGCA	ST4.03ch05:-:16231943:16232054	.........................((((..(((..(((((((((((...(((((((((((.....)))).)))))))))))).)))))))))..))))((((....)))).	0	No
stu-novel-miR-151	22	19	23	0	14	0	17	22	3	24	10	4	GAGGCAGGUCAGGUGGUAGAUC	CUAGCUAGACGUAGUGGUCAGGACCAGGACCGUCGGGACAGCCGACAGGGUACCAGAGGUGGAUGUCGGGGAGGCAGGUCAGGUGGUAGAUCAGAUACACUGGGUAGCGGUU	ST4.03ch05:-:24483838:24483949	(((.((((..(((.(((((...(((..(((((((.......((((((...((((...))))..))))))...))).)))).)))....)))))..))).)))).))).....	5	Yes
stu-novel-miR-152	112	103	113	113	139	124	104	108	80	99	104	86	ACAAGACGUGUUCAAUUCGAAUU	GACUCUACAAGACGUGUUCAAUUCGAAUUGUGACUCUAGAAGGUGUGCUCAGUUUCAAUUAGAAUUCUUGGAGGCUAUUCAACCCUAAACCCUAAUUCAUGCCUAUAUAAAGGG	ST4.03ch05:-:3641733:3641846	..(((..(((((...((((((((.((((((.(((.((....)).)).).)))))).)))).))))))))))))................((((.................))))	160	Yes
stu-novel-miR-153	31	26	28	28	27	20	25	48	44	29	22	12	AUUCUUGAGAGUUGUGACUUU	UGAAGAGCAAGAGAUAUUUCUAGAUAUUGCAUGUUUCUUACGUGGAAUUGAAAGAAAAGAAGUCAUGCAAAUUCUUGAGAGUUGUGACUUUGGAGCUGAAUACGGAUUGAA	ST4.03ch05:-:4594091:4594201	.....((((((..(((.(((((((..(((((((((((((.................)))))).)))))))..)))..)))).)))..)))....)))..............	1	No
stu-novel-miR-154	147	127	105	185	204	188	182	214	195	146	162	149	AAACUUUGAAUCAUGAAUACGCCU	ACUUCAAUAAAAAGUAAUCAUAUAAUGAAUUCAAUGCCGAUAGACGACAAGAUCAAAUUUUAAACUCAUAAAACUUUGAAUCAUGAAUACGCCUCUGUCAGAUAGAAUUAUAUA	ST4.03ch05:-:47964709:47964822	...........................(((((.((.(.((((((((.((.((((((((((((......))))).)))).))).))....))..)))))).))).))))).....	1	No
stu-novel-miR-155	18	10	15	17	21	20	14	22	16	18	17	14	AUGCUCGUACAAGAAUUUGAAACU	AGCUUUUUAUUAACAAUCCCAUGCUCGUACAAGAAUUUGAAACUAUUUGCUAUGUCAUGUGACAGAUCUGGGGUGUAUCUAAGUUUCGUUGGUCAUGUAGAAGAAUGAAACUAA	ST4.03ch05:-:51372315:51372428	...................(((.((..((((.((...(((((((...(((.((.(((.((.....)).))).)))))....)))))))....)).))))..)).))).......	2	No
stu-novel-miR-156	2	2	0	2	6	10	1	2	2	3	2	3	AUAAAUAUACAUUCUUGUUAAGCU	UGCUGUCUCUCCAAACUAGUAUAAAUAUACAUUCUUGUUAAGCUUAUUUUCUAUUAGCUUAACAAGAGUGGAUAUUUAUGCUAGUUUGGACAGAUCAACACAUUUAUAGUUUAA	ST4.03ch05:-:6923694:6923807	....((((.((((((((((((((((((..(((((((((((((((.((.....)).)))))))))))))))..)))))))))))))))))).))))...................	4	Yes
stu-novel-miR-157	41	47	48	45	40	33	27	23	23	36	28	31	AGAGUGACCUGAUUUGACUUGGCA	GAAAUAUUAAUGGUUUUAUCAUUUAAUUGUUCAUUUGUUACGUUAAACUUAUACUCCCUUCGUUUCACAAAGAGUGACCUGAUUUGACUUGGCAUGAAGUUUUAGAAAAUAAAG	ST4.03ch05:-:8842242:8842355	..............(((((..(((((...((((..(((((.(((((((...(((((...............)))))....).)))))).)))))))))...)))))..))))).	3	Yes
stu-novel-miR-158	76	79	65	61	71	106	69	55	35	110	85	121	CACUUGAAGAUUGGGAAGCCU	UCCUUGAGAUCAAACUUAAGCACUUGAAGAUUGGGAAGCCUUUUGAAAAUAUCCUCUGUAUCUUUUGAAUAGGAAAGCAUGGGUUUCCCUAAUAUUCUCAAGUUCUCUAAC	ST4.03ch06:+:1166025:1166135	..((((((......)))))).((((((.((..(((((((((..((......((((...((.....))...))))...)).)))))))))......))))))))........	4	Yes
stu-novel-miR-159	17	12	3	15	12	15	21	8	7	9	13	15	ACCCAAAAAAACGACGGACAGAGU	AAAAUUGCAGAAAAAGCGAUGGACAGAGUGAUUUUGUUCGUCGAUUUUUUACAUUAUUUUUUUCAAAUAAACCCAAAAAAACGACGGACAGAGUCAUUUAGUCCGUCGCUUUUC	ST4.03ch06:+:16503832:16503945	...........(((((((((((((.((((((((((((((((((.((((((...((((((.....))))))....)))))).)))))))))))))))))).))))))))))))).	0	No
stu-novel-miR-160	13	17	15	22	16	20	19	27	22	22	27	46	UGAAGUACUCGAUCUUUGGCCU	UAUUGAGUGCAUCCCUGAGUUGAAGUACUCGAUCUUUGGCCUCAUUCAUAUUGUCAUAACAGUUCUGUAACCAAUGUCGAGUAGUAUUGACUUCAUACAUCAAAUUCUCCCC	ST4.03ch06:+:19504006:19504117	..(((((((......(((((((((.((((((((..((((...((.....(((((....)))))..))...)))).)))))))).).))))).)))))).)))).........	1	No
stu-novel-miR-161	6	4	3	10	8	12	7	12	4	8	5	28	UCUCUCGGAAAUUGUAGUCCGCCU	AAGUACUACUCACUCCACUCACAAAUACUCAUAUUUGGGAAGGUACCUAACAAUUUUCUAAGAUGUUUGUUCUCUCGGAAAUUGUAGUCCGCCUUCUUCAUAUGAAGCUCCUCU	ST4.03ch06:+:20291963:20292076	............................((((((..((((((((..(((.((((((((..(((.......)))...)))))))))))...)))))))).)))))).........	8	No
stu-novel-miR-162	10	10	8	7	10	8	10	12	8	9	15	7	AGUGAUAUUGUCCGCUCUGGGCCU	GAUUUUAUCCGCUAGCUGCUAGUGAUAUUGUCCGCUCUGGGCCUAGGCCCGCACGGACUUAAAACGCAUCACUAAUUGGUAAGAUCUACUUACUUAUAUACUCAACAUCUCUCU	ST4.03ch06:+:25628839:25628952	(((((((((.((.....))(((((((...(((((...(((((....)))))..))))).........)))))))...)))))))))............................	0	No
stu-novel-miR-163	159	141	128	121	111	161	118	181	144	153	165	57	AAAUUGUUCCUUCUCAAGUCU	AUGGUGGAAGACUCUCACUGAAAUUGUUCCUUCUCAAGUCUAGUAACAAUAGUUCAACUAUGCAAGGUAGAACUGGAUUACUCAAUUUGUUGUGUGAUGAAUUCAGAAGGG	ST4.03ch06:+:31834630:31834740	...........((((..(((((.(((((.(....(((((..(((((...((((((.(((......))).))))))..)))))..)))))....).))))).))))).))))	1	No
stu-novel-miR-164	34	42	38	47	55	38	55	46	51	35	43	38	AUUAAUUUGAGAUCGUUGUAGAAA	CGUACACUCUACUCUCCUCAGAUUUCACUUAAUGGAAUUUCAUUGAGUAUGUUAUUGUUAGUGUUAUUGUAUUAAUUUGAGAUCGUUGUAGAAACUCAUAAACUUCAAAUCAUG	ST4.03ch06:+:3458028:3458141	.......(((((........(((((((.((((((.(((..((((((...........))))))..))).))))))..)))))))...)))))......................	11	Yes
stu-novel-miR-165	49	55	42	62	66	49	41	66	58	41	38	42	GUUUCGGAUACAUCACUCAAUGUC	UCCUGAUACAUCGCCUCUCAGUUUCGGAUACAUCACUCAAUGUCCCGAUACAUCAUGUACAUCUCGAUACAUCGAGUAUAGUGAUGUAUCCGAUCUGUACAUCGCGUAAAGUGA	ST4.03ch06:+:37997333:37997446	...........(((....(((..((((((((((((((..........((((.(((((((........))))).)))))))))))))))))))).)))......)))........	3	Yes
stu-novel-miR-166	605	542	466	651	653	473	725	837	822	646	613	339	AGGCGAACUCAAGAUUUGAAGACU	AGAGCCACGUCAAGUGAAGUUUAGUUGGAUCUUUAACAAACAAGUGACUGCUUAGAUGAAUUGAUUCGUUAGGCGAACUCAAGAUUUGAAGACUUUGGAUGCACCAAUAUUAU	ST4.03ch06:+:41100637:41100749	.(((((((.....)))..))))....((.(((((((......(((...(((((.((((((....))))))))))).)))......)))))))))((((.....))))......	3	Yes
stu-novel-miR-167	605	542	466	651	653	473	725	837	822	646	613	339	AGGCGAACUCAAGAUUUGAAGACU	AGAGCCACGUCAAGUGAAGUUUAGUUGGAUCUUUAACAAACAAGUGACUGCUUAGAUGAAUUGAUUCGUUAGGCGAACUCAAGAUUUGAAGACUUUGGAUGCACCAAUAUUAUC	ST4.03ch06:+:41100637:41100750	.(((((((.....)))..))))....((.(((((((......(((...(((((.((((((....))))))))))).)))......)))))))))((((.....)))).......	2	No
stu-novel-miR-168	745	713	562	781	774	966	907	766	1037	713	819	840	AUAAGCACUUUUGGUUUGACCAAG	GUUUGGUUAACAUUGAAGUGCUUAUAAGCCAAAAGUCAUAAGUUGGGACCAACUUAUGACUUUUCAACUUAUAAGCACUUUUGGUUUGACCAAGUAUUUUACUAUUUUAUCUUU	ST4.03ch06:+:43156006:43156119	.(((((((((....((((((((((((((..(((((((((((((((....)))))))))))))))...))))))))))))))....)))))))))....................	1	No
stu-novel-miR-169	57	45	28	27	48	53	47	60	47	34	40	38	AUUCUUGAGAACCGAACCCGAGAC	UUUUUUAUAUAUUUUUCGCUCAUUAUACUAAAAAUAAGGACUAAAUUCGGAUUCACAUAGGAAAGUCUACAUUCUUGAGAACCGAACCCGAGACCUCUUGAUUAAUGAUGAACG	ST4.03ch06:+:4469370:4469483	................((.(((((((..(((..(..(((.((...(((((.(((...((((((........)))))).))))))))....)).)))..)..)))))))))).))	3	No
stu-novel-miR-170	48	57	32	37	34	37	35	56	43	63	47	23	UAGACUUAAACUGAGCUGCUU	UCUUCAUGGCUCAAUCCGUCUAGACUUAAACUGAGCUGCUUAGCAAUUUUUUCAUAUCCAGUAUCUUUGAGUCUAUCCAAUGCACUUCUCCACUCAGUAAUGCCUUGCUUG	ST4.03ch06:+:46883095:46883205	.....((((......)))).((((((((((..((((((..((............))..)))).))))))))))))..(((.(((...((......))...))).)))....	1	No
stu-novel-miR-171	40	34	31	37	33	27	31	31	25	29	21	18	AAACUAUUCAAAGUUGAGUGACUU	AAUUGAGUCAGUUUCUAAGUAAACUAUUCAAAGUUGAGUGACUUUCUAAGUGAGUUAUUCAAAGUUGAGUAACUAUUUGAAAUAUUAACUCGACAUUCCGUGGAAACAUACACA	ST4.03ch06:+:48351669:48351782	..((((((..(((((.(((((...(((((((..(((((((((((.......)))))))))))..)))))))..))))))))))....))))))......(((........))).	1	No
stu-novel-miR-172	491	495	411	631	622	723	609	786	599	564	752	760	UGAACAAGUAGACACAUGAGUCCU	UAAAGUUGAACAAGUAGACACAUGAGUCCUACAUGGCGUAAUACAAGUAGGACACCACGUAGGAUAAAAAAUGACAUGUAGGACAUGUGUGUCUAUUUAUUCAACUUUAUACAA	ST4.03ch06:+:51438390:51438503	((((((((((.(((((((((((((.((((((((((.(((........((.(......).)).........))).)))))))))).))))))))))))).)))))))))).....	11	Yes
stu-novel-miR-173	21	16	14	24	29	34	26	24	26	19	24	21	AUAAUCCUGAACAGCAAAACGAGC	UAAUUAACCUCUUUCUUGUUAUAAUCCUGAACAGCAAAACGAGCAAGGUCUUGGAACUCGGGGUUGUUUGGGAAUGGAACAUCAGUAAAGCCCCCAAUUAUUGCACUAUCAUCA	ST4.03ch06:+:54094191:54094304	(((((.....((((((((((.((.(((((((((((....(((((((....)))...))))..))))))))))).)).))))..)).)))).....)))))..............	1	No
stu-novel-miR-174	21	16	14	24	29	34	26	24	26	19	24	21	AUAAUCCUGAACAGCAAAACGAGC	UAAUUAACCUCUUUCUUGUUAUAAUCCUGAACAGCAAAACGAGCAAGGUCUUGGAACUCGGGGUUGUUUGGGAAUGGAACAUUGAUAAUGCCCCCAAGCUUUGCACUAUCAUCA	ST4.03ch06:+:54095036:54095149	................((((.((.(((((((((((....(((((((....)))...))))..))))))))))).)).)))).(((((.(((...........))).)))))...	1	No
stu-novel-miR-175	13	17	15	22	16	20	19	27	22	22	27	46	UGAAGUACUCGAUCUUUGGCCU	CAUUGAGUGCAUCCCUGAGUUGAAGUACUCGAUCUUUGGCCUCAUUCAUAUUGUCAUAACAGUUCUGUAACCAAUGUCGAGUAGUAUUGACUUCAUGCGUCAAAUUCUUCCC	ST4.03ch06:-:12431162:12431273	..((((.(((((....((((((((.((((((((..((((...((.....(((((....)))))..))...)))).)))))))).).))))))).))))))))).........	1	No
stu-novel-miR-176	231	248	243	195	180	312	164	186	182	163	188	87	AUCUCCCGACUCAUUCAUUCA	GUAGACGAAGGAUUUGAAUUAUCUCCCGACUCAUUCAUUCAAACACAAUAGGAAGUAUGUAUUCUUAUACUAUUGUGAAUGCGUGAAUGAUGCGGGAGAUAAAUUCUUUCC	ST4.03ch06:-:2696324:2696434	......((((((......((((((((((..((((((((.((..((((((((.(((........)))...))))))))..)).))))))))..))))))))))..)))))).	5	Yes
stu-novel-miR-177	22	15	17	1	14	3	16	27	15	24	20	17	ACGUGACACUAUCUUCUGGGCCU	UUUCUACCCCUUUUCGGCUUACGUGACACUAUCUUCUGGGCCUAGCGCGUGUUGACAGUUUUUUCAAGCUAUCUGAUUGAUAGUGUCACGUAGGCCGAAAGGGGGUAGAAAAU	ST4.03ch06:-:30434149:30434261	(((((((((((((((((((((((((((((((((.((.(((..((((.....((((........)))))))))))))..)))))))))))))))))))))))))))))))))..	1	No
stu-novel-miR-178	23	23	18	20	23	15	43	35	32	30	27	13	UACGUGACACUAUCUUCUGGGCCU	UUUUCUACCCCUUUUCGGCUUACGUGACACUAUCUUCUGGGCCUAGCGCGUGUUGACAGUUUUUUCAAGCUAUCUGAUUGAUAGUGUCACGUAGGCCGAAAGGGGGUAGAAAAU	ST4.03ch06:-:30434149:30434262	((((((((((((((((((((((((((((((((((.((.(((..((((.....((((........)))))))))))))..)))))))))))))))))))))))))))))))))).	6	Yes
stu-novel-miR-179	24	24	21	25	28	29	30	44	16	28	26	11	CCUUUCUAAUGUUUUACUUGUAG	UUAUUGGUUAUUGAGAUGCUCCUUUCUAAUGUUUUACUUGUAGAUGCUCACUGAAACAUUUGGAGAAAUGCUCUUUGUUCCUGAAUCGGAUAGUCUAAAGGAAUGCCCUUCAC	ST4.03ch06:-:3290886:3290998	............((((.((...((((((((((((((..((........)).))))))).)))))))...)))))).((((((................)))))).........	1	No
stu-novel-miR-180	77	73	54	77	86	73	79	67	62	51	55	102	UUACCCCUAGUAUUGCUCUGAUAC	AAACAGUCUGAGCAACAUAUGACGUAAGUAUCUUUUCAGAAUUAGCAAGUUUUUCUUGUAGUUUCGUUAGUUACCCCUAGUAUUGCUCUGAUACCAUUUUAAAUUGCAUAAAAA	ST4.03ch06:-:41351545:41351658	.....(((.((((((.((.....((((.((........(((...(((((.....)))))...)))..)).)))).....)).)))))).)))......................	22	Yes
stu-novel-miR-181	33	25	17	41	34	31	32	21	29	34	20	23	GAAUGACAAGGGUAUUUUGGAGCC	UCAAUUUUGAACCCAAAGGUGAAUGACAAGGGUAUUUUGGAGCCAAUAAGUGGAUGGAGGGUAGUUUUGUACCAUUUCUAAUACUUCAAGGGUAUUUUAGGUUUUUCGAUUGUU	ST4.03ch06:-:47619528:47619641	.(((((..(((((....((.(((((((((((.((((((....(((.....)))....)))))).))))))..)))))))(((((((...)))))))...)))))...)))))..	49	Yes
stu-novel-miR-182	25	8	16	19	16	22	9	9	8	20	18	11	AGGAAAAGGGAACAACUGAUAGUU	CAAAUGUUUAUCGAAACAUACCUCAACUAUCAGUUGUUCCAUUUUCCAACCUAGAAUAUCACCAUCGUUCAGGAAAAGGGAACAACUGAUAGUUGAGGUGUGUGUCAAUAAACA	ST4.03ch06:-:51999271:51999384	....(((((((.((.(((((((((((((((((((((((((.((((((........................)))))).))))))))))))))))))))))))).)).)))))))	0	No
stu-novel-miR-183	33	26	21	27	41	26	43	37	31	28	22	18	AAUGAGUUGAGCUAAUGAAUGAGC	AAAAAUAUUUCGACCAGAUUUAUCAUGAGCCGAUUCGGAUUACAUAUUAACCCAAUUUUUAAUGAAUUGAAAUGAGUUGAGCUAAUGAAUGAGCCGGUCAAUAACCCACUCAAA	ST4.03ch06:-:52316415:52316528	...........((((.(.((((((((.((((((((((.......((((((........))))))........))))))).))).))).)))))).))))...............	5	Yes
stu-novel-miR-184	25	15	10	26	18	16	29	32	14	12	16	14	AGCCUCGAUUUCAACAGUAGAACU	AUCAAUAUGUUAAAGGUCGGAGCCUCGAUUUCAACAGUAGAACUCGCUUUUACUAAUCUGGGCUCUUUCUAGGAGUAUGCUCAGGUUUCUUUGACAUGUUUUUAUCAAAAAUCC	ST4.03ch06:-:53104670:53104783	...(((((((((((((..(((((((.((((.....(((((((.....))))))))))).)))))))......(((....))).....)))))))))))))..............	1	No
stu-novel-miR-185	28	26	17	29	32	31	20	24	20	17	12	23	AUAUUCUAGGAAAUUCUAAAGCCU	UAAAGUUCAAAUAAUUACUUUAUAAGUCCCUCUAAUAAUUGCACUUUGGUCCCAUUCUAGAAUUCUCUAUAUAUUCUAGGAAAUUCUAAAGCCUUCUUGGAAAUUCUCUAGGAG	ST4.03ch07:+:12517635:12517748	((((((..........)))))).....................((((((.....(((((((((.........)))))))))....))))))...(((((((.....))))))).	8	Yes
stu-novel-miR-186	33	24	22	30	40	48	33	39	29	30	28	31	AUGAAAACGCUGAUGUGGCACCUC	GUUAUGAAGAAGGAUAUCAUAUGAAAACGCUGAUGUGGCACCUCCCAAUGACCUCUAUUAGUAUUUAUCUAUUUUGUCAAUUUUUUGAGCUUUUAUCUUAUUUUUAAUUACAAA	ST4.03ch07:+:15947344:15947457	(((..(((((..((((..(((.(((((.(((((((.((((........)).))..))))))).))).)))))..))))..)))))..)))........................	1	No
stu-novel-miR-187	33	24	22	30	40	48	33	39	29	30	28	31	AUGAAAACGCUGAUGUGGCACCUC	GUUAUGAAGAAGGAUAUCAUAUGAAAACGCUGAUGUGGCACCUCCCAAUGACCUCUAUUAGUAUUUAUCUAUUUUGUCAAUUUUUUGAGCUUUUAUCUUAUUUUUAAUUACAAA	ST4.03ch07:+:15948126:15948239	(((..(((((..((((..(((.(((((.(((((((.((((........)).))..))))))).))).)))))..))))..)))))..)))........................	1	No
stu-novel-miR-188	20	23	22	33	21	22	23	35	29	12	27	18	AUUAGGAUUAGUAAGAUAAGGCCU	GUUAGGUAAUAGACAUUAGUAUUAGGAUUAGUAAGAUAAGGCCUAGGUCCCCUUGCUUGCACUUAUCCCUAUUGAUAUUUUUUAUGUUUAAUAAAAGGCCACCAAAAAAUAAAA	ST4.03ch07:+:46578678:46578791	....(((..(((((((.(((((((((((..(((((.(((((.........))))))))))....))))....)))))))....))))))).......)))..............	7	Yes
stu-novel-miR-189	40	46	39	50	58	58	43	49	44	35	39	35	AUUCUAAUUGUGGAUACCGAACAU	AUUAGAGGUUUCGGAUCCAGGUCUUGAAUAUGAAAACAUCACUGGUAGAGAGUGGGUCUUACCAACGAGAAUUCUAAUUGUGGAUACCGAACAUCGAAUGAAAAAGAAAAAAAG	ST4.03ch07:+:47794215:47794328	.(((..(((((((((((((.(....((((.........((..((((.((((.....))))))))..))..))))....).))))).))))).)))...))).............	1	No
stu-novel-miR-190	4	6	7	6	1	11	4	5	3	8	4	4	AGACUUCAUCUCACUCUUCUU	CAAGAGAAAAUGUUGUUAAGAGACUUCAUCUCACUCUUCUUUUUUGUAUUUAUCUUUUUUGAUAAUUACAAAAAAGAAGAGUGAGAUGAAGUCUCUUUUUUGUAUUUAUCU	ST4.03ch07:+:48724582:48724692	..(((..(((((.....(((((((((((((((((((((((((((((((.(((((......))))).))))))))))))))))))))))))))))))).....))))).)))	3	No
stu-novel-miR-191	205	246	232	307	215	301	294	419	284	308	229	286	ACAAGUAGACACAUGAGUCCU	CACUUAAACUUGUAUAAAGUUAAACAAGUAGACACAUGAGUCCUAUGUGGCAUAAUACAUGUAGGACACCACGUAGGACAUAAGUGUAUAUUUGUUCAAUUUUAUAUAAGUUUA	ST4.03ch07:+:49892552:49892665	....(((((((((((((((((.((((((((.((((.((.(((((((((((..................))))))))))).)).)))).)))))))).)))))))))))))))))	0	No
stu-novel-miR-192	205	246	232	307	215	301	294	419	284	308	229	286	ACAAGUAGACACAUGAGUCCU	ACUUAAACUUGUAUAAAGUUAAACAAGUAGACACAUGAGUCCUAUGUGGCAUAAUACAUGUAGGACACCACGUAGGACAUAAGUGUAUAUUUGUUCAAUUUUAUAUAAGUUUA	ST4.03ch07:+:49892553:49892665	...(((((((((((((((((.((((((((.((((.((.(((((((((((..................))))))))))).)).)))).)))))))).)))))))))))))))))	0	No
stu-novel-miR-193	65	43	45	85	79	67	73	68	60	65	59	86	AUUUAUCGGAAACAGUCUCUUUAC	UACACUAAAUUUUCUUCAUUUCCGUUAUUUCCUUCUUUUACAAUUUUGGACUGUUUUUUUAGAACUAAGGAUUUAUCGGAAACAGUCUCUUUACCUCUAAGAUGAUGGGAACUA	ST4.03ch07:+:51175938:51176051	..................(((((((((......((((..........(((((((((((.((((.(....).))))..)))))))))))..........)))))))))))))...	1	No
stu-novel-miR-194	17	12	21	16	17	6	17	15	13	22	14	15	AAGCAGGAUUGAAAGUUUCACAUU	UUUAUGUUAUUUUCUUGAAGAAUUAUUUUGAAGGGGCAUCUAAUGUGACAACCCUGACGGUGGGCAGAUCAAGCAGGAUUGAAAGUUUCACAUUGAAAUAAGAAAGAAAAAUAA	ST4.03ch07:+:53138970:53139083	...(((((....((((.((((....)))).))))))))).(((((((((((.((((.(..(((.....))).))))).)))......))))))))...................	1	No
stu-novel-miR-195	15	13	10	18	20	7	18	14	11	10	9	19	CUUGUAUACUUGGAGGAUUUGAAA	GACUUCAACUUGCAGACUUGAAGAAUUUGAAGACUUCAACUUGCAGACUUAAAGAAUUUAAAGACUUCAGCUUGUAUACUUGGAGGAUUUGAAAACUUCAAUCUUAAAGAAACU	ST4.03ch07:+:7811577:7811690	........(((..(((.((((((..((((((..((((((..(((((.((..(((..........))).)).)))))...))))))..))))))..)))))))))..))).....	5	No
stu-novel-miR-196	1031	1025	955	1208	1128	1082	1350	1583	1495	1188	1231	863	AAGAAUUUGAAUAAUGAACUC	AUUUCAAUACUUUCAGGUUUCCAUCAUUGGUGUAUGUGGUAUGGGAAGAGUUGGAAAGAAUACUUUGGUGAAGAAUUUGAAUAAUGAACUCAUAAAGACUAUUGCGUCAGG	ST4.03ch07:+:8543566:8543676	.((((.(((((..((.....(((....)))....)).))))).))))(((((.(...((((.((((...)))).))))......).))))).....(((......)))...	1264	Yes
stu-novel-miR-197	18	14	13	16	24	12	22	21	30	18	16	12	AGGAGCUUGUAACUAAACAUUAUU	CGUGUAAAUACUAUAUUUGUGUGGUAGUAGAAUUCCUAGUAUAGCUAGAAUAUGACUCUUCUCCUAUAUAAGGAGCUUGUAACUAAACAUUAUUUUUAUCAAUACAAUCCUUGA	ST4.03ch07:+:9443427:9443540	..((((............((((..(((((.(((((((.((((((..((((........)))).)))))).))))).)).).)))).))))............))))........	5	Yes
stu-novel-miR-198	295	238	219	287	356	237	340	349	287	211	256	191	AAUUCAGUCAUCGAGAUAAAGGGC	CUGGACAAACACAUUAGAACUUUAUCAUCAACAGAAAGGAGAACGUACCUCGAUACAAGUGCAUUUUCAUAAUUCAGUCAUCGAGAUAAAGGGCGAUGAUGUGGCUAAAGAAAU	ST4.03ch07:-:1393638:1393751	.........((((((((..(((((((.((.((.(((..(((((.((((..........)))).)))))....))).))....)))))))))..)..)))))))...........	6	Yes
stu-novel-miR-199	288	240	285	348	414	370	366	420	413	219	345	428	AAACGGAACCAAAUACAGGAGCUC	AAAAAGGUUUAAAAUAUUGCGUUCUGAUGAGUAUAAGGGUUCAGUUGAUAAGUAGAAGGGUCUAACUUACAAACGGAACCAAAUACAGGAGCUCCCAAAUCAUUCCGCCAAAAA	ST4.03ch07:-:18651667:18651780	.....(((........(((.(((((.....((((...(((((.(((..((((((((....))).)))))..))).)))))..)))).)))))...)))........))).....	13	Yes
stu-novel-miR-200	210	176	139	230	217	263	372	279	383	205	268	305	UCAUUUAAUUUGACUUGGAUUGCC	AUGGCGUUAUUCUAUUGGCUCAUUUAAUUUGACUUGGAUUGCCACAUAACUUCGACACGUGACAUGAUUUUAGUGGCUUAUUUAAUUUGACUUGGAUUGCCACGUACCUUUGA	ST4.03ch07:-:19756547:19756659	...((((.........(((..((((((.((((.((((((.(((((.(((..((............))..))))))))..)))))).)))).)))))).)))))))........	3	No
stu-novel-miR-201	28	22	41	6	27	13	38	61	40	40	54	41	CUCCUCGAUUGGACGGUGCCU	CGUUCGGUCUCCCAAGUGGCCUCCUCGAUUGGACGGUGCCUCCAACAAACUUUAACCAUGGUUGAAGUUUGUUAGAGGCACUGUCCAAUCGAGGAGGCCACUUGUGAGACC	ST4.03ch07:-:29850952:29851062	.....((((((.((((((((((((((((((((((((((((((.(((((((((((((....))))))))))))).)))))))))))))))))))))))))))))).))))))	0	No
stu-novel-miR-202	64	47	45	56	52	62	32	48	41	42	55	43	AACUGAACCAAACCGCAAACCGAG	GUGUACAAAACUGAAUCGAAAACUGAACCAAACCGCAAACCGAGAAAAAAACUCGACUAGUGGUUGGUUUGACUUGAUUUGGUAUUGAAAAAAAAAAUCGACUGUAUUUGGGUU	ST4.03ch07:-:36342723:36342836	.....(((.((((((((((....((((((((.((((....((((.......))))....))))))))))))..)))))))))).)))............((((.......))))	10	Yes
stu-novel-miR-203	15	25	9	21	21	29	23	24	19	19	20	25	GUGAGAUGAAAUCAACGUUUGGAU	UCAUAUCACGAUAUGAAAUUGUGAGAUGAAAUCAACGUUUGGAUAAGCGAUUUUACGCUGAUUUCAUCUCAUGAUUUCAUAUCAUGAGAUGAAAACUCAUAUUCUCCAAAAAUC	ST4.03ch07:-:39081731:39081844	((((.(((.(((((((((((((((((((((((((.((((((......)))....))).))))))))))))))))))))))))).))).))))......................	48	Yes
stu-novel-miR-204	18	31	22	30	29	30	25	25	31	40	17	33	AAGACCACAAGAUUAAAAGACAUG	CCUUUAAAAAAGAAUGUUCUCUUUCCUCUUUUAGCAACUCUUUAGUUUUGAUUUUCUACAUAAAAUAUUUAAGACCACAAGAUUAAAAGACAUGUUGAUGCAUUCUACAGUUCU	ST4.03ch07:-:45263816:45263929	..........(((((((..((.....((((((((....((((..(((((((.................)))))))...))))))))))))......)).)))))))........	1	No
stu-novel-miR-205	4	6	7	6	1	11	4	5	3	8	4	4	AGACUUCAUCUCACUCUUCUU	GUAAGAUAAAUACAAAAAAGAGACUUCAUCUCACUCUUCUUUUUUGUAAUUAUCAAAAAAGAUAAAUACAAAAAAGAAGAGUGAGAUGAAGUCUCUUAACAACAUUUUCUC	ST4.03ch07:-:48724585:48724695	...(((.((((......(((((((((((((((((((((((((((((((.(((((......))))).)))))))))))))))))))))))))))))))......))))))).	3	No
stu-novel-miR-206	10	3	6	15	2	2	4	2	23	11	49	19	CAGCCAGGGAUGACUUGCCGA	UAGAAAUGGAGAGUGGAUUGCAGCCAGGGAUGACUUGCCGAUGAUUUUUUUGUAAUUUUCCUAUUAAGGAUUUUGUGUCGGCAAGUUGUCUCUGGCUACAUUUUGCUCUCU	ST4.03ch07:-:6977490:6977600	.......((((((((((.((.((((((((((((((((((((((...............((((....)))).....)))))))))))))))))))))).)).))))))))))	72	Yes
stu-novel-miR-207	2103	1716	1398	2128	2007	1465	1980	1975	1858	1692	1240	1406	AUCCACAAUGUAGUCGUUUAAGAG	UUCUUUUCUUGUAGGAAAGGUUUUAGGAGUCUAUAAAUAUAGGUUUGUUUCUUCUAACACAAAAACAAUAAUAUCCACAAUGUAGUCGUUUAAGAGUCUUGUUUAUGGGGAGAU	ST4.03ch07:-:8016288:8016401	...((((((((((((.(((((((((((.(.(((((...(((...((((((............))))))...)))......))))).).))))))).)))).)))))))))))).	3	No
stu-novel-miR-208	13	12	15	18	19	14	25	20	21	17	11	18	ACCUAUAGAUCACCGGUUUGAGCC	GGUUUAGAUGUUUCUGUGUGACCUAUAGAUCACCGGUUUGAGCCGUGAAAUCAGACGUUAAUGCUUGCAUCAAGGUAGACUAUUUACAUCACACCCCUUGAAGUACAACCCUUG	ST4.03ch08:+:278072:278185	((((((.........((((((...((((.((((((((.((((((((........))).....))))).)))..))).)))))).....)))))).........)).))))....	3	Yes
stu-novel-miR-209	62	86	70	67	64	74	45	99	80	97	83	54	AAGGUGAUGAUAACUCAGCCU	CAUUGUCUCAAAUCAAGUGGAAGGUGAUGAUAACUCAGCCUCAGGGAAGGCAAAACAGAAUUUUCAUCUUGAGGUAAAUUCCAAAUCUCACUAUCUUUCACAUGUUCCCAU	ST4.03ch08:+:45111315:45111425	.............((.(((((((((((.(((......(((((((((((((..........)))))..)))))))).........)))))))...))))))).)).......	2	Yes
stu-novel-miR-210	19	18	21	23	23	25	15	17	20	21	28	22	CUGAAUGUCUUUUGAGUCGAGCCU	CGUUUUUUCAGAUGAUGCAGUUAAUUUGGACUUUUGGAGGACGAUGCAGAUGAUUUGGGAUCGAUUUCAUCUGAAUGUCUUUUGAGUCGAGCCUGCCGUAUAGAGUUUUGUUGA	ST4.03ch08:+:51483750:51483863	(((((....)))))((((.((....((.(((((..(((((((.((.(((((((.(((....)))..))))))).)))))))))))))).))...)).)))).............	2	No
stu-novel-miR-211	57	75	83	86	64	51	45	55	56	124	32	8	ACGGCACUUGACAACUAUGGC	UUUUCAUUUGCCAAUUCACUACGGCACUUGACAACUAUGGCAAAAGGUAUCGAUGAUAUAUUAAAGUAGGUUGAUACCUUCAGCUAUAGUUGUUCGAGAGCCGUAGAGAAU	ST4.03ch08:+:54006168:54006278	.............((((.(((((((.(((((((((((((((..(((((((((((..(((......))).)))))))))))..)))))))))).))))).))))))).))))	136	Yes
stu-novel-miR-212	19	17	12	25	19	16	12	9	15	15	30	16	AGAAUGAUUAACAAGCUGUAUGGU	UUUUUUUGUAUAUUAUUGUUAGAAUGAUUAACAAGCUGUAUGGUUAAUUAGUUAGCUAAAAGCUGUAUGGUUAAUUAAUUAGCUAAUAGGCUGAGUUUGUUAGAAACAGUGAGC	ST4.03ch08:-:37821094:37821207	............((((((((....((((.(((.((((...((((((((((((((((((.........))))))))))))))))))...))))..))).))))..))))))))..	2	Yes
stu-novel-miR-213	11	17	10	10	13	13	15	23	14	20	13	7	UGAGGCUGAGUUAUCAUCACC	GAAUGGGAACAUGUGAAAGAUAGUGAGAUUUGGAAUUUACCUCAAGAUGAAAAUUCUGUUUUGCCUUCCCUGAGGCUGAGUUAUCAUCACCUUCCACUUGAUUUGAGACAA	ST4.03ch08:-:45111317:45111427	(..(.(((.((.(((.(((...(((((((....(((((((((((.((..(((((...)))))....))..))))).))))))))).))))))).))).)).))).)..)..	1	No
stu-novel-miR-214	11	17	10	10	13	13	15	23	14	20	13	7	UGAGGCUGAGUUAUCAUCACC	GAAUGGGAACAUGUGAAAGAUAGUGAGAUUUGGAAUUUACCACAAGAUGAAAAUUCUGUUUUGCCUUCGCUGAGGCUGAGUUAUCAUCACCUUCCACUUGAUUUGAGACAA	ST4.03ch08:-:47763892:47764002	(..(.(((.((.(((.(((...........(((......)))...(((((.(((((.(((((((....)).))))).))))).)))))..))).))).)).))).)..)..	4	No
stu-novel-miR-215	16	18	14	18	24	17	32	48	35	16	27	17	GAUCACUUUGUAAGUUGGAGUGUU	AACUCGUCCUCACUUUGUCUCAUGGACAUCUGAUGCUGACGUGACACAUAAAUUUUGGAGAUGUCUAGAUGAUCACUUUGUAAGUUGGAGUGUUCAAGUGACACAGUGGAGAUG	ST4.03ch08:-:4791223:4791336	....((((.(((((.((((.(.((((((((((((((.((.((((((.......((((((....)))))))).)))))).))..)))))).)))))).).)))).))))).))))	3	Yes
stu-novel-miR-216	11	12	12	10	16	8	25	34	20	19	9	16	AUGCGGACAACUUUAAGGGGCACC	CUUAAGUCAUAUGCAGCCCCUUAAAGUUGUCCGCAUAUUUUACUUAACCAUUUUGUCUCCUUAAAGUCAUAUGCGGACAACUUUAAGGGGCACCAUAUGACUGAUGCCUUAAAA	ST4.03ch08:-:49018326:49018439	....(((((((((..(((((((((((((((((((((((...((((..................)))).)))))))))))))))))))))))..)))))))))............	4	No
stu-novel-miR-217	147	127	91	143	202	98	151	131	102	143	107	90	AUAGAGGAGAAGUCAGGAUUAAGA	AAAUUUGUUGUUUACUAGUUAUAGAGGAGAAGUCAGGAUUAAGAGUUUGGGAGUUCUAAAUUUCUUUAAUAACUGUCAAUUAAUUUUGUUAGGGGUUCACAAAUUAAUACAUAU	ST4.03ch08:-:51246063:51246176	.(((((((.(...(((....((((((.....(.(((.(((((((((((((.....))))))))..)))))..))).)......))))))....))).)))))))).........	5	Yes
stu-novel-miR-218	21	21	15	32	16	16	18	36	19	10	16	9	AUCAUGUGAACUUGUGUUAUGUCU	GCUAAAAAACGUAUGUAUGUAUCAUGUGAACUUGUGUUAUGUCUUAUAAAGUUCUUUACUUUCCUAUCCUAUUUUGAUCUGAGAUUCACCUAAGAUGUCAUAUGUAUCAUUUUU	ST4.03ch08:-:51405409:51405522	...(((((..(((((((((((((..(((((((((.((((........(((((.....)))))............)))).)))).)))))....)))).)))))))))..)))))	26	Yes
stu-novel-miR-219	31	29	28	27	34	35	30	49	26	28	21	29	AGUAUUUAUGACUCUGAUGGCAAC	AUUGGGAUGGUUGAUUAUCUUCUCACACUUUAUACUUGCUGGCAGGAUAGAUUCAAAAUUUAAACUUUAUAGUAUUUAUGACUCUGAUGGCAACACAUGACAUGUGGAUGAUAU	ST4.03ch08:-:55110865:55110978	...............((((.((.((((..((((..(((((..((((((((((.....................))))))...))))..)))))...))))..)))))).)))).	2	Yes
stu-novel-miR-220	466	543	562	570	452	617	415	495	331	512	598	167	UUGCUGCCGACUCAUUCAUCCA	GGGGGGCGAUAGGGUUCAAUUUGCUGCCGACUCAUUCAUCCAAAUGUUGAGGUCUUGAUAGUCGAAUGCCACCUCAGCAACUGAGUGAAUGAAGCGGGAGUACAAGUUGAGU	ST4.03ch08:-:55496064:55496175	..............(((((((((((.(((..((((((((.((..(((((((((.((((...)))).....)))))))))..)).))))))))..))).))..))))))))).	898	Yes
stu-novel-miR-221	207	284	215	212	207	222	130	188	156	293	174	267	UUCUGGUGCUGAUGGAGAUCU	UGAUCCAAAAAAUGGUAGAAGAUUUGGAAGCGGAGGAUGAUGAUGAUGCUGUAGAAGUGAAUAGUAAAGCUUCUGGUGCUGAUGGAGAUCUUCAGGAAAAACAGUUGUCAC	ST4.03ch08:-:55658022:55658132	...((((((.............))))))....((((((..(.((.(.((..(((((((..........)))))))..))).)).)..))))))..................	10	Yes
stu-novel-miR-222	12	7	8	19	15	32	20	27	16	10	32	12	ACACAAUCGUCCUACAUGGCACCC	GUAUAAAAUUGAACAAAUGGACACAAUCGUCCUACAUGGCACCCUAAAUGACAAUUUUGUAACCUACCUGGCAUCCUAUGUGUCUUAUGCCAUGUAGGACACGUGUGUCUACUU	ST4.03ch08:-:7738578:7738691	.................((((((((...(((((((((((((...(((..((((.........((.....)).........))))))))))))))))))))...))))))))...	49	Yes
stu-novel-miR-223	20	20	17	29	31	26	17	31	24	25	12	16	AGAUUUGAACACUGAAUGAUUAAG	GCAUUCGUUUUUAUUAAAAUUAAGACGUUUGAAUCUGAAUGUACAUCUGAAUGAUUAAGAUGUUGUCUAUAGAUUUGAACACUGAAUGAUUAAGACCGUUUGUUUUUUAACAUC	ST4.03ch08:-:8041908:8042021	(((..((.(((((.....(((.((..(((((((((((.....((((((.........))))))......))))))))))).)).)))...))))).))..)))...........	1	No
stu-novel-miR-224	51	47	19	58	40	51	59	33	43	35	34	67	UACACAGAAGAACAUCAAAAACCU	GAGCUCUUCGAGAAGUCAACAAGGGUUUUGAUGUUCUUCUGUGUAAUUAGGAAAUAUUUUCAGAGAUAAUUACACAGAAGAACAUCAAAAACCUUGUCUUUUUGAAGAACUCAA	ST4.03ch09:+:10252047:10252160	(((.(((((((((((...((((((..(((((((((((((((((((((((.................)))))))))))))))))))))))..))))))))))))))))).)))..	28	Yes
stu-novel-miR-225	91	96	65	102	66	60	54	84	55	70	58	8	AAGCUCAGGAGGGAUAGCGCC	AAAUGCAUGGAGAAUCUGUAAAGCUCAGGAGGGAUAGCGCCAUGGAUGAUUCAAUUGAUCUGUUUGCACAUCUCUAGCGCUAUCCAUCCUGAGUUUUACGGCUUUUUCACG	ST4.03ch09:+:10856133:10856243	.......(((((((.(((((((((((((((.(((((((((...(((((...(((.........)))..)))))...))))))))).))))))))))))))).)))))))..	40	Yes
stu-novel-miR-226	6	9	13	24	11	23	5	13	31	20	48	17	UAAUCUGCAUCCUGAGGUUU	AUACUGUGUUAGGCUAAUGGUAAUCUGCAUCCUGAGGUUUAGAUCAAUUUCUAAUUUACUGAAUCUAGUCCUUGGGAUGCAGAUUAUCUUUACCUCACUAACAGUGCGAA	ST4.03ch09:+:1217869:1217978	.((((((((.(((.(((.(((((((((((((((((((.((((((((.............)).)))))).))))))))))))))))))).)))))).))..))))))....	8	No
stu-novel-miR-227	39	31	27	42	43	53	39	48	36	41	43	80	CCGGAGAACCAAUAAAGUAGCUAC	GAUGAGUGAUAAAACGGUGUCCGGAGAACCAAUAAAGUAGCUACGACAAGAGGGAGUUGCUCAGAUUGUAAGUAUUCCUCACUUUCAAUUCUAAGGCUCUUAGUUCAUGUCACA	ST4.03ch09:+:232669:232782	.....((((((....((((...((((.((((((..(((((((.(........).)))))))...))))...)).)))).)))).......(((((...)))))....)))))).	20	Yes
stu-novel-miR-228	50	54	46	53	51	56	42	67	39	44	43	40	AACAAGUACCAGGUAACUCUGUCC	ACCAUGGUGUUCGGGCCAGCUUUGGCACACCUCGACUAAUUCCACAGGAUACCUGUAACUUUCCACCGGCAACAAGUACCAGGUAACUCUGUCCAUCAAGGCUAGGACCGUGGU	ST4.03ch09:+:2427467:2427580	((((((((.((..((((.....(((..................(((((.((((((..((((............))))..)))))).).)))))))....)))))).))))))))	5	Yes
stu-novel-miR-229	10	10	8	7	10	8	10	12	8	9	15	7	AGUGAUAUUGUCCGCUCUGGGCCU	GUGUAAGAGCGCAACUUGCUAGUGAUAUUGUCCGCUCUGGGCCUAGGCCUACACGGCUUUAAAAAGUGUCACUAGUUGGUGAGGUCUGCUUACUUAUAUACCCAAUUUUUCUCU	ST4.03ch09:+:3450702:3450815	..((((((((...(((.((((((((((((....(((.(((((....)))))...))).......)))))))))))).)))...).)).))))).....................	0	No
stu-novel-miR-230	60	57	47	53	52	44	54	72	48	52	31	52	AUUCUUAAUCAGAGGUCUCGGGUU	GAAGUGGUAAGUACUCCUUCAUUCUUAAUCAGAGGUCUCGGGUUCAAGUUUCCUUGGUUACGGAGUUGCCUUUGUUAGGGAGAUCUUUAUUCCCCAAUGUGGGACUUUCCAACG	ST4.03ch09:+:45353:45466	((((.(((....))).)))).(((((((.((((((((((.(..(((((....)))))...).)))..)))))))))))))).........((((......))))..........	4	Yes
stu-novel-miR-231	65	50	47	65	82	57	53	50	46	57	48	124	AUUAUUUUUCGUCUUAUUGUAAGA	UAUUGUAAAUUAUUAGGUAUAUUAUUUUUCGUCUUAUUGUAAGAAAGUUAGUAAAGUAGGAAUAAGUUAUGUAAAUUAGUCAAUAAGUAUAGGGUUGUAUGCAUGUGCAUAUUA	ST4.03ch09:+:48854713:48854826	(((((.......(((.(((..((((((((..(.((((((.........)))))))..))))))))..))).)))......)))))...........((((((....))))))..	7	Yes
stu-novel-miR-232	107	78	62	107	103	98	83	116	91	54	87	43	AACCAAGGGUCUUAGGUUUGAGCU	UUUAUAAAUAUAAUGAAUGAAGCGUUAGAAGCCUAGGGUUGUGAUGGUAUGAUAAGAUUCAUCUACAUUUAACCAAGGGUCUUAGGUUUGAGCUCUGGUACAAAAAAAAUCUUA	ST4.03ch09:+:49157934:49158047	..............((.(.((((.(.(((..(((..(((((.((((..((((......))))...))))))))).))).))).).)))).)..))...................	3	Yes
stu-novel-miR-233	491	495	411	631	622	723	609	786	599	564	752	760	UGAACAAGUAGACACAUGAGUCCU	UAAAGUUGAACAAGUAGACACAUGAGUCCUACAUGGCAUAAUACACAUAGGACACCACGUAGGAUAAAAAAUGACAUGUAGGACAUGUGUGUCUAUUUGUUCAAAUUUAUGCAA	ST4.03ch09:+:50261893:50262006	((((.(((((((((((((((((((.((((((((((.(((........((.(......).)).........))).)))))))))).))))))))))))))))))).)))).....	6	Yes
stu-novel-miR-234	44	28	31	42	36	40	38	45	61	30	40	45	AGUUCGAGAUUUGAGAAUGAAACU	CUGUUUUGCUAAACAUAAUUGUAGGGUGGUAAAUAUAUUUUCAUUUUCAAUUAAAAGACUCAACUUUUGAAGUUCGAGAUUUGAGAAUGAAACUGUAAUUAAAAAGAAACGUUU	ST4.03ch09:+:55293056:55293169	....(((((((..(.........)..)))))))((((.((((((((((((......(((((((...))).))))......)))))))))))).)))).................	3	Yes
stu-novel-miR-235	623	554	448	604	617	559	496	639	566	522	410	334	AAUGUUUUGUGCAUCGAACUGUCU	CAAACUUUAUAUAAACGUAAAAUGUUUUGUGCAUCGAACUGUCUUUUCGUAAUCGGUUUUAUGCCUCUAGAAACAUUUUUUUGCACGUUGGCAUUUAGAGUAGGUUAGGGGAGU	ST4.03ch09:+:55993035:55993148	...((((((....(((((((((((((((..((((.((((((............)))))).)))).....)))))))))).....)))))......)))))).............	1	No
stu-novel-miR-236	721	742	562	1071	938	1053	1024	1237	1195	838	1220	815	AAUCAUCAAUGACUGUUAUGGCCU	ACAACUUUAUAUUGUGACACAAUCAUCAAUGACUGUUAUGGCCUCGAAAAUAAGUAGAUAAUUCUAUCAUGACACAAGCAUUAAUGACUAAUUUCAUGGCUCGAACCUGUCACA	ST4.03ch09:+:56928755:56928868	............(((((((...((((.((((..(((((((.............(((((....))))))))))))....)))).))))..........((......)))))))))	2	Yes
stu-novel-miR-237	114	94	92	88	76	79	85	103	102	100	71	49	UGAUCUAAUGUCAGAAAGGAA	AUUCCUUAGUUUUGAGGAUUUGAUUAAGUAGUUUCUCUUGAAGCUUGACUAGACCCGAUUCAUCGGUUUUUGAUCUAAUGUCAGAAAGGAAGCAACUACCAUCAAACUGUU	ST4.03ch09:+:59385206:59385316	..((((((....))))))((((((...((((((.(((((.....((((((((((((((....)))).....).))))..)))))..))).)).)))))).)))))).....	2	Yes
stu-novel-miR-238	64	52	38	63	73	73	65	47	59	43	53	64	AUGAGAUGAAAUCAGUGUUUGGAC	AUUGGUUCACGAGGGGAGCAUUGUUUAAGUAGGCGUUUGGACAUGCGAUUUCAUCUUGUGAUUUGCAAUCAUGAGAUGAAAUCAGUGUUUGGACAUACAAUUUCACCUCAUGAU	ST4.03ch09:+:60612863:60612976	......(((.((((.(((.(((((..........((((((((((..(((((((((((((((((...))))))))))))))))).))))))))))..)))))))).)))).))).	15	Yes
stu-novel-miR-239	116	119	85	100	145	141	146	166	143	116	128	75	AGUGUCAUCGAGUGCAACUGUAGU	UCUUAUGUAGAGAAAAAUGUAUUUAAAGAUGUUUCUAAUGAGUGUAUUAUGAAAACAUUUCAAGAUAUGAAGUGUCAUCGAGUGCAACUGUAGUUACCACUUUACAUAUUUUGA	ST4.03ch09:+:7980185:7980298	((((.....))))(((((((...(((((..((..(((.....((((((.(((..((((((((.....))))))))..)))))))))....)))..))..))))).)))))))..	37	Yes
stu-novel-miR-240	506	423	371	506	573	451	667	614	611	418	399	472	AACGAUCUUGGGCUAGCAAAAGGU	AAUGUUUUUUUAUCUUAAUUAACGAUCUUGGGCUAGCAAAAGGUCUCCCUAAUUAUACUUUUCUUCUGCUAUUCUCUACAUGGUAUCAGAGCCAUAGUCAUACGUUGGCUUCUA	ST4.03ch09:-:30706111:30706224	.....................((.((...(((.(((((.((((..................)))).)))))..)))...)).))....((((((..((...))..))))))...	5	Yes
stu-novel-miR-241	19	13	9	18	22	15	8	20	13	15	7	7	AGACGGAUUUAGAAUUUUAAAAGU	UUUAUGAGAGGUAUGUGUUGAGACGGAUUUAGAAUUUUAAAAGUAGUGGAUUCUCAUUGUUAUAUUUGAAGUGACUGAAAGUCUCAUAUGUUCUACUUUUAAUGGAGCUCUAUA	ST4.03ch09:-:48200834:48200947	(((((.((((((((((((.(((((...(((((.((((((((((((((((....))))))))...))))))))..))))).)))))))))))...)))))).)))))........	1	No
stu-novel-miR-242	89	127	112	93	80	147	44	95	87	138	182	129	CUUAGCAUCAAGUACUUGGUC	UACUUCAAUUUACUUGAGCCCUUAGCAUCAAGUACUUGGUCCAAAUACGCUCUUAUUCUACUCAAUUGCGCAUAGUAUUUGGACCAAAUAUUUGACGGUAAGGGCAUAAGU	ST4.03ch09:-:48943991:48944101	...........(((((.(((((((.(.(((((((.(((((((((((((((.(...............).))...))))))))))))).))))))).).))))))).)))))	14	Yes
stu-novel-miR-243	29	33	26	55	45	43	31	59	37	32	47	34	AUCGAGACACGAUGUAUCAAGACG	UACAUCACUUUACACGAUGUAUCGGUCGGAUACAUUACUUUACGCAAUGUAUCGGGACGUUGAGUGAUGUAUCGAGACACGAUGUAUCAAGACGUUAAGGGAUGUAUCCGAAAC	ST4.03ch09:-:50029631:50029744	((((((.(((((.((((((((((((((.(((((((((((.....((((((......)))))))))))))))))..))).))))))))).....)))))))))))))........	71	Yes
stu-novel-miR-244	32	25	26	23	31	48	34	52	34	29	41	48	GAGAUACAUGUAUCUGGACGCACC	AUACGUGUGAAUCCACUUGGAUAGAGUGUAUCUAGAACAAAUUACACCUACUUAUGAGUCCAUGGAUCCUGAGAUACAUGUAUCUGGACGCACCAAAUCUGGUAAGAUUCAUAA	ST4.03ch09:-:5697795:5697908	.....((((((((...((((((...((((.((((((......((((..((((((.(.(((....))).))))).))..)))))))))).))))...))))))...)))))))).	147	Yes
stu-novel-miR-245	17	12	13	12	15	18	7	8	13	11	8	8	AAGUUAAAAAUCAAAAGUAGGCCU	CUUUAAAAUAACUUUAAAAAAAGUUAAAAAUCAAAAGUAGGCCUCUCCCUACUUUUUAUUUUUUGACUUAAAAGUAAUUUAAGUUUGACUUUUUAUUUUUUGACUUAAAAAUCA	ST4.03ch09:-:57505315:57505428	..........(((((.....((((((((((..(((((((((......)))))))))...)))))))))).)))))..((((((((................)))))))).....	1	No
stu-novel-miR-246	41	24	47	35	43	46	47	38	39	40	53	46	AAUCUGGAGAAUUUUGUUCGUCUC	GUAUUAUGUCUGAAGAUCAGAAUCUGGAGAAUUUUGUUCGUCUCUGUGUAUUACGUCUGAAGAUCAGAGUCUAAAGAAUUCUGAUCAAUCUUGAUAAUUCAGUUUAUUAUUAUA	ST4.03ch09:-:60183594:60183707	..............(((((((((((..(((.(((((.((.((..((((...))))...)).)).))))))))..)).))))))))).....(((((((.......)))))))..	2	Yes
stu-novel-miR-247	36	35	20	22	48	25	23	25	22	28	12	21	AGGAGAAUUUGUCGGCCAUGAUGA	ACAGAAUAAUAUUUGGGUUCAGGAGAAUUUGUCGGCCAUGAUGAUGAUAUCUUGAGAAGAAGAGAAGAUUAACUAUUGUUGGAAUGAAAUUGUACUAUGAAAUUCCUAAAUCAU	ST4.03ch09:-:9839828:9839941	..........((((((((((((((.(((((.....((((((((.((((.((((........))))..))))..))))).)))....))))).).)).))))...)))))))...	2	Yes
stu-novel-miR-248	33	30	37	37	39	44	73	50	64	39	54	48	UCCGGAAUAUCGAGUUUGGUCUAGA	AUUCUGUCUGCGCAGUUGGUUCCGGAAUAUCGAGUUUGGUCUAGAUUGACACUUAUUUUGUGUCACGAGGUUUUUGAUAUCUUUCCGAGCCCUUUUGUGGGUUUUGACUUAAAAU	ST4.03ch10:+:22095698:22095812	.....((((.(((((..(((((.(((((((((((.....(((....((((((.......))))))..)))..))))))))...))))))))...))))).)....))).......	4	Yes
stu-novel-miR-249	65	63	49	62	75	90	71	106	84	60	65	43	AUCGUUAACUAAGAUCGGAAGACU	GAACCUUCUGCUAGCCCAACAUCGUUAACUAAGAUCGGAAGACUCAACUAAAGAAAAGGAAGCUCGAUGGGAGAAAGAGUAUUUUGGAUAUAGAACUUUGUUAUAGAAGAAGAC	ST4.03ch10:+:43905465:43905578	....(((((.(((....((((..(((..(((..(((.((((((((.................(((.....)))...)))).)))).))).))))))..)))).))).)))))..	4	Yes
stu-novel-miR-250	12	17	11	20	22	19	12	16	14	12	29	21	GUAGAAUGACACGUAGAACACAUU	GAAUAAGUAAACACAUGAAUCUUACGUGACAUAAUGCAUAUAGAACACCAUGAAGGACUCUAAUUGUCAUGUAGAAUGACACGUAGAACACAUUUAUCUAUUUGUUCAACUUUA	ST4.03ch10:+:44018994:44019107	(((((((((.....(((....(((((((.(((..(((((.((((...((.....))..))))......)))))..))).)))))))....))).....))))))))).......	5	Yes
stu-novel-miR-251	11	8	12	16	17	16	6	12	10	17	8	12	AAUUAUGUCCUGAAAUUCUAAACU	UUAAUUAUACAGUGAUACAAUUAGAAUUAUAGUGCAUUAAAUAAGGUAAUUUGUGGUACUGAAUCCCUUUAAUUAUGUCCUGAAAUUCUAAACUUUCCAUUAUUAGAUUAACAA	ST4.03ch10:+:44996817:44996930	((((((....((((......((((((((.(((.((((.....((((..((((........)))).)))).....)))).))).))))))))......))))....))))))...	1	No
stu-novel-miR-252	3	17	11	15	14	14	11	11	6	18	9	6	UAACUAUUUGAUCACUUGGUG	ACGGCCUGGCUCAUUUAUAUUAACUAUUUGAUCACUUGGUGAGUCCCAUCCAAAGUAUCGCACUUGAGAAAGAUCUUCUGGACCAUCGCCCUUCGGAUCAGAUAGUUUAGA	ST4.03ch10:+:46028397:46028507	..(((...)))..........((((((((((((....(((((......(((((((.(((............)))))).))))...))))).....))))))))))))....	0	No
stu-novel-miR-253	17	12	13	21	19	10	5	14	9	17	7	14	ACUUUACAUCUGAUGAACUAGGCU	ACAAACGAUGGAAUCGACAAACUUUACAUCUGAUGAACUAGGCUAGGGUUUGUGAGAUAAACGAAAGUAACUUAGGAUUUGAGUCUUUUCUUUAGAUUUUAGAGGGUAUAUUUU	ST4.03ch10:+:5494861:5494974	.....((((...)))).....(((((.((((((.(((..(((((.(((((..((((....((....))..)))).))))).))))).))).))))))..)))))..........	2	Yes
stu-novel-miR-254	37	46	28	56	53	60	56	70	51	40	52	75	AGUGAUAUUGUCCGCUCUGAGCCU	AUAUUCCACUCUUUUGGACUAUAUUGACUCCUUGCAGUAGGAAAGAGCUAUUGUAACGGCCCACCCCGCUAGUGAUAUUGUCCGCUCUGAGCCUAGACCCGUACGACUUUAAAC	ST4.03ch10:-:14149149:14149262	........(((...(((((.(((((.((((((((((((((.......))))))))).))...........)))))))).)))))....))).......................	1	No
stu-novel-miR-255	32	42	32	34	35	21	31	39	27	40	34	30	AGCAACGGACUAAGAGACACUGUC	AAAGCGACGGACAGCGUCUCUAUGUCCGUCGCUUUUAAAAAAAAAAGUUUGACCAACAUUUUGACCAAAAAGCAACGGACUAAGAGACACUGUCUGUCGCUUUCUUAAAAUAUU	ST4.03ch10:-:19124619:19124732	((((((((((((((.((((((..((((((.((((((.....((((.(((.....))).)))).....)))))).))))))..)))))).))))))))))))))...........	10	Yes
stu-novel-miR-256	42	35	26	45	46	32	31	32	23	35	32	17	AGGACCUCUGUCUGCUCUGAUACC	UGGUGGUAAGAUUCGAUUCCAGGACCUCUGUCUGCUCUGAUACCAUGUUAAAAUGUGUGAGAUGAGAUGGUCACACACUUCACUAUGGUAUCAGAUCAGGCAGAGGUCCUAGGA	ST4.03ch10:-:30216770:30216883	.................(((((((((((((((((.((((((((((((......(((((((..........)))))))......)))))))))))).)))))))))))))).)))	0	No
stu-novel-miR-257	177	188	156	186	208	183	171	176	155	182	201	190	CUUGAGAAGGAUUUGGGACCC	CAAAGUUUUGAAGAUGCAAUUUGGGCUAAAUCAUUGACAAGGUCAUGCAUUAAGAAUUUCUCUAUGUUCCCUUGAGAAGGAUUUGGGACCCUUUCGAAUAACGAUCUUGAU	ST4.03ch10:-:41997593:41997703	........(.(((((...((((((((((((((.((..(((((....((((..(((...)))..))))..)))))..)).)))))))..)))....))))....))))).).	53	Yes
stu-novel-miR-258	82	80	62	97	93	101	97	115	82	87	85	115	UUUGAUUGAGAACAAGUUAUCCU	CAAUAUACUUUAAGGGGUCGUUUGAUUGAGAACAAGUUAUCCUGAGAUAAGAUAUUCCACUAUAUAUAUAUAUGAGAUAACUUGUUCUAAGGUAAAAAUUGGUGGGGUAAAUA	ST4.03ch10:-:43671354:43671466	.....(((((((........((((....((((((((((((((....(((..((((......)))).)))....).)))))))))))))....))))......)))))))....	1	No
stu-novel-miR-259	29	48	32	41	56	45	43	49	30	32	27	83	GUUAUGUCCAUGACUGAUGAGCCU	UUGUGAUUUUGACAGAUUUUAUCCUCCACUUGAUUUGACAUGGAUAUAACAUGAAAAUGGAAGAAAGAAAGUUAUGUCCAUGACUGAUGAGCCUCGUAAUUUUUCUGAAAAGGA	ST4.03ch10:-:45000278:45000391	............((((............(((.(((.(.((((((((((((....................)))))))))))).).))))))............)))).......	5	Yes
stu-novel-miR-260	19	6	13	9	18	25	16	16	13	18	12	28	UUUCAUCGAGAUUAAGAGUGAACU	AAAAUACUUUAAUUACAUUGUUUCAUCGAGAUUAAGAGUGAACUGAAGCUCUCUUGACCUCGAUUCUACCCUCGAACUUGAACUAUUUCAGCCUUGAUCACGCAACAAAAUUCA	ST4.03ch10:-:45000630:45000743	...................((...((((((.(((((((.(........).))))))).))))))...))..((((..(((((....)))))..)))).................	3	Yes
stu-novel-miR-261	97	96	69	110	104	86	98	110	84	86	78	44	AGGUAAGACUGCAUACAAUAGACC	AUUUUAGUUAAUGUGGCUUUACUUAAGGUCACGUGUGUAAGUCUUGGAAACAGUCUCUGACAGAAAUGCAAGGUAAGACUGCAUACAAUAGACCUUUGUGGUCGCGAGAUGUCU	ST4.03ch10:-:48185262:48185375	......(((..(((((((..((..((((((..(((((((.((((((......((.(((...))).))......)))))))))))))....)))))).))))))))).)))....	9	Yes
stu-novel-miR-262	18	19	17	29	20	16	17	23	25	11	8	13	AGAGUUUUAUAUGGGAUCCAGGCC	GCCGAGUUAUAAUAUGCUGGAGAGUUUUAUAUGGGAUCCAGGCCCAAUUAGCUAUUGUUAAAAAAGGUCUAGGGAUUAGAAAGAACGGUUAUGCAAAUUAUAUCAAAGCUUUGG	ST4.03ch10:-:50752242:50752355	((.....((((((.(((..((..(((((......((((((((((...(((((....)))))....)))))..)))))....)))))..))..))).)))))).....)).....	5	Yes
stu-novel-miR-263	45	40	45	53	55	52	36	60	50	53	39	31	UGACAUGGAUGAAGAAAGCCU	CCUCCAUCACGGUGGUCUCUUGACAUGGAUGAAGAAAGCCUUCUGCCAUCCAGAGUUGGAUCAGUUGGUCCUUUUCAAACUCAAGGUCUUUUGGAAACAUUGCAAAGUAAG	ST4.03ch10:-:52683534:52683644	((.((.....)).))..((((((...(..((((((..(((..(((..(((((....))))))))..)))..))))))..)))))))..(((((.((...)).)))))....	0	No
stu-novel-miR-264	17	11	8	10	13	14	9	13	9	11	17	17	GCUUAUGUGGCAUACUCUGUGACU	GUAAUUUCGUACACUUUUUGGCUUAUGUGGCAUACUCUGUGACUCCACGCAGUUGAGGCGCGUGAGAGGUAUUUGGAUGCCAUGUAAGUCAAAAAGGUGAACAAAAUUAUCAAA	ST4.03ch10:-:53104898:53105011	(((((((.((.((((((((((((((((((((((.((..((..((((((((.((....))))))).)))..))..))))))))))))))))))))).))).)).)))))))....	0	No
stu-novel-miR-265	9	8	6	5	6	18	5	12	4	14	26	8	GCAGCACUAUUAAGAUUCUC	CACAGUCGUUGUUUGCAAAUGCAGCACUAUUAAGAUUCUCAAAUAUUCGACAUUAAAAUGCAAUUAAAUGUGAAUCUUGAUGAUGCUGCAUUAGCAAUAACCGACUAAAG	ST4.03ch10:-:55048515:55048624	...(((((.(..((((.(((((((((.(((((((((((.((...(((.(.(((....)))))))....)).))))))))))).))))))))).))))..).)))))....	11	Yes
stu-novel-miR-266	103	89	43	88	35	63	167	109	93	45	83	251	AGUUCUUGUAGGGUGAGACAAC	UGCUUGUUGUCUCUCCCUCAAGGGCUUCUCUUCAAGAUCCUUAUAAACAUGAAAGCAUGAGGGAGAGAGGAGUUCUUGUAGGGUGAGACAACAAGAAAUUCCUUGCUCACUU	ST4.03ch10:-:5598842:5598953	..(((((((((((.((((((((((((((((((.....(((((.....((((....))))))))))))))))))))))).)))).))))))))))).................	382	Yes
stu-novel-miR-267	102	95	77	100	112	179	88	103	73	83	99	191	ACGAGAUAGUAGUAAAAUCUGCCU	CUCGGGAGUUCGUAUUGGGAUUUGUUGCACUUGAGUCGAGAGUUUUGAAAAAAACAAUCUCUCUAUUUUCACGAGAUAGUAGUAAAAUCUGCCUAUAUUCUACUUUCCUCACAA	ST4.03ch10:-:56322591:56322704	...((((((..((((.(((((((.((((.(((((((.(((((..(((.......))).))))).)))....))))...))))..)))))..)).))))...)))))).......	11	Yes
stu-novel-miR-268	484	708	624	644	606	504	874	1172	586	1047	973	852	GUACGAGCCUAUAGAACAGAU	UCUAAUGGCCACAAGUCAUCCACCAGACUUGGUUUCCUGUCUCCUUUGAAAUCAAGGAUACAAUGGUACGAGCCUAUAGAACAGAUCCUGUUCAAGUAAGGUCGUGACAUG	ST4.03ch10:-:58417627:58417737	......((...((((((........))))))....))(((.(((((.(....)))))).)))(((..((((.(.(((.((((((...))))))..))).).))))..))).	4	Yes
stu-novel-miR-269	97	112	88	111	132	134	140	142	128	104	122	127	AGGCACAUGUGGGUAACGAACACC	UAUGAAGUCGCCUUUGUUAGGAAGUGCUUUACCCCCAAUGUAGGACUUGCAAAUCUGAAUUUAAUUAGUCAGGCACAUGUGGGUAACGAACACCGGGUGAAAAACAAAAAACAA	ST4.03ch11:+:11368923:11369036	.......((((((......((..((.(.((((((.((.(((..((((...((((....))))....))))..)))..)).)))))).).)).))))))))..............	13	Yes
stu-novel-miR-270	21	23	17	24	18	18	23	32	33	26	35	19	AUUGGACUCCAUGUGCUGCUCAUU	AUUGUCACCGAUAAUGCUAGUGAGAAUGUUAAAGAAGGAAGUAUGAUGAUGGGUGCGUACCCACAAAUUUAUUGGACUCCAUGUGCUGCUCAUUGCAUCAACUUGAUGUUUGGU	ST4.03ch11:+:20633040:20633153	...((((......((((.((((((...((.......(((.((..((((((((((....))))).....)))))..)))))....))..)))))))))).....)))).......	1	No
stu-novel-miR-271	1556	2038	1804	1941	1993	2430	2112	2951	1995	2836	2569	3404	UCUUGUAUGAUUGUUGCAACU	AGAAUUAUUCACAGGAGAGAACAAGCUAUUACUAAAAGAAGGGGAAAAGUGGAUGAAAGACACAUCAAAUUCUUGUAUGAUUGUUGCAACUUUGAUUGGCACGAUGAUGUU	ST4.03ch11:+:31918985:31919095	...((((((..(((.((((....(((.((((....(((((...((...(((.........))).))...)))))...)))).)))....))))..)))....))))))...	14	Yes
stu-novel-miR-272	444	415	364	487	461	408	356	522	513	465	501	285	CAAGGACAACAAGAAACUUCU	CAAAUCUCCUAGUACAAAAAGAUUUCUCAAGUCAUCCCACUCGUUAUAGUUAUCAUUCCACACAUCAUCAAGGACAACAAGAAACUUCUUUCCCUUCAGGCUUUCCUUCAA	ST4.03ch11:+:35557548:35557658	.......(((.(.....((((((((((...((..(((..................................)))..)).)))))..))))).....))))...........	24	Yes
stu-novel-miR-273	22	16	11	12	13	10	11	10	16	11	14	5	UCAAAAUCUGGUAAGCUUCUU	GUCUGCUUCACGGCUCCGCCUCAAAAUCUGGUAAGCUUCUUUUUUUUUGCUUUUUCGUAUGGGUAAUGGAAGAAUCAGAAAUCAGAAGGUUUGCUUGAGAGGCAAAAAUUA	ST4.03ch11:+:35970835:35970945	....(((....)))...(((((....((.(((((((((((...((((((.((((((.(((.....))))))))).))))))..)))).))))))).)))))))........	0	No
stu-novel-miR-274	14	12	10	11	6	17	7	9	14	11	11	13	UUUCUUGUUGUAACCAUAGAUACU	CCUUUUUGAAGCCUCUCAAGUUUCUUGUUGUAACCAUAGAUACUUUUUUUGAAACUGAAAAAAAAGUAUCUAUGGUUACAACAAGAAACUUGAGAGGCUUCUUGAUGAAGAUAA	ST4.03ch11:+:44033115:44033228	.((((..(((((((((((((((((((((((((((((((((((((((((((........))))))))))))))))))))))))))))))))))))))))))).....))))....	2	Yes
stu-novel-miR-275	24	19	16	32	20	28	23	33	30	15	21	17	CAUUGAAUAGGAUAUGUGCCU	UGAUGGGAAGCAAUGUCCUCAGCUGCUCCAAUUUGUACAAGGGUUUCAACUUUUUAAAGUCACCUUGGCCCAUUGAAUAGGAUAUGUGCCUACUUUGUUCCAACAUAUGAG	ST4.03ch11:+:44130865:44130975	((.(((((.(((((((((((((.((..((((..((.((((((((....))))))....))))..))))..))))))...)))))).)))........))))).))......	11	Yes
stu-novel-miR-276	642	765	661	719	737	589	996	1570	1039	998	983	620	UUCCAACUAUCUUCUAGACUU	AAUAUGCUUCCCGGUUUUUUCUAAGAGAGGAGGACAGUGAUCUUUUUUGAAUAGUUUUUCGGUGAAUAGAUUCCAACUAUCUUCUAGACUUAGAAAAGACUUACUAUGUG	ST4.03ch11:+:5844226:5844335	............(((((((((((((...((((((.((((((((.(((((((......))))..))).)))))...))).))))))...))))))))))))).........	3	Yes
stu-novel-miR-277	642	765	661	719	737	589	996	1570	1039	998	983	620	UUCCAACUAUCUUCUAGACUU	AAUAUGCUUCCCGGUUUUUUCUAAGAGAGGAGGACAGUGAUCUUUUUUGAAUAGUUUUUCGGUGAAUAGAUUCCAACUAUCUUCUAGACUUAGAAAAGACUUACUAUGUGG	ST4.03ch11:+:5844226:5844336	............(((((((((((((...((((((.((((((((.(((((((......))))..))).)))))...))).))))))...)))))))))))))..........	22	Yes
stu-novel-miR-278	1961	2262	2049	2323	2150	2074	2914	4234	3666	2657	4448	1596	UCCAUUAUCGAGUCGUUCGUG	CAAUCAGCUUCAACUUUAUCGCUCCAUCUUUUUCCUUUUUUCCAUCCAGUUGCUUGAUAAGGUAUACAAAUCCAUUAUCGAGUCGUUCGUGCUUGUAAGGAUAGAAUGGAG	ST4.03ch11:+:890606:890716	.....................((((((.(((.(((((.....(((......(((((((((((.........)).))))))))).....))).....))))).)))))))))	143	No
stu-novel-miR-279	1961	2262	2049	2323	2150	2074	2914	4234	3666	2657	4448	1596	UCCAUUAUCGAGUCGUUCGUG	CAAUCAGCUUCAACUUUAUCGCUCCAUCUUUUUCCUUUUUUCCAUCCAGUUGCUUGAUAAGGUAUACAAAUCCAUUAUCGAGUCGUUCGUGCUUGUAAGGAUAGAAUGGAG	ST4.03ch11:+:893399:893509	.....................((((((.(((.(((((.....(((......(((((((((((.........)).))))))))).....))).....))))).)))))))))	143	No
stu-novel-miR-280	8	14	5	1	19	7	4	10	15	12	16	46	CCUGAGACUGUGACCGAUGAAAAU	GUAAAGGGCAUCUUGCUUUUCCAUAUGUUGUAGUUUCUUCCGUUUAGACAUACCAUCUUGCUCAUAUUCCCCUGAGACUGUGACCGAUGAAAAUUGGGAUUUCGAGCACCAACA	ST4.03ch11:-:15177115:15177228	.....((((((((((.(((((.((..(((((((((((....(..((((((........)).)).))..)....)))))))))))..))))))).)))))).....)).))....	1	No
stu-novel-miR-281	39	50	35	43	38	27	65	82	42	65	44	23	UAAUACUUUAGCUCAGGACCU	CAGAGUAUAUCCCAUUCUCAAAUCCGAAGUUGAAGAUAUAUGAACAUGUGGAUAUUCCUUGCACAUUGUUUAAUACUUUAGCUCAGGACCUCGAAAGGUUGAAAGAAAAGG	ST4.03ch11:-:3360355:3360465	...........((.(((.....(((..((((((((.(((.((((((((((.(.......).)))).)))))))))))))))))..)))....))).)).............	7	Yes
stu-novel-miR-282	18	13	16	25	18	18	17	12	11	17	17	3	CUAGUGAAGUCUCUUGGGAUU	AAUCAACGUGGGAACUCUAUCUAGUGAAGUCUCUUGGGAUUUAUUCAAACGACAUUCACUAGAAAAUAGGGAUCCUAAGGAACAUCCAGAAUUGGAAGAGGUUGGAAAAAA	ST4.03ch11:-:35564802:35564912	...((((.(((((.(((((((((((((((((..(((((.....)))))..))).)))))))))...))))).))))).......((((....))))....)))).......	53	Yes
stu-novel-miR-283	167	128	100	129	173	91	143	144	158	104	100	132	AGAAGAGAUCGCACUGGUAACCUG	UGAUACACACUUGAAUUGAAGAAGAGAUCGCACUGGUAACCUGUUGAGAAUGUCCGUUAGUGUUUCUUCUUGAAAAUGAACCUGCAUGGCCAAGAUAGGACAAAAAUGUGCUA	ST4.03ch11:-:3664432:3664544	.........((((..((.(((((((((.(((..(((((..((....))..)).)))...)))))))))))).))......((.....)).)))).(((.(((....))).)))	4	Yes
stu-novel-miR-284	20	26	22	36	30	45	34	35	25	24	27	16	GUGAUUCAUAUGUAUCUAGGAUA	UGUAUCUCUAUAUAUCUGGUGUGAUUCAUAUGUAUCUAGGAUACUGGAUACAUAGGAGAGUGGCGAGCGAGAUUUGUCUAUAUAUCUCAGAUACAUGUGAAUCCACUUGGAUA	ST4.03ch11:-:37271637:37271749	............(((((((((.(((((((((((((((.(((((.((((((.((......((.....))...)).))))))..))))).)))))))))))))))))).))))))	11	Yes
stu-novel-miR-285	177	188	156	186	208	183	171	176	155	182	201	190	CUUGAGAAGGAUUUGGGACCC	CAAAGUUUUGAAGAUGCAAUUUGGGCUAAAUCAUUGACAAGGUCAUGCAUCAAGAAUGUCUCUAUGUUCCCUUGAGAAGGAUUUGGGACCCUUUCAAAUAACGAUCUUGAU	ST4.03ch11:-:42729642:42729752	........(.(((((...((((((((((((((.((..(((((....((((..(((...)))..))))..)))))..)).)))))))..)))....))))....))))).).	88	Yes
stu-novel-miR-286	145	193	138	188	174	164	175	245	168	134	176	167	CUUCAGAAGGAUUUGGGACCC	GAAUAAAUUCUCUAUGUUCCCUUCAGAAGGAUUUGGGACCCUUUCAAAUAAUGAUCUUGAUCUCAACUCCUGAAAGUAUUGGUUGCCUAAAUCUUCAAUUAUCCCAUCGUC	ST4.03ch11:-:42747021:42747131	(((((.........)))))......((((.((((((((((((((((.....(((........))).....))))))....)))..)))))))))))...............	1	No
stu-novel-miR-287	39	31	28	37	31	35	25	21	23	23	33	21	AAGUGACUUUCUGAGAUAGUAAUU	ACUCAACUAAUAGUUUUUUUUAUCUCAGAAAGUCAUUUUUCUUCGAGAUUCCAACUUUCUUAAGCAAAAAAAGUGACUUUCUGAGAUAGUAAUUAACUACGGAGGCCUUUUUUU	ST4.03ch11:-:43570419:43570532	.(((......(((((..((((((((((((((((((((((((((.((((.........)))))))....))))))))))))))))))))).))..)))))..)))..........	2	Yes
stu-novel-miR-288	11	7	11	21	9	13	9	14	8	7	5	16	UCUGUCGUUCCUUCUUGAAUUAGA	CAUAAUGAAGAUUUAGAAGUCUAGGUUUUCUAAUUCAAGUUGGAAUGAGAGUUUUUUUCUUUGACAAAAAUCUGUCGUUCCUUCUUGAAUUAGAAAACCUAGACUUCUAGUAUU	ST4.03ch11:-:43869095:43869208	............(((((((((((((((((((((((((((..(((((((.((.(((((........))))).)).)))))))..)))))))))))))))))))))))))))....	1	No
stu-novel-miR-289	14	12	10	11	6	17	7	9	14	11	11	13	UUUCUUGUUGUAACCAUAGAUACU	UCAUCAAGAAGCCUCUCAAGUUUCUUGUUGUAACCAUAGAUACUUUUUUUUCAGUUUCAAAAAAAGUAUCUAUGGUUACAACAAGAAACUUGAGAGGCUUCAAAAAGGAACAUU	ST4.03ch11:-:44033109:44033222	.......(((((((((((((((((((((((((((((((((((((((((((........))))))))))))))))))))))))))))))))))))))))))).............	2	Yes
stu-novel-miR-290	29	30	13	37	25	37	27	23	36	25	28	17	AAACUUCAUGUCAAAUCAGAUUGU	AGGUAUUUUGGUACAUUUGACAUAACUUUAAUUUAAGAUCACAAGAUUGAAAAAUCUUCUUUAUUUUCUUAAACUUCAUGUCAAAUCAGAUUGUCAUUCUUUUUAAAACGAAGG	ST4.03ch11:-:7553856:7553969	.((((.((((((....(((((((((.(((((...(((((...((((((....))))))....))))).))))).)).))))))))))))).))))...................	30	Yes
stu-novel-miR-291	131	105	85	146	135	121	136	91	90	104	71	113	AAAGUCGAGAGAAGUGUUGAAAAC	UGAGAUUCUUAAUAAAAAGUCGAGAGAAGUGUUGAAAACACCCUUAAACUUGAGGAAACUUUAAGGAUGUAUUUCACUCAUGUUGCAAGAUUAGAGGUGUAUUUAAGUUUCUGU	ST4.03ch12:+:1301657:1301770	..(((..(((((.....((((..(....(((.((((((((.(((((((.((.....)).))))))).))).)))))..)))....)..))))..........)))))..)))..	337	Yes
stu-novel-miR-292	5309	6074	5501	5533	7184	8367	6341	7892	5351	8964	7451	7686	UUCCACAGCUUUCUUGAACUG	AAAUGGCUCUUUUUGUAUUUUUCCACAGCUUUCUUGAACUGCAUAUAUAAUUAUUCGAUGAAGAGAGUUAAAUUGUUGCGGUUCAAUAAAGCUGUGGGAAGAUAUAUAUA	ST4.03ch12:+:2734528:2734637	.............(((((((((((((((((((.((((((((((...((((((((((........))))..)))))))))))))))).)))))))))))))))))))....	1116	Yes
stu-novel-miR-293	12	4	7	3	4	4	6	20	11	11	8	9	GGCCGACUCAACAAGAUUAGGGGC	CCCUCUUAUCUAAUGUCCAAGGCCGACUCAACAAGAUUAGGGGCCUAAAGCCAAAUCUAAAAGAGGGGGCCCUAAUAUAUUUUUAAUUUUUUUUUAAAAAAAAGGUAUCAUAUA	ST4.03ch12:+:46995908:46996021	......(((((.........((((..(((....(((((...(((.....))).)))))....)))..))))........(((((((.......)))))))..))))).......	0	No
stu-novel-miR-294	70	67	61	71	80	60	73	63	73	42	49	76	GAGAUGGAAUCAACGUUUGGACAU	AUCACGAUAUGGAAUCGUGAGAUGGAAUCAACGUUUGGACAUGUGAUUUUAUGUUGAUUUCAUCUCAUGAUUCCAUAUUCUCCAAAAAUCAUGAUAUCGGAAUUCUAUAUUGUG	ST4.03ch12:+:49812052:49812165	.....(((((((((((((((((((((((((((((................)))))))))))))))))))))))))))))..........((((((((.((....))))))))))	0	No
stu-novel-miR-295	52	51	28	51	45	37	51	49	57	46	60	34	AAGCUUAGAAUGACACGUGACUGU	UUAAAAUGAAAAAAAGUUGGGUUUUAAUAAAUGUGUGGGUUUUAAUAUCAUCCUGCAUUAAAUAUGUGGCAAGCUUAGAAUGACACGUGACUGUUUGAAAGACCGAAUUUGACC	ST4.03ch12:+:51079072:51079185	.............(((((.((((((((((.((((((..(((((((.......((((((.....)))))).....))))))).))))))...))))...)))))).)))))....	2	Yes
stu-novel-miR-296	21	23	17	24	18	18	23	32	33	26	35	19	AUUGGACUCCAUGUGCUGCUCAUU	AGUCGUCACUGAUAAUGCUAGUGAGAAUGUUAAAGCGGGUGACAUGAUGAUAGGUGGUACCCACACAUUUAUUGGACUCCAUGUGCUGCUCAUUGCAUCAAUUUGAUGUUUGGU	ST4.03ch12:+:52604552:52604665	.....((((((.......)))))).((((....((((.(((......(((((((((((....)).))))))))).....))).))))...))))((((((...)))))).....	0	No
stu-novel-miR-297	20	12	26	25	25	27	17	23	15	16	15	19	AUUGAGAGUGUGAGUUUUAUACCU	UUUAGUUUUAUACCUAAAUUAUUGAGAGUGUGAGUUUUAUACCUAAAUUAUCAUUUUUUAGUUUGAAAAACACACCUCAGUGGUGUGUGUAAUGCACUCUCUCUUUUAUUUGAA	ST4.03ch12:+:58639342:58639455	....((.((((((....(((((((((.(((((..(((((.((..(((........)))..)).)))))..))))))))))))))..)))))).))...................	0	No
stu-novel-miR-298	37	25	29	39	46	52	43	49	47	32	61	67	GAGGACAUGGAUACCAAUUGAAGU	AAGACGUGUGCGUCUACUUGUUCAAUUAUAUACAAGUUUUUAAGUAUCUACUUGUGUGCACUCAAAGUUUGAGGACAUGGAUACCAAUUGAAGUCAAAUUAAAAAACACAUUUA	ST4.03ch12:+:59574358:59574471	.(((((....)))))((((((..........))))))((((((((((((....((((.(.(((((...))))))))))))))))...)))))).....................	9	Yes
stu-novel-miR-299	24	24	14	44	33	26	37	45	22	37	32	19	UUGAGCCGCGCCAAUAUCACG	GAAUACACGAGAUAUUGGUGCGGUUCAAUGAGAAAGCAGUACUUGAGAACAUUUUGAGUCUACUUUUUGAUUGAGCCGCGCCAAUAUCACGUGUAGCUAAAUUUUUAACUG	ST4.03ch12:+:6513198:6513308	...((((((.(((((((((((((((((((.((((((.((.((((((((...)))))))))).)))))).))))))))))))))))))).))))))................	17	Yes
stu-novel-miR-300	10	19	4	15	11	9	12	8	11	9	13	9	AUUUGUACACACUCAAAGUUGGAG	ACUGCCACGUAGGAUGCCACACGGGACACGGGCGUUUACUUGUUCAACUUUUGAAUAGUUUAAGUUGUCUAUUUGUACACACUCAAAGUUGGAGGACAUAGAUGCUAGUUUGGG	ST4.03ch12:+:692768:692881	.((((...)))).........(.((((...((((((((.((.(((((((((.((...((.(((((.....))))).))....))))))))))).))..)))))))).)))).).	0	No
stu-novel-miR-301	6	11	6	21	5	10	10	12	9	6	9	4	UUACGUCGCCUAUUUGACAUCGCC	GACAUCGCCAUCUUGGUGCCUUACGUCGCCUAUUUGACAUCGCCUCGCCACACUGUAAAAUGGCGUGAAAGGCUCGCCUCGCCUCGCCAUAGCGCCUUUGGCGAAUGGCGCUCG	ST4.03ch12:-:12221617:12221730	((...((((((...((((((((.((.((((.((((.(((..............))).)))))))))).)))))..))).....((((((.((...)).)))))))))))).)).	12	Yes
stu-novel-miR-302	281	264	206	229	99	208	83	103	85	243	68	185	GUUCAAGAAAGUUGUGGGAAA	AAAUUCUGAUGAAUUUUGUUGGAAAUUAGCGAUUUUCUGAUAGCGGAUGAGAUUAAUUAAGCUAUGAAAGUUCAAGAAAGUUGUGGGAAAACAUGGUGAAUUUAGGACUU	ST4.03ch12:-:2745869:2745978	...((((((...(((.((((........((((((((((((((((.(((.......)))..)))).......)).)))))))))).....)))).)))....))))))...	63	Yes
stu-novel-miR-303	10	10	8	7	10	8	10	12	8	9	15	7	AGUGAUAUUGUCCGCUCUGGGCCU	UUGUAACAGCCUAGCCCUAUAGUGAUAUUGUCCGCUCUGGGCCUAGGCCCGCACGGCUUUAAAAUGUGUCACUAGGGUGGUAUGACUUGUUUACUUAUAUACCAAACAUCUCUC	ST4.03ch12:-:2819827:2819940	........(((..(((((..((((((((.....(((.(((((....)))))...)))........))))))))))))))))..((..(((((...........)))))..))..	0	No
stu-novel-miR-304	62	66	56	82	68	71	93	119	119	66	83	38	AACAUUCGGUGUCUUAGGAACAAC	CUCCCAGAAGAAAGCGGAAAAACAUUCGGUGUCUUAGGAACAACAAGUUUGUUUCCAAGAAUAUCAAUAUUUCCCAAUGGAUCACCGGGCAUUACAGCUCAAUUAUUUGAAUUC	ST4.03ch12:-:40523653:40523766	...(((.........(((((...(((.((((((((.(((((((.....))))))).))).)))))))).)))))...)))......((((......))))..............	7	Yes
stu-novel-miR-305	26	23	21	18	23	33	22	18	26	15	31	43	AGUGAUAUUGUCCACUUUGGGCCU	CCGUAAUGGUCCAGCCCGCUAGUGAUAUUGUCCACUUUGGGCCUAGGCCGACACGAUUUUAAAACACGUCACUAGUUGGUAAGGCCUGCUUACUUAUAUAUCCAACAUCUCUCC	ST4.03ch12:-:40631063:40631176	..((((.((((..(((.((((((((((((((......(.(((....))).).)))))..........))))))))).)))..))))...)))).....................	0	No
stu-novel-miR-306	37	23	26	36	44	45	35	32	17	34	32	51	AGGGACCAUAGAUGACUUAAGCCU	UUGUAAUUUAAGUGUUCAAUAGGUAUUAGUCUUGGUUGAGUUGUCUAAGUGAAAUAUGCGGACAAUUUUAAGGGACCAUAGAUGACUUAAGCCUUAAUAAAAGGACUAAACAAA	ST4.03ch12:-:50185590:50185703	......................((.((((((((.((((((..((.(((((.(..((((.(..(.........)..)))))..).))))).))))))))...))))))))))...	1	No
stu-novel-miR-307	15	16	3	11	14	17	13	11	10	5	8	11	AGUGUUCGUUGAUGACUUAAGCCU	GAAUAAUAUAAGUGUUCAAUAGGUACAAACUCUAGGAAAUGUGUUUAAGUGAAAUAUGCGGAUAACUUUAAGUGUUCGUUGAUGACUUAAGCCUUAAAAUAAUGAUUGUGCAUC	ST4.03ch12:-:52638739:52638852	(((((.......))))).....((((((.(..((......(.((((((((.(.....(((((((........)))))))...).)))))))))......))..).))))))...	3	No
stu-novel-miR-308	25	47	39	51	33	61	55	83	69	60	71	32	UCCUCAGAUAAUAGUUGGACU	AAGUUCCAUAAAAUCUUCUUUUGGUGAUUUUUCUUUAAAAGCAUGCUUACUGAACAAUUCAAGUGCUUCAUCCUCAGAUAAUAGUUGGACUUCAUACACGUUAUCCCCAAC	ST4.03ch12:-:58833543:58833653	((((.(((....((..(((...(((((............(((((..................))))))))))...)))..))...)))))))...................	3	No
stu-novel-miR-309	40	27	22	27	36	33	23	39	39	32	33	23	AAUCUACCAGUUGAUAGUGAAGAC	AACUCGAACCCUCAAAUCUCAAUCUACCAGUUGAUAGUGAAGACGCCCAACCACUUGAGCAAGUCUCACUUGUCAUACAUAGCUAAUCCUAGAAUUGUUCUAUCGCAUUGAAUU	ST4.03ch12:-:60826355:60826468	.....((((..............(((...(((((((((((.(((((.(((....))).))..))))))).))))).)).)))..............))))..............	2	Yes
stu-novel-miR-310	32	42	32	34	34	20	31	36	25	38	33	27	AGCAACGGACUAAGAGACACUGUC	GAAAGCGACGGACAGCGUCUCUAUGUCCGUCACUUUUUUUAAAAAUGUUUGACCAAUAUUUUGACCAAAAAGCAACGGACUAAGAGACACUGUCCGUCGCUUUCUUAAAAUAUU	ST4.03ch12:-:7381002:7381115	(((((((((((((((.((((((..((((((..((((((...((((((((.....))))))))....))))))..))))))..)))))).)))))))))))))))..........	0	No
stu-novel-miR-311	39	33	25	56	32	25	36	37	40	34	27	16	ACAUGAGACUUUCUGACACGAAUU	UUAAUUAGAGGUUUUGAUUCAGUCGCCCUAGAGUAUAGAGUUGUCUUUAUAAAAAAAUAUUUUAUUUUCAACAUGAGACUUUCUGACACGAAUUCAAAUUUAAUUGAACUCCAA	ST4.03ch12:-:9376181:9376294	(((((((((...((((((((.((((....(((((...(.((((.....((((((.....))))))...)))).)...))))).))))..))).)))))))))))))).......	11	Yes
