# Supplementary material for: Genome-wide transcriptome analysis reveals small RNA profiles involved in early stages of stolon-to-tuber transitions in potato under photoperiodic conditions
Source: BMC Plant Biol. 2018 Nov 16;18:284. doi: 10.1186/s12870-018-1501-4 (PMC6238349; doi:10.1186/s12870-018-1501-4)
Supplement: Supplementary file 4 — Table S3. DE analysis- Conserved miRNAs (XLSX 112 kb) [file 12870_2018_1501_MOESM4_ESM.xlsx]

## Sheet: LD4 vs SD4
Table S3. DE analysis- Conserved miRNAs. LD4 vs SD4. Differentially expressed miRNAs highlighted in red.
Gene	baseMean	log2FoldChange	lfcSE	stat	pvalue	padj	SO_5642_LD4A_partial1_R1.count	SO_5642_LD4B_R1.count	SO_5642_SD4A_R1.count	SO_5642_SD4B_R1.count
stu-miR477a-5p	225.113	1.72612	0.339935	5.07779	3.82e-07	7.37e-05	117.405	63.7528	320.311	398.982
stu-miR479	437.583	1.21184	0.274823	4.40954	1.04e-05	0.000999654	292.596	208.259	551.26	698.218
stu-miR8006-5p	1245.7	0.796301	0.207561	3.83646	0.000124819	0.00701533	808.995	982.856	1573.7	1617.23
stu-miR319-3p	6552.46	0.693966	0.18268	3.79881	0.000145395	0.00701533	4427.46	5481.68	7928.86	8371.84
stu-miR482d-3p	8176.91	-0.705193	0.193137	-3.65127	0.00026095	0.0100727	10461.9	9960.31	5195.77	7089.67
stu-miR399g-3p	251.798	-1.44997	0.423128	-3.42679	0.00061077	0.0196464	669.576	122.193	107.931	107.493
stu-miR477b-5p	55.2003	1.54179	0.458044	3.36604	0.000762562	0.0210249	24.7651	14.8757	94.0043	87.1562
stu-miR399a-3p	32.909	-1.35094	0.505022	-2.67501	0.00747269	0.0971116	108.233	8.50038	8.12383	6.77882
stu-miR399b-3p	32.909	-1.35094	0.505022	-2.67501	0.00747269	0.0971116	108.233	8.50038	8.12383	6.77882
stu-miR399c-3p	32.909	-1.35094	0.505022	-2.67501	0.00747269	0.0971116	108.233	8.50038	8.12383	6.77882
stu-miR399d-3p	32.909	-1.35094	0.505022	-2.67501	0.00747269	0.0971116	108.233	8.50038	8.12383	6.77882
stu-miR399e-3p	32.909	-1.35094	0.505022	-2.67501	0.00747269	0.0971116	108.233	8.50038	8.12383	6.77882
stu-miR399f-3p	32.909	-1.35094	0.505022	-2.67501	0.00747269	0.0971116	108.233	8.50038	8.12383	6.77882
stu-miR166a-3p	223370	0.5106	0.192684	2.64994	0.0080507	0.0971116	155491	210004	241207	286777
stu-miR166c-3p	223370	0.5106	0.192684	2.64994	0.0080507	0.0971116	155491	210004	241207	286777
stu-miR166d-3p	223370	0.5106	0.192684	2.64994	0.0080507	0.0971116	155491	210004	241207	286777
stu-miR827-5p	67.2085	1.12935	0.437991	2.57847	0.00992382	0.112665	43.1097	26.5637	103.289	95.8718
stu-miR399i-3p	27.8913	-1.1766	0.505206	-2.32896	0.0198614	0.141336	78.8816	14.8757	8.12383	9.68402
stu-miR166d-5p	243.931	-0.763266	0.333368	-2.28956	0.0220469	0.141336	221.052	410.143	168.279	176.249
stu-miR399j-3p	25.3031	-1.11097	0.497506	-2.23308	0.0255438	0.141336	86.2194	3.18764	6.96328	4.84201
stu-miR399k-3p	25.3031	-1.11097	0.497506	-2.23308	0.0255438	0.141336	86.2194	3.18764	6.96328	4.84201
stu-miR399l-3p	25.3031	-1.11097	0.497506	-2.23308	0.0255438	0.141336	86.2194	3.18764	6.96328	4.84201
stu-miR399m-3p	25.3031	-1.11097	0.497506	-2.23308	0.0255438	0.141336	86.2194	3.18764	6.96328	4.84201
stu-miR399n-3p	25.3031	-1.11097	0.497506	-2.23308	0.0255438	0.141336	86.2194	3.18764	6.96328	4.84201
stu-miR399o-3p	25.3031	-1.11097	0.497506	-2.23308	0.0255438	0.141336	86.2194	3.18764	6.96328	4.84201
stu-miR6027	2913.15	-0.463171	0.207982	-2.22698	0.0259488	0.141336	3140.59	3656.22	2036.76	2819.02
stu-miR399a-5p	14.244	-1.04007	0.479056	-2.17108	0.0299252	0.141336	49.5303	3.18764	2.32109	1.9368
stu-miR399b-5p	14.244	-1.04007	0.479056	-2.17108	0.0299252	0.141336	49.5303	3.18764	2.32109	1.9368
stu-miR399c-5p	14.244	-1.04007	0.479056	-2.17108	0.0299252	0.141336	49.5303	3.18764	2.32109	1.9368
stu-miR399d-5p	14.244	-1.04007	0.479056	-2.17108	0.0299252	0.141336	49.5303	3.18764	2.32109	1.9368
stu-miR399e-5p	14.244	-1.04007	0.479056	-2.17108	0.0299252	0.141336	49.5303	3.18764	2.32109	1.9368
stu-miR399f-5p	14.244	-1.04007	0.479056	-2.17108	0.0299252	0.141336	49.5303	3.18764	2.32109	1.9368
stu-miR399g-5p	14.244	-1.04007	0.479056	-2.17108	0.0299252	0.141336	49.5303	3.18764	2.32109	1.9368
stu-miR399h	14.244	-1.04007	0.479056	-2.17108	0.0299252	0.141336	49.5303	3.18764	2.32109	1.9368
stu-miR399k-5p	14.244	-1.04007	0.479056	-2.17108	0.0299252	0.141336	49.5303	3.18764	2.32109	1.9368
stu-miR399l-5p	14.244	-1.04007	0.479056	-2.17108	0.0299252	0.141336	49.5303	3.18764	2.32109	1.9368
stu-miR399m-5p	14.244	-1.04007	0.479056	-2.17108	0.0299252	0.141336	49.5303	3.18764	2.32109	1.9368
stu-miR399n-5p	14.244	-1.04007	0.479056	-2.17108	0.0299252	0.141336	49.5303	3.18764	2.32109	1.9368
stu-miR399o-5p	14.244	-1.04007	0.479056	-2.17108	0.0299252	0.141336	49.5303	3.18764	2.32109	1.9368
stu-miR169e-5p	52.5775	-0.994785	0.46204	-2.15303	0.0313164	0.141336	92.64	60.5652	23.2109	33.8941
stu-miR169g	52.5775	-0.994785	0.46204	-2.15303	0.0313164	0.141336	92.64	60.5652	23.2109	33.8941
stu-miR169h	52.5775	-0.994785	0.46204	-2.15303	0.0313164	0.141336	92.64	60.5652	23.2109	33.8941
stu-miR169f-5p	53.8821	-0.9841	0.458865	-2.14464	0.0319817	0.141336	94.4744	61.6277	25.532	33.8941
stu-miR8036-5p	98.6791	-0.827603	0.390988	-2.1167	0.0342855	0.141336	138.501	125.381	70.7934	60.041
stu-miR169a-5p	55.5619	-0.963782	0.457503	-2.10662	0.0351509	0.141336	97.2261	62.6903	25.532	36.7993
stu-miR169b-5p	55.5619	-0.963782	0.457503	-2.10662	0.0351509	0.141336	97.2261	62.6903	25.532	36.7993
stu-miR169c-5p	55.5619	-0.963782	0.457503	-2.10662	0.0351509	0.141336	97.2261	62.6903	25.532	36.7993
stu-miR169d-5p	55.5619	-0.963782	0.457503	-2.10662	0.0351509	0.141336	97.2261	62.6903	25.532	36.7993
stu-miR8021	156.767	0.688721	0.339105	2.03099	0.0422556	0.166435	112.819	116.88	194.972	202.396
stu-miR6149-5p	10056	-0.385364	0.193014	-1.99656	0.0458728	0.177069	10214.2	12673	7648.01	9688.87
stu-miR399i-5p	17.2387	-0.919855	0.478382	-1.92285	0.0544993	0.206243	60.537	1.06255	3.48164	3.87361
stu-miR8046-5p	169.422	-0.647426	0.342313	-1.89133	0.0585809	0.217425	195.369	229.51	105.61	147.197
stu-miR162a-3p	4801.29	0.329236	0.187298	1.75781	0.0787793	0.281563	3804.66	4667.77	5035.61	5697.11
stu-miR162b-3p	4801.29	0.329236	0.187298	1.75781	0.0787793	0.281563	3804.66	4667.77	5035.61	5697.11
stu-miR8000	358.014	0.4607	0.268446	1.71617	0.0861305	0.30224	306.354	286.888	451.453	387.361
stu-miR393-3p	48.8748	-0.793415	0.47376	-1.67472	0.0939894	0.323928	42.1925	93.5041	33.6559	26.1469
stu-miR6023	495.789	0.400079	0.24295	1.64676	0.0996082	0.33727	406.332	439.894	567.508	569.421
stu-miR827-3p	65.0349	0.717581	0.438148	1.63776	0.101472	0.337657	53.1992	35.064	84.72	87.1562
stu-miR7992-5p	553.554	0.391888	0.244454	1.60312	0.108909	0.350338	420.09	528.086	622.053	643.988
stu-miR6026-3p	340.03	-0.442704	0.276156	-1.6031	0.108914	0.350338	398.077	394.205	317.99	249.848
stu-miR398b-3p	21.8962	-0.799517	0.505192	-1.5826	0.113513	0.359146	22.9307	43.5644	16.2477	4.84201
stu-miR171b-3p	30.8389	0.775007	0.496923	1.55961	0.118851	0.369973	11.924	23.376	52.2246	35.8309
stu-miR4376-5p	71.0965	0.685126	0.462871	1.48016	0.138829	0.425302	31.1857	64.8154	49.9035	138.482
stu-miR172d-3p	265.668	0.450195	0.306454	1.46905	0.14182	0.427676	226.555	213.572	250.678	371.867
stu-miR172a-3p	228.358	0.462611	0.322568	1.43415	0.15153	0.436496	194.452	180.633	210.059	328.288
stu-miR172b-3p	228.358	0.462611	0.322568	1.43415	0.15153	0.436496	194.452	180.633	210.059	328.288
stu-miR172e-3p	228.358	0.462611	0.322568	1.43415	0.15153	0.436496	194.452	180.633	210.059	328.288
stu-miR7983-3p	244.422	0.384318	0.300017	1.28099	0.200199	0.568211	218.3	198.696	304.063	256.627
stu-miR6149-3p	169.762	-0.405392	0.336754	-1.20382	0.228659	0.639582	176.108	217.822	131.142	153.976
stu-miR8019-3p	1922.42	0.228988	0.196663	1.16437	0.244274	0.667007	1792.26	1735.14	2287.44	1874.83
stu-miR482a-3p	565.632	0.297503	0.256103	1.16166	0.245376	0.667007	538.413	467.521	734.626	521.969
stu-miR7990b	76.4618	-0.477256	0.420463	-1.13507	0.256344	0.687145	107.316	77.5659	63.8301	57.1357
stu-miR8014-3p	76.5912	0.471016	0.418456	1.1256	0.260333	0.688277	57.7853	63.7528	104.449	80.3774
stu-miR477b-3p	9.09184	0.523136	0.473864	1.10398	0.269603	NA	5.50336	3.18764	15.0871	12.5892
stu-miR398a-3p	334.792	-0.310248	0.297057	-1.04441	0.296298	0.772777	451.276	297.513	261.123	329.257
stu-miR399j-5p	3.2103	-0.312346	0.301379	-1.03639	0.300021	NA	12.8412	0	0	0
stu-miR166a-5p	957.034	-0.228808	0.221808	-1.03156	0.302278	0.777861	906.221	1167.74	868.089	886.088
stu-miR482e-3p	1746.6	-0.202422	0.198639	-1.01904	0.308182	0.782619	2057.34	1690.51	1592.27	1646.28
stu-miR8036-3p	562.397	-0.235938	0.23603	-0.99961	0.317499	0.78892	600.784	621.59	489.751	537.463
stu-miR8037	6.5651	0.445656	0.446198	0.998785	0.317899	NA	2.75168	3.18764	11.6055	8.71562
stu-miR482e-5p	27.4587	-0.492397	0.498137	-0.988476	0.32292	0.78892	37.6063	32.939	20.8899	18.3996
stu-miR6022	16.7791	0.49851	0.504328	0.988464	0.322926	0.78892	11.0067	10.6255	23.2109	22.2733
stu-miR398a-5p	5.33732	-0.412386	0.420559	-0.980566	0.326807	NA	12.8412	4.25019	2.32109	1.9368
stu-miR8023	170.516	0.317173	0.330872	0.958598	0.337761	0.809313	155.011	143.444	199.614	183.996
stu-miR408b-3p	79.3595	0.392764	0.411341	0.954838	0.33966	0.809313	67.8748	63.7528	92.8438	92.9666
stu-miR6024-3p	498.327	-0.23046	0.2442	-0.943735	0.345305	0.81273	566.847	514.273	473.503	438.686
stu-miR172e-5p	52.5755	-0.430369	0.460269	-0.935037	0.349769	0.813318	64.2059	62.6903	53.3852	30.0205
stu-miR8015-5p	16.7916	0.465153	0.503953	0.92301	0.356002	0.817956	13.7584	8.50038	19.7293	25.1785
stu-miR169e-3p	6.71533	-0.386756	0.421638	-0.917269	0.359002	NA	14.6756	6.37528	0	5.81041
stu-miR397-5p	89.4964	0.369158	0.411531	0.897035	0.3697	0.833148	69.7093	80.7536	77.7567	129.766
stu-miR8008b	80.2579	0.376736	0.422034	0.892669	0.372035	0.833148	76.1299	57.3775	114.894	72.6302
stu-miR390-3p	7.69486	-0.402914	0.452442	-0.890533	0.37318	NA	10.0895	12.7506	1.16055	6.77882
stu-miR8044-5p	15.1604	-0.445029	0.502234	-0.886099	0.375564	0.833148	19.2618	21.2509	10.4449	9.68402
stu-miR169d-3p	6.2321	-0.372197	0.430234	-0.865104	0.386982	NA	14.6756	4.25019	1.16055	4.84201
stu-miR7996a	35.6364	-0.411324	0.490033	-0.839379	0.401257	0.848774	53.1992	34.0015	35.977	19.368
stu-miR7996b	35.6364	-0.411324	0.490033	-0.839379	0.401257	0.848774	53.1992	34.0015	35.977	19.368
stu-miR7996c	35.6364	-0.411324	0.490033	-0.839379	0.401257	0.848774	53.1992	34.0015	35.977	19.368
stu-miR482a-5p	185.377	-0.286563	0.341548	-0.839012	0.401463	0.848774	191.701	221.01	201.935	126.861
stu-miR166b	42819.3	0.16011	0.192108	0.833439	0.404597	0.848774	35552.7	45155.1	39936.8	50632.9
stu-miR408a-3p	10.1703	-0.388666	0.481792	-0.806709	0.419834	NA	18.3445	9.56292	6.96328	5.81041
stu-miR7984d-5p	950.291	0.196509	0.248914	0.789463	0.429841	0.892037	1013.54	748.033	1211.61	827.984
stu-miR396-3p	58.1387	-0.343663	0.443742	-0.774467	0.438655	0.900642	67.8748	66.9405	52.2246	45.5149
stu-miR477a-3p	1.30658	0.176577	0.235851	0.748681	0.45405	NA	0	0	2.32109	2.90521
stu-miR5303h	17.2979	-0.375892	0.503967	-0.745865	0.455749	0.918838	23.8479	20.1884	17.4082	7.74722
stu-miR1886g-5p	37.6855	0.350572	0.480895	0.728999	0.466002	0.918838	27.5168	34.0015	47.5824	41.6413
stu-miR172b-5p	1.25854	0.168155	0.230759	0.728705	0.466182	NA	0	0	1.16055	3.87361
stu-miR482d-5p	14.0135	-0.362744	0.499764	-0.725831	0.467942	0.918838	20.179	15.9382	9.28438	10.6524
stu-miR5303f	112.465	0.26985	0.377468	0.714896	0.474673	0.918838	108.233	91.379	136.945	113.303
stu-miR8041a-3p	108.718	0.280873	0.394433	0.712093	0.476407	0.918838	70.6265	121.13	111.413	131.703
stu-miR8041b-3p	108.718	0.280873	0.394433	0.712093	0.476407	0.918838	70.6265	121.13	111.413	131.703
stu-miR7998	7.70102	0.316152	0.462079	0.684194	0.493853	NA	4.58614	5.31273	9.28438	11.6208
stu-miR8011a-3p	374.617	-0.183229	0.271837	-0.674038	0.500287	0.918838	427.428	372.954	391.104	306.984
stu-miR172a-5p	14.7747	-0.332391	0.499405	-0.665574	0.505683	0.918838	11.924	25.5011	13.9266	7.74722
stu-miR530	356.22	-0.212706	0.321174	-0.662275	0.507795	0.918838	336.622	435.644	215.862	436.749
stu-miR8040-3p	8.56527	-0.311238	0.470435	-0.661598	0.508229	NA	10.0895	12.7506	4.64219	6.77882
stu-miR162a-5p	81.0188	-0.271218	0.413206	-0.656374	0.511584	0.918838	88.9711	92.4416	60.3485	82.3142
stu-miR162b-5p	81.0188	-0.271218	0.413206	-0.656374	0.511584	0.918838	88.9711	92.4416	60.3485	82.3142
stu-miR160a-3p	27.6781	-0.325704	0.500691	-0.65051	0.515363	0.918838	24.7651	41.4393	29.0137	15.4944
stu-miR8003	26.6145	0.323649	0.499206	0.648328	0.516773	0.918838	23.8479	19.1258	32.4953	30.9889
stu-miR384-5p	239.271	0.204946	0.316916	0.646687	0.517834	0.918838	195.369	245.448	211.22	305.047
stu-miR8044-3p	71.1106	0.273512	0.424052	0.644997	0.518929	0.918838	64.2059	60.5652	87.041	72.6302
stu-miR156d-3p	66.927	-0.272134	0.43196	-0.629998	0.528696	0.92606	83.4677	66.9405	53.3852	63.9146
stu-miR8031	40.8375	0.294099	0.475663	0.618293	0.536382	0.92606	32.103	37.1891	53.3852	40.6729
stu-miR408a-5p	0.72425	-0.122276	0.200492	-0.609879	0.541942	NA	1.83445	1.06255	0	0
stu-miR482b-3p	6266.75	-0.127667	0.21015	-0.607501	0.543519	0.92606	7918.42	5194.79	6134.65	5819.13
stu-miR7984d-3p	20.1028	-0.306676	0.505231	-0.607001	0.54385	0.92606	29.3513	19.1258	17.4082	14.526
stu-miR171a-5p	81.7221	-0.247794	0.422541	-0.586437	0.557582	0.92606	66.9576	114.755	63.8301	81.3458
stu-miR171c-5p	81.7221	-0.247794	0.422541	-0.586437	0.557582	0.92606	66.9576	114.755	63.8301	81.3458
stu-miR319a-5p	502.531	0.141345	0.244003	0.579274	0.562404	0.92606	444.855	507.897	531.531	525.843
stu-miR7993b-5p	0.532237	0.113826	0.196895	0.578105	0.563193	NA	0	0	1.16055	0.968402
stu-miR8002-3p	0.532237	0.113826	0.196895	0.578105	0.563193	NA	0	0	1.16055	0.968402
stu-miR8022	0.532237	0.113826	0.196895	0.578105	0.563193	NA	0	0	1.16055	0.968402
stu-miR8038a-3p	0.532237	0.113826	0.196895	0.578105	0.563193	NA	0	0	1.16055	0.968402
stu-miR8038b-3p	0.532237	0.113826	0.196895	0.578105	0.563193	NA	0	0	1.16055	0.968402
stu-miR8047	2.97171	-0.193761	0.338879	-0.57177	0.567478	NA	3.66891	5.31273	0	2.90521
stu-miR166c-5p	3.03146	-0.203425	0.360674	-0.564013	0.572745	NA	4.58614	4.25019	2.32109	0.968402
stu-miR319b	453.919	-0.153101	0.274663	-0.557414	0.577245	0.92606	387.987	572.713	385.302	469.675
stu-miR7984a	538.295	0.132183	0.24136	0.547658	0.583926	0.92606	519.151	504.71	609.287	520.032
stu-miR7984b-5p	538.295	0.132183	0.24136	0.547658	0.583926	0.92606	519.151	504.71	609.287	520.032
stu-miR8048-3p	9.79822	-0.261488	0.4808	-0.54386	0.586538	NA	11.924	12.7506	5.80274	8.71562
stu-miR6024-5p	22.5927	-0.27322	0.503739	-0.542385	0.587553	0.92606	27.5168	25.5011	20.8899	16.4628
stu-miR395a	0.494944	-0.106666	0.196764	-0.542104	0.587747	NA	0.917227	1.06255	0	0
stu-miR395b	0.494944	-0.106666	0.196764	-0.542104	0.587747	NA	0.917227	1.06255	0	0
stu-miR395c	0.494944	-0.106666	0.196764	-0.542104	0.587747	NA	0.917227	1.06255	0	0
stu-miR395d	0.494944	-0.106666	0.196764	-0.542104	0.587747	NA	0.917227	1.06255	0	0
stu-miR395e	0.494944	-0.106666	0.196764	-0.542104	0.587747	NA	0.917227	1.06255	0	0
stu-miR395f	0.494944	-0.106666	0.196764	-0.542104	0.587747	NA	0.917227	1.06255	0	0
stu-miR395g	0.494944	-0.106666	0.196764	-0.542104	0.587747	NA	0.917227	1.06255	0	0
stu-miR395h	0.494944	-0.106666	0.196764	-0.542104	0.587747	NA	0.917227	1.06255	0	0
stu-miR395i	0.494944	-0.106666	0.196764	-0.542104	0.587747	NA	0.917227	1.06255	0	0
stu-miR395j	0.494944	-0.106666	0.196764	-0.542104	0.587747	NA	0.917227	1.06255	0	0
stu-miR5304-3p	0.494944	-0.106666	0.196764	-0.542104	0.587747	NA	0.917227	1.06255	0	0
stu-miR7122-3p	168.388	0.182394	0.339153	0.537794	0.59072	0.92606	132.998	179.57	174.082	186.902
stu-miR171d-3p	82.0149	0.216766	0.409727	0.529049	0.596771	0.92606	67.8748	80.7536	83.5594	95.8718
stu-miR390-5p	149.969	-0.184723	0.349351	-0.528761	0.596971	0.92606	138.501	183.821	138.105	139.45
stu-miR8007a-3p	0.458614	-0.103156	0.196652	-0.524563	0.599887	NA	1.83445	0	0	0
stu-miR8007a-5p	113.27	-0.204426	0.390302	-0.523764	0.600443	0.92606	138.501	107.317	128.821	78.4406
stu-miR8013	15.3362	0.260675	0.501632	0.519654	0.603304	0.92606	13.7584	10.6255	24.3715	12.5892
stu-miR1886i-5p	103.636	0.198138	0.392262	0.505116	0.613477	0.92606	97.2261	92.4416	135.784	89.093
stu-miR7993a	10.3827	0.241899	0.484728	0.49904	0.617751	NA	6.42059	9.56292	13.9266	11.6208
stu-miR7993b-3p	10.3827	0.241899	0.484728	0.49904	0.617751	NA	6.42059	9.56292	13.9266	11.6208
stu-miR7993c	10.3827	0.241899	0.484728	0.49904	0.617751	NA	6.42059	9.56292	13.9266	11.6208
stu-miR7993d	10.3827	0.241899	0.484728	0.49904	0.617751	NA	6.42059	9.56292	13.9266	11.6208
stu-miR396-5p	24515.1	-0.0869834	0.176942	-0.491594	0.623007	0.92606	22577.6	27979	23523.1	23980.5
stu-miR8040-5p	1.37815	0.125873	0.256397	0.490929	0.623477	NA	0	1.06255	3.48164	0.968402
stu-miR7999-3p	2.01707	-0.15191	0.31549	-0.481506	0.630157	NA	2.75168	3.18764	1.16055	0.968402
stu-miR8004	29.162	0.238155	0.495742	0.480401	0.630942	0.92606	24.7651	25.5011	38.2981	28.0837
stu-miR482b-5p	20.9768	-0.242544	0.505131	-0.48016	0.631113	0.92606	20.179	28.6888	12.766	22.2733
stu-miR319-5p	10.3328	0.227679	0.480779	0.473562	0.635812	NA	6.42059	9.56292	18.5688	6.77882
stu-miR8029	13.9208	0.226084	0.495746	0.456048	0.648355	0.92606	12.8412	9.56292	25.532	7.74722
stu-miR8001a	194.076	-0.160622	0.354134	-0.453562	0.650144	0.92606	217.383	195.509	241.394	122.019
stu-miR8024a-5p	1.81323	0.125736	0.285172	0.440912	0.659277	NA	1.83445	0	3.48164	1.9368
stu-miR167a-5p	14.9648	0.219257	0.501283	0.437392	0.661827	0.92606	11.0067	13.8131	12.766	22.2733
stu-miR167b-5p	14.9648	0.219257	0.501283	0.437392	0.661827	0.92606	11.0067	13.8131	12.766	22.2733
stu-miR167c-5p	14.9648	0.219257	0.501283	0.437392	0.661827	0.92606	11.0067	13.8131	12.766	22.2733
stu-miR167d-5p	14.9648	0.219257	0.501283	0.437392	0.661827	0.92606	11.0067	13.8131	12.766	22.2733
stu-miR6025	95.3615	-0.170828	0.392011	-0.435774	0.663001	0.92606	97.2261	107.317	91.6832	85.2194
stu-miR7984c-5p	35.8934	0.206015	0.483608	0.425997	0.67011	0.92606	33.0202	30.8139	42.9403	36.7993
stu-miR5303g	27.48	0.207613	0.499933	0.415281	0.677936	0.92606	25.6824	22.3135	40.6192	21.3049
stu-miR5303i	27.48	0.207613	0.499933	0.415281	0.677936	0.92606	25.6824	22.3135	40.6192	21.3049
stu-miR160b	48.3714	0.191074	0.467782	0.408469	0.68293	0.92606	44.0269	43.5644	37.1375	68.7566
stu-miR156f-5p	95.2842	0.164244	0.409213	0.401365	0.688151	0.92606	62.3715	114.755	97.486	106.524
stu-miR393-5p	131.71	-0.143175	0.357842	-0.400106	0.689078	0.92606	132.081	146.631	129.981	118.145
stu-miR408b-5p	1.88589	0.114992	0.288335	0.398814	0.69003	NA	0	2.12509	3.48164	1.9368
stu-miR171d-5p	6.54737	-0.172474	0.439522	-0.392412	0.694754	NA	5.50336	10.6255	8.12383	1.9368
stu-miR1886h	6.91389	0.176813	0.45301	0.390307	0.69631	NA	5.50336	5.31273	8.12383	8.71562
stu-miR160a-5p	48.5643	0.182252	0.46758	0.389777	0.696701	0.92606	45.8614	42.5019	37.1375	68.7566
stu-miR7992-3p	3.6629	0.147336	0.379261	0.388483	0.697659	NA	0.917227	4.25019	4.64219	4.84201
stu-miR164-3p	2.27293	0.127485	0.32848	0.388106	0.697938	NA	1.83445	1.06255	2.32109	3.87361
stu-miR7980b-5p	5.38849	-0.161292	0.422968	-0.381333	0.702956	NA	9.17227	4.25019	2.32109	5.81041
stu-miR8015-3p	1.75143	-0.112058	0.300071	-0.373439	0.708821	NA	2.75168	2.12509	1.16055	0.968402
stu-miR171c-3p	11.0847	0.180365	0.484764	0.372069	0.709842	0.92606	4.58614	13.8131	10.4449	15.4944
stu-miR156e	5.25757	0.153992	0.423153	0.363917	0.71592	NA	2.75168	5.31273	8.12383	4.84201
stu-miR156g-5p	5.25757	0.153992	0.423153	0.363917	0.71592	NA	2.75168	5.31273	8.12383	4.84201
stu-miR156h-5p	5.25757	0.153992	0.423153	0.363917	0.71592	NA	2.75168	5.31273	8.12383	4.84201
stu-miR156i-5p	5.25757	0.153992	0.423153	0.363917	0.71592	NA	2.75168	5.31273	8.12383	4.84201
stu-miR156j-5p	5.25757	0.153992	0.423153	0.363917	0.71592	NA	2.75168	5.31273	8.12383	4.84201
stu-miR156k-5p	5.25757	0.153992	0.423153	0.363917	0.71592	NA	2.75168	5.31273	8.12383	4.84201
stu-miR7995	1.7151	-0.105003	0.295427	-0.355428	0.722269	NA	3.66891	1.06255	1.16055	0.968402
stu-miR7994a	38.6111	0.169709	0.479695	0.353786	0.723499	0.92606	39.4408	30.8139	46.4219	37.7677
stu-miR7994b-3p	38.6111	0.169709	0.479695	0.353786	0.723499	0.92606	39.4408	30.8139	46.4219	37.7677
stu-miR7989	2.74433	0.122472	0.348154	0.351775	0.725007	NA	2.75168	1.06255	2.32109	4.84201
stu-miR8032a-5p	13.6944	0.16947	0.498976	0.339636	0.73413	0.92606	11.924	11.688	12.766	18.3996
stu-miR8032b-5p	13.6944	0.16947	0.498976	0.339636	0.73413	0.92606	11.924	11.688	12.766	18.3996
stu-miR8032c	13.6944	0.16947	0.498976	0.339636	0.73413	0.92606	11.924	11.688	12.766	18.3996
stu-miR8032d-5p	13.6944	0.16947	0.498976	0.339636	0.73413	0.92606	11.924	11.688	12.766	18.3996
stu-miR8032e-5p	13.6944	0.16947	0.498976	0.339636	0.73413	0.92606	11.924	11.688	12.766	18.3996
stu-miR8032f-5p	13.6944	0.16947	0.498976	0.339636	0.73413	0.92606	11.924	11.688	12.766	18.3996
stu-miR8032g-5p	13.6944	0.16947	0.498976	0.339636	0.73413	0.92606	11.924	11.688	12.766	18.3996
stu-miR167a-3p	0.966351	-0.0744596	0.223587	-0.333023	0.739117	NA	1.83445	1.06255	0	0.968402
stu-miR8033-5p	12.7722	-0.164186	0.494959	-0.331716	0.740103	0.927532	10.0895	19.1258	9.28438	12.5892
stu-miR5304-5p	3.96365	-0.118297	0.366094	-0.323132	0.746595	NA	3.66891	6.37528	0	5.81041
stu-miR7997a	2.34353	-0.105875	0.330561	-0.320288	0.74875	NA	1.83445	4.25019	2.32109	0.968402
stu-miR7997b	2.34353	-0.105875	0.330561	-0.320288	0.74875	NA	1.83445	4.25019	2.32109	0.968402
stu-miR8048-5p	0.955609	0.0647518	0.204053	0.317328	0.750995	NA	0.917227	0	0	2.90521
stu-miR3627-5p	10.1907	0.149818	0.477832	0.313537	0.753873	NA	4.58614	12.7506	6.96328	16.4628
stu-miR164-5p	0.242101	0.0607118	0.196322	0.309245	0.757135	NA	0	0	0	0.968402
stu-miR8028-5p	0.242101	0.0607118	0.196322	0.309245	0.757135	NA	0	0	0	0.968402
stu-miR8050-3p	0.242101	0.0607118	0.196322	0.309245	0.757135	NA	0	0	0	0.968402
stu-miR8011b-3p	15.9722	-0.152698	0.502854	-0.303663	0.761385	0.948047	16.5101	19.1258	18.5688	9.68402
stu-miR8033-3p	2.8876	-0.105237	0.34978	-0.300866	0.763516	NA	0.917227	6.37528	2.32109	1.9368
stu-miR8018	2.03083	0.0917593	0.316457	0.289958	0.771848	NA	1.83445	1.06255	2.32109	2.90521
stu-miR482c	2436.77	-0.0548878	0.190377	-0.288312	0.773108	0.951388	2619.6	2350.35	2210.84	2566.27
stu-miR8010	269.084	-0.0848526	0.295405	-0.287242	0.773927	0.951388	290.761	264.574	292.458	228.543
stu-miR7980b-3p	538.636	-0.0664816	0.246308	-0.269912	0.787228	0.959329	546.668	556.775	587.237	463.865
stu-miR169c-3p	0.229307	-0.052635	0.196322	-0.268105	0.788619	NA	0.917227	0	0	0
stu-miR3627-3p	0.229307	-0.052635	0.196322	-0.268105	0.788619	NA	0.917227	0	0	0
stu-miR8030-3p	0.229307	-0.052635	0.196322	-0.268105	0.788619	NA	0.917227	0	0	0
stu-miR8032a-3p	0.265637	-0.052635	0.196322	-0.268105	0.788619	NA	0	1.06255	0	0
stu-miR8032e-3p	0.265637	-0.052635	0.196322	-0.268105	0.788619	NA	0	1.06255	0	0
stu-miR8035	0.229307	-0.052635	0.196322	-0.268105	0.788619	NA	0.917227	0	0	0
stu-miR8046-3p	0.265637	-0.052635	0.196322	-0.268105	0.788619	NA	0	1.06255	0	0
stu-miR8038a-5p	1.52212	-0.0761576	0.285217	-0.267016	0.789457	NA	1.83445	2.12509	1.16055	0.968402
stu-miR8038b-5p	1.52212	-0.0761576	0.285217	-0.267016	0.789457	NA	1.83445	2.12509	1.16055	0.968402
stu-miR7982a	6.40314	-0.118045	0.444544	-0.265542	0.790592	NA	7.33782	7.43783	6.96328	3.87361
stu-miR7982b	6.40314	-0.118045	0.444544	-0.265542	0.790592	NA	7.33782	7.43783	6.96328	3.87361
stu-miR169f-3p	2.35524	-0.0815058	0.310944	-0.262124	0.793226	NA	2.75168	3.18764	3.48164	0
stu-miR8028-3p	3.02168	0.0926207	0.359237	0.257826	0.796541	NA	3.66891	1.06255	3.48164	3.87361
stu-miR6026-5p	21.8682	-0.129526	0.504922	-0.256527	0.797544	0.959329	29.3513	18.0633	25.532	14.526
stu-miR156d-5p	183.388	-0.080037	0.323483	-0.247422	0.804581	0.959329	187.114	191.258	168.279	186.902
stu-miR1886a	3.05801	0.090101	0.364258	0.247355	0.804633	NA	2.75168	2.12509	3.48164	3.87361
stu-miR1886b	3.05801	0.090101	0.364258	0.247355	0.804633	NA	2.75168	2.12509	3.48164	3.87361
stu-miR1886c	3.05801	0.090101	0.364258	0.247355	0.804633	NA	2.75168	2.12509	3.48164	3.87361
stu-miR1886d	3.05801	0.090101	0.364258	0.247355	0.804633	NA	2.75168	2.12509	3.48164	3.87361
stu-miR1886e	3.05801	0.090101	0.364258	0.247355	0.804633	NA	2.75168	2.12509	3.48164	3.87361
stu-miR1886f	3.05801	0.090101	0.364258	0.247355	0.804633	NA	2.75168	2.12509	3.48164	3.87361
stu-miR8011a-5p	6.02972	-0.106839	0.438052	-0.243895	0.807312	NA	6.42059	7.43783	3.48164	6.77882
stu-miR171b-5p	14.0937	0.121312	0.497506	0.24384	0.807355	0.959329	7.33782	18.0633	11.6055	19.368
stu-miR7997c	13.1338	-0.120285	0.497022	-0.242011	0.808771	0.959329	11.924	17.0008	13.9266	9.68402
stu-miR8039	36.4188	-0.116118	0.483512	-0.240155	0.81021	0.959329	34.8546	42.5019	38.2981	30.0205
stu-miR172d-5p	5.99147	-0.0988785	0.425126	-0.232586	0.816083	NA	7.33782	6.37528	9.28438	0.968402
stu-miR5303e	40.7981	0.107338	0.474598	0.226165	0.821073	0.963862	36.6891	40.3768	46.4219	39.7045
stu-miR384-3p	0.84591	0.0450907	0.202377	0.222806	0.823687	NA	0	1.06255	2.32109	0
stu-miR7981-3p	153.843	-0.0774128	0.348129	-0.222368	0.824027	0.963862	177.025	140.256	133.463	164.628
stu-miR8049-3p	4.89393	-0.0902186	0.413407	-0.218232	0.827249	NA	2.75168	8.50038	3.48164	4.84201
stu-miR167d-3p	0.737044	-0.040341	0.201069	-0.200633	0.840986	NA	0.917227	1.06255	0	0.968402
stu-miR7983-5p	0.737044	-0.040341	0.201069	-0.200633	0.840986	NA	0.917227	1.06255	0	0.968402
stu-miR8005a	0.737044	-0.040341	0.201069	-0.200633	0.840986	NA	0.917227	1.06255	0	0.968402
stu-miR8005b-3p	0.737044	-0.040341	0.201069	-0.200633	0.840986	NA	0.917227	1.06255	0	0.968402
stu-miR8005c	0.737044	-0.040341	0.201069	-0.200633	0.840986	NA	0.917227	1.06255	0	0.968402
stu-miR8025-5p	14.0176	-0.0983415	0.499226	-0.196988	0.843837	0.977854	16.5101	13.8131	9.28438	16.4628
stu-miR8017	8.79688	-0.0885763	0.470578	-0.188229	0.850697	NA	5.50336	13.8131	8.12383	7.74722
stu-miR8024a-3p	43.154	0.0879502	0.47002	0.18712	0.851567	0.977854	43.1097	39.3142	47.5824	42.6097
stu-miR8024b	43.154	0.0879502	0.47002	0.18712	0.851567	0.977854	43.1097	39.3142	47.5824	42.6097
stu-miR167b-3p	4.83297	-0.0749718	0.41648	-0.180013	0.857143	NA	5.50336	5.31273	4.64219	3.87361
stu-miR5303a	10.5119	-0.0841958	0.485737	-0.173336	0.862387	NA	11.0067	11.688	11.6055	7.74722
stu-miR5303b	10.5119	-0.0841958	0.485737	-0.173336	0.862387	NA	11.0067	11.688	11.6055	7.74722
stu-miR5303c	10.5119	-0.0841958	0.485737	-0.173336	0.862387	NA	11.0067	11.688	11.6055	7.74722
stu-miR5303d	10.5119	-0.0841958	0.485737	-0.173336	0.862387	NA	11.0067	11.688	11.6055	7.74722
stu-miR7987	7.87953	0.0795379	0.460054	0.172888	0.862739	NA	3.66891	10.6255	10.4449	6.77882
stu-miR156g-3p	2.73154	0.0525923	0.347277	0.151442	0.879627	NA	3.66891	1.06255	2.32109	3.87361
stu-miR8030-5p	11.3227	-0.0725786	0.489139	-0.14838	0.882043	0.977854	8.25505	15.9382	10.4449	10.6524
stu-miR8032b-3p	3.28731	0.0550415	0.372095	0.147923	0.882403	NA	3.66891	2.12509	3.48164	3.87361
stu-miR8032f-3p	3.28731	0.0550415	0.372095	0.147923	0.882403	NA	3.66891	2.12509	3.48164	3.87361
stu-miR8032g-3p	3.28731	0.0550415	0.372095	0.147923	0.882403	NA	3.66891	2.12509	3.48164	3.87361
stu-miR7980a	12.58	0.0708591	0.495763	0.142929	0.886346	0.977854	11.924	11.688	15.0871	11.6208
stu-miR8025-3p	2.76787	0.0490339	0.352201	0.139222	0.889275	NA	2.75168	2.12509	2.32109	3.87361
stu-miR8012	5.07725	0.0555132	0.410599	0.1352	0.892453	NA	1.83445	7.43783	2.32109	8.71562
stu-miR7991a	7.18809	-0.0591833	0.449491	-0.131667	0.895247	NA	10.0895	5.31273	10.4449	2.90521
stu-miR7991b	7.18809	-0.0591833	0.449491	-0.131667	0.895247	NA	10.0895	5.31273	10.4449	2.90521
stu-miR7991c	7.18809	-0.0591833	0.449491	-0.131667	0.895247	NA	10.0895	5.31273	10.4449	2.90521
stu-miR5303j	15.2741	0.0635619	0.501831	0.12666	0.89921	0.977854	18.3445	10.6255	18.5688	13.5576
stu-miR8007b-5p	124.948	0.0464496	0.369542	0.125695	0.899973	0.977854	137.584	107.317	141.587	113.303
stu-miR8020	62.1951	-0.0536568	0.439946	-0.121962	0.902929	0.977854	74.2954	53.1273	60.3485	61.0094
stu-miR8042	8.45858	-0.0560556	0.470251	-0.119204	0.905114	NA	7.33782	10.6255	8.12383	7.74722
stu-miR7988	85.7462	-0.0507673	0.4404	-0.115275	0.908227	0.977854	94.4744	80.7536	124.179	43.5781
stu-miR1919-3p	260.305	0.033354	0.29896	0.111567	0.911167	0.977854	221.969	292.2	258.802	268.247
stu-miR8009	12.5546	0.0526605	0.493162	0.106781	0.914962	0.977854	10.0895	13.8131	18.5688	7.74722
stu-miR171a-3p	25.016	0.0483446	0.501153	0.0964668	0.92315	0.977854	22.0135	26.5637	24.3715	27.1153
stu-miR171e	25.016	0.0483446	0.501153	0.0964668	0.92315	0.977854	22.0135	26.5637	24.3715	27.1153
stu-miR319a-3p	69106.1	0.0168323	0.179764	0.0936356	0.925399	0.977854	61589.1	75790.4	64777.1	74267.8
stu-miR8043	11.9872	0.0450888	0.491842	0.0916734	0.926958	0.977854	9.17227	13.8131	16.2477	8.71562
stu-miR7985	16.0842	0.0455557	0.503157	0.0905397	0.927858	0.977854	11.924	19.1258	19.7293	13.5576
stu-miR8027	1.30452	-0.022018	0.24983	-0.0881318	0.929772	NA	1.83445	1.06255	2.32109	0
stu-miR156a	159.177	-0.0275181	0.338954	-0.0811853	0.935295	0.977854	154.094	167.882	146.229	168.502
stu-miR156b	159.177	-0.0275181	0.338954	-0.0811853	0.935295	0.977854	154.094	167.882	146.229	168.502
stu-miR156c	159.177	-0.0275181	0.338954	-0.0811853	0.935295	0.977854	154.094	167.882	146.229	168.502
stu-miR7122-5p	15.6987	0.039566	0.503147	0.0786369	0.937321	0.977854	15.5929	14.8757	13.9266	18.3996
stu-miR8014-5p	8.39955	-0.0357697	0.463895	-0.0771072	0.938538	NA	10.0895	7.43783	3.48164	12.5892
stu-miR8008a	12.784	0.0315803	0.494178	0.0639046	0.949046	0.984763	11.0067	13.8131	18.5688	7.74722
stu-miR156f-3p	6.24745	0.0276951	0.441664	0.0627062	0.95	NA	4.58614	7.43783	8.12383	4.84201
stu-miR1919-5p	1649.84	0.00933417	0.20585	0.0453444	0.963833	0.994758	1606.07	1683.07	1446.04	1864.17
stu-miR172c-3p	0.519444	0.00733735	0.196858	0.0372723	0.970268	NA	0.917227	0	1.16055	0
stu-miR7990a	10.6344	-0.0175061	0.486862	-0.035957	0.971317	0.99715	11.0067	10.6255	9.28438	11.6208
stu-miR156h-3p	0.471407	0.005134	0.196754	0.0260935	0.979183	NA	0.917227	0	0	0.968402
stu-miR156i-3p	0.471407	0.005134	0.196754	0.0260935	0.979183	NA	0.917227	0	0	0.968402
stu-miR156j-3p	0.471407	0.005134	0.196754	0.0260935	0.979183	NA	0.917227	0	0	0.968402
stu-miR156k-3p	0.471407	0.005134	0.196754	0.0260935	0.979183	NA	0.917227	0	0	0.968402
stu-miR8034	25.6774	0.00807962	0.500948	0.0161287	0.987132	0.998352	26.5996	24.4386	31.3348	20.3365
stu-miR8026	421.117	-0.00285914	0.267174	-0.0107014	0.991462	0.998352	414.587	428.206	486.269	355.404
stu-miR8001b-5p	131.758	0.00334709	0.407488	0.00821396	0.993446	0.998352	145.839	116.88	192.651	71.6618
stu-miR167c-3p	335.557	-0.00235707	0.297669	-0.00791842	0.993682	0.998352	277.003	395.267	279.692	390.266
stu-miR8016	9.07519	0.00254813	0.47455	0.00536956	0.995716	NA	6.42059	11.688	10.4449	7.74722
stu-miR7986	0.979145	-0.000790362	0.223445	-0.00353717	0.997178	NA	0.917227	1.06255	0	1.9368
stu-miR8049-5p	21.0648	-0.00104266	0.504946	-0.00206489	0.998352	0.998352	8.25505	34.0015	19.7293	22.2733
stu-miR169a-3p	0	NA	NA	NA	NA	NA	0	0	0	0
stu-miR169b-3p	0	NA	NA	NA	NA	NA	0	0	0	0
stu-miR172c-5p	0	NA	NA	NA	NA	NA	0	0	0	0
stu-miR1886g-3p	0	NA	NA	NA	NA	NA	0	0	0	0
stu-miR1886i-3p	0	NA	NA	NA	NA	NA	0	0	0	0
stu-miR397-3p	0	NA	NA	NA	NA	NA	0	0	0	0
stu-miR398b-5p	0	NA	NA	NA	NA	NA	0	0	0	0
stu-miR4376-3p	0	NA	NA	NA	NA	NA	0	0	0	0
stu-miR7979	0	NA	NA	NA	NA	NA	0	0	0	0
stu-miR7981-5p	0	NA	NA	NA	NA	NA	0	0	0	0
stu-miR7984b-3p	0	NA	NA	NA	NA	NA	0	0	0	0
stu-miR7984c-3p	0	NA	NA	NA	NA	NA	0	0	0	0
stu-miR7994b-5p	0	NA	NA	NA	NA	NA	0	0	0	0
stu-miR7999-5p	0	NA	NA	NA	NA	NA	0	0	0	0
stu-miR8001b-3p	0	NA	NA	NA	NA	NA	0	0	0	0
stu-miR8002-5p	0	NA	NA	NA	NA	NA	0	0	0	0
stu-miR8005b-5p	0	NA	NA	NA	NA	NA	0	0	0	0
stu-miR8006-3p	0	NA	NA	NA	NA	NA	0	0	0	0
stu-miR8007b-3p	0	NA	NA	NA	NA	NA	0	0	0	0
stu-miR8011b-5p	0	NA	NA	NA	NA	NA	0	0	0	0
stu-miR8019-5p	0	NA	NA	NA	NA	NA	0	0	0	0
stu-miR8032d-3p	0	NA	NA	NA	NA	NA	0	0	0	0
stu-miR8041a-5p	0	NA	NA	NA	NA	NA	0	0	0	0
stu-miR8041b-5p	0	NA	NA	NA	NA	NA	0	0	0	0
stu-miR8045	0	NA	NA	NA	NA	NA	0	0	0	0
stu-miR8050-5p	0	NA	NA	NA	NA	NA	0	0	0	0
stu-miR8051-3p	0	NA	NA	NA	NA	NA	0	0	0	0
stu-miR8051-5p	0	NA	NA	NA	NA	NA	0	0	0	0

## Sheet: LD7 vs SD7
Table S3. DE analysis- Conserved miRNAs. LD7 vs SD7.
Gene	baseMean	log2FoldChange	lfcSE	stat	pvalue	padj	SO_5642_LD7A_partial1_R1.count	SO_5642_LD7B_R1.count	SO_5642_SD7A_R1.count	SO_5642_SD7B_R1.count
stu-miR156a	187.354	0.0359506	0.352952	0.101857	0.91887	0.993546	161.519	207.232	203.658	177.007
stu-miR156b	187.354	0.0359506	0.352952	0.101857	0.91887	0.993546	161.519	207.232	203.658	177.007
stu-miR156c	186.933	0.0413163	0.352874	0.117085	0.906793	0.993546	161.519	205.547	203.658	177.007
stu-miR156d-3p	92.398	0.0916938	0.403489	0.227253	0.820227	0.993546	81.3164	95.1919	95.2894	97.7941
stu-miR156d-5p	221.395	-0.0109907	0.342091	-0.032128	0.97437	0.993546	189.367	255.249	231.684	209.279
stu-miR156e	6.79268	0.110281	0.350928	0.314257	0.753326	0.993546	6.68354	4.21203	7.47368	8.80147
stu-miR156f-3p	3.94729	-0.00843709	0.294839	-0.028616	0.977171	0.993546	5.56962	2.52722	2.80263	4.8897
stu-miR156f-5p	89.6834	-0.0329671	0.418724	-0.0787324	0.937246	0.993546	105.823	76.659	57.921	118.331
stu-miR156g-3p	3.98215	0.136054	0.272852	0.498637	0.618035	0.993546	4.45569	0	5.60526	5.86765
stu-miR156g-5p	6.79268	0.110281	0.350928	0.314257	0.753326	0.993546	6.68354	4.21203	7.47368	8.80147
stu-miR156h-3p	0.244485	0.0440721	0.15474	0.284813	0.775787	0.993546	0	0	0	0.977941
stu-miR156h-5p	6.79268	0.110281	0.350928	0.314257	0.753326	0.993546	6.68354	4.21203	7.47368	8.80147
stu-miR156i-3p	0.244485	0.0440721	0.15474	0.284813	0.775787	0.993546	0	0	0	0.977941
stu-miR156i-5p	6.79268	0.110281	0.350928	0.314257	0.753326	0.993546	6.68354	4.21203	7.47368	8.80147
stu-miR156j-3p	0.244485	0.0440721	0.15474	0.284813	0.775787	0.993546	0	0	0	0.977941
stu-miR156j-5p	6.79268	0.110281	0.350928	0.314257	0.753326	0.993546	6.68354	4.21203	7.47368	8.80147
stu-miR156k-3p	0.244485	0.0440721	0.15474	0.284813	0.775787	0.993546	0	0	0	0.977941
stu-miR156k-5p	6.79268	0.110281	0.350928	0.314257	0.753326	0.993546	6.68354	4.21203	7.47368	8.80147
stu-miR160a-3p	24.9505	-0.146072	0.44315	-0.329623	0.741685	0.993546	27.8481	27.7994	17.75	26.4044
stu-miR160a-5p	53.4514	-0.094969	0.43557	-0.218034	0.827403	0.993546	57.924	54.7564	54.1842	46.9412
stu-miR160b	53.4514	-0.094969	0.43557	-0.218034	0.827403	0.993546	57.924	54.7564	54.1842	46.9412
stu-miR162a-3p	4109.79	0.0456828	0.257253	0.177579	0.859053	0.993546	4363.24	3713.33	3295.89	5066.71
stu-miR162a-5p	76.4665	0.0544175	0.436601	0.124639	0.900809	0.993546	96.9113	51.3868	39.2368	118.331
stu-miR162b-3p	4109.79	0.0456828	0.257253	0.177579	0.859053	0.993546	4363.24	3713.33	3295.89	5066.71
stu-miR162b-5p	76.4665	0.0544175	0.436601	0.124639	0.900809	0.993546	96.9113	51.3868	39.2368	118.331
stu-miR164-3p	0.522966	-0.00315922	0.155574	-0.0203069	0.983799	0.993546	1.11392	0	0	0.977941
stu-miR164-5p	0.278481	-0.0452672	0.15474	-0.292537	0.769876	0.993546	1.11392	0	0	0
stu-miR166a-3p	174351	0.0261297	0.218015	0.119853	0.9046	0.993546	164387	180943	166341	185734
stu-miR166a-5p	996.57	-0.315375	0.300863	-1.04823	0.294531	0.993546	1056	1186.11	595.092	1149.08
stu-miR166b	36774.6	-0.0169221	0.214357	-0.0789432	0.937078	0.993546	36554.5	37454.2	36215.6	36874.2
stu-miR166c-3p	174351	0.0261297	0.218015	0.119853	0.9046	0.993546	164387	180943	166341	185734
stu-miR166c-5p	3.78847	0.0503441	0.288166	0.174705	0.861312	0.993546	2.22785	4.21203	1.86842	6.84559
stu-miR166d-3p	174351	0.0261297	0.218015	0.119853	0.9046	0.993546	164387	180943	166341	185734
stu-miR166d-5p	258.244	0.262464	0.425274	0.617164	0.537126	0.993546	319.696	125.519	83.1447	504.618
stu-miR167a-3p	0.489082	-0.0876314	0.155135	-0.564874	0.57216	0.993546	1.11392	0.842406	0	0
stu-miR167a-5p	11.1792	-0.0112742	0.397425	-0.0283681	0.977369	0.993546	10.0253	12.6361	9.3421	12.7132
stu-miR167b-3p	4.25558	0.0923343	0.302266	0.305474	0.760005	0.993546	2.22785	4.21203	3.73684	6.84559
stu-miR167b-5p	11.4577	-0.0303744	0.399641	-0.0760042	0.939416	0.993546	11.1392	12.6361	9.3421	12.7132
stu-miR167c-3p	270.825	-0.278543	0.340164	-0.818847	0.412874	0.993546	289.62	315.06	179.368	299.25
stu-miR167c-5p	11.1792	-0.0112742	0.397425	-0.0283681	0.977369	0.993546	10.0253	12.6361	9.3421	12.7132
stu-miR167d-3p	2.09991	0.028108	0.234587	0.119819	0.904626	0.993546	1.11392	2.52722	2.80263	1.95588
stu-miR167d-5p	11.1792	-0.0112742	0.397425	-0.0283681	0.977369	0.993546	10.0253	12.6361	9.3421	12.7132
stu-miR169a-3p	0.210602	-0.0452672	0.15474	-0.292537	0.769876	0.993546	0	0.842406	0	0
stu-miR169a-5p	49.8347	-0.123022	0.446664	-0.275425	0.78299	0.993546	38.9873	69.0773	76.6052	14.6691
stu-miR169b-3p	0.210602	-0.0452672	0.15474	-0.292537	0.769876	0.993546	0	0.842406	0	0
stu-miR169b-5p	49.8347	-0.123022	0.446664	-0.275425	0.78299	0.993546	38.9873	69.0773	76.6052	14.6691
stu-miR169c-3p	0	NA	NA	NA	NA	NA	0	0	0	0
stu-miR169c-5p	49.8347	-0.123022	0.446664	-0.275425	0.78299	0.993546	38.9873	69.0773	76.6052	14.6691
stu-miR169d-3p	5.87674	0.127782	0.294801	0.433453	0.664685	0.993546	0	7.58166	14.9474	0.977941
stu-miR169d-5p	49.8347	-0.123022	0.446664	-0.275425	0.78299	0.993546	38.9873	69.0773	76.6052	14.6691
stu-miR169e-3p	6.02246	0.0429058	0.329395	0.130256	0.896364	0.993546	3.34177	7.58166	11.2105	1.95588
stu-miR169e-5p	48.4574	-0.112604	0.446667	-0.252099	0.800965	0.993546	37.8734	66.5501	74.7368	14.6691
stu-miR169f-3p	2.17873	0.0230068	0.238906	0.0963006	0.923282	0.993546	2.22785	1.68481	1.86842	2.93382
stu-miR169f-5p	49.1689	-0.090961	0.446651	-0.203651	0.838626	0.993546	37.8734	66.5501	76.6052	15.6471
stu-miR169g	48.1789	-0.104571	0.446661	-0.234118	0.814893	0.993546	36.7595	66.5501	74.7368	14.6691
stu-miR169h	48.1789	-0.104571	0.446661	-0.234118	0.814893	0.993546	36.7595	66.5501	74.7368	14.6691
stu-miR171a-3p	23.3955	0.0241926	0.441799	0.0547592	0.95633	0.993546	22.2785	23.5874	25.2237	22.4926
stu-miR171a-5p	82.33	-0.184752	0.412436	-0.447954	0.654186	0.993546	88	91.8223	65.3947	84.1029
stu-miR171b-3p	16.3856	0.418252	0.424752	0.984695	0.324774	0.993546	11.1392	8.42406	20.5526	25.4265
stu-miR171b-5p	5.89116	0.106765	0.320627	0.332989	0.739142	0.993546	5.56962	3.36963	0.93421	13.6912
stu-miR171c-3p	10.4238	0.00454646	0.39166	0.0116082	0.990738	0.993546	8.91139	11.7937	11.2105	9.77941
stu-miR171c-5p	82.33	-0.184752	0.412436	-0.447954	0.654186	0.993546	88	91.8223	65.3947	84.1029
stu-miR171d-3p	67.7596	0.033861	0.427065	0.0792878	0.936804	0.993546	54.5823	78.3438	57.921	80.1912
stu-miR171d-5p	5.52315	-0.0179217	0.327957	-0.0546464	0.95642	0.993546	5.56962	5.89684	2.80263	7.82353
stu-miR171e	23.3955	0.0241926	0.441799	0.0547592	0.95633	0.993546	22.2785	23.5874	25.2237	22.4926
stu-miR172a-3p	244.114	0.292235	0.339144	0.861684	0.388862	0.993546	252.861	176.063	253.171	294.36
stu-miR172a-5p	21.419	0.417134	0.430369	0.969247	0.332422	0.993546	15.5949	10.9513	11.2105	47.9191
stu-miR172b-3p	244.114	0.292235	0.339144	0.861684	0.388862	0.993546	252.861	176.063	253.171	294.36
stu-miR172b-5p	2.23436	0.121929	0.202959	0.600758	0.548001	0.993546	1.11392	0	0	7.82353
stu-miR172c-3p	1.97906	0.0454351	0.226861	0.200277	0.841264	0.993546	2.22785	0.842406	0.93421	3.91176
stu-miR172c-5p	0	NA	NA	NA	NA	NA	0	0	0	0
stu-miR172d-3p	282.012	0.318041	0.331199	0.960271	0.336919	0.993546	290.734	199.65	291.474	346.191
stu-miR172d-5p	9.87664	-0.0720811	0.370396	-0.194605	0.845702	0.993546	17.8228	4.21203	2.80263	14.6691
stu-miR172e-3p	244.114	0.292235	0.339144	0.861684	0.388862	0.993546	252.861	176.063	253.171	294.36
stu-miR172e-5p	67.9891	0.00353659	0.437223	0.00808874	0.993546	0.993546	65.7215	69.9197	33.6316	102.684
stu-miR1886a	2.62288	0.0243663	0.256562	0.0949724	0.924337	0.993546	2.22785	2.52722	2.80263	2.93382
stu-miR1886b	2.62288	0.0243663	0.256562	0.0949724	0.924337	0.993546	2.22785	2.52722	2.80263	2.93382
stu-miR1886c	2.62288	0.0243663	0.256562	0.0949724	0.924337	0.993546	2.22785	2.52722	2.80263	2.93382
stu-miR1886d	2.62288	0.0243663	0.256562	0.0949724	0.924337	0.993546	2.22785	2.52722	2.80263	2.93382
stu-miR1886e	2.62288	0.0243663	0.256562	0.0949724	0.924337	0.993546	2.22785	2.52722	2.80263	2.93382
stu-miR1886f	2.62288	0.0243663	0.256562	0.0949724	0.924337	0.993546	2.22785	2.52722	2.80263	2.93382
stu-miR1886g-3p	0	NA	NA	NA	NA	NA	0	0	0	0
stu-miR1886g-5p	31.6336	0.0147154	0.446641	0.0329469	0.973717	0.993546	32.3038	30.3266	34.5658	29.3382
stu-miR1886h	6.79987	-0.0505387	0.350289	-0.144277	0.885282	0.993546	5.56962	9.26647	7.47368	4.8897
stu-miR1886i-3p	0	NA	NA	NA	NA	NA	0	0	0	0
stu-miR1886i-5p	89.3088	-0.0479811	0.409301	-0.117227	0.90668	0.993546	75.7468	106.986	95.2894	79.2132
stu-miR1919-3p	238.087	-0.00390476	0.345915	-0.0112882	0.990994	0.993546	267.342	209.759	188.71	286.537
stu-miR1919-5p	1483.43	0.0865305	0.253064	0.34193	0.732403	0.993546	1585.11	1284.67	1670.37	1393.57
stu-miR319-3p	6136.51	0.366111	0.286474	1.27799	0.201252	0.993546	6479.69	4043.55	5116.67	8906.11
stu-miR319-5p	8.98533	0.0153423	0.369554	0.0415156	0.966885	0.993546	13.3671	4.21203	4.67105	13.6912
stu-miR319a-3p	66678.5	-0.261872	0.247737	-1.05706	0.290485	0.993546	86476.1	60050.9	52581.1	67606
stu-miR319a-5p	501.504	-0.418869	0.304143	-1.37721	0.168447	0.993546	630.481	539.14	328.842	507.551
stu-miR319b	455.294	-0.237973	0.325851	-0.730312	0.4652	0.993546	572.557	427.1	291.474	530.044
stu-miR3627-3p	0.233553	0.0440721	0.15474	0.284813	0.775787	0.993546	0	0	0.93421	0
stu-miR3627-5p	10.4548	-0.0272335	0.386602	-0.0704431	0.943841	0.993546	16.7089	5.05444	10.2763	9.77941
stu-miR384-3p	0.210602	-0.0452672	0.15474	-0.292537	0.769876	0.993546	0	0.842406	0	0
stu-miR384-5p	239.474	-0.157349	0.339703	-0.463196	0.643224	0.993546	298.532	212.286	205.526	241.551
stu-miR390-3p	11.2273	-0.28121	0.3952	-0.711566	0.476734	0.993546	17.8228	12.6361	4.67105	9.77941
stu-miR390-5p	142.341	-0.473713	0.382549	-1.23831	0.215602	0.993546	172.658	172.693	82.2105	141.801
stu-miR393-3p	45.2921	0.0859338	0.446276	0.192557	0.847306	0.993546	47.8987	37.0659	13.0789	83.125
stu-miR393-5p	119.499	0.142015	0.410245	0.346172	0.729214	0.993546	123.646	98.5615	71.9342	183.853
stu-miR395a	0.654756	-0.027472	0.158107	-0.173756	0.862057	0.993546	0	1.68481	0.93421	0
stu-miR395b	0.654756	-0.027472	0.158107	-0.173756	0.862057	0.993546	0	1.68481	0.93421	0
stu-miR395c	0.654756	-0.027472	0.158107	-0.173756	0.862057	0.993546	0	1.68481	0.93421	0
stu-miR395d	0.654756	-0.027472	0.158107	-0.173756	0.862057	0.993546	0	1.68481	0.93421	0
stu-miR395e	0.654756	-0.027472	0.158107	-0.173756	0.862057	0.993546	0	1.68481	0.93421	0
stu-miR395f	0.654756	-0.027472	0.158107	-0.173756	0.862057	0.993546	0	1.68481	0.93421	0
stu-miR395g	0.654756	-0.027472	0.158107	-0.173756	0.862057	0.993546	0	1.68481	0.93421	0
stu-miR395h	0.654756	-0.027472	0.158107	-0.173756	0.862057	0.993546	0	1.68481	0.93421	0
stu-miR395i	0.654756	-0.027472	0.158107	-0.173756	0.862057	0.993546	0	1.68481	0.93421	0
stu-miR395j	0.654756	-0.027472	0.158107	-0.173756	0.862057	0.993546	0	1.68481	0.93421	0
stu-miR396-3p	52.0146	0.140085	0.44074	0.317839	0.750607	0.993546	49.0126	46.3323	36.4342	76.2794
stu-miR396-5p	23386.6	-0.0164605	0.260741	-0.0631297	0.949663	0.993546	26239.6	20828.5	17634.1	28844.4
stu-miR397-3p	0	NA	NA	NA	NA	NA	0	0	0	0
stu-miR397-5p	70.4964	-0.024952	0.433931	-0.0575023	0.954145	0.993546	64.6076	78.3438	100.895	38.1397
stu-miR398a-3p	310.06	-0.45617	0.350378	-1.30194	0.192938	0.993546	314.126	425.415	334.447	166.25
stu-miR398a-5p	2.555	0.0300156	0.251941	0.119137	0.905167	0.993546	1.11392	3.36963	2.80263	2.93382
stu-miR398b-3p	19.2956	-0.376329	0.429086	-0.877048	0.38046	0.993546	20.0506	32.0114	6.53947	18.5809
stu-miR398b-5p	0	NA	NA	NA	NA	NA	0	0	0	0
stu-miR399a-3p	34.3172	-0.868081	0.435764	-1.99209	0.0463609	0.740937	38.9873	75.8166	21.4868	0.977941
stu-miR399a-5p	23.1831	-0.75737	0.42754	-1.77146	0.0764839	0.740937	21.1645	55.5988	14.0132	1.95588
stu-miR399b-3p	34.3172	-0.868081	0.435764	-1.99209	0.0463609	0.740937	38.9873	75.8166	21.4868	0.977941
stu-miR399b-5p	23.1831	-0.75737	0.42754	-1.77146	0.0764839	0.740937	21.1645	55.5988	14.0132	1.95588
stu-miR399c-3p	34.3172	-0.868081	0.435764	-1.99209	0.0463609	0.740937	38.9873	75.8166	21.4868	0.977941
stu-miR399c-5p	23.1831	-0.75737	0.42754	-1.77146	0.0764839	0.740937	21.1645	55.5988	14.0132	1.95588
stu-miR399d-3p	34.3172	-0.868081	0.435764	-1.99209	0.0463609	0.740937	38.9873	75.8166	21.4868	0.977941
stu-miR399d-5p	23.1831	-0.75737	0.42754	-1.77146	0.0764839	0.740937	21.1645	55.5988	14.0132	1.95588
stu-miR399e-3p	34.3172	-0.868081	0.435764	-1.99209	0.0463609	0.740937	38.9873	75.8166	21.4868	0.977941
stu-miR399e-5p	23.1831	-0.75737	0.42754	-1.77146	0.0764839	0.740937	21.1645	55.5988	14.0132	1.95588
stu-miR399f-3p	34.3172	-0.868081	0.435764	-1.99209	0.0463609	0.740937	38.9873	75.8166	21.4868	0.977941
stu-miR399f-5p	23.1831	-0.75737	0.42754	-1.77146	0.0764839	0.740937	21.1645	55.5988	14.0132	1.95588
stu-miR399g-3p	315.977	-0.963083	0.398955	-2.41402	0.0157778	0.740937	260.658	643.598	276.526	83.125
stu-miR399g-5p	23.1831	-0.75737	0.42754	-1.77146	0.0764839	0.740937	21.1645	55.5988	14.0132	1.95588
stu-miR399h	23.1831	-0.75737	0.42754	-1.77146	0.0764839	0.740937	21.1645	55.5988	14.0132	1.95588
stu-miR399i-3p	40.7008	-0.81893	0.446384	-1.83459	0.0665667	0.740937	46.7848	78.3438	30.8289	6.84559
stu-miR399i-5p	30.7158	-0.690162	0.431114	-1.60088	0.109403	0.993546	20.0506	77.5014	23.3553	1.95588
stu-miR399j-3p	35.8102	-0.866335	0.439121	-1.97288	0.0485089	0.740937	34.5316	83.3982	23.3553	1.95588
stu-miR399j-5p	4.36475	-0.192312	0.282481	-0.680797	0.496	0.993546	4.45569	9.26647	3.73684	0
stu-miR399k-3p	35.8102	-0.866335	0.439121	-1.97288	0.0485089	0.740937	34.5316	83.3982	23.3553	1.95588
stu-miR399k-5p	23.1831	-0.75737	0.42754	-1.77146	0.0764839	0.740937	21.1645	55.5988	14.0132	1.95588
stu-miR399l-3p	35.8102	-0.866335	0.439121	-1.97288	0.0485089	0.740937	34.5316	83.3982	23.3553	1.95588
stu-miR399l-5p	23.1831	-0.75737	0.42754	-1.77146	0.0764839	0.740937	21.1645	55.5988	14.0132	1.95588
stu-miR399m-3p	35.8102	-0.866335	0.439121	-1.97288	0.0485089	0.740937	34.5316	83.3982	23.3553	1.95588
stu-miR399m-5p	23.1831	-0.75737	0.42754	-1.77146	0.0764839	0.740937	21.1645	55.5988	14.0132	1.95588
stu-miR399n-3p	35.8102	-0.866335	0.439121	-1.97288	0.0485089	0.740937	34.5316	83.3982	23.3553	1.95588
stu-miR399n-5p	23.1831	-0.75737	0.42754	-1.77146	0.0764839	0.740937	21.1645	55.5988	14.0132	1.95588
stu-miR399o-3p	35.8102	-0.866335	0.439121	-1.97288	0.0485089	0.740937	34.5316	83.3982	23.3553	1.95588
stu-miR399o-5p	23.1831	-0.75737	0.42754	-1.77146	0.0764839	0.740937	21.1645	55.5988	14.0132	1.95588
stu-miR408a-3p	9.87001	-0.200844	0.386976	-0.519008	0.603755	0.993546	13.3671	11.7937	7.47368	6.84559
stu-miR408a-5p	0	NA	NA	NA	NA	NA	0	0	0	0
stu-miR408b-3p	61.0515	-0.333237	0.432318	-0.770816	0.440816	0.993546	63.4936	80.871	60.7237	39.1176
stu-miR408b-5p	1.94529	-0.104361	0.228055	-0.457612	0.647231	0.993546	3.34177	2.52722	0.93421	0.977941
stu-miR4376-3p	0	NA	NA	NA	NA	NA	0	0	0	0
stu-miR4376-5p	48.3838	0.0812731	0.440832	0.184363	0.853729	0.993546	56.8101	35.3811	49.5131	51.8309
stu-miR477a-3p	0.233553	0.0440721	0.15474	0.284813	0.775787	0.993546	0	0	0.93421	0
stu-miR477a-5p	80.7946	0.593061	0.420369	1.41081	0.158301	0.993546	50.1266	63.1805	133.592	76.2794
stu-miR477b-3p	2.2317	0.00956999	0.219423	0.0436143	0.965212	0.993546	0	4.21203	3.73684	0.977941
stu-miR477b-5p	15.7832	0.435005	0.419172	1.03777	0.299376	0.993546	6.68354	10.9513	30.8289	14.6691
stu-miR479	251.286	0.106343	0.363392	0.292641	0.769796	0.993546	329.721	149.948	243.829	281.647
stu-miR482a-3p	486.092	-0.118409	0.307227	-0.385412	0.699932	0.993546	462.278	555.988	564.263	361.838
stu-miR482a-5p	176.808	0.0119679	0.36799	0.0325223	0.974056	0.993546	163.747	187.857	132.658	222.971
stu-miR482b-3p	5107.31	-0.730759	0.224174	-3.25978	0.00111498	0.172821	6692.45	6230.44	3913.41	3592.96
stu-miR482b-5p	21.318	-0.523284	0.43684	-1.19788	0.230962	0.993546	33.4177	27.7994	8.40789	15.6471
stu-miR482c	2276.89	-0.449235	0.2368	-1.89711	0.0578136	0.740937	2456.2	2857.44	1828.25	1965.66
stu-miR482d-3p	7213.71	-0.763631	0.23073	-3.30963	0.000934206	0.172821	10307.1	8126.69	5116.67	5304.35
stu-miR482d-5p	14.2508	0.0698711	0.406261	0.171986	0.863449	0.993546	6.68354	19.3753	7.47368	23.4706
stu-miR482e-3p	1601.91	-0.453244	0.245779	-1.84411	0.0651671	0.740937	1737.72	2009.14	1424.67	1236.12
stu-miR482e-5p	26.1382	-0.220699	0.443584	-0.497536	0.618811	0.993546	30.0759	31.169	14.9474	28.3603
stu-miR530	289.833	-0.241895	0.35346	-0.684363	0.493746	0.993546	435.544	204.705	255.039	264.044
stu-miR5303a	9.48366	-0.0308562	0.382484	-0.0806732	0.935702	0.993546	12.2532	7.58166	10.2763	7.82353
stu-miR5303b	9.48366	-0.0308562	0.382484	-0.0806732	0.935702	0.993546	12.2532	7.58166	10.2763	7.82353
stu-miR5303c	9.48366	-0.0308562	0.382484	-0.0806732	0.935702	0.993546	12.2532	7.58166	10.2763	7.82353
stu-miR5303d	9.48366	-0.0308562	0.382484	-0.0806732	0.935702	0.993546	12.2532	7.58166	10.2763	7.82353
stu-miR5303e	35.4506	0.104282	0.446572	0.233516	0.815361	0.993546	38.9873	26.957	29.8947	45.9632
stu-miR5303f	98.7859	-0.203893	0.402308	-0.506808	0.61229	0.993546	91.3417	125.519	98.0921	80.1912
stu-miR5303g	19.6146	-0.0221243	0.433914	-0.0509877	0.959335	0.993546	18.9367	21.0602	14.0132	24.4485
stu-miR5303h	17.7317	-0.0368482	0.42737	-0.0862209	0.931291	0.993546	12.2532	24.4298	20.5526	13.6912
stu-miR5303i	19.6146	-0.0221243	0.433914	-0.0509877	0.959335	0.993546	18.9367	21.0602	14.0132	24.4485
stu-miR5303j	14.7257	-0.120958	0.416959	-0.290096	0.771743	0.993546	15.5949	17.6905	16.8158	8.80147
stu-miR5304-3p	1.29053	-0.0762452	0.179229	-0.425407	0.67054	0.993546	3.34177	0.842406	0	0.977941
stu-miR5304-5p	6.26885	-0.0831271	0.343502	-0.241999	0.808781	0.993546	7.79746	6.73925	4.67105	5.86765
stu-miR6022	14.7991	0.240505	0.416809	0.577016	0.563929	0.993546	14.481	7.58166	21.4868	15.6471
stu-miR6023	466.616	0.403149	0.292313	1.37917	0.167843	0.993546	433.316	352.968	573.605	506.573
stu-miR6024-3p	482.865	0.0287348	0.287498	0.0999477	0.920386	0.993546	489.012	465.851	446.552	530.044
stu-miR6024-5p	22.2059	-0.039339	0.440148	-0.0893767	0.928783	0.993546	22.2785	23.5874	22.421	20.5368
stu-miR6025	98.0385	-0.0586432	0.408147	-0.143682	0.885752	0.993546	112.506	89.2951	70.0658	120.287
stu-miR6026-3p	374.869	-0.306606	0.33134	-0.925353	0.354782	0.993546	490.126	354.653	241.026	413.669
stu-miR6026-5p	21.2663	-0.0265641	0.43488	-0.0610837	0.951293	0.993546	26.7342	16.8481	12.1447	29.3382
stu-miR6027	2660.54	-0.249842	0.275769	-0.905984	0.364944	0.993546	3498.83	2336.84	1902.99	2903.51
stu-miR6149-3p	187.83	0.252598	0.370601	0.68159	0.495498	0.993546	169.316	164.269	142.934	274.801
stu-miR6149-5p	9304.64	-0.254191	0.251428	-1.01099	0.312022	0.993546	10810.6	9588.27	6621.68	10198
stu-miR7122-3p	154.42	0.323842	0.379663	0.852972	0.393675	0.993546	131.443	132.258	126.118	227.86
stu-miR7122-5p	13.1721	0.307074	0.410674	0.747731	0.454622	0.993546	8.91139	8.42406	17.75	17.6029
stu-miR7979	0	NA	NA	NA	NA	NA	0	0	0	0
stu-miR7980a	12.6017	-0.209588	0.407313	-0.514563	0.606858	0.993546	14.481	16.8481	10.2763	8.80147
stu-miR7980b-3p	415.784	0.055107	0.316158	0.174302	0.861628	0.993546	506.835	306.636	421.329	428.338
stu-miR7980b-5p	5.57314	-0.020831	0.322815	-0.0645292	0.948549	0.993546	10.0253	1.68481	3.73684	6.84559
stu-miR7981-3p	142.88	0.160539	0.370727	0.433039	0.664986	0.993546	131.443	133.943	166.289	139.846
stu-miR7981-5p	0	NA	NA	NA	NA	NA	0	0	0	0
stu-miR7982a	4.83163	-0.00755562	0.313031	-0.0241369	0.980743	0.993546	2.22785	7.58166	5.60526	3.91176
stu-miR7982b	4.83163	-0.00755562	0.313031	-0.0241369	0.980743	0.993546	2.22785	7.58166	5.60526	3.91176
stu-miR7983-3p	215.275	0.131436	0.339033	0.38768	0.698253	0.993546	189.367	217.341	237.289	217.103
stu-miR7983-5p	0.944169	-0.0472601	0.160965	-0.293605	0.76906	0.993546	1.11392	1.68481	0	0.977941
stu-miR7984a	485.93	-0.10059	0.283249	-0.355128	0.722493	0.993546	504.607	505.444	465.237	468.434
stu-miR7984b-3p	0	NA	NA	NA	NA	NA	0	0	0	0
stu-miR7984b-5p	485.93	-0.10059	0.283249	-0.355128	0.722493	0.993546	504.607	505.444	465.237	468.434
stu-miR7984c-3p	0.244485	0.0440721	0.15474	0.284813	0.775787	0.993546	0	0	0	0.977941
stu-miR7984c-5p	33.5566	0.141496	0.446597	0.316832	0.751371	0.993546	31.1899	29.4842	37.3684	36.1838
stu-miR7984d-3p	17.2605	-0.0887843	0.42871	-0.207096	0.835935	0.993546	18.9367	18.5329	14.9474	16.625
stu-miR7984d-5p	843.23	-0.0331871	0.285473	-0.116253	0.907452	0.993546	671.696	1036.16	906.184	758.882
stu-miR7985	5.30548	0.0781843	0.312026	0.25057	0.802147	0.993546	7.79746	0.842406	2.80263	9.77941
stu-miR7986	1.83237	0.0499547	0.206313	0.242131	0.808679	0.993546	0	2.52722	1.86842	2.93382
stu-miR7987	6.89047	0.139439	0.352684	0.395367	0.692572	0.993546	4.45569	5.89684	8.40789	8.80147
stu-miR7988	63.1459	-0.309093	0.432163	-0.715224	0.474471	0.993546	52.3544	95.1919	54.1842	50.8529
stu-miR7989	2.95423	0.067811	0.246201	0.27543	0.782986	0.993546	0	4.21203	4.67105	2.93382
stu-miR7990a	10.5882	0.0639295	0.390958	0.16352	0.870109	0.993546	6.68354	12.6361	9.3421	13.6912
stu-miR7990b	78.5031	-0.0944002	0.416145	-0.226844	0.820545	0.993546	76.8607	87.6103	64.4605	85.0809
stu-miR7991a	8.15816	-0.039476	0.369702	-0.106778	0.914965	0.993546	8.91139	8.42406	7.47368	7.82353
stu-miR7991b	8.15816	-0.039476	0.369702	-0.106778	0.914965	0.993546	8.91139	8.42406	7.47368	7.82353
stu-miR7991c	8.15816	-0.039476	0.369702	-0.106778	0.914965	0.993546	8.91139	8.42406	7.47368	7.82353
stu-miR7992-3p	2.34451	-0.0456713	0.243935	-0.187227	0.851482	0.993546	2.22785	3.36963	2.80263	0.977941
stu-miR7992-5p	460.975	0.266899	0.303592	0.879138	0.379326	0.993546	379.848	443.948	603.5	416.603
stu-miR7993a	8.14712	0.0355794	0.369577	0.0962704	0.923306	0.993546	7.79746	7.58166	8.40789	8.80147
stu-miR7993b-3p	8.14712	0.0355794	0.369577	0.0962704	0.923306	0.993546	7.79746	7.58166	8.40789	8.80147
stu-miR7993b-5p	0.210602	-0.0452672	0.15474	-0.292537	0.769876	0.993546	0	0.842406	0	0
stu-miR7993c	8.14712	0.0355794	0.369577	0.0962704	0.923306	0.993546	7.79746	7.58166	8.40789	8.80147
stu-miR7993d	8.14712	0.0355794	0.369577	0.0962704	0.923306	0.993546	7.79746	7.58166	8.40789	8.80147
stu-miR7994a	31.3443	-0.165495	0.446532	-0.370623	0.710918	0.993546	27.8481	42.1203	28.0263	27.3823
stu-miR7994b-3p	31.3443	-0.165495	0.446532	-0.370623	0.710918	0.993546	27.8481	42.1203	28.0263	27.3823
stu-miR7994b-5p	0	NA	NA	NA	NA	NA	0	0	0	0
stu-miR7995	2.90136	-0.00299074	0.266242	-0.0112332	0.991037	0.993546	3.34177	2.52722	2.80263	2.93382
stu-miR7996a	30.4114	-0.348763	0.446461	-0.781172	0.434701	0.993546	41.2152	34.5387	22.421	23.4706
stu-miR7996b	30.4114	-0.348763	0.446461	-0.781172	0.434701	0.993546	41.2152	34.5387	22.421	23.4706
stu-miR7996c	30.4114	-0.348763	0.446461	-0.781172	0.434701	0.993546	41.2152	34.5387	22.421	23.4706
stu-miR7997a	0.944169	-0.0472601	0.160965	-0.293605	0.76906	0.993546	1.11392	1.68481	0	0.977941
stu-miR7997b	0.944169	-0.0472601	0.160965	-0.293605	0.76906	0.993546	1.11392	1.68481	0	0.977941
stu-miR7997c	12.5796	-0.0768803	0.407274	-0.188768	0.850275	0.993546	12.2532	15.1633	12.1447	10.7574
stu-miR7998	4.45742	0.143168	0.301986	0.474087	0.635438	0.993546	2.22785	3.36963	10.2763	1.95588
stu-miR7999-3p	3.64695	0.0151634	0.287804	0.0526865	0.957982	0.993546	4.45569	2.52722	4.67105	2.93382
stu-miR7999-5p	0	NA	NA	NA	NA	NA	0	0	0	0
stu-miR8000	290.166	0.190617	0.321086	0.593661	0.552739	0.993546	285.164	250.195	346.592	278.713
stu-miR8001a	152.491	-0.219275	0.368754	-0.594637	0.552086	0.993546	144.81	189.541	128.921	146.691
stu-miR8001b-3p	0.210602	-0.0452672	0.15474	-0.292537	0.769876	0.993546	0	0.842406	0	0
stu-miR8001b-5p	108.961	-0.287675	0.397998	-0.722806	0.469799	0.993546	95.7974	151.633	90.6184	97.7941
stu-miR8002-3p	0.233553	0.0440721	0.15474	0.284813	0.775787	0.993546	0	0	0.93421	0
stu-miR8002-5p	0	NA	NA	NA	NA	NA	0	0	0	0
stu-miR8003	23.8008	-0.0904671	0.441815	-0.204762	0.837758	0.993546	30.0759	21.0602	19.6184	24.4485
stu-miR8004	27.2058	0.098194	0.445115	0.220604	0.825401	0.993546	23.3924	26.957	25.2237	33.25
stu-miR8005a	0.688639	0.035895	0.158498	0.22647	0.820836	0.993546	0	0.842406	0.93421	0.977941
stu-miR8005b-3p	0.688639	0.035895	0.158498	0.22647	0.820836	0.993546	0	0.842406	0.93421	0.977941
stu-miR8005b-5p	0	NA	NA	NA	NA	NA	0	0	0	0
stu-miR8005c	0.688639	0.035895	0.158498	0.22647	0.820836	0.993546	0	0.842406	0.93421	0.977941
stu-miR8006-3p	0	NA	NA	NA	NA	NA	0	0	0	0
stu-miR8006-5p	943.241	0.577993	0.273713	2.11167	0.0347144	0.740937	857.721	614.114	1252.78	1048.35
stu-miR8007a-3p	0.489082	-0.0876314	0.155135	-0.564874	0.57216	0.993546	1.11392	0.842406	0	0
stu-miR8007a-5p	102.129	-0.161581	0.403288	-0.400658	0.688672	0.993546	83.5443	136.47	88.75	99.75
stu-miR8007b-3p	0	NA	NA	NA	NA	NA	0	0	0	0
stu-miR8007b-5p	104.991	0.0380429	0.394297	0.0964828	0.923137	0.993546	95.7974	110.355	112.105	101.706
stu-miR8008a	11.1963	0.0516337	0.396637	0.130179	0.896425	0.993546	13.3671	7.58166	13.0789	10.7574
stu-miR8008b	63.0414	-0.0151572	0.428509	-0.0353719	0.971783	0.993546	54.5823	72.4469	63.5263	61.6103
stu-miR8009	11.1963	0.0516337	0.396637	0.130179	0.896425	0.993546	13.3671	7.58166	13.0789	10.7574
stu-miR8010	241.616	-0.174954	0.331356	-0.527992	0.597505	0.993546	235.038	283.049	219.539	228.838
stu-miR8011a-3p	324.378	0.0481425	0.326326	0.147529	0.882715	0.993546	302.987	332.75	256.908	404.868
stu-miR8011a-5p	4.32368	-0.0897359	0.305749	-0.293496	0.769143	0.993546	5.56962	5.05444	3.73684	2.93382
stu-miR8011b-3p	18.6849	0.224549	0.42822	0.524378	0.600016	0.993546	16.7089	12.6361	12.1447	33.25
stu-miR8011b-5p	0	NA	NA	NA	NA	NA	0	0	0	0
stu-miR8012	4.71186	0.044892	0.313534	0.143181	0.886147	0.993546	3.34177	5.05444	6.53947	3.91176
stu-miR8013	10.4886	-0.222087	0.3845	-0.577599	0.563535	0.993546	12.2532	15.1633	2.80263	11.7353
stu-miR8014-3p	71.3328	0.174841	0.422081	0.414236	0.678702	0.993546	54.5823	74.9742	77.5394	78.2353
stu-miR8014-5p	7.65706	-0.0359131	0.362808	-0.0989866	0.921149	0.993546	7.79746	8.42406	5.60526	8.80147
stu-miR8015-3p	2.64572	0.168807	0.25559	0.660459	0.50896	0.993546	1.11392	0.842406	3.73684	4.8897
stu-miR8015-5p	14.4845	0.242262	0.417023	0.580932	0.561286	0.993546	12.2532	9.26647	15.8816	20.5368
stu-miR8016	5.81283	0.16999	0.323797	0.52499	0.59959	0.993546	2.22785	5.05444	14.0132	1.95588
stu-miR8017	7.34856	0.0291793	0.356025	0.0819587	0.93468	0.993546	8.91139	5.05444	4.67105	10.7574
stu-miR8018	1.82143	0.0491004	0.205876	0.238495	0.811497	0.993546	0	2.52722	2.80263	1.95588
stu-miR8019-3p	1692.78	0.0362577	0.238979	0.151719	0.879408	0.993546	1638.58	1700.82	1793.68	1638.05
stu-miR8019-5p	0	NA	NA	NA	NA	NA	0	0	0	0
stu-miR8020	57.7534	-0.00770468	0.43267	-0.0178073	0.985793	0.993546	61.2658	54.7564	50.4473	64.5441
stu-miR8021	139.113	0.43183	0.376016	1.14843	0.250789	0.993546	99.1392	125.519	182.171	149.625
stu-miR8022	1.37728	0.0497017	0.184624	0.269205	0.787772	0.993546	0	1.68481	1.86842	1.95588
stu-miR8023	145.718	0.41134	0.370823	1.10926	0.267317	0.993546	125.873	112.882	190.579	153.537
stu-miR8024a-3p	40.1223	0.101987	0.445335	0.229011	0.818861	0.993546	34.5316	40.4355	53.25	32.2721
stu-miR8024a-5p	1.23456	0.0659775	0.17691	0.372944	0.70919	0.993546	1.11392	0	1.86842	1.95588
stu-miR8024b	40.1223	0.101987	0.445335	0.229011	0.818861	0.993546	34.5316	40.4355	53.25	32.2721
stu-miR8025-3p	0.244485	0.0440721	0.15474	0.284813	0.775787	0.993546	0	0	0	0.977941
stu-miR8025-5p	13.8989	0.150499	0.41242	0.364916	0.715174	0.993546	15.5949	7.58166	17.75	14.6691
stu-miR8026	354.67	-0.257902	0.317784	-0.811566	0.417041	0.993546	330.835	452.372	275.592	359.882
stu-miR8027	0.512033	-0.00439934	0.155368	-0.0283155	0.97741	0.993546	1.11392	0	0.93421	0
stu-miR8028-3p	3.18789	0.00835029	0.266258	0.0313616	0.974981	0.993546	1.11392	5.05444	5.60526	0.977941
stu-miR8028-5p	0	NA	NA	NA	NA	NA	0	0	0	0
stu-miR8029	12.7804	-0.0615048	0.406259	-0.151393	0.879666	0.993546	12.2532	15.1633	15.8816	7.82353
stu-miR8030-3p	0	NA	NA	NA	NA	NA	0	0	0	0
stu-miR8030-5p	8.29767	0.0952363	0.357644	0.266288	0.790018	0.993546	12.2532	1.68481	6.53947	12.7132
stu-miR8031	36.0414	-0.0915837	0.446389	-0.205166	0.837443	0.993546	44.5569	32.0114	39.2368	28.3603
stu-miR8032a-3p	0	NA	NA	NA	NA	NA	0	0	0	0
stu-miR8032a-5p	10.4846	0.071706	0.391099	0.183345	0.854527	0.993546	12.2532	6.73925	11.2105	11.7353
stu-miR8032b-3p	2.63381	0.0251689	0.256073	0.0982879	0.921704	0.993546	2.22785	2.52722	1.86842	3.91176
stu-miR8032b-5p	10.4846	0.071706	0.391099	0.183345	0.854527	0.993546	12.2532	6.73925	11.2105	11.7353
stu-miR8032c	10.4846	0.071706	0.391099	0.183345	0.854527	0.993546	12.2532	6.73925	11.2105	11.7353
stu-miR8032d-3p	0.210602	-0.0452672	0.15474	-0.292537	0.769876	0.993546	0	0.842406	0	0
stu-miR8032d-5p	10.4846	0.071706	0.391099	0.183345	0.854527	0.993546	12.2532	6.73925	11.2105	11.7353
stu-miR8032e-3p	0	NA	NA	NA	NA	NA	0	0	0	0
stu-miR8032e-5p	10.4846	0.071706	0.391099	0.183345	0.854527	0.993546	12.2532	6.73925	11.2105	11.7353
stu-miR8032f-3p	2.63381	0.0251689	0.256073	0.0982879	0.921704	0.993546	2.22785	2.52722	1.86842	3.91176
stu-miR8032f-5p	10.4846	0.071706	0.391099	0.183345	0.854527	0.993546	12.2532	6.73925	11.2105	11.7353
stu-miR8032g-3p	2.63381	0.0251689	0.256073	0.0982879	0.921704	0.993546	2.22785	2.52722	1.86842	3.91176
stu-miR8032g-5p	10.4846	0.071706	0.391099	0.183345	0.854527	0.993546	12.2532	6.73925	11.2105	11.7353
stu-miR8033-3p	3.72059	0.0544658	0.282767	0.192617	0.847259	0.993546	1.11392	5.05444	1.86842	6.84559
stu-miR8033-5p	11.0243	0.0368037	0.394453	0.0933031	0.925663	0.993546	10.0253	10.9513	7.47368	15.6471
stu-miR8034	19.6048	0.261496	0.433546	0.603156	0.546405	0.993546	12.2532	17.6905	29.8947	18.5809
stu-miR8035	0	NA	NA	NA	NA	NA	0	0	0	0
stu-miR8036-3p	502.609	-0.208846	0.286712	-0.728418	0.466358	0.993546	577.012	510.498	423.197	499.728
stu-miR8036-5p	103.722	-0.111656	0.414935	-0.269093	0.787858	0.993546	100.253	118.779	56.9868	138.868
stu-miR8037	6.37855	0.0637482	0.34482	0.184874	0.853328	0.993546	4.45569	6.73925	7.47368	6.84559
stu-miR8038a-3p	0.278481	-0.0452672	0.15474	-0.292537	0.769876	0.993546	1.11392	0	0	0
stu-miR8038a-5p	0.489082	-0.0876314	0.155135	-0.564874	0.57216	0.993546	1.11392	0.842406	0	0
stu-miR8038b-3p	0.278481	-0.0452672	0.15474	-0.292537	0.769876	0.993546	1.11392	0	0	0
stu-miR8038b-5p	0.489082	-0.0876314	0.155135	-0.564874	0.57216	0.993546	1.11392	0.842406	0	0
stu-miR8039	36.9947	0.155872	0.446462	0.349126	0.726994	0.993546	31.1899	34.5387	18.6842	63.5662
stu-miR8040-3p	7.24668	0.0751069	0.355135	0.211488	0.832506	0.993546	6.68354	5.89684	4.67105	11.7353
stu-miR8040-5p	0	NA	NA	NA	NA	NA	0	0	0	0
stu-miR8041a-3p	102.311	0.279824	0.397848	0.703345	0.481841	0.993546	77.9746	99.4039	123.316	108.551
stu-miR8041a-5p	0	NA	NA	NA	NA	NA	0	0	0	0
stu-miR8041b-3p	102.311	0.279824	0.397848	0.703345	0.481841	0.993546	77.9746	99.4039	123.316	108.551
stu-miR8041b-5p	0	NA	NA	NA	NA	NA	0	0	0	0
stu-miR8042	8.86976	0.0154398	0.377584	0.0408911	0.967383	0.993546	8.91139	8.42406	9.3421	8.80147
stu-miR8043	11.7899	0.174597	0.400771	0.435652	0.663089	0.993546	6.68354	11.7937	14.0132	14.6691
stu-miR8044-3p	63.1195	0.145464	0.428595	0.339398	0.73431	0.993546	59.0379	57.2836	57.921	78.2353
stu-miR8044-5p	18.6395	0.224264	0.4327	0.51829	0.604256	0.993546	14.481	15.1633	22.421	22.4926
stu-miR8045	0	NA	NA	NA	NA	NA	0	0	0	0
stu-miR8046-3p	0	NA	NA	NA	NA	NA	0	0	0	0
stu-miR8046-5p	184.705	0.0440412	0.361322	0.121889	0.902987	0.993546	190.481	171.851	146.671	229.816
stu-miR8047	3.04506	0.117254	0.268253	0.437103	0.662037	0.993546	1.11392	2.52722	5.60526	2.93382
stu-miR8048-3p	9.60115	-0.0630715	0.378355	-0.166699	0.867607	0.993546	10.0253	10.9513	3.73684	13.6912
stu-miR8048-5p	0.278481	-0.0452672	0.15474	-0.292537	0.769876	0.993546	1.11392	0	0	0
stu-miR8049-3p	4.85747	-0.00271031	0.315646	-0.00858654	0.993149	0.993546	5.56962	4.21203	2.80263	6.84559
stu-miR8049-5p	25.6759	-0.0607013	0.443077	-0.136999	0.891031	0.993546	20.0506	33.6963	19.6184	29.3382
stu-miR8050-3p	0	NA	NA	NA	NA	NA	0	0	0	0
stu-miR8050-5p	0	NA	NA	NA	NA	NA	0	0	0	0
stu-miR8051-3p	0	NA	NA	NA	NA	NA	0	0	0	0
stu-miR8051-5p	0	NA	NA	NA	NA	NA	0	0	0	0
stu-miR827-3p	47.3473	0.281527	0.445299	0.63222	0.527243	0.993546	24.5063	53.0716	76.6052	35.2059
stu-miR827-5p	59.7476	0.278697	0.43988	0.633575	0.526358	0.993546	40.1012	59.8108	99.9605	39.1176

## Sheet: LD10 vs SD10
Table S3. DE analysis- Conserved miRNAs. LD10 vs SD10. Differentially expressed miRNAs highlighted in red.
Gene	baseMean	log2FoldChange	lfcSE	stat	pvalue	padj	SO_5642_LD10A_R1.count	SO_5642_LD10B_R1.count	SO_5642_SD10A_R1.count	SO_5642_SD10B_R1.count
stu-miR477a-5p	265.44	2.38316	0.459643	5.18481	2.16e-07	6.57e-05	37.8383	70.8818	346.18	606.858
stu-miR477b-5p	58.1201	1.79488	0.501636	3.57806	0.000346152	0.052615	13.8433	18.4487	82.5442	117.644
stu-miR4376-5p	50.2658	1.22863	0.506296	2.42669	0.0152371	0.998314	23.995	20.3907	62.3293	94.3483
stu-miR156g-3p	13.4376	1.20331	0.537941	2.23688	0.0252939	0.998314	0.922886	4.85492	17.688	30.2847
stu-miR482b-3p	4864.64	-0.889772	0.409356	-2.17359	0.0297358	0.998314	5333.36	7859.14	2991.81	3274.24
stu-miR172b-5p	18.6681	1.06835	0.538718	1.98313	0.0473526	0.998314	2.76866	7.76787	5.89601	58.2397
stu-miR399j-5p	14.4085	1.00819	0.526292	1.91565	0.0554102	0.998314	5.53732	0.970984	3.36915	47.7566
stu-miR166d-5p	480.38	0.918794	0.504188	1.82233	0.0684056	0.998314	199.343	343.728	190.357	1188.09
stu-miR390-5p	86.3247	-0.825879	0.498283	-1.65745	0.0974285	0.998314	105.209	134.967	78.3327	26.7903
stu-miR390-3p	8.34372	-0.814137	0.514183	-1.58336	0.11334	0.998314	5.53732	23.3036	3.36915	1.16479
stu-miR172a-3p	295.328	0.680018	0.457802	1.4854	0.137438	0.998314	120.898	294.208	389.979	376.229
stu-miR172b-3p	295.328	0.680018	0.457802	1.4854	0.137438	0.998314	120.898	294.208	389.979	376.229
stu-miR172e-3p	295.328	0.680018	0.457802	1.4854	0.137438	0.998314	120.898	294.208	389.979	376.229
stu-miR8010	253.183	-0.636519	0.430492	-1.47858	0.139252	0.998314	299.938	341.786	171.827	199.18
stu-miR172d-3p	338.101	0.65153	0.455452	1.43051	0.15257	0.998314	141.202	342.757	436.305	432.139
stu-miR827-5p	55.8106	0.720673	0.505283	1.42628	0.153788	0.998314	41.5299	31.0715	99.3899	51.2509
stu-miR8007b-5p	103.174	-0.646177	0.467488	-1.38223	0.166901	0.998314	154.122	111.663	66.5407	80.3708
stu-miR166a-5p	1315.26	-0.612359	0.449171	-1.36331	0.172784	0.998314	984.72	2343.95	1168.25	764.105
stu-miR477b-3p	12.1931	0.69849	0.530571	1.31649	0.188011	0.998314	1.84577	8.73885	6.7383	31.4494
stu-miR398b-3p	17.9794	-0.684894	0.542394	-1.26272	0.206689	0.998314	21.2264	30.1005	10.1075	10.4831
stu-miR384-5p	241.572	-0.610798	0.488079	-1.25143	0.210777	0.998314	177.194	444.71	253.529	90.854
stu-miR156e	8.32423	0.631624	0.524502	1.20424	0.228498	0.998314	4.61443	2.91295	11.792	13.9775
stu-miR156g-5p	8.32423	0.631624	0.524502	1.20424	0.228498	0.998314	4.61443	2.91295	11.792	13.9775
stu-miR156h-5p	8.32423	0.631624	0.524502	1.20424	0.228498	0.998314	4.61443	2.91295	11.792	13.9775
stu-miR156i-5p	8.32423	0.631624	0.524502	1.20424	0.228498	0.998314	4.61443	2.91295	11.792	13.9775
stu-miR156j-5p	8.32423	0.631624	0.524502	1.20424	0.228498	0.998314	4.61443	2.91295	11.792	13.9775
stu-miR156k-5p	8.32423	0.631624	0.524502	1.20424	0.228498	0.998314	4.61443	2.91295	11.792	13.9775
stu-miR399a-3p	23.0368	-0.622183	0.535789	-1.16125	0.245542	0.998314	65.5249	2.91295	20.2149	3.49438
stu-miR399b-3p	23.0368	-0.622183	0.535789	-1.16125	0.245542	0.998314	65.5249	2.91295	20.2149	3.49438
stu-miR399c-3p	23.0368	-0.622183	0.535789	-1.16125	0.245542	0.998314	65.5249	2.91295	20.2149	3.49438
stu-miR399d-3p	23.0368	-0.622183	0.535789	-1.16125	0.245542	0.998314	65.5249	2.91295	20.2149	3.49438
stu-miR399e-3p	23.0368	-0.622183	0.535789	-1.16125	0.245542	0.998314	65.5249	2.91295	20.2149	3.49438
stu-miR399f-3p	23.0368	-0.622183	0.535789	-1.16125	0.245542	0.998314	65.5249	2.91295	20.2149	3.49438
stu-miR171b-3p	13.6726	0.620306	0.540982	1.14663	0.251535	0.998314	5.53732	9.70984	27.7955	11.6479
stu-miR482d-3p	5222.17	-0.444863	0.400448	-1.11091	0.266606	0.998314	5624.99	6720.18	4229.13	4314.4
stu-miR156d-3p	122.276	0.489825	0.460869	1.06283	0.287859	0.998314	76.5996	114.576	155.823	142.105
stu-miR6023	347.11	0.479865	0.45476	1.0552	0.291332	0.998314	313.781	233.036	256.898	584.727
stu-miR171a-5p	62.8208	-0.537112	0.515656	-1.04161	0.297593	0.998314	64.602	96.1274	70.7522	19.8015
stu-miR171c-5p	62.8208	-0.537112	0.515656	-1.04161	0.297593	0.998314	64.602	96.1274	70.7522	19.8015
stu-miR8006-5p	991.376	0.435345	0.429825	1.01284	0.311135	0.998314	770.61	844.756	810.281	1539.86
stu-miR8019-3p	1592.42	-0.403388	0.405775	-0.994118	0.320166	0.998314	1962.06	1752.63	1194.36	1460.65
stu-miR8015-3p	1.66315	-0.314838	0.325713	-0.966614	0.333737	0.998314	2.76866	3.88393	0	0
stu-miR167b-3p	8.16861	0.48839	0.513491	0.951118	0.341544	0.998314	1.84577	6.79688	19.3726	4.65918
stu-miR171c-3p	7.8676	-0.467066	0.497368	-0.939076	0.347692	0.998314	7.38309	16.5067	7.58059	0
stu-miR397-5p	51.5883	-0.465068	0.504127	-0.922522	0.356256	0.998314	76.5996	50.4911	45.4835	33.779
stu-miR7980a	11.2705	-0.489101	0.537896	-0.909285	0.3632	0.998314	19.3806	11.6518	5.89601	8.15356
stu-miR827-3p	44.0854	0.489566	0.539564	0.907336	0.364229	0.998314	35.0697	27.1875	103.601	10.4831
stu-miR393-3p	67.1304	0.479804	0.530421	0.904572	0.365692	0.998314	56.2961	41.7523	20.2149	150.258
stu-miR319a-3p	56356.3	-0.381073	0.423751	-0.899285	0.368501	0.998314	52477.2	78393.3	59353.5	35201.2
stu-miR398a-5p	2.07655	0.323358	0.370013	0.873911	0.382167	0.998314	0.922886	0	5.05373	2.32959
stu-miR408b-3p	48.4633	-0.442908	0.52032	-0.851223	0.394645	0.998314	64.602	55.3461	56.4333	17.4719
stu-miR171d-3p	77.3515	-0.393968	0.480001	-0.820765	0.41178	0.998314	79.3682	103.895	69.0676	57.0749
stu-miR530	151.757	-0.370374	0.455364	-0.813358	0.416013	0.998314	190.115	163.125	97.7054	156.082
stu-miR156c	187.3	0.352243	0.443193	0.794786	0.426738	0.998314	173.503	143.706	246.79	185.202
stu-miR8046-5p	165.681	-0.357395	0.452614	-0.789623	0.429748	0.998314	158.736	225.268	163.404	115.315
stu-miR482a-5p	212.664	0.351893	0.446494	0.788126	0.430623	0.998314	217.801	141.764	208.045	283.045
stu-miR6026-3p	358.255	-0.332227	0.42259	-0.786169	0.431769	0.998314	382.075	435.001	280.482	335.461
stu-miR156a	187.984	0.347726	0.44314	0.784687	0.432637	0.998314	174.426	144.677	247.633	185.202
stu-miR156b	187.984	0.347726	0.44314	0.784687	0.432637	0.998314	174.426	144.677	247.633	185.202
stu-miR8007a-5p	101.177	-0.366055	0.467295	-0.783349	0.433422	0.998314	131.05	104.866	73.279	95.5131
stu-miR7981-3p	147.575	-0.349939	0.454976	-0.769139	0.441811	0.998314	167.042	173.806	96.8631	152.588
stu-miR156f-3p	4.55243	-0.36284	0.476064	-0.762168	0.44596	0.998314	4.61443	8.73885	2.52686	2.32959
stu-miR166a-3p	124103	-0.321223	0.423564	-0.758381	0.448223	0.998314	179958	102029	124857	89568
stu-miR166c-3p	124103	-0.321223	0.423564	-0.758381	0.448223	0.998314	179958	102029	124857	89568
stu-miR166d-3p	124103	-0.321223	0.423564	-0.758381	0.448223	0.998314	179958	102029	124857	89568
stu-miR6024-3p	633.803	-0.341943	0.451824	-0.756805	0.449167	0.998314	409.761	1049.63	521.376	554.442
stu-miR482e-5p	29.5974	-0.398312	0.52929	-0.752539	0.451727	0.998314	27.6866	44.6652	22.7418	23.2959
stu-miR171b-5p	6.83181	0.374718	0.512124	0.731693	0.464356	0.998314	3.69154	4.85492	11.792	6.98877
stu-miR319a-5p	417.837	-0.330154	0.457603	-0.721486	0.470611	0.998314	350.697	608.807	489.369	222.476
stu-miR8043	13.8207	0.385701	0.538024	0.716885	0.473445	0.998314	3.69154	15.5357	9.26516	26.7903
stu-miR7987	8.947	-0.377994	0.5294	-0.714006	0.475224	0.998314	10.1517	13.5938	5.05373	6.98877
stu-miR166b	28416.5	-0.298378	0.417976	-0.713864	0.475311	0.998314	36478	27491.5	30866.5	18830.1
stu-miR8015-5p	15.5017	0.384999	0.542894	0.70916	0.478225	0.998314	13.8433	8.73885	12.6343	26.7903
stu-miR169d-3p	3.69767	0.313424	0.447348	0.700628	0.483535	0.998314	1.84577	1.94197	1.68458	9.31835
stu-miR7984a	507.73	-0.295342	0.424845	-0.695175	0.486946	0.998314	563.883	578.706	347.865	540.465
stu-miR7984b-5p	507.73	-0.295342	0.424845	-0.695175	0.486946	0.998314	563.883	578.706	347.865	540.465
stu-miR156d-5p	223.8	0.301999	0.436455	0.691938	0.488976	0.998314	205.804	183.516	288.062	217.817
stu-miR479	334.992	0.308952	0.447611	0.690224	0.490053	0.998314	389.458	189.342	345.338	415.832
stu-miR319-3p	4382.66	-0.277418	0.404669	-0.685544	0.493	0.998314	5305.67	4466.52	4338.62	3419.84
stu-miR171a-3p	31.3997	-0.366596	0.53767	-0.681824	0.49535	0.998314	17.5348	59.23	33.6915	15.1423
stu-miR171e	31.3997	-0.366596	0.53767	-0.681824	0.49535	0.998314	17.5348	59.23	33.6915	15.1423
stu-miR172e-5p	267.231	-0.36143	0.534341	-0.676403	0.498785	0.998314	45.2214	601.039	82.5442	340.12
stu-miR396-5p	19423.7	-0.269143	0.400199	-0.672522	0.501251	0.998314	22725.2	20428.5	15680.9	18860.3
stu-miR7996a	34.1946	-0.346714	0.523433	-0.662383	0.507726	0.998314	46.1443	34.9554	21.8995	33.779
stu-miR7996b	34.1946	-0.346714	0.523433	-0.662383	0.507726	0.998314	46.1443	34.9554	21.8995	33.779
stu-miR7996c	34.1946	-0.346714	0.523433	-0.662383	0.507726	0.998314	46.1443	34.9554	21.8995	33.779
stu-miR8011a-5p	4.76301	-0.316862	0.480447	-0.659514	0.509566	0.998314	4.61443	8.73885	3.36915	2.32959
stu-miR5304-3p	0.970984	-0.154894	0.239716	-0.646158	0.518177	0.998314	0	3.88393	0	0
stu-miR5304-5p	10.4597	-0.332236	0.530118	-0.62672	0.530843	0.998314	4.61443	22.3326	6.7383	8.15356
stu-miR162a-3p	3340.78	-0.254074	0.406046	-0.625726	0.531494	0.998314	4251.74	3134.33	3089.51	2887.52
stu-miR162b-3p	3340.78	-0.254074	0.406046	-0.625726	0.531494	0.998314	4251.74	3134.33	3089.51	2887.52
stu-miR8050-5p	0.704189	-0.141595	0.230361	-0.614669	0.538774	0.998314	1.84577	0.970984	0	0
stu-miR7993b-5p	0.582397	0.137494	0.226901	0.605963	0.544539	0.998314	0	0	0	2.32959
stu-miR8001a	186.304	-0.273802	0.452742	-0.604763	0.545337	0.998314	221.493	196.139	117.92	209.663
stu-miR7999-3p	3.88506	0.270941	0.456571	0.593426	0.552896	0.998314	3.69154	0.970984	5.05373	5.82397
stu-miR1886i-5p	112.604	-0.261816	0.459531	-0.569747	0.568849	0.998314	127.358	124.286	89.2825	109.491
stu-miR5303f	112.465	-0.260279	0.459671	-0.566228	0.571239	0.998314	135.664	115.547	92.6516	105.996
stu-miR7998	6.13876	0.285225	0.505097	0.564694	0.572282	0.998314	4.61443	3.88393	6.7383	9.31835
stu-miR319-5p	15.1813	0.305376	0.542152	0.563266	0.573254	0.998314	14.7662	8.73885	9.26516	27.9551
stu-miR7995	3.85979	0.256532	0.456189	0.562338	0.573886	0.998314	1.84577	2.91295	2.52686	8.15356
stu-miR477a-3p	1.32691	0.173907	0.314557	0.552863	0.580357	0.998314	0	0.970984	0.842288	3.49438
stu-miR164-5p	0.421144	0.124263	0.22589	0.550105	0.582247	0.998314	0	0	1.68458	0
stu-miR8030-3p	0.485492	-0.122864	0.226515	-0.542408	0.587538	0.998314	0	1.94197	0	0
stu-miR408a-3p	7.39026	-0.266895	0.505326	-0.528165	0.597385	0.998314	5.53732	13.5938	9.26516	1.16479
stu-miR7985	3.04751	-0.227493	0.432485	-0.526014	0.598878	0.998314	4.61443	3.88393	2.52686	1.16479
stu-miR7984c-5p	33.0063	-0.273217	0.528078	-0.517381	0.604891	0.998314	34.1468	41.7523	17.688	38.4382
stu-miR6026-5p	23.8101	-0.276226	0.538652	-0.51281	0.608084	0.998314	28.6095	27.1875	27.7955	11.6479
stu-miR8047	1.14548	-0.153337	0.299386	-0.51217	0.608532	0.998314	2.76866	0.970984	0.842288	0
stu-miR7984d-5p	973.762	-0.216925	0.425653	-0.509629	0.610311	0.998314	970.876	1156.44	646.035	1121.7
stu-miR6025	90.3053	-0.234195	0.469876	-0.49842	0.618188	0.998314	91.3657	108.75	84.2288	76.8764
stu-miR6022	11.3715	-0.263386	0.53355	-0.493649	0.621554	0.998314	5.53732	22.3326	11.792	5.82397
stu-miR8041a-3p	131.907	0.227124	0.461665	0.491967	0.622743	0.998314	94.1344	142.735	168.458	122.303
stu-miR8041b-3p	131.907	0.227124	0.461665	0.491967	0.622743	0.998314	94.1344	142.735	168.458	122.303
stu-miR8027	1.76821	0.179846	0.367664	0.489159	0.624729	0.998314	0.922886	0.970984	1.68458	3.49438
stu-miR8049-5p	17.0941	0.258996	0.542564	0.477355	0.63311	0.998314	14.7662	13.5938	20.2149	19.8015
stu-miR172d-5p	13.2233	-0.257065	0.539759	-0.476259	0.63389	0.998314	7.38309	24.2746	8.42288	12.8127
stu-miR8014-5p	10.6916	0.254525	0.5373	0.473711	0.635706	0.998314	9.22886	7.76787	11.792	13.9775
stu-miR160b	77.7067	-0.243115	0.515537	-0.471577	0.637229	0.998314	41.5299	133.996	96.8631	38.4382
stu-miR482e-3p	1887.57	-0.204118	0.433334	-0.47104	0.637612	0.998314	1316.04	2791.58	1759.54	1683.13
stu-miR169g	41.9775	0.242978	0.516834	0.470128	0.638264	0.998314	47.9901	25.2456	53.9064	40.7678
stu-miR169h	41.9775	0.242978	0.516834	0.470128	0.638264	0.998314	47.9901	25.2456	53.9064	40.7678
stu-miR399a-5p	8.15986	-0.239974	0.510653	-0.469936	0.638401	0.998314	18.4577	1.94197	7.58059	4.65918
stu-miR399b-5p	8.15986	-0.239974	0.510653	-0.469936	0.638401	0.998314	18.4577	1.94197	7.58059	4.65918
stu-miR399c-5p	8.15986	-0.239974	0.510653	-0.469936	0.638401	0.998314	18.4577	1.94197	7.58059	4.65918
stu-miR399d-5p	8.15986	-0.239974	0.510653	-0.469936	0.638401	0.998314	18.4577	1.94197	7.58059	4.65918
stu-miR399e-5p	8.15986	-0.239974	0.510653	-0.469936	0.638401	0.998314	18.4577	1.94197	7.58059	4.65918
stu-miR399f-5p	8.15986	-0.239974	0.510653	-0.469936	0.638401	0.998314	18.4577	1.94197	7.58059	4.65918
stu-miR399g-5p	8.15986	-0.239974	0.510653	-0.469936	0.638401	0.998314	18.4577	1.94197	7.58059	4.65918
stu-miR399h	8.15986	-0.239974	0.510653	-0.469936	0.638401	0.998314	18.4577	1.94197	7.58059	4.65918
stu-miR399k-5p	8.15986	-0.239974	0.510653	-0.469936	0.638401	0.998314	18.4577	1.94197	7.58059	4.65918
stu-miR399l-5p	8.15986	-0.239974	0.510653	-0.469936	0.638401	0.998314	18.4577	1.94197	7.58059	4.65918
stu-miR399m-5p	8.15986	-0.239974	0.510653	-0.469936	0.638401	0.998314	18.4577	1.94197	7.58059	4.65918
stu-miR399n-5p	8.15986	-0.239974	0.510653	-0.469936	0.638401	0.998314	18.4577	1.94197	7.58059	4.65918
stu-miR399o-5p	8.15986	-0.239974	0.510653	-0.469936	0.638401	0.998314	18.4577	1.94197	7.58059	4.65918
stu-miR1919-5p	1481.98	-0.207329	0.441297	-0.469816	0.638486	0.998314	1222.82	2009.94	1798.28	896.892
stu-miR160a-5p	77.464	-0.237945	0.515445	-0.46163	0.644347	0.998314	41.5299	133.025	96.8631	38.4382
stu-miR169f-5p	44.4053	0.23477	0.511578	0.458913	0.646296	0.998314	47.9901	30.1005	56.4333	43.0974
stu-miR8011b-3p	23.1072	0.248434	0.541483	0.458803	0.646376	0.998314	21.2264	17.4777	11.792	41.9326
stu-miR8024a-3p	46.2646	0.231967	0.507163	0.457382	0.647397	0.998314	37.8383	43.6943	42.9567	60.5693
stu-miR8024b	46.2646	0.231967	0.507163	0.457382	0.647397	0.998314	37.8383	43.6943	42.9567	60.5693
stu-miR7994a	38.0052	-0.236834	0.518085	-0.457133	0.647575	0.998314	36.9154	48.5492	26.9532	39.603
stu-miR7994b-3p	38.0052	-0.236834	0.518085	-0.457133	0.647575	0.998314	36.9154	48.5492	26.9532	39.603
stu-miR7997a	1.23813	-0.140801	0.309151	-0.455443	0.648791	0.998314	1.84577	1.94197	0	1.16479
stu-miR7997b	1.23813	-0.140801	0.309151	-0.455443	0.648791	0.998314	1.84577	1.94197	0	1.16479
stu-miR8028-3p	2.87339	0.192832	0.427886	0.450662	0.652233	0.998314	1.84577	1.94197	4.21144	3.49438
stu-miR169e-5p	42.2082	0.231109	0.516888	0.447116	0.654791	0.998314	48.913	25.2456	53.9064	40.7678
stu-miR172a-5p	40.7547	-0.241116	0.539751	-0.446716	0.65508	0.998314	11.9975	81.5626	19.3726	50.0862
stu-miR8004	34.3258	-0.231569	0.522194	-0.443454	0.657437	0.998314	46.1443	31.0715	28.6378	31.4494
stu-miR399j-3p	22.4751	-0.236761	0.536424	-0.441369	0.658946	0.998314	52.6045	0.970984	17.688	18.6367
stu-miR399k-3p	22.4751	-0.236761	0.536424	-0.441369	0.658946	0.998314	52.6045	0.970984	17.688	18.6367
stu-miR399l-3p	22.4751	-0.236761	0.536424	-0.441369	0.658946	0.998314	52.6045	0.970984	17.688	18.6367
stu-miR399m-3p	22.4751	-0.236761	0.536424	-0.441369	0.658946	0.998314	52.6045	0.970984	17.688	18.6367
stu-miR399n-3p	22.4751	-0.236761	0.536424	-0.441369	0.658946	0.998314	52.6045	0.970984	17.688	18.6367
stu-miR399o-3p	22.4751	-0.236761	0.536424	-0.441369	0.658946	0.998314	52.6045	0.970984	17.688	18.6367
stu-miR396-3p	37.5728	0.231874	0.528367	0.43885	0.66077	0.998314	35.0697	30.1005	21.0572	64.0637
stu-miR3627-5p	4.01072	-0.202417	0.46413	-0.436122	0.662748	0.998314	6.4602	3.88393	3.36915	2.32959
stu-miR160a-3p	25.1823	-0.232692	0.542678	-0.428785	0.668079	0.998314	16.612	41.7523	35.3761	6.98877
stu-miR162a-5p	64.0727	0.208535	0.488382	0.426991	0.669386	0.998314	59.0647	56.317	79.175	61.7341
stu-miR162b-5p	64.0727	0.208535	0.488382	0.426991	0.669386	0.998314	59.0647	56.317	79.175	61.7341
stu-miR166c-5p	6.18344	-0.212084	0.50064	-0.423626	0.671838	0.998314	3.69154	11.6518	5.89601	3.49438
stu-miR482a-3p	731.799	0.195092	0.464157	0.420314	0.674256	0.998314	347.005	986.519	604.762	988.91
stu-miR8048-5p	0.926785	-0.109582	0.276596	-0.396181	0.691971	0.998314	0.922886	1.94197	0.842288	0
stu-miR8018	3.73544	-0.176349	0.450424	-0.391518	0.695415	0.998314	2.76866	6.79688	4.21144	1.16479
stu-miR408b-5p	1.57475	-0.119728	0.309431	-0.386929	0.698809	0.998314	4.61443	0	1.68458	0
stu-miR8014-3p	70.6049	-0.186311	0.485601	-0.383672	0.701222	0.998314	70.1394	83.5046	53.0641	75.7116
stu-miR8022	1.61898	0.127456	0.336011	0.379321	0.704449	0.998314	0	1.94197	3.36915	1.16479
stu-miR8044-3p	43.9948	-0.193024	0.512598	-0.37656	0.7065	0.998314	61.8334	34.9554	39.5875	39.603
stu-miR7122-5p	12.5422	0.197687	0.537237	0.36797	0.712895	0.998314	7.38309	13.5938	5.89601	23.2959
stu-miR8008b	61.2019	-0.183558	0.502208	-0.365503	0.714736	0.998314	67.3707	66.0269	34.5338	76.8764
stu-miR6149-5p	7667.47	-0.150714	0.41281	-0.365092	0.715043	0.998314	7739.32	8565.05	5551.52	8814
stu-miR8040-3p	15.3574	0.194832	0.538976	0.361487	0.717736	0.998314	2.76866	23.3036	20.2149	15.1423
stu-miR6027	1687.85	-0.14406	0.409252	-0.352007	0.724833	0.998314	1778.4	1800.2	1326.6	1846.2
stu-miR319b	433.804	-0.154362	0.438946	-0.351665	0.725089	0.998314	337.776	588.416	475.892	333.131
stu-miR7989	4.24534	-0.164512	0.47025	-0.349839	0.726459	0.998314	4.61443	5.8259	4.21144	2.32959
stu-miR8023	93.1424	0.161096	0.477475	0.337391	0.735822	0.998314	90.4429	81.5626	72.4367	128.127
stu-miR7991a	8.53437	-0.176142	0.526135	-0.334785	0.737787	0.998314	11.9975	7.76787	5.05373	9.31835
stu-miR7991b	8.53437	-0.176142	0.526135	-0.334785	0.737787	0.998314	11.9975	7.76787	5.05373	9.31835
stu-miR7991c	8.53437	-0.176142	0.526135	-0.334785	0.737787	0.998314	11.9975	7.76787	5.05373	9.31835
stu-miR1886h	7.24778	-0.172759	0.517193	-0.334033	0.738355	0.998314	10.1517	6.79688	5.05373	6.98877
stu-miR8049-3p	4.33799	-0.153943	0.472715	-0.325658	0.744683	0.998314	3.69154	6.79688	3.36915	3.49438
stu-miR8021	145.171	0.142665	0.454624	0.313809	0.753666	0.998314	110.746	161.183	170.142	138.611
stu-miR6024-5p	18.4568	-0.169226	0.54308	-0.311605	0.755341	0.998314	8.30598	33.0134	18.5303	13.9775
stu-miR7122-3p	148.367	0.145794	0.475769	0.306439	0.75927	0.998314	78.4453	198.081	145.716	171.225
stu-miR156f-5p	68.3529	-0.155711	0.514035	-0.302919	0.761951	0.998314	45.2214	102.924	92.6516	32.6142
stu-miR167a-3p	0.210572	0.0680217	0.225422	0.301753	0.76284	0.998314	0	0	0.842288	0
stu-miR384-3p	0.291199	0.0680217	0.225422	0.301753	0.76284	0.998314	0	0	0	1.16479
stu-miR7981-5p	0.210572	0.0680217	0.225422	0.301753	0.76284	0.998314	0	0	0.842288	0
stu-miR8005a	0.291199	0.0680217	0.225422	0.301753	0.76284	0.998314	0	0	0	1.16479
stu-miR8005b-3p	0.291199	0.0680217	0.225422	0.301753	0.76284	0.998314	0	0	0	1.16479
stu-miR8005c	0.291199	0.0680217	0.225422	0.301753	0.76284	0.998314	0	0	0	1.16479
stu-miR8051-5p	0.210572	0.0680217	0.225422	0.301753	0.76284	0.998314	0	0	0.842288	0
stu-miR399i-3p	35.4957	-0.163212	0.542687	-0.300748	0.763607	0.998314	71.0622	7.76787	48.0104	15.1423
stu-miR5303a	12.2608	-0.16123	0.540361	-0.298375	0.765417	0.998314	12.9204	14.5648	7.58059	13.9775
stu-miR5303b	12.2608	-0.16123	0.540361	-0.298375	0.765417	0.998314	12.9204	14.5648	7.58059	13.9775
stu-miR5303c	12.2608	-0.16123	0.540361	-0.298375	0.765417	0.998314	12.9204	14.5648	7.58059	13.9775
stu-miR5303d	12.2608	-0.16123	0.540361	-0.298375	0.765417	0.998314	12.9204	14.5648	7.58059	13.9775
stu-miR8001b-5p	159.26	-0.133027	0.464398	-0.286451	0.774533	0.998314	175.348	162.154	96.8631	202.674
stu-miR167c-3p	286.936	-0.128573	0.457132	-0.281259	0.778512	0.998314	305.475	301.976	380.714	159.577
stu-miR169f-3p	0.230722	-0.0621256	0.225422	-0.275597	0.782857	0.998314	0.922886	0	0	0
stu-miR1886g-3p	0.230722	-0.0621256	0.225422	-0.275597	0.782857	0.998314	0.922886	0	0	0
stu-miR1886i-3p	0.230722	-0.0621256	0.225422	-0.275597	0.782857	0.998314	0.922886	0	0	0
stu-miR1886g-5p	40.6723	-0.141342	0.513892	-0.275043	0.783284	0.998314	39.6841	47.5782	31.1646	44.2622
stu-miR169a-5p	42.5363	0.138039	0.515441	0.267807	0.788848	0.998314	49.8359	29.1295	53.9064	37.2734
stu-miR169b-5p	42.5363	0.138039	0.515441	0.267807	0.788848	0.998314	49.8359	29.1295	53.9064	37.2734
stu-miR169c-5p	42.5363	0.138039	0.515441	0.267807	0.788848	0.998314	49.8359	29.1295	53.9064	37.2734
stu-miR169d-5p	42.5363	0.138039	0.515441	0.267807	0.788848	0.998314	49.8359	29.1295	53.9064	37.2734
stu-miR7993a	8.83759	-0.13829	0.527964	-0.261931	0.793374	0.998314	11.0746	8.73885	5.05373	10.4831
stu-miR7993b-3p	8.83759	-0.13829	0.527964	-0.261931	0.793374	0.998314	11.0746	8.73885	5.05373	10.4831
stu-miR7993c	8.83759	-0.13829	0.527964	-0.261931	0.793374	0.998314	11.0746	8.73885	5.05373	10.4831
stu-miR7993d	8.83759	-0.13829	0.527964	-0.261931	0.793374	0.998314	11.0746	8.73885	5.05373	10.4831
stu-miR482b-5p	18.7878	-0.141762	0.542289	-0.261414	0.793773	0.998314	13.8433	27.1875	14.3189	19.8015
stu-miR8029	10.928	0.137107	0.531719	0.257857	0.796517	0.998314	4.61443	14.5648	5.89601	18.6367
stu-miR7990a	11.2213	0.138523	0.538576	0.257202	0.797023	0.998314	8.30598	11.6518	10.9497	13.9775
stu-miR169e-3p	5.82312	-0.124814	0.501315	-0.248973	0.803382	0.998314	6.4602	6.79688	4.21144	5.82397
stu-miR7988	77.091	-0.126801	0.509705	-0.248774	0.803536	0.998314	78.4453	85.4466	30.3224	114.15
stu-miR156h-3p	0.732492	0.0608035	0.251833	0.241444	0.809211	0.998314	0.922886	0	0.842288	1.16479
stu-miR156i-3p	0.732492	0.0608035	0.251833	0.241444	0.809211	0.998314	0.922886	0	0.842288	1.16479
stu-miR156j-3p	0.732492	0.0608035	0.251833	0.241444	0.809211	0.998314	0.922886	0	0.842288	1.16479
stu-miR156k-3p	0.732492	0.0608035	0.251833	0.241444	0.809211	0.998314	0.922886	0	0.842288	1.16479
stu-miR8013	11.958	-0.128884	0.538811	-0.239201	0.81095	0.998314	17.5348	8.73885	7.58059	13.9775
stu-miR169c-3p	0.684039	-0.0584419	0.245209	-0.238335	0.811622	0.998314	0.922886	0.970984	0.842288	0
stu-miR5303j	13.6323	0.127839	0.542072	0.235833	0.813562	0.998314	11.9975	12.6228	10.1075	19.8015
stu-miR7986	1.33504	0.0675818	0.290846	0.232363	0.816256	0.998314	1.84577	0	0	3.49438
stu-miR7983-5p	0.744516	0.0583722	0.253379	0.230375	0.817801	0.998314	0	0.970984	0.842288	1.16479
stu-miR8037	7.0484	0.116946	0.512627	0.22813	0.819545	0.998314	5.53732	6.79688	4.21144	11.6479
stu-miR172c-3p	1.26644	0.0726645	0.327967	0.22156	0.824656	0.998314	0.922886	0.970984	0.842288	2.32959
stu-miR8003	20.2574	-0.116807	0.540619	-0.216061	0.82894	0.998314	23.995	19.4197	14.3189	23.2959
stu-miR8039	34.5246	-0.113048	0.523825	-0.215813	0.829134	0.998314	29.5324	43.6943	25.2686	39.603
stu-miR8007a-3p	1.25441	0.0656691	0.307283	0.213709	0.830774	0.998314	1.84577	0	0.842288	2.32959
stu-miR5303g	22.5072	-0.114709	0.538808	-0.212894	0.83141	0.998314	27.6866	20.3907	15.1612	26.7903
stu-miR5303i	22.5072	-0.114709	0.538808	-0.212894	0.83141	0.998314	27.6866	20.3907	15.1612	26.7903
stu-miR8034	16.5207	0.112124	0.543083	0.206458	0.836434	0.998314	13.8433	16.5067	10.1075	25.6255
stu-miR8042	9.19368	-0.105104	0.525233	-0.200109	0.841395	0.998314	3.69154	16.5067	8.42288	8.15356
stu-miR8044-5p	16.9652	-0.106866	0.542572	-0.196962	0.843858	0.998314	8.30598	28.1585	9.26516	22.1311
stu-miR8009	9.85015	0.104923	0.534582	0.19627	0.844398	0.998314	9.22886	8.73885	10.9497	10.4831
stu-miR8008a	10.2914	0.100423	0.536137	0.187309	0.851419	0.998314	10.1517	8.73885	11.792	10.4831
stu-miR8000	354.825	0.0768472	0.419969	0.182983	0.854811	0.998314	353.465	333.047	364.711	368.075
stu-miR482d-5p	19.8163	-0.0961559	0.542563	-0.177225	0.859331	0.998314	9.22886	33.0134	6.7383	30.2847
stu-miR171d-5p	4.22944	0.0810941	0.469877	0.172586	0.862977	0.998314	4.61443	2.91295	5.89601	3.49438
stu-miR8002-3p	2.78764	0.0696191	0.417175	0.166882	0.867463	0.998314	0.922886	3.88393	1.68458	4.65918
stu-miR8038a-3p	0.764666	-0.0425326	0.255778	-0.166287	0.867931	0.998314	0.922886	0.970984	0	1.16479
stu-miR8038b-3p	0.764666	-0.0425326	0.255778	-0.166287	0.867931	0.998314	0.922886	0.970984	0	1.16479
stu-miR5303e	60.0964	0.0812969	0.515864	0.157594	0.874777	0.998314	52.6045	62.1429	27.7955	97.8427
stu-miR8026	444.167	-0.0692706	0.440775	-0.157156	0.875122	0.998314	442.985	471.898	286.378	575.408
stu-miR7990b	92.7689	0.0790574	0.505716	0.156328	0.875775	0.998314	92.2886	85.4466	39.5875	153.753
stu-miR399i-5p	10.7785	-0.079951	0.52521	-0.152227	0.879008	0.998314	21.2264	1.94197	11.792	8.15356
stu-miR8025-5p	14.4546	-0.0811573	0.541804	-0.149791	0.88093	0.998314	7.38309	23.3036	14.3189	12.8127
stu-miR7980b-3p	514.442	0.0681069	0.458212	0.148636	0.881841	0.998314	584.187	412.668	295.643	765.27
stu-miR8032a-5p	9.09361	0.0775322	0.53064	0.146111	0.883834	0.998314	10.1517	6.79688	10.1075	9.31835
stu-miR8032b-5p	9.09361	0.0775322	0.53064	0.146111	0.883834	0.998314	10.1517	6.79688	10.1075	9.31835
stu-miR8032c	9.09361	0.0775322	0.53064	0.146111	0.883834	0.998314	10.1517	6.79688	10.1075	9.31835
stu-miR8032d-5p	9.09361	0.0775322	0.53064	0.146111	0.883834	0.998314	10.1517	6.79688	10.1075	9.31835
stu-miR8032e-5p	9.09361	0.0775322	0.53064	0.146111	0.883834	0.998314	10.1517	6.79688	10.1075	9.31835
stu-miR8032f-5p	9.09361	0.0775322	0.53064	0.146111	0.883834	0.998314	10.1517	6.79688	10.1075	9.31835
stu-miR8032g-5p	9.09361	0.0775322	0.53064	0.146111	0.883834	0.998314	10.1517	6.79688	10.1075	9.31835
stu-miR8036-3p	674.296	0.0660488	0.459607	0.143707	0.885732	0.998314	347.928	960.303	573.598	815.356
stu-miR8031	37.958	-0.0736343	0.516701	-0.142509	0.886678	0.998314	33.2239	45.6362	34.5338	38.4382
stu-miR8036-5p	111.557	-0.0696173	0.505832	-0.137629	0.890533	0.998314	62.7563	167.98	54.7487	160.742
stu-miR8016	11.6261	0.0741528	0.539382	0.137477	0.890654	0.998314	8.30598	13.5938	11.792	12.8127
stu-miR393-5p	157.408	-0.0616173	0.450793	-0.136686	0.891279	0.998314	150.43	172.835	124.659	181.708
stu-miR8033-3p	3.06256	-0.0573286	0.420495	-0.136336	0.891556	0.998314	0.922886	5.8259	0.842288	4.65918
stu-miR7984d-3p	18.8592	-0.0699921	0.542027	-0.12913	0.897255	0.998314	25.8408	13.5938	18.5303	17.4719
stu-miR8017	6.0139	0.0596836	0.496608	0.120183	0.904339	0.998314	9.22886	1.94197	5.89601	6.98877
stu-miR7997c	13.0006	0.0642669	0.54065	0.11887	0.905379	0.998314	11.9975	12.6228	7.58059	19.8015
stu-miR8025-3p	1.65115	0.0383983	0.336948	0.113959	0.90927	0.998314	0	2.91295	2.52686	1.16479
stu-miR8048-3p	10.3489	0.0564297	0.535233	0.10543	0.916034	0.998314	11.9975	7.76787	13.4766	8.15356
stu-miR8011a-3p	324.706	-0.0394222	0.453171	-0.0869921	0.930678	0.998314	312.858	347.612	194.568	443.787
stu-miR482c	2892.15	-0.0394652	0.457134	-0.0863317	0.931203	0.998314	1568.91	4317.96	2166.36	3515.35
stu-miR7983-3p	201.185	-0.0378475	0.446726	-0.084722	0.932482	0.998314	222.416	186.429	152.454	243.442
stu-miR1919-3p	320.601	0.0345862	0.43415	0.0796641	0.936504	0.998314	249.179	382.568	357.13	293.528
stu-miR8012	6.87086	-0.039799	0.513064	-0.0775712	0.938169	0.998314	5.53732	8.73885	5.05373	8.15356
stu-miR8040-5p	1.27456	-0.0208907	0.285957	-0.0730552	0.941762	0.998314	2.76866	0	0	2.32959
stu-miR399g-3p	299.296	-0.0364934	0.52652	-0.0693104	0.944743	0.998314	535.274	75.7367	486	100.172
stu-miR7982a	6.38147	-0.0322635	0.506565	-0.0636908	0.949216	0.998314	8.30598	4.85492	4.21144	8.15356
stu-miR7982b	6.38147	-0.0322635	0.506565	-0.0636908	0.949216	0.998314	8.30598	4.85492	4.21144	8.15356
stu-miR8032b-3p	3.5857	-0.02801	0.450605	-0.0621609	0.950435	0.998314	5.53732	1.94197	3.36915	3.49438
stu-miR8032f-3p	3.5857	-0.02801	0.450605	-0.0621609	0.950435	0.998314	5.53732	1.94197	3.36915	3.49438
stu-miR8032g-3p	3.5857	-0.02801	0.450605	-0.0621609	0.950435	0.998314	5.53732	1.94197	3.36915	3.49438
stu-miR8020	55.9815	0.0311768	0.504827	0.0617575	0.950756	0.998314	50.7587	59.23	37.0607	76.8764
stu-miR6149-3p	214.278	0.0269745	0.459121	0.0587524	0.953149	0.998314	173.503	249.543	144.031	290.034
stu-miR8030-5p	10.471	-0.0234979	0.530027	-0.0443335	0.964639	0.998314	17.5348	3.88393	13.4766	6.98877
stu-miR8033-5p	13.5234	0.0234258	0.542163	0.043208	0.965536	0.998314	12.9204	13.5938	10.1075	17.4719
stu-miR8024a-5p	1.80851	-0.0147899	0.345244	-0.042839	0.96583	0.998314	2.76866	0.970984	0	3.49438
stu-miR164-3p	1.7772	-0.014069	0.345181	-0.0407584	0.967489	0.998314	2.76866	0.970984	3.36915	0
stu-miR167d-3p	0.906636	-0.00998327	0.252808	-0.0394896	0.9685	0.998314	0	1.94197	1.68458	0
stu-miR7980b-5p	6.33605	0.0184217	0.501853	0.0367074	0.970718	0.998314	5.53732	6.79688	2.52686	10.4831
stu-miR167a-5p	13.9381	0.0180116	0.542351	0.0332103	0.973507	0.998314	11.0746	16.5067	17.688	10.4831
stu-miR167b-5p	13.9381	0.0180116	0.542351	0.0332103	0.973507	0.998314	11.0746	16.5067	17.688	10.4831
stu-miR167c-5p	13.9381	0.0180116	0.542351	0.0332103	0.973507	0.998314	11.0746	16.5067	17.688	10.4831
stu-miR167d-5p	13.9381	0.0180116	0.542351	0.0332103	0.973507	0.998314	11.0746	16.5067	17.688	10.4831
stu-miR8032d-3p	0.533944	0.00682949	0.226791	0.0301136	0.975976	0.998314	0	0.970984	0	1.16479
stu-miR398a-3p	246.92	0.00903871	0.49886	0.0181187	0.985544	0.998314	322.087	169.922	405.983	89.6892
stu-miR7992-5p	401.055	-0.00622959	0.41761	-0.0149172	0.988098	0.998314	404.224	400.045	414.405	385.547
stu-miR8038a-5p	0.987262	0.00340999	0.281062	0.0121325	0.99032	0.998314	0	1.94197	0.842288	1.16479
stu-miR8038b-5p	0.987262	0.00340999	0.281062	0.0121325	0.99032	0.998314	0	1.94197	0.842288	1.16479
stu-miR7992-3p	3.31043	-0.00485373	0.441116	-0.0110033	0.991221	0.998314	1.84577	4.85492	4.21144	2.32959
stu-miR1886a	1.86985	-0.00333672	0.375478	-0.0088866	0.99291	0.998314	1.84577	1.94197	2.52686	1.16479
stu-miR1886b	1.86985	-0.00333672	0.375478	-0.0088866	0.99291	0.998314	1.84577	1.94197	2.52686	1.16479
stu-miR1886c	1.86985	-0.00333672	0.375478	-0.0088866	0.99291	0.998314	1.84577	1.94197	2.52686	1.16479
stu-miR1886d	1.86985	-0.00333672	0.375478	-0.0088866	0.99291	0.998314	1.84577	1.94197	2.52686	1.16479
stu-miR1886e	1.86985	-0.00333672	0.375478	-0.0088866	0.99291	0.998314	1.84577	1.94197	2.52686	1.16479
stu-miR1886f	1.86985	-0.00333672	0.375478	-0.0088866	0.99291	0.998314	1.84577	1.94197	2.52686	1.16479
stu-miR7984c-3p	0.453318	-0.000941224	0.226056	-0.00416368	0.996678	0.998314	0	0.970984	0.842288	0
stu-miR5303h	22.798	-0.00113639	0.537854	-0.00211282	0.998314	0.998314	20.3035	25.2456	17.688	27.9551
stu-miR169a-3p	0	NA	NA	NA	NA	NA	0	0	0	0
stu-miR169b-3p	0	NA	NA	NA	NA	NA	0	0	0	0
stu-miR172c-5p	0	NA	NA	NA	NA	NA	0	0	0	0
stu-miR3627-3p	0	NA	NA	NA	NA	NA	0	0	0	0
stu-miR395a	0	NA	NA	NA	NA	NA	0	0	0	0
stu-miR395b	0	NA	NA	NA	NA	NA	0	0	0	0
stu-miR395c	0	NA	NA	NA	NA	NA	0	0	0	0
stu-miR395d	0	NA	NA	NA	NA	NA	0	0	0	0
stu-miR395e	0	NA	NA	NA	NA	NA	0	0	0	0
stu-miR395f	0	NA	NA	NA	NA	NA	0	0	0	0
stu-miR395g	0	NA	NA	NA	NA	NA	0	0	0	0
stu-miR395h	0	NA	NA	NA	NA	NA	0	0	0	0
stu-miR395i	0	NA	NA	NA	NA	NA	0	0	0	0
stu-miR395j	0	NA	NA	NA	NA	NA	0	0	0	0
stu-miR397-3p	0	NA	NA	NA	NA	NA	0	0	0	0
stu-miR398b-5p	0	NA	NA	NA	NA	NA	0	0	0	0
stu-miR408a-5p	0	NA	NA	NA	NA	NA	0	0	0	0
stu-miR4376-3p	0	NA	NA	NA	NA	NA	0	0	0	0
stu-miR7979	0	NA	NA	NA	NA	NA	0	0	0	0
stu-miR7984b-3p	0	NA	NA	NA	NA	NA	0	0	0	0
stu-miR7994b-5p	0	NA	NA	NA	NA	NA	0	0	0	0
stu-miR7999-5p	0	NA	NA	NA	NA	NA	0	0	0	0
stu-miR8001b-3p	0	NA	NA	NA	NA	NA	0	0	0	0
stu-miR8002-5p	0	NA	NA	NA	NA	NA	0	0	0	0
stu-miR8005b-5p	0	NA	NA	NA	NA	NA	0	0	0	0
stu-miR8006-3p	0	NA	NA	NA	NA	NA	0	0	0	0
stu-miR8007b-3p	0	NA	NA	NA	NA	NA	0	0	0	0
stu-miR8011b-5p	0	NA	NA	NA	NA	NA	0	0	0	0
stu-miR8019-5p	0	NA	NA	NA	NA	NA	0	0	0	0
stu-miR8028-5p	0	NA	NA	NA	NA	NA	0	0	0	0
stu-miR8032a-3p	0	NA	NA	NA	NA	NA	0	0	0	0
stu-miR8032e-3p	0	NA	NA	NA	NA	NA	0	0	0	0
stu-miR8035	0	NA	NA	NA	NA	NA	0	0	0	0
stu-miR8041a-5p	0	NA	NA	NA	NA	NA	0	0	0	0
stu-miR8041b-5p	0	NA	NA	NA	NA	NA	0	0	0	0
stu-miR8045	0	NA	NA	NA	NA	NA	0	0	0	0
stu-miR8046-3p	0	NA	NA	NA	NA	NA	0	0	0	0
stu-miR8050-3p	0	NA	NA	NA	NA	NA	0	0	0	0
stu-miR8051-3p	0	NA	NA	NA	NA	NA	0	0	0	0
