# Supplementary material for: Genome-wide transcriptome analysis reveals small RNA profiles involved in early stages of stolon-to-tuber transitions in potato under photoperiodic conditions
Source: BMC Plant Biol. 2018 Nov 16;18:284. doi: 10.1186/s12870-018-1501-4 (PMC6238349; doi:10.1186/s12870-018-1501-4)
Supplement: Supplementary file 6 — Table S5. psRNA targets- Conserved and Novel miRNAs (XLSX 217 kb) [file 12870_2018_1501_MOESM6_ESM.xlsx]

## Sheet: Conserved miRNAs and targets
Table S5. psRNA targets- Conserved miRNAs and their targets.
miRNA accession	Target accession	Expectation	UPE$	miRNA start	miRNA end	Target start	Target end	miRNA aligned fragment	Target aligned fragment	Inhibition	Multiplicity
stu-miR156a	PGSC0003DMT400076399	0	-1	1	21	1599	1619	UUGACAGAAGAUAGAGAGCAC	AUGCUCUCUAUCUUCUGUCAA	Cleavage	1
stu-miR156b	PGSC0003DMT400076399	0	-1	1	21	1599	1619	UUGACAGAAGAUAGAGAGCAC	AUGCUCUCUAUCUUCUGUCAA	Cleavage	1
stu-miR156c	PGSC0003DMT400076399	0	-1	1	21	1599	1619	UUGACAGAAGAUAGAGAGCAC	AUGCUCUCUAUCUUCUGUCAA	Cleavage	1
stu-miR156d-5p	PGSC0003DMT400076399	0	-1	1	21	1599	1619	UUGACAGAAGAUAGAGAGCAC	AUGCUCUCUAUCUUCUGUCAA	Cleavage	1
stu-miR160a-5p	PGSC0003DMT400020874	0	-1	1	21	1751	1771	UGCCUGGCUCCCUGUAUGCCA	AGGCAUACAGGGAGCCAGGCA	Cleavage	1
stu-miR160a-5p	PGSC0003DMT400062489	0	-1	1	21	1488	1508	UGCCUGGCUCCCUGUAUGCCA	AGGCAUACAGGGAGCCAGGCA	Cleavage	1
stu-miR160b	PGSC0003DMT400020874	0	-1	1	21	1751	1771	UGCCUGGCUCCCUGUAUGCCA	AGGCAUACAGGGAGCCAGGCA	Cleavage	1
stu-miR160b	PGSC0003DMT400062489	0	-1	1	21	1488	1508	UGCCUGGCUCCCUGUAUGCCA	AGGCAUACAGGGAGCCAGGCA	Cleavage	1
stu-miR164-5p	PGSC0003DMT400058975	0	-1	1	21	1998	2018	UGGAGAAGCAGGGCACAUGCU	AGCAUGUGCCCUGCUUCUCCA	Cleavage	1
stu-miR164-5p	PGSC0003DMT400058974	0	-1	1	21	2003	2023	UGGAGAAGCAGGGCACAUGCU	AGCAUGUGCCCUGCUUCUCCA	Cleavage	1
stu-miR164-5p	PGSC0003DMT400058976	0	-1	1	21	2090	2110	UGGAGAAGCAGGGCACAUGCU	AGCAUGUGCCCUGCUUCUCCA	Cleavage	1
stu-miR164-5p	PGSC0003DMT400058973	0	-1	1	21	2355	2375	UGGAGAAGCAGGGCACAUGCU	AGCAUGUGCCCUGCUUCUCCA	Cleavage	1
stu-miR169a-5p	PGSC0003DMT400005711	0	-1	1	20	1938	1957	UAGCCAAGGAUGACUUGCCU	AGGCAAGUCAUCCUUGGCUA	Cleavage	1
stu-miR169a-5p	PGSC0003DMT400005710	0	-1	1	20	2119	2138	UAGCCAAGGAUGACUUGCCU	AGGCAAGUCAUCCUUGGCUA	Cleavage	1
stu-miR169a-5p	PGSC0003DMT400005712	0	-1	1	20	2837	2856	UAGCCAAGGAUGACUUGCCU	AGGCAAGUCAUCCUUGGCUA	Cleavage	1
stu-miR169a-5p	PGSC0003DMT400005713	0	-1	1	20	2943	2962	UAGCCAAGGAUGACUUGCCU	AGGCAAGUCAUCCUUGGCUA	Cleavage	1
stu-miR169b-5p	PGSC0003DMT400005711	0	-1	1	20	1938	1957	UAGCCAAGGAUGACUUGCCU	AGGCAAGUCAUCCUUGGCUA	Cleavage	1
stu-miR169b-5p	PGSC0003DMT400005710	0	-1	1	20	2119	2138	UAGCCAAGGAUGACUUGCCU	AGGCAAGUCAUCCUUGGCUA	Cleavage	1
stu-miR169b-5p	PGSC0003DMT400005712	0	-1	1	20	2837	2856	UAGCCAAGGAUGACUUGCCU	AGGCAAGUCAUCCUUGGCUA	Cleavage	1
stu-miR169b-5p	PGSC0003DMT400005713	0	-1	1	20	2943	2962	UAGCCAAGGAUGACUUGCCU	AGGCAAGUCAUCCUUGGCUA	Cleavage	1
stu-miR169c-5p	PGSC0003DMT400005711	0	-1	1	20	1938	1957	UAGCCAAGGAUGACUUGCCU	AGGCAAGUCAUCCUUGGCUA	Cleavage	1
stu-miR169c-5p	PGSC0003DMT400005710	0	-1	1	20	2119	2138	UAGCCAAGGAUGACUUGCCU	AGGCAAGUCAUCCUUGGCUA	Cleavage	1
stu-miR169c-5p	PGSC0003DMT400005712	0	-1	1	20	2837	2856	UAGCCAAGGAUGACUUGCCU	AGGCAAGUCAUCCUUGGCUA	Cleavage	1
stu-miR169c-5p	PGSC0003DMT400005713	0	-1	1	20	2943	2962	UAGCCAAGGAUGACUUGCCU	AGGCAAGUCAUCCUUGGCUA	Cleavage	1
stu-miR169d-5p	PGSC0003DMT400005711	0	-1	1	20	1938	1957	UAGCCAAGGAUGACUUGCCU	AGGCAAGUCAUCCUUGGCUA	Cleavage	1
stu-miR169d-5p	PGSC0003DMT400005710	0	-1	1	20	2119	2138	UAGCCAAGGAUGACUUGCCU	AGGCAAGUCAUCCUUGGCUA	Cleavage	1
stu-miR169d-5p	PGSC0003DMT400005712	0	-1	1	20	2837	2856	UAGCCAAGGAUGACUUGCCU	AGGCAAGUCAUCCUUGGCUA	Cleavage	1
stu-miR169d-5p	PGSC0003DMT400005713	0	-1	1	20	2943	2962	UAGCCAAGGAUGACUUGCCU	AGGCAAGUCAUCCUUGGCUA	Cleavage	1
stu-miR169e-5p	PGSC0003DMT400005711	0	-1	1	20	1938	1957	UAGCCAAGGAUGACUUGCCU	AGGCAAGUCAUCCUUGGCUA	Cleavage	1
stu-miR169e-5p	PGSC0003DMT400005710	0	-1	1	20	2119	2138	UAGCCAAGGAUGACUUGCCU	AGGCAAGUCAUCCUUGGCUA	Cleavage	1
stu-miR169e-5p	PGSC0003DMT400005712	0	-1	1	20	2837	2856	UAGCCAAGGAUGACUUGCCU	AGGCAAGUCAUCCUUGGCUA	Cleavage	1
stu-miR169e-5p	PGSC0003DMT400005713	0	-1	1	20	2943	2962	UAGCCAAGGAUGACUUGCCU	AGGCAAGUCAUCCUUGGCUA	Cleavage	1
stu-miR169f-5p	PGSC0003DMT400005711	0	-1	1	20	1938	1957	UAGCCAAGGAUGACUUGCCU	AGGCAAGUCAUCCUUGGCUA	Cleavage	1
stu-miR169f-5p	PGSC0003DMT400005710	0	-1	1	20	2119	2138	UAGCCAAGGAUGACUUGCCU	AGGCAAGUCAUCCUUGGCUA	Cleavage	1
stu-miR169f-5p	PGSC0003DMT400005712	0	-1	1	20	2837	2856	UAGCCAAGGAUGACUUGCCU	AGGCAAGUCAUCCUUGGCUA	Cleavage	1
stu-miR169f-5p	PGSC0003DMT400005713	0	-1	1	20	2943	2962	UAGCCAAGGAUGACUUGCCU	AGGCAAGUCAUCCUUGGCUA	Cleavage	1
stu-miR169g	PGSC0003DMT400005711	0	-1	1	20	1938	1957	UAGCCAAGGAUGACUUGCCU	AGGCAAGUCAUCCUUGGCUA	Cleavage	1
stu-miR169g	PGSC0003DMT400005710	0	-1	1	20	2119	2138	UAGCCAAGGAUGACUUGCCU	AGGCAAGUCAUCCUUGGCUA	Cleavage	1
stu-miR169g	PGSC0003DMT400005712	0	-1	1	20	2837	2856	UAGCCAAGGAUGACUUGCCU	AGGCAAGUCAUCCUUGGCUA	Cleavage	1
stu-miR169g	PGSC0003DMT400005713	0	-1	1	20	2943	2962	UAGCCAAGGAUGACUUGCCU	AGGCAAGUCAUCCUUGGCUA	Cleavage	1
stu-miR169h	PGSC0003DMT400005711	0	-1	1	20	1938	1957	UAGCCAAGGAUGACUUGCCU	AGGCAAGUCAUCCUUGGCUA	Cleavage	1
stu-miR169h	PGSC0003DMT400005710	0	-1	1	20	2119	2138	UAGCCAAGGAUGACUUGCCU	AGGCAAGUCAUCCUUGGCUA	Cleavage	1
stu-miR169h	PGSC0003DMT400005712	0	-1	1	20	2837	2856	UAGCCAAGGAUGACUUGCCU	AGGCAAGUCAUCCUUGGCUA	Cleavage	1
stu-miR169h	PGSC0003DMT400005713	0	-1	1	20	2943	2962	UAGCCAAGGAUGACUUGCCU	AGGCAAGUCAUCCUUGGCUA	Cleavage	1
stu-miR1919-5p	PGSC0003DMT400005795	0	-1	1	21	314	334	UGUCGCAGAUGACUUUCGCCC	AUGCGAAAGUCAUCUGCGACA	Cleavage	1
stu-miR1919-5p	PGSC0003DMT400005792	0	-1	1	21	278	298	UGUCGCAGAUGACUUUCGCCC	AUGCGAAAGUCAUCUGCGACA	Cleavage	1
stu-miR319-3p	PGSC0003DMT400014421	0	-1	1	21	1835	1855	UUGGACUGAAGGGUUCCCUUC	GAAGGGAACCCUUCAGUCCAA	Cleavage	1
stu-miR319-3p	PGSC0003DMT400014422	0	-1	1	21	2451	2471	UUGGACUGAAGGGUUCCCUUC	GAAGGGAACCCUUCAGUCCAA	Cleavage	1
stu-miR397-5p	PGSC0003DMT400001824	0	-1	1	21	713	733	AUUGAGUGCAGCGUUGAUGAC	AUCAUCAACGCUGCACUCAAU	Cleavage	1
stu-miR408a-3p	PGSC0003DMT400047125	0	-1	1	21	2942	2962	UGCACAGCCUCUUCCCUGGUU	AACCAGGGAAGAGGCUGUGCA	Cleavage	1
stu-miR408a-3p	PGSC0003DMT400047126	0	-1	1	21	2863	2883	UGCACAGCCUCUUCCCUGGUU	AACCAGGGAAGAGGCUGUGCA	Cleavage	1
stu-miR408a-3p	PGSC0003DMT400047127	0	-1	1	21	2788	2808	UGCACAGCCUCUUCCCUGGUU	AACCAGGGAAGAGGCUGUGCA	Cleavage	1
stu-miR408a-5p	PGSC0003DMT400047127	0	-1	1	21	2840	2860	ACAGGGACGAGGCAGCGCAUG	CAUGCGCUGCCUCGUCCCUGU	Cleavage	1
stu-miR408a-5p	PGSC0003DMT400047126	0	-1	1	21	2915	2935	ACAGGGACGAGGCAGCGCAUG	CAUGCGCUGCCUCGUCCCUGU	Cleavage	1
stu-miR408a-5p	PGSC0003DMT400047125	0	-1	1	21	2994	3014	ACAGGGACGAGGCAGCGCAUG	CAUGCGCUGCCUCGUCCCUGU	Cleavage	1
stu-miR4376-3p	PGSC0003DMT400053560	0	-1	1	20	867	886	GCAUCAUACUCCUGCAUAUU	AAUAUGCAGGAGUAUGAUGC	Cleavage	1
stu-miR4376-5p	PGSC0003DMT400053560	0	-1	1	21	934	954	UACGCAGGAGAGAUGAUGCUG	CAGCAUCAUCUCUCCUGCGUA	Cleavage	1
stu-miR479	PGSC0003DMT400031475	0	-1	1	21	533	553	UGAGCCGAACCAAUAUCACUC	GAGUGAUAUUGGUUCGGCUCA	Cleavage	1
stu-miR482b-3p	PGSC0003DMT400079093	0	-1	1	22	2601	2622	UUACCGAUUCCCCCCAUUCCAA	UUGGAAUGGGGGGAAUCGGUAA	Cleavage	1
stu-miR482b-5p	PGSC0003DMT400079093	0	-1	1	21	2662	2682	GGAGUGGGUGGCAUGGUAAGA	UCUUACCAUGCCACCCACUCC	Cleavage	1
stu-miR482e-3p	PGSC0003DMT400079092	0	-1	1	22	3163	3184	UCUUGCCAAUACCGCCCAUUCC	GGAAUGGGCGGUAUUGGCAAGA	Cleavage	1
stu-miR482e-5p	PGSC0003DMT400079092	0	-1	1	21	3213	3233	AGUGGGUGGUGUGGUAAGAUU	AAUCUUACCACACCACCCACU	Cleavage	1
stu-miR5303a	PGSC0003DMT400039941	0	-1	1	24	1365	1388	UUUUGGAGAAUCCGACACGCACCC	GGGUGCGUGUCGGAUUCUCCAAAA	Cleavage	1
stu-miR5303a	PGSC0003DMT400071727	0	-1	1	24	883	906	UUUUGGAGAAUCCGACACGCACCC	GGGUGCGUGUCGGAUUCUCCAAAA	Cleavage	1
stu-miR5303a	PGSC0003DMT400015423	0	-1	1	24	1495	1518	UUUUGGAGAAUCCGACACGCACCC	GGGUGCGUGUCGGAUUCUCCAAAA	Cleavage	1
stu-miR5303a	PGSC0003DMT400049692	0	-1	1	24	142	165	UUUUGGAGAAUCCGACACGCACCC	UGGUGCGUGUCGGAUUCUCCAAAA	Cleavage	3
stu-miR5303a	PGSC0003DMT400049692	0	-1	1	24	1147	1170	UUUUGGAGAAUCCGACACGCACCC	UGGUGCGUGUCGGAUUCUCCAAAA	Cleavage	3
stu-miR5303a	PGSC0003DMT400049692	0	-1	1	24	2152	2175	UUUUGGAGAAUCCGACACGCACCC	UGGUGCGUGUCGGAUUCUCCAAAA	Cleavage	3
stu-miR5303a	PGSC0003DMT400038441	0	-1	1	24	1491	1514	UUUUGGAGAAUCCGACACGCACCC	GGAUGCGUGUCGGAUUCUCCAAAA	Cleavage	1
stu-miR5303a	PGSC0003DMT400038443	0	-1	1	24	1491	1514	UUUUGGAGAAUCCGACACGCACCC	GGAUGCGUGUCGGAUUCUCCAAAA	Cleavage	1
stu-miR5303a	PGSC0003DMT400038444	0	-1	1	24	1491	1514	UUUUGGAGAAUCCGACACGCACCC	GGAUGCGUGUCGGAUUCUCCAAAA	Cleavage	1
stu-miR5303a	PGSC0003DMT400038442	0	-1	1	24	1491	1514	UUUUGGAGAAUCCGACACGCACCC	GGAUGCGUGUCGGAUUCUCCAAAA	Cleavage	1
stu-miR5303a	PGSC0003DMT400038440	0	-1	1	24	1491	1514	UUUUGGAGAAUCCGACACGCACCC	GGAUGCGUGUCGGAUUCUCCAAAA	Cleavage	1
stu-miR5303a	PGSC0003DMT400035619	0	-1	1	24	1	24	UUUUGGAGAAUCCGACACGCACCC	AUGUGCGUGUCGGAUUCUCCAAAA	Cleavage	1
stu-miR5303a	PGSC0003DMT400039552	0	-1	1	24	200	223	UUUUGGAGAAUCCGACACGCACCC	GCACCCGUGUCGGAUUCUCCAAAA	Cleavage	1
stu-miR5303a	PGSC0003DMT400011800	0	-1	1	24	1749	1772	UUUUGGAGAAUCCGACACGCACCC	GCACCCGUGUCGGAUUCUCCAAAA	Cleavage	1
stu-miR5303a	PGSC0003DMT400043766	0	-1	1	24	524	547	UUUUGGAGAAUCCGACACGCACCC	ACACCCGUGUCGGAUUCUCCAAAA	Cleavage	1
stu-miR5303b	PGSC0003DMT400039941	0	-1	1	24	1365	1388	UUUUGGAGAAUCCGACACGCACCC	GGGUGCGUGUCGGAUUCUCCAAAA	Cleavage	1
stu-miR5303b	PGSC0003DMT400071727	0	-1	1	24	883	906	UUUUGGAGAAUCCGACACGCACCC	GGGUGCGUGUCGGAUUCUCCAAAA	Cleavage	1
stu-miR5303b	PGSC0003DMT400015423	0	-1	1	24	1495	1518	UUUUGGAGAAUCCGACACGCACCC	GGGUGCGUGUCGGAUUCUCCAAAA	Cleavage	1
stu-miR5303b	PGSC0003DMT400049692	0	-1	1	24	142	165	UUUUGGAGAAUCCGACACGCACCC	UGGUGCGUGUCGGAUUCUCCAAAA	Cleavage	3
stu-miR5303b	PGSC0003DMT400049692	0	-1	1	24	1147	1170	UUUUGGAGAAUCCGACACGCACCC	UGGUGCGUGUCGGAUUCUCCAAAA	Cleavage	3
stu-miR5303b	PGSC0003DMT400049692	0	-1	1	24	2152	2175	UUUUGGAGAAUCCGACACGCACCC	UGGUGCGUGUCGGAUUCUCCAAAA	Cleavage	3
stu-miR5303b	PGSC0003DMT400038441	0	-1	1	24	1491	1514	UUUUGGAGAAUCCGACACGCACCC	GGAUGCGUGUCGGAUUCUCCAAAA	Cleavage	1
stu-miR5303b	PGSC0003DMT400038443	0	-1	1	24	1491	1514	UUUUGGAGAAUCCGACACGCACCC	GGAUGCGUGUCGGAUUCUCCAAAA	Cleavage	1
stu-miR5303b	PGSC0003DMT400038444	0	-1	1	24	1491	1514	UUUUGGAGAAUCCGACACGCACCC	GGAUGCGUGUCGGAUUCUCCAAAA	Cleavage	1
stu-miR5303b	PGSC0003DMT400038442	0	-1	1	24	1491	1514	UUUUGGAGAAUCCGACACGCACCC	GGAUGCGUGUCGGAUUCUCCAAAA	Cleavage	1
stu-miR5303b	PGSC0003DMT400038440	0	-1	1	24	1491	1514	UUUUGGAGAAUCCGACACGCACCC	GGAUGCGUGUCGGAUUCUCCAAAA	Cleavage	1
stu-miR5303b	PGSC0003DMT400035619	0	-1	1	24	1	24	UUUUGGAGAAUCCGACACGCACCC	AUGUGCGUGUCGGAUUCUCCAAAA	Cleavage	1
stu-miR5303b	PGSC0003DMT400039552	0	-1	1	24	200	223	UUUUGGAGAAUCCGACACGCACCC	GCACCCGUGUCGGAUUCUCCAAAA	Cleavage	1
stu-miR5303b	PGSC0003DMT400011800	0	-1	1	24	1749	1772	UUUUGGAGAAUCCGACACGCACCC	GCACCCGUGUCGGAUUCUCCAAAA	Cleavage	1
stu-miR5303b	PGSC0003DMT400043766	0	-1	1	24	524	547	UUUUGGAGAAUCCGACACGCACCC	ACACCCGUGUCGGAUUCUCCAAAA	Cleavage	1
stu-miR5303c	PGSC0003DMT400039941	0	-1	1	24	1365	1388	UUUUGGAGAAUCCGACACGCACCC	GGGUGCGUGUCGGAUUCUCCAAAA	Cleavage	1
stu-miR5303c	PGSC0003DMT400071727	0	-1	1	24	883	906	UUUUGGAGAAUCCGACACGCACCC	GGGUGCGUGUCGGAUUCUCCAAAA	Cleavage	1
stu-miR5303c	PGSC0003DMT400015423	0	-1	1	24	1495	1518	UUUUGGAGAAUCCGACACGCACCC	GGGUGCGUGUCGGAUUCUCCAAAA	Cleavage	1
stu-miR5303c	PGSC0003DMT400049692	0	-1	1	24	142	165	UUUUGGAGAAUCCGACACGCACCC	UGGUGCGUGUCGGAUUCUCCAAAA	Cleavage	3
stu-miR5303c	PGSC0003DMT400049692	0	-1	1	24	1147	1170	UUUUGGAGAAUCCGACACGCACCC	UGGUGCGUGUCGGAUUCUCCAAAA	Cleavage	3
stu-miR5303c	PGSC0003DMT400049692	0	-1	1	24	2152	2175	UUUUGGAGAAUCCGACACGCACCC	UGGUGCGUGUCGGAUUCUCCAAAA	Cleavage	3
stu-miR5303c	PGSC0003DMT400038441	0	-1	1	24	1491	1514	UUUUGGAGAAUCCGACACGCACCC	GGAUGCGUGUCGGAUUCUCCAAAA	Cleavage	1
stu-miR5303c	PGSC0003DMT400038443	0	-1	1	24	1491	1514	UUUUGGAGAAUCCGACACGCACCC	GGAUGCGUGUCGGAUUCUCCAAAA	Cleavage	1
stu-miR5303c	PGSC0003DMT400038444	0	-1	1	24	1491	1514	UUUUGGAGAAUCCGACACGCACCC	GGAUGCGUGUCGGAUUCUCCAAAA	Cleavage	1
stu-miR5303c	PGSC0003DMT400038442	0	-1	1	24	1491	1514	UUUUGGAGAAUCCGACACGCACCC	GGAUGCGUGUCGGAUUCUCCAAAA	Cleavage	1
stu-miR5303c	PGSC0003DMT400038440	0	-1	1	24	1491	1514	UUUUGGAGAAUCCGACACGCACCC	GGAUGCGUGUCGGAUUCUCCAAAA	Cleavage	1
stu-miR5303c	PGSC0003DMT400035619	0	-1	1	24	1	24	UUUUGGAGAAUCCGACACGCACCC	AUGUGCGUGUCGGAUUCUCCAAAA	Cleavage	1
stu-miR5303c	PGSC0003DMT400039552	0	-1	1	24	200	223	UUUUGGAGAAUCCGACACGCACCC	GCACCCGUGUCGGAUUCUCCAAAA	Cleavage	1
stu-miR5303c	PGSC0003DMT400011800	0	-1	1	24	1749	1772	UUUUGGAGAAUCCGACACGCACCC	GCACCCGUGUCGGAUUCUCCAAAA	Cleavage	1
stu-miR5303c	PGSC0003DMT400043766	0	-1	1	24	524	547	UUUUGGAGAAUCCGACACGCACCC	ACACCCGUGUCGGAUUCUCCAAAA	Cleavage	1
stu-miR5303d	PGSC0003DMT400039941	0	-1	1	24	1365	1388	UUUUGGAGAAUCCGACACGCACCC	GGGUGCGUGUCGGAUUCUCCAAAA	Cleavage	1
stu-miR5303d	PGSC0003DMT400071727	0	-1	1	24	883	906	UUUUGGAGAAUCCGACACGCACCC	GGGUGCGUGUCGGAUUCUCCAAAA	Cleavage	1
stu-miR5303d	PGSC0003DMT400015423	0	-1	1	24	1495	1518	UUUUGGAGAAUCCGACACGCACCC	GGGUGCGUGUCGGAUUCUCCAAAA	Cleavage	1
stu-miR5303d	PGSC0003DMT400049692	0	-1	1	24	142	165	UUUUGGAGAAUCCGACACGCACCC	UGGUGCGUGUCGGAUUCUCCAAAA	Cleavage	3
stu-miR5303d	PGSC0003DMT400049692	0	-1	1	24	1147	1170	UUUUGGAGAAUCCGACACGCACCC	UGGUGCGUGUCGGAUUCUCCAAAA	Cleavage	3
stu-miR5303d	PGSC0003DMT400049692	0	-1	1	24	2152	2175	UUUUGGAGAAUCCGACACGCACCC	UGGUGCGUGUCGGAUUCUCCAAAA	Cleavage	3
stu-miR5303d	PGSC0003DMT400038441	0	-1	1	24	1491	1514	UUUUGGAGAAUCCGACACGCACCC	GGAUGCGUGUCGGAUUCUCCAAAA	Cleavage	1
stu-miR5303d	PGSC0003DMT400038443	0	-1	1	24	1491	1514	UUUUGGAGAAUCCGACACGCACCC	GGAUGCGUGUCGGAUUCUCCAAAA	Cleavage	1
stu-miR5303d	PGSC0003DMT400038444	0	-1	1	24	1491	1514	UUUUGGAGAAUCCGACACGCACCC	GGAUGCGUGUCGGAUUCUCCAAAA	Cleavage	1
stu-miR5303d	PGSC0003DMT400038442	0	-1	1	24	1491	1514	UUUUGGAGAAUCCGACACGCACCC	GGAUGCGUGUCGGAUUCUCCAAAA	Cleavage	1
stu-miR5303d	PGSC0003DMT400038440	0	-1	1	24	1491	1514	UUUUGGAGAAUCCGACACGCACCC	GGAUGCGUGUCGGAUUCUCCAAAA	Cleavage	1
stu-miR5303d	PGSC0003DMT400035619	0	-1	1	24	1	24	UUUUGGAGAAUCCGACACGCACCC	AUGUGCGUGUCGGAUUCUCCAAAA	Cleavage	1
stu-miR5303d	PGSC0003DMT400039552	0	-1	1	24	200	223	UUUUGGAGAAUCCGACACGCACCC	GCACCCGUGUCGGAUUCUCCAAAA	Cleavage	1
stu-miR5303d	PGSC0003DMT400011800	0	-1	1	24	1749	1772	UUUUGGAGAAUCCGACACGCACCC	GCACCCGUGUCGGAUUCUCCAAAA	Cleavage	1
stu-miR5303d	PGSC0003DMT400043766	0	-1	1	24	524	547	UUUUGGAGAAUCCGACACGCACCC	ACACCCGUGUCGGAUUCUCCAAAA	Cleavage	1
stu-miR5303e	PGSC0003DMT400069354	0	-1	1	24	61	84	UUUUGGAGAAUCUGACACGGGUGU	GCACCCGUGUCAGAUUCUCCAAAA	Cleavage	1
stu-miR5303e	PGSC0003DMT400002639	0	-1	1	24	308	333	UUUUGGAGAAUCUGACACGGG--UGU	ACGGGUGCGUGUCAGAUUCUCCAAAA	Cleavage	1
stu-miR5303f	PGSC0003DMT400069354	0	-1	1	24	63	86	AUUUUUGGAGAAUCUGACACGGGU	ACCCGUGUCAGAUUCUCCAAAAAU	Cleavage	1
stu-miR5303f	PGSC0003DMT400079891	0	-1	1	24	1097	1120	AUUUUUGGAGAAUCUGACACGGGU	ACCCUUGUCAGAUUCUCCAAAAAU	Cleavage	1
stu-miR5303g	PGSC0003DMT400011837	0	-1	1	24	731	754	AUAUUUUUGAAGAGUCUGAGCAAC	GUUGCUCAGACUCUUCAAAAAUAU	Cleavage	1
stu-miR5303g	PGSC0003DMT400058718	0	-1	1	24	1277	1300	AUAUUUUUGAAGAGUCUGAGCAAC	GUUGCUCAGACUCUUCAAAAAUAU	Cleavage	1
stu-miR5303g	PGSC0003DMT400058719	0	-1	1	24	1282	1305	AUAUUUUUGAAGAGUCUGAGCAAC	GUUGCUCAGACUCUUCAAAAAUAU	Cleavage	1
stu-miR5303g	PGSC0003DMT400061003	0	-1	1	24	1515	1538	AUAUUUUUGAAGAGUCUGAGCAAC	GUUGUUCAGACUCUUCAAAAAUAU	Cleavage	1
stu-miR5303g	PGSC0003DMT400080354	0	-1	1	24	822	845	AUAUUUUUGAAGAGUCUGAGCAAC	AUUGCUCAGACUCUUCAAAAAUAU	Cleavage	1
stu-miR5303g	PGSC0003DMT400080355	0	-1	1	24	1154	1177	AUAUUUUUGAAGAGUCUGAGCAAC	AUUGCUCAGACUCUUCAAAAAUAU	Cleavage	1
stu-miR5303h	PGSC0003DMT400021545	0	-1	1	24	398	421	AACAUUUUUGAAGAGUCUGAGCAA	UUGUUCAGACUCUUCAAAAAUGUU	Cleavage	1
stu-miR5303h	PGSC0003DMT400021541	0	-1	1	24	2100	2123	AACAUUUUUGAAGAGUCUGAGCAA	UUGUUCAGACUCUUCAAAAAUGUU	Cleavage	1
stu-miR5303h	PGSC0003DMT400021540	0	-1	1	24	2234	2257	AACAUUUUUGAAGAGUCUGAGCAA	UUGUUCAGACUCUUCAAAAAUGUU	Cleavage	1
stu-miR5303i	PGSC0003DMT400011837	0	-1	1	24	731	754	AUAUUUUUGAAGAGUCUGAGCAAC	GUUGCUCAGACUCUUCAAAAAUAU	Cleavage	1
stu-miR5303i	PGSC0003DMT400058718	0	-1	1	24	1277	1300	AUAUUUUUGAAGAGUCUGAGCAAC	GUUGCUCAGACUCUUCAAAAAUAU	Cleavage	1
stu-miR5303i	PGSC0003DMT400058719	0	-1	1	24	1282	1305	AUAUUUUUGAAGAGUCUGAGCAAC	GUUGCUCAGACUCUUCAAAAAUAU	Cleavage	1
stu-miR5303i	PGSC0003DMT400061003	0	-1	1	24	1515	1538	AUAUUUUUGAAGAGUCUGAGCAAC	GUUGUUCAGACUCUUCAAAAAUAU	Cleavage	1
stu-miR5303i	PGSC0003DMT400080354	0	-1	1	24	822	845	AUAUUUUUGAAGAGUCUGAGCAAC	AUUGCUCAGACUCUUCAAAAAUAU	Cleavage	1
stu-miR5303i	PGSC0003DMT400080355	0	-1	1	24	1154	1177	AUAUUUUUGAAGAGUCUGAGCAAC	AUUGCUCAGACUCUUCAAAAAUAU	Cleavage	1
stu-miR5303j	PGSC0003DMT400061003	0	-1	1	24	1516	1539	AAUAUUUUUGAAGAGUCUGAGCAA	UUGUUCAGACUCUUCAAAAAUAUU	Cleavage	1
stu-miR6022	PGSC0003DMT400010940	0	-1	1	21	1072	1092	UGGAAGGGAGAAUAUCCAGGA	UCCUGGAUAUUCUCCCUUCCA	Cleavage	1
stu-miR6022	PGSC0003DMT400010939	0	-1	1	21	1072	1092	UGGAAGGGAGAAUAUCCAGGA	UCCUGGAUAUUCUCCCUUCCA	Cleavage	1
stu-miR6025	PGSC0003DMT400007426	0	-1	1	22	864	885	UACCAACAAUUGAGAUAACAUC	GAUGUUAUCUCAAUUGUUGGUA	Cleavage	1
stu-miR7997a	PGSC0003DMT400022896	0	-1	1	21	830	850	AUGCUGCUCGGACUCUUCAAA	UUUGAAGAGUCCGAGCAGCAU	Cleavage	1
stu-miR7997b	PGSC0003DMT400022896	0	-1	1	21	830	850	AUGCUGCUCGGACUCUUCAAA	UUUGAAGAGUCCGAGCAGCAU	Cleavage	1
stu-miR7997c	PGSC0003DMT400037326	0	-1	1	24	1040	1063	AUAUUGCUCGGACUCUUCAAAAAU	AUUAUUGAAGAGUCCGAGCAAUAU	Cleavage	2
stu-miR7997c	PGSC0003DMT400037326	0	-1	1	24	659	682	AUAUUGCUCGGACUCUUCAAAAAU	AGAAGUGAAGAGUCCGAGCAAUAU	Cleavage	2
stu-miR7997c	PGSC0003DMT400037325	0	-1	1	24	1088	1111	AUAUUGCUCGGACUCUUCAAAAAU	AUUAUUGAAGAGUCCGAGCAAUAU	Cleavage	2
stu-miR7997c	PGSC0003DMT400037325	0	-1	1	24	707	730	AUAUUGCUCGGACUCUUCAAAAAU	AGAAGUGAAGAGUCCGAGCAAUAU	Cleavage	2
stu-miR8001a	PGSC0003DMT400061776	0	-1	1	24	742	765	UCCUGGGGAUUAGUAUGAAAAUUC	GGAUUUUCAUACUAAUCCCCAGGA	Cleavage	1
stu-miR8004	PGSC0003DMT400062204	0	-1	1	24	677	700	AGGGGUUGUGUAUGUGUUUGGCCU	UGGCCAAACACAUACACAACCCCU	Cleavage	1
stu-miR8004	PGSC0003DMT400062209	0	-1	1	24	1042	1065	AGGGGUUGUGUAUGUGUUUGGCCU	UGGCCAAACACAUACACAACCCCU	Cleavage	1
stu-miR8004	PGSC0003DMT400062210	0	-1	1	24	1886	1909	AGGGGUUGUGUAUGUGUUUGGCCU	UGGCCAAACACAUACACAACCCCU	Cleavage	1
stu-miR8004	PGSC0003DMT400062205	0	-1	1	24	1966	1989	AGGGGUUGUGUAUGUGUUUGGCCU	UGGCCAAACACAUACACAACCCCU	Cleavage	1
stu-miR156e	PGSC0003DMT400056372	1	-1	1	20	712	731	UGACAGAAGAGAGUGAGCAC	GUGCUCUCUCUCUUCUGUCA	Cleavage	1
stu-miR156e	PGSC0003DMT400056373	1	-1	1	20	1012	1031	UGACAGAAGAGAGUGAGCAC	GUGCUCUCUCUCUUCUGUCA	Cleavage	1
stu-miR156e	PGSC0003DMT400056374	1	-1	1	20	1156	1175	UGACAGAAGAGAGUGAGCAC	GUGCUCUCUCUCUUCUGUCA	Cleavage	1
stu-miR156e	PGSC0003DMT400068752	1	-1	1	20	1129	1148	UGACAGAAGAGAGUGAGCAC	GUGCUCUCUCUCUUCUGUCA	Cleavage	1
stu-miR156e	PGSC0003DMT400029751	1	-1	1	20	1296	1315	UGACAGAAGAGAGUGAGCAC	GUGCUCUCUCUCUUCUGUCA	Cleavage	1
stu-miR156e	PGSC0003DMT400059813	1	-1	1	20	1207	1226	UGACAGAAGAGAGUGAGCAC	GUGCUCUCUCUCUUCUGUCA	Cleavage	1
stu-miR156e	PGSC0003DMT400029749	1	-1	1	20	1409	1428	UGACAGAAGAGAGUGAGCAC	GUGCUCUCUCUCUUCUGUCA	Cleavage	1
stu-miR156e	PGSC0003DMT400084734	1	-1	1	20	1549	1568	UGACAGAAGAGAGUGAGCAC	GUGCUCUCUCUCUUCUGUCA	Cleavage	1
stu-miR156e	PGSC0003DMT400029750	1	-1	1	20	1597	1616	UGACAGAAGAGAGUGAGCAC	GUGCUCUCUCUCUUCUGUCA	Cleavage	1
stu-miR156e	PGSC0003DMT400072746	1	-1	1	20	1449	1468	UGACAGAAGAGAGUGAGCAC	GUGCUCUCUCUCUUCUGUCA	Cleavage	1
stu-miR156e	PGSC0003DMT400029748	1	-1	1	20	1710	1729	UGACAGAAGAGAGUGAGCAC	GUGCUCUCUCUCUUCUGUCA	Cleavage	1
stu-miR156e	PGSC0003DMT400072745	1	-1	1	20	1449	1468	UGACAGAAGAGAGUGAGCAC	GUGCUCUCUCUCUUCUGUCA	Cleavage	1
stu-miR156e	PGSC0003DMT400084733	1	-1	1	20	3579	3598	UGACAGAAGAGAGUGAGCAC	GUGCUCUCUCUCUUCUGUCA	Cleavage	1
stu-miR156e	PGSC0003DMT400082790	1	-1	1	20	371	390	UGACAGAAGAGAGUGAGCAC	UUGCUCUCUCUCUUCUGUCA	Cleavage	1
stu-miR156e	PGSC0003DMT400082789	1	-1	1	20	542	561	UGACAGAAGAGAGUGAGCAC	UUGCUCUCUCUCUUCUGUCA	Cleavage	1
stu-miR156e	PGSC0003DMT400063045	1	-1	1	20	1622	1641	UGACAGAAGAGAGUGAGCAC	AUGCUCUCUCUCUUCUGUCA	Cleavage	1
stu-miR156e	PGSC0003DMT400063046	1	-1	1	20	1622	1641	UGACAGAAGAGAGUGAGCAC	AUGCUCUCUCUCUUCUGUCA	Cleavage	1
stu-miR156f-5p	PGSC0003DMT400072746	1	-1	1	20	1450	1469	CUGACAGAAGAGAGUGAGCA	UGCUCUCUCUCUUCUGUCAG	Cleavage	1
stu-miR156f-5p	PGSC0003DMT400072745	1	-1	1	20	1450	1469	CUGACAGAAGAGAGUGAGCA	UGCUCUCUCUCUUCUGUCAG	Cleavage	1
stu-miR156g-5p	PGSC0003DMT400056372	1	-1	1	20	712	731	UGACAGAAGAGAGUGAGCAC	GUGCUCUCUCUCUUCUGUCA	Cleavage	1
stu-miR156g-5p	PGSC0003DMT400056373	1	-1	1	20	1012	1031	UGACAGAAGAGAGUGAGCAC	GUGCUCUCUCUCUUCUGUCA	Cleavage	1
stu-miR156g-5p	PGSC0003DMT400056374	1	-1	1	20	1156	1175	UGACAGAAGAGAGUGAGCAC	GUGCUCUCUCUCUUCUGUCA	Cleavage	1
stu-miR156g-5p	PGSC0003DMT400068752	1	-1	1	20	1129	1148	UGACAGAAGAGAGUGAGCAC	GUGCUCUCUCUCUUCUGUCA	Cleavage	1
stu-miR156g-5p	PGSC0003DMT400029751	1	-1	1	20	1296	1315	UGACAGAAGAGAGUGAGCAC	GUGCUCUCUCUCUUCUGUCA	Cleavage	1
stu-miR156g-5p	PGSC0003DMT400059813	1	-1	1	20	1207	1226	UGACAGAAGAGAGUGAGCAC	GUGCUCUCUCUCUUCUGUCA	Cleavage	1
stu-miR156g-5p	PGSC0003DMT400029749	1	-1	1	20	1409	1428	UGACAGAAGAGAGUGAGCAC	GUGCUCUCUCUCUUCUGUCA	Cleavage	1
stu-miR156g-5p	PGSC0003DMT400084734	1	-1	1	20	1549	1568	UGACAGAAGAGAGUGAGCAC	GUGCUCUCUCUCUUCUGUCA	Cleavage	1
stu-miR156g-5p	PGSC0003DMT400029750	1	-1	1	20	1597	1616	UGACAGAAGAGAGUGAGCAC	GUGCUCUCUCUCUUCUGUCA	Cleavage	1
stu-miR156g-5p	PGSC0003DMT400072746	1	-1	1	20	1449	1468	UGACAGAAGAGAGUGAGCAC	GUGCUCUCUCUCUUCUGUCA	Cleavage	1
stu-miR156g-5p	PGSC0003DMT400029748	1	-1	1	20	1710	1729	UGACAGAAGAGAGUGAGCAC	GUGCUCUCUCUCUUCUGUCA	Cleavage	1
stu-miR156g-5p	PGSC0003DMT400072745	1	-1	1	20	1449	1468	UGACAGAAGAGAGUGAGCAC	GUGCUCUCUCUCUUCUGUCA	Cleavage	1
stu-miR156g-5p	PGSC0003DMT400084733	1	-1	1	20	3579	3598	UGACAGAAGAGAGUGAGCAC	GUGCUCUCUCUCUUCUGUCA	Cleavage	1
stu-miR156g-5p	PGSC0003DMT400082790	1	-1	1	20	371	390	UGACAGAAGAGAGUGAGCAC	UUGCUCUCUCUCUUCUGUCA	Cleavage	1
stu-miR156g-5p	PGSC0003DMT400082789	1	-1	1	20	542	561	UGACAGAAGAGAGUGAGCAC	UUGCUCUCUCUCUUCUGUCA	Cleavage	1
stu-miR156g-5p	PGSC0003DMT400063045	1	-1	1	20	1622	1641	UGACAGAAGAGAGUGAGCAC	AUGCUCUCUCUCUUCUGUCA	Cleavage	1
stu-miR156g-5p	PGSC0003DMT400063046	1	-1	1	20	1622	1641	UGACAGAAGAGAGUGAGCAC	AUGCUCUCUCUCUUCUGUCA	Cleavage	1
stu-miR156h-5p	PGSC0003DMT400056372	1	-1	1	20	712	731	UGACAGAAGAGAGUGAGCAC	GUGCUCUCUCUCUUCUGUCA	Cleavage	1
stu-miR156h-5p	PGSC0003DMT400056373	1	-1	1	20	1012	1031	UGACAGAAGAGAGUGAGCAC	GUGCUCUCUCUCUUCUGUCA	Cleavage	1
stu-miR156h-5p	PGSC0003DMT400056374	1	-1	1	20	1156	1175	UGACAGAAGAGAGUGAGCAC	GUGCUCUCUCUCUUCUGUCA	Cleavage	1
stu-miR156h-5p	PGSC0003DMT400068752	1	-1	1	20	1129	1148	UGACAGAAGAGAGUGAGCAC	GUGCUCUCUCUCUUCUGUCA	Cleavage	1
stu-miR156h-5p	PGSC0003DMT400029751	1	-1	1	20	1296	1315	UGACAGAAGAGAGUGAGCAC	GUGCUCUCUCUCUUCUGUCA	Cleavage	1
stu-miR156h-5p	PGSC0003DMT400059813	1	-1	1	20	1207	1226	UGACAGAAGAGAGUGAGCAC	GUGCUCUCUCUCUUCUGUCA	Cleavage	1
stu-miR156h-5p	PGSC0003DMT400029749	1	-1	1	20	1409	1428	UGACAGAAGAGAGUGAGCAC	GUGCUCUCUCUCUUCUGUCA	Cleavage	1
stu-miR156h-5p	PGSC0003DMT400084734	1	-1	1	20	1549	1568	UGACAGAAGAGAGUGAGCAC	GUGCUCUCUCUCUUCUGUCA	Cleavage	1
stu-miR156h-5p	PGSC0003DMT400029750	1	-1	1	20	1597	1616	UGACAGAAGAGAGUGAGCAC	GUGCUCUCUCUCUUCUGUCA	Cleavage	1
stu-miR156h-5p	PGSC0003DMT400072746	1	-1	1	20	1449	1468	UGACAGAAGAGAGUGAGCAC	GUGCUCUCUCUCUUCUGUCA	Cleavage	1
stu-miR156h-5p	PGSC0003DMT400029748	1	-1	1	20	1710	1729	UGACAGAAGAGAGUGAGCAC	GUGCUCUCUCUCUUCUGUCA	Cleavage	1
stu-miR156h-5p	PGSC0003DMT400072745	1	-1	1	20	1449	1468	UGACAGAAGAGAGUGAGCAC	GUGCUCUCUCUCUUCUGUCA	Cleavage	1
stu-miR156h-5p	PGSC0003DMT400084733	1	-1	1	20	3579	3598	UGACAGAAGAGAGUGAGCAC	GUGCUCUCUCUCUUCUGUCA	Cleavage	1
stu-miR156h-5p	PGSC0003DMT400082790	1	-1	1	20	371	390	UGACAGAAGAGAGUGAGCAC	UUGCUCUCUCUCUUCUGUCA	Cleavage	1
stu-miR156h-5p	PGSC0003DMT400082789	1	-1	1	20	542	561	UGACAGAAGAGAGUGAGCAC	UUGCUCUCUCUCUUCUGUCA	Cleavage	1
stu-miR156h-5p	PGSC0003DMT400063045	1	-1	1	20	1622	1641	UGACAGAAGAGAGUGAGCAC	AUGCUCUCUCUCUUCUGUCA	Cleavage	1
stu-miR156h-5p	PGSC0003DMT400063046	1	-1	1	20	1622	1641	UGACAGAAGAGAGUGAGCAC	AUGCUCUCUCUCUUCUGUCA	Cleavage	1
stu-miR156i-5p	PGSC0003DMT400056372	1	-1	1	20	712	731	UGACAGAAGAGAGUGAGCAC	GUGCUCUCUCUCUUCUGUCA	Cleavage	1
stu-miR156i-5p	PGSC0003DMT400056373	1	-1	1	20	1012	1031	UGACAGAAGAGAGUGAGCAC	GUGCUCUCUCUCUUCUGUCA	Cleavage	1
stu-miR156i-5p	PGSC0003DMT400056374	1	-1	1	20	1156	1175	UGACAGAAGAGAGUGAGCAC	GUGCUCUCUCUCUUCUGUCA	Cleavage	1
stu-miR156i-5p	PGSC0003DMT400068752	1	-1	1	20	1129	1148	UGACAGAAGAGAGUGAGCAC	GUGCUCUCUCUCUUCUGUCA	Cleavage	1
stu-miR156i-5p	PGSC0003DMT400029751	1	-1	1	20	1296	1315	UGACAGAAGAGAGUGAGCAC	GUGCUCUCUCUCUUCUGUCA	Cleavage	1
stu-miR156i-5p	PGSC0003DMT400059813	1	-1	1	20	1207	1226	UGACAGAAGAGAGUGAGCAC	GUGCUCUCUCUCUUCUGUCA	Cleavage	1
stu-miR156i-5p	PGSC0003DMT400029749	1	-1	1	20	1409	1428	UGACAGAAGAGAGUGAGCAC	GUGCUCUCUCUCUUCUGUCA	Cleavage	1
stu-miR156i-5p	PGSC0003DMT400084734	1	-1	1	20	1549	1568	UGACAGAAGAGAGUGAGCAC	GUGCUCUCUCUCUUCUGUCA	Cleavage	1
stu-miR156i-5p	PGSC0003DMT400029750	1	-1	1	20	1597	1616	UGACAGAAGAGAGUGAGCAC	GUGCUCUCUCUCUUCUGUCA	Cleavage	1
stu-miR156i-5p	PGSC0003DMT400072746	1	-1	1	20	1449	1468	UGACAGAAGAGAGUGAGCAC	GUGCUCUCUCUCUUCUGUCA	Cleavage	1
stu-miR156i-5p	PGSC0003DMT400029748	1	-1	1	20	1710	1729	UGACAGAAGAGAGUGAGCAC	GUGCUCUCUCUCUUCUGUCA	Cleavage	1
stu-miR156i-5p	PGSC0003DMT400072745	1	-1	1	20	1449	1468	UGACAGAAGAGAGUGAGCAC	GUGCUCUCUCUCUUCUGUCA	Cleavage	1
stu-miR156i-5p	PGSC0003DMT400084733	1	-1	1	20	3579	3598	UGACAGAAGAGAGUGAGCAC	GUGCUCUCUCUCUUCUGUCA	Cleavage	1
stu-miR156i-5p	PGSC0003DMT400082790	1	-1	1	20	371	390	UGACAGAAGAGAGUGAGCAC	UUGCUCUCUCUCUUCUGUCA	Cleavage	1
stu-miR156i-5p	PGSC0003DMT400082789	1	-1	1	20	542	561	UGACAGAAGAGAGUGAGCAC	UUGCUCUCUCUCUUCUGUCA	Cleavage	1
stu-miR156i-5p	PGSC0003DMT400063045	1	-1	1	20	1622	1641	UGACAGAAGAGAGUGAGCAC	AUGCUCUCUCUCUUCUGUCA	Cleavage	1
stu-miR156i-5p	PGSC0003DMT400063046	1	-1	1	20	1622	1641	UGACAGAAGAGAGUGAGCAC	AUGCUCUCUCUCUUCUGUCA	Cleavage	1
stu-miR156j-5p	PGSC0003DMT400056372	1	-1	1	20	712	731	UGACAGAAGAGAGUGAGCAC	GUGCUCUCUCUCUUCUGUCA	Cleavage	1
stu-miR156j-5p	PGSC0003DMT400056373	1	-1	1	20	1012	1031	UGACAGAAGAGAGUGAGCAC	GUGCUCUCUCUCUUCUGUCA	Cleavage	1
stu-miR156j-5p	PGSC0003DMT400056374	1	-1	1	20	1156	1175	UGACAGAAGAGAGUGAGCAC	GUGCUCUCUCUCUUCUGUCA	Cleavage	1
stu-miR156j-5p	PGSC0003DMT400068752	1	-1	1	20	1129	1148	UGACAGAAGAGAGUGAGCAC	GUGCUCUCUCUCUUCUGUCA	Cleavage	1
stu-miR156j-5p	PGSC0003DMT400029751	1	-1	1	20	1296	1315	UGACAGAAGAGAGUGAGCAC	GUGCUCUCUCUCUUCUGUCA	Cleavage	1
stu-miR156j-5p	PGSC0003DMT400059813	1	-1	1	20	1207	1226	UGACAGAAGAGAGUGAGCAC	GUGCUCUCUCUCUUCUGUCA	Cleavage	1
stu-miR156j-5p	PGSC0003DMT400029749	1	-1	1	20	1409	1428	UGACAGAAGAGAGUGAGCAC	GUGCUCUCUCUCUUCUGUCA	Cleavage	1
stu-miR156j-5p	PGSC0003DMT400084734	1	-1	1	20	1549	1568	UGACAGAAGAGAGUGAGCAC	GUGCUCUCUCUCUUCUGUCA	Cleavage	1
stu-miR156j-5p	PGSC0003DMT400029750	1	-1	1	20	1597	1616	UGACAGAAGAGAGUGAGCAC	GUGCUCUCUCUCUUCUGUCA	Cleavage	1
stu-miR156j-5p	PGSC0003DMT400072746	1	-1	1	20	1449	1468	UGACAGAAGAGAGUGAGCAC	GUGCUCUCUCUCUUCUGUCA	Cleavage	1
stu-miR156j-5p	PGSC0003DMT400029748	1	-1	1	20	1710	1729	UGACAGAAGAGAGUGAGCAC	GUGCUCUCUCUCUUCUGUCA	Cleavage	1
stu-miR156j-5p	PGSC0003DMT400072745	1	-1	1	20	1449	1468	UGACAGAAGAGAGUGAGCAC	GUGCUCUCUCUCUUCUGUCA	Cleavage	1
stu-miR156j-5p	PGSC0003DMT400084733	1	-1	1	20	3579	3598	UGACAGAAGAGAGUGAGCAC	GUGCUCUCUCUCUUCUGUCA	Cleavage	1
stu-miR156j-5p	PGSC0003DMT400082790	1	-1	1	20	371	390	UGACAGAAGAGAGUGAGCAC	UUGCUCUCUCUCUUCUGUCA	Cleavage	1
stu-miR156j-5p	PGSC0003DMT400082789	1	-1	1	20	542	561	UGACAGAAGAGAGUGAGCAC	UUGCUCUCUCUCUUCUGUCA	Cleavage	1
stu-miR156j-5p	PGSC0003DMT400063045	1	-1	1	20	1622	1641	UGACAGAAGAGAGUGAGCAC	AUGCUCUCUCUCUUCUGUCA	Cleavage	1
stu-miR156j-5p	PGSC0003DMT400063046	1	-1	1	20	1622	1641	UGACAGAAGAGAGUGAGCAC	AUGCUCUCUCUCUUCUGUCA	Cleavage	1
stu-miR156k-5p	PGSC0003DMT400056372	1	-1	1	20	712	731	UGACAGAAGAGAGUGAGCAC	GUGCUCUCUCUCUUCUGUCA	Cleavage	1
stu-miR156k-5p	PGSC0003DMT400056373	1	-1	1	20	1012	1031	UGACAGAAGAGAGUGAGCAC	GUGCUCUCUCUCUUCUGUCA	Cleavage	1
stu-miR156k-5p	PGSC0003DMT400056374	1	-1	1	20	1156	1175	UGACAGAAGAGAGUGAGCAC	GUGCUCUCUCUCUUCUGUCA	Cleavage	1
stu-miR156k-5p	PGSC0003DMT400068752	1	-1	1	20	1129	1148	UGACAGAAGAGAGUGAGCAC	GUGCUCUCUCUCUUCUGUCA	Cleavage	1
stu-miR156k-5p	PGSC0003DMT400029751	1	-1	1	20	1296	1315	UGACAGAAGAGAGUGAGCAC	GUGCUCUCUCUCUUCUGUCA	Cleavage	1
stu-miR156k-5p	PGSC0003DMT400059813	1	-1	1	20	1207	1226	UGACAGAAGAGAGUGAGCAC	GUGCUCUCUCUCUUCUGUCA	Cleavage	1
stu-miR156k-5p	PGSC0003DMT400029749	1	-1	1	20	1409	1428	UGACAGAAGAGAGUGAGCAC	GUGCUCUCUCUCUUCUGUCA	Cleavage	1
stu-miR156k-5p	PGSC0003DMT400084734	1	-1	1	20	1549	1568	UGACAGAAGAGAGUGAGCAC	GUGCUCUCUCUCUUCUGUCA	Cleavage	1
stu-miR156k-5p	PGSC0003DMT400029750	1	-1	1	20	1597	1616	UGACAGAAGAGAGUGAGCAC	GUGCUCUCUCUCUUCUGUCA	Cleavage	1
stu-miR156k-5p	PGSC0003DMT400072746	1	-1	1	20	1449	1468	UGACAGAAGAGAGUGAGCAC	GUGCUCUCUCUCUUCUGUCA	Cleavage	1
stu-miR156k-5p	PGSC0003DMT400029748	1	-1	1	20	1710	1729	UGACAGAAGAGAGUGAGCAC	GUGCUCUCUCUCUUCUGUCA	Cleavage	1
stu-miR156k-5p	PGSC0003DMT400072745	1	-1	1	20	1449	1468	UGACAGAAGAGAGUGAGCAC	GUGCUCUCUCUCUUCUGUCA	Cleavage	1
stu-miR156k-5p	PGSC0003DMT400084733	1	-1	1	20	3579	3598	UGACAGAAGAGAGUGAGCAC	GUGCUCUCUCUCUUCUGUCA	Cleavage	1
stu-miR156k-5p	PGSC0003DMT400082790	1	-1	1	20	371	390	UGACAGAAGAGAGUGAGCAC	UUGCUCUCUCUCUUCUGUCA	Cleavage	1
stu-miR156k-5p	PGSC0003DMT400082789	1	-1	1	20	542	561	UGACAGAAGAGAGUGAGCAC	UUGCUCUCUCUCUUCUGUCA	Cleavage	1
stu-miR156k-5p	PGSC0003DMT400063045	1	-1	1	20	1622	1641	UGACAGAAGAGAGUGAGCAC	AUGCUCUCUCUCUUCUGUCA	Cleavage	1
stu-miR156k-5p	PGSC0003DMT400063046	1	-1	1	20	1622	1641	UGACAGAAGAGAGUGAGCAC	AUGCUCUCUCUCUUCUGUCA	Cleavage	1
stu-miR160a-5p	PGSC0003DMT400055519	1	-1	1	21	2013	2033	UGCCUGGCUCCCUGUAUGCCA	UGGCAUGCAGGGAGCCAGGCA	Cleavage	1
stu-miR160a-5p	PGSC0003DMT400055522	1	-1	1	21	2013	2033	UGCCUGGCUCCCUGUAUGCCA	UGGCAUGCAGGGAGCCAGGCA	Cleavage	1
stu-miR160a-5p	PGSC0003DMT400055521	1	-1	1	21	2013	2033	UGCCUGGCUCCCUGUAUGCCA	UGGCAUGCAGGGAGCCAGGCA	Cleavage	1
stu-miR160a-5p	PGSC0003DMT400055520	1	-1	1	21	319	339	UGCCUGGCUCCCUGUAUGCCA	UGGCAUGCAGGGAGCCAGGCA	Cleavage	1
stu-miR160a-5p	PGSC0003DMT400045323	1	-1	1	21	224	244	UGCCUGGCUCCCUGUAUGCCA	UGGCAUGCAGGGAGCCAGGCA	Cleavage	1
stu-miR160b	PGSC0003DMT400055519	1	-1	1	21	2013	2033	UGCCUGGCUCCCUGUAUGCCA	UGGCAUGCAGGGAGCCAGGCA	Cleavage	1
stu-miR160b	PGSC0003DMT400055522	1	-1	1	21	2013	2033	UGCCUGGCUCCCUGUAUGCCA	UGGCAUGCAGGGAGCCAGGCA	Cleavage	1
stu-miR160b	PGSC0003DMT400055521	1	-1	1	21	2013	2033	UGCCUGGCUCCCUGUAUGCCA	UGGCAUGCAGGGAGCCAGGCA	Cleavage	1
stu-miR160b	PGSC0003DMT400055520	1	-1	1	21	319	339	UGCCUGGCUCCCUGUAUGCCA	UGGCAUGCAGGGAGCCAGGCA	Cleavage	1
stu-miR160b	PGSC0003DMT400045323	1	-1	1	21	224	244	UGCCUGGCUCCCUGUAUGCCA	UGGCAUGCAGGGAGCCAGGCA	Cleavage	1
stu-miR164-5p	PGSC0003DMT400056916	1	-1	1	21	772	792	UGGAGAAGCAGGGCACAUGCU	AGCAAGUGCCCUGCUUCUCCA	Cleavage	1
stu-miR166a-3p	PGSC0003DMT400068035	1	-1	1	21	548	568	UCGGACCAGGCUUCAUUCCCC	CUGGAAUGAAGCCUGGUCCGG	Cleavage	1
stu-miR166a-3p	PGSC0003DMT400068038	1	-1	1	21	473	493	UCGGACCAGGCUUCAUUCCCC	CUGGAAUGAAGCCUGGUCCGG	Cleavage	1
stu-miR166a-3p	PGSC0003DMT400068039	1	-1	1	21	1428	1448	UCGGACCAGGCUUCAUUCCCC	CUGGAAUGAAGCCUGGUCCGG	Cleavage	1
stu-miR166a-3p	PGSC0003DMT400006735	1	-1	1	21	1383	1403	UCGGACCAGGCUUCAUUCCCC	CUGGAAUGAAGCCUGGUCCGG	Cleavage	1
stu-miR166a-3p	PGSC0003DMT400068037	1	-1	1	21	1429	1449	UCGGACCAGGCUUCAUUCCCC	CUGGAAUGAAGCCUGGUCCGG	Cleavage	1
stu-miR166b	PGSC0003DMT400068037	1	-1	1	21	1429	1449	UCGGACCAGGCUUCAUUCCUC	CUGGAAUGAAGCCUGGUCCGG	Cleavage	1
stu-miR166b	PGSC0003DMT400006735	1	-1	1	21	1383	1403	UCGGACCAGGCUUCAUUCCUC	CUGGAAUGAAGCCUGGUCCGG	Cleavage	1
stu-miR166b	PGSC0003DMT400068039	1	-1	1	21	1428	1448	UCGGACCAGGCUUCAUUCCUC	CUGGAAUGAAGCCUGGUCCGG	Cleavage	1
stu-miR166b	PGSC0003DMT400068038	1	-1	1	21	473	493	UCGGACCAGGCUUCAUUCCUC	CUGGAAUGAAGCCUGGUCCGG	Cleavage	1
stu-miR166b	PGSC0003DMT400068035	1	-1	1	21	548	568	UCGGACCAGGCUUCAUUCCUC	CUGGAAUGAAGCCUGGUCCGG	Cleavage	1
stu-miR166c-3p	PGSC0003DMT400068035	1	-1	1	21	548	568	UCGGACCAGGCUUCAUUCCCC	CUGGAAUGAAGCCUGGUCCGG	Cleavage	1
stu-miR166c-3p	PGSC0003DMT400068038	1	-1	1	21	473	493	UCGGACCAGGCUUCAUUCCCC	CUGGAAUGAAGCCUGGUCCGG	Cleavage	1
stu-miR166c-3p	PGSC0003DMT400068039	1	-1	1	21	1428	1448	UCGGACCAGGCUUCAUUCCCC	CUGGAAUGAAGCCUGGUCCGG	Cleavage	1
stu-miR166c-3p	PGSC0003DMT400006735	1	-1	1	21	1383	1403	UCGGACCAGGCUUCAUUCCCC	CUGGAAUGAAGCCUGGUCCGG	Cleavage	1
stu-miR166c-3p	PGSC0003DMT400068037	1	-1	1	21	1429	1449	UCGGACCAGGCUUCAUUCCCC	CUGGAAUGAAGCCUGGUCCGG	Cleavage	1
stu-miR166d-3p	PGSC0003DMT400068035	1	-1	1	21	548	568	UCGGACCAGGCUUCAUUCCCC	CUGGAAUGAAGCCUGGUCCGG	Cleavage	1
stu-miR166d-3p	PGSC0003DMT400068038	1	-1	1	21	473	493	UCGGACCAGGCUUCAUUCCCC	CUGGAAUGAAGCCUGGUCCGG	Cleavage	1
stu-miR166d-3p	PGSC0003DMT400068039	1	-1	1	21	1428	1448	UCGGACCAGGCUUCAUUCCCC	CUGGAAUGAAGCCUGGUCCGG	Cleavage	1
stu-miR166d-3p	PGSC0003DMT400006735	1	-1	1	21	1383	1403	UCGGACCAGGCUUCAUUCCCC	CUGGAAUGAAGCCUGGUCCGG	Cleavage	1
stu-miR166d-3p	PGSC0003DMT400068037	1	-1	1	21	1429	1449	UCGGACCAGGCUUCAUUCCCC	CUGGAAUGAAGCCUGGUCCGG	Cleavage	1
stu-miR169a-5p	PGSC0003DMT400006363	1	-1	1	20	665	684	UAGCCAAGGAUGACUUGCCU	UGGGAAGUCAUCCUUGGCUA	Cleavage	1
stu-miR169a-5p	PGSC0003DMT400006362	1	-1	1	20	970	989	UAGCCAAGGAUGACUUGCCU	UGGGAAGUCAUCCUUGGCUA	Cleavage	1
stu-miR169a-5p	PGSC0003DMT400006360	1	-1	1	20	972	991	UAGCCAAGGAUGACUUGCCU	UGGGAAGUCAUCCUUGGCUA	Cleavage	1
stu-miR169a-5p	PGSC0003DMT400006358	1	-1	1	20	1062	1081	UAGCCAAGGAUGACUUGCCU	UGGGAAGUCAUCCUUGGCUA	Cleavage	1
stu-miR169a-5p	PGSC0003DMT400006357	1	-1	1	20	1208	1227	UAGCCAAGGAUGACUUGCCU	UGGGAAGUCAUCCUUGGCUA	Cleavage	1
stu-miR169a-5p	PGSC0003DMT400006361	1	-1	1	20	1353	1372	UAGCCAAGGAUGACUUGCCU	UGGGAAGUCAUCCUUGGCUA	Cleavage	1
stu-miR169b-5p	PGSC0003DMT400006363	1	-1	1	20	665	684	UAGCCAAGGAUGACUUGCCU	UGGGAAGUCAUCCUUGGCUA	Cleavage	1
stu-miR169b-5p	PGSC0003DMT400006362	1	-1	1	20	970	989	UAGCCAAGGAUGACUUGCCU	UGGGAAGUCAUCCUUGGCUA	Cleavage	1
stu-miR169b-5p	PGSC0003DMT400006360	1	-1	1	20	972	991	UAGCCAAGGAUGACUUGCCU	UGGGAAGUCAUCCUUGGCUA	Cleavage	1
stu-miR169b-5p	PGSC0003DMT400006358	1	-1	1	20	1062	1081	UAGCCAAGGAUGACUUGCCU	UGGGAAGUCAUCCUUGGCUA	Cleavage	1
stu-miR169b-5p	PGSC0003DMT400006357	1	-1	1	20	1208	1227	UAGCCAAGGAUGACUUGCCU	UGGGAAGUCAUCCUUGGCUA	Cleavage	1
stu-miR169b-5p	PGSC0003DMT400006361	1	-1	1	20	1353	1372	UAGCCAAGGAUGACUUGCCU	UGGGAAGUCAUCCUUGGCUA	Cleavage	1
stu-miR169c-5p	PGSC0003DMT400006363	1	-1	1	20	665	684	UAGCCAAGGAUGACUUGCCU	UGGGAAGUCAUCCUUGGCUA	Cleavage	1
stu-miR169c-5p	PGSC0003DMT400006362	1	-1	1	20	970	989	UAGCCAAGGAUGACUUGCCU	UGGGAAGUCAUCCUUGGCUA	Cleavage	1
stu-miR169c-5p	PGSC0003DMT400006360	1	-1	1	20	972	991	UAGCCAAGGAUGACUUGCCU	UGGGAAGUCAUCCUUGGCUA	Cleavage	1
stu-miR169c-5p	PGSC0003DMT400006358	1	-1	1	20	1062	1081	UAGCCAAGGAUGACUUGCCU	UGGGAAGUCAUCCUUGGCUA	Cleavage	1
stu-miR169c-5p	PGSC0003DMT400006357	1	-1	1	20	1208	1227	UAGCCAAGGAUGACUUGCCU	UGGGAAGUCAUCCUUGGCUA	Cleavage	1
stu-miR169c-5p	PGSC0003DMT400006361	1	-1	1	20	1353	1372	UAGCCAAGGAUGACUUGCCU	UGGGAAGUCAUCCUUGGCUA	Cleavage	1
stu-miR169d-5p	PGSC0003DMT400006363	1	-1	1	20	665	684	UAGCCAAGGAUGACUUGCCU	UGGGAAGUCAUCCUUGGCUA	Cleavage	1
stu-miR169d-5p	PGSC0003DMT400006362	1	-1	1	20	970	989	UAGCCAAGGAUGACUUGCCU	UGGGAAGUCAUCCUUGGCUA	Cleavage	1
stu-miR169d-5p	PGSC0003DMT400006360	1	-1	1	20	972	991	UAGCCAAGGAUGACUUGCCU	UGGGAAGUCAUCCUUGGCUA	Cleavage	1
stu-miR169d-5p	PGSC0003DMT400006358	1	-1	1	20	1062	1081	UAGCCAAGGAUGACUUGCCU	UGGGAAGUCAUCCUUGGCUA	Cleavage	1
stu-miR169d-5p	PGSC0003DMT400006357	1	-1	1	20	1208	1227	UAGCCAAGGAUGACUUGCCU	UGGGAAGUCAUCCUUGGCUA	Cleavage	1
stu-miR169d-5p	PGSC0003DMT400006361	1	-1	1	20	1353	1372	UAGCCAAGGAUGACUUGCCU	UGGGAAGUCAUCCUUGGCUA	Cleavage	1
stu-miR169e-5p	PGSC0003DMT400006363	1	-1	1	20	665	684	UAGCCAAGGAUGACUUGCCU	UGGGAAGUCAUCCUUGGCUA	Cleavage	1
stu-miR169e-5p	PGSC0003DMT400006362	1	-1	1	20	970	989	UAGCCAAGGAUGACUUGCCU	UGGGAAGUCAUCCUUGGCUA	Cleavage	1
stu-miR169e-5p	PGSC0003DMT400006360	1	-1	1	20	972	991	UAGCCAAGGAUGACUUGCCU	UGGGAAGUCAUCCUUGGCUA	Cleavage	1
stu-miR169e-5p	PGSC0003DMT400006358	1	-1	1	20	1062	1081	UAGCCAAGGAUGACUUGCCU	UGGGAAGUCAUCCUUGGCUA	Cleavage	1
stu-miR169e-5p	PGSC0003DMT400006357	1	-1	1	20	1208	1227	UAGCCAAGGAUGACUUGCCU	UGGGAAGUCAUCCUUGGCUA	Cleavage	1
stu-miR169e-5p	PGSC0003DMT400006361	1	-1	1	20	1353	1372	UAGCCAAGGAUGACUUGCCU	UGGGAAGUCAUCCUUGGCUA	Cleavage	1
stu-miR169f-5p	PGSC0003DMT400006363	1	-1	1	20	665	684	UAGCCAAGGAUGACUUGCCU	UGGGAAGUCAUCCUUGGCUA	Cleavage	1
stu-miR169f-5p	PGSC0003DMT400006362	1	-1	1	20	970	989	UAGCCAAGGAUGACUUGCCU	UGGGAAGUCAUCCUUGGCUA	Cleavage	1
stu-miR169f-5p	PGSC0003DMT400006360	1	-1	1	20	972	991	UAGCCAAGGAUGACUUGCCU	UGGGAAGUCAUCCUUGGCUA	Cleavage	1
stu-miR169f-5p	PGSC0003DMT400006358	1	-1	1	20	1062	1081	UAGCCAAGGAUGACUUGCCU	UGGGAAGUCAUCCUUGGCUA	Cleavage	1
stu-miR169f-5p	PGSC0003DMT400006357	1	-1	1	20	1208	1227	UAGCCAAGGAUGACUUGCCU	UGGGAAGUCAUCCUUGGCUA	Cleavage	1
stu-miR169f-5p	PGSC0003DMT400006361	1	-1	1	20	1353	1372	UAGCCAAGGAUGACUUGCCU	UGGGAAGUCAUCCUUGGCUA	Cleavage	1
stu-miR169g	PGSC0003DMT400006363	1	-1	1	20	665	684	UAGCCAAGGAUGACUUGCCU	UGGGAAGUCAUCCUUGGCUA	Cleavage	1
stu-miR169g	PGSC0003DMT400006362	1	-1	1	20	970	989	UAGCCAAGGAUGACUUGCCU	UGGGAAGUCAUCCUUGGCUA	Cleavage	1
stu-miR169g	PGSC0003DMT400006360	1	-1	1	20	972	991	UAGCCAAGGAUGACUUGCCU	UGGGAAGUCAUCCUUGGCUA	Cleavage	1
stu-miR169g	PGSC0003DMT400006358	1	-1	1	20	1062	1081	UAGCCAAGGAUGACUUGCCU	UGGGAAGUCAUCCUUGGCUA	Cleavage	1
stu-miR169g	PGSC0003DMT400006357	1	-1	1	20	1208	1227	UAGCCAAGGAUGACUUGCCU	UGGGAAGUCAUCCUUGGCUA	Cleavage	1
stu-miR169g	PGSC0003DMT400006361	1	-1	1	20	1353	1372	UAGCCAAGGAUGACUUGCCU	UGGGAAGUCAUCCUUGGCUA	Cleavage	1
stu-miR169h	PGSC0003DMT400006363	1	-1	1	20	665	684	UAGCCAAGGAUGACUUGCCU	UGGGAAGUCAUCCUUGGCUA	Cleavage	1
stu-miR169h	PGSC0003DMT400006362	1	-1	1	20	970	989	UAGCCAAGGAUGACUUGCCU	UGGGAAGUCAUCCUUGGCUA	Cleavage	1
stu-miR169h	PGSC0003DMT400006360	1	-1	1	20	972	991	UAGCCAAGGAUGACUUGCCU	UGGGAAGUCAUCCUUGGCUA	Cleavage	1
stu-miR169h	PGSC0003DMT400006358	1	-1	1	20	1062	1081	UAGCCAAGGAUGACUUGCCU	UGGGAAGUCAUCCUUGGCUA	Cleavage	1
stu-miR169h	PGSC0003DMT400006357	1	-1	1	20	1208	1227	UAGCCAAGGAUGACUUGCCU	UGGGAAGUCAUCCUUGGCUA	Cleavage	1
stu-miR169h	PGSC0003DMT400006361	1	-1	1	20	1353	1372	UAGCCAAGGAUGACUUGCCU	UGGGAAGUCAUCCUUGGCUA	Cleavage	1
stu-miR171a-3p	PGSC0003DMT400033037	1	-1	1	21	922	942	UGAUUGAGCCGUGCCAAUAUC	GAUACUGGCACGGCUCAAUCA	Cleavage	1
stu-miR171d-3p	PGSC0003DMT400033037	1	-1	1	21	919	939	UUGAGCCGUGCCAAUAUCACG	UGUGAUACUGGCACGGCUCAA	Cleavage	1
stu-miR171e	PGSC0003DMT400033037	1	-1	1	21	922	942	UGAUUGAGCCGUGCCAAUAUC	GAUACUGGCACGGCUCAAUCA	Cleavage	1
stu-miR319-3p	PGSC0003DMT400040941	1	-1	1	21	1315	1335	UUGGACUGAAGGGUUCCCUUC	GAAGGAAACCCUUCAGUCCAA	Cleavage	1
stu-miR384-5p	PGSC0003DMT400084722	1	-1	1	20	1297	1316	UUGGCAUUCUGUCCACCUCC	GGAGGUUGACAGAAUGCCAA	Cleavage	1
stu-miR397-5p	PGSC0003DMT400049383	1	-1	1	21	714	734	AUUGAGUGCAGCGUUGAUGAC	GUAAUCAACGCUGCACUCAAU	Cleavage	1
stu-miR397-5p	PGSC0003DMT400078103	1	-1	1	21	698	718	AUUGAGUGCAGCGUUGAUGAC	GUGAUCAACGCUGCACUCAAU	Cleavage	1
stu-miR397-5p	PGSC0003DMT400078104	1	-1	1	21	698	718	AUUGAGUGCAGCGUUGAUGAC	GUGAUCAACGCUGCACUCAAU	Cleavage	1
stu-miR397-5p	PGSC0003DMT400078188	1	-1	1	21	691	711	AUUGAGUGCAGCGUUGAUGAC	AUAAUCAACGCUGCACUCAAU	Cleavage	1
stu-miR408a-3p	PGSC0003DMT400069728	1	-1	1	21	227	247	UGCACAGCCUCUUCCCUGGUU	CACCAGUGAAGAGGCUGUGCA	Cleavage	1
stu-miR408a-3p	PGSC0003DMT400069729	1	-1	1	21	170	190	UGCACAGCCUCUUCCCUGGUU	CACCAGUGAAGAGGCUGUGCA	Cleavage	1
stu-miR477b-5p	PGSC0003DMT400039455	1	-1	1	21	794	814	ACUCUCCCUCAAAGGCUUCUG	UGGAAGCCUUUGAGGGAGAGA	Cleavage	1
stu-miR477b-5p	PGSC0003DMT400004500	1	-1	1	21	583	603	ACUCUCCCUCAAAGGCUUCUG	GGGAAGCCUUUGAGGGAGAGA	Cleavage	1
stu-miR482c	PGSC0003DMT400022440	1	-1	1	22	567	588	UUUCCUAUUCCACCCAUGCCAA	UUGGCAUUGGUGGAAUAGGAAA	Cleavage	1
stu-miR482c	PGSC0003DMT400022441	1	-1	1	22	567	588	UUUCCUAUUCCACCCAUGCCAA	UUGGCAUUGGUGGAAUAGGAAA	Cleavage	2
stu-miR482c	PGSC0003DMT400022441	1	-1	1	22	1684	1705	UUUCCUAUUCCACCCAUGCCAA	AUGGCAUUGGUGGAAUAGGAAA	Cleavage	2
stu-miR482c	PGSC0003DMT400022439	1	-1	1	22	567	588	UUUCCUAUUCCACCCAUGCCAA	UUGGCAUUGGUGGAAUAGGAAA	Cleavage	2
stu-miR482c	PGSC0003DMT400022439	1	-1	1	22	2462	2483	UUUCCUAUUCCACCCAUGCCAA	AUGGCAUUGGUGGAAUAGGAAA	Cleavage	2
stu-miR482e-3p	PGSC0003DMT400025439	1	-1	1	22	765	786	UCUUGCCAAUACCGCCCAUUCC	GGGAUGGGUGGUAUUGGCAAGA	Cleavage	1
stu-miR482e-3p	PGSC0003DMT400025437	1	-1	1	22	765	786	UCUUGCCAAUACCGCCCAUUCC	GGGAUGGGUGGUAUUGGCAAGA	Cleavage	1
stu-miR482e-3p	PGSC0003DMT400025436	1	-1	1	22	765	786	UCUUGCCAAUACCGCCCAUUCC	GGGAUGGGUGGUAUUGGCAAGA	Cleavage	1
stu-miR482e-3p	PGSC0003DMT400025438	1	-1	1	22	765	786	UCUUGCCAAUACCGCCCAUUCC	GGGAUGGGUGGUAUUGGCAAGA	Cleavage	1
stu-miR482e-3p	PGSC0003DMT400058647	1	-1	1	22	925	946	UCUUGCCAAUACCGCCCAUUCC	GGGAUGGGUGGUAUUGGCAAGA	Cleavage	1
stu-miR482e-3p	PGSC0003DMT400034059	1	-1	1	22	604	625	UCUUGCCAAUACCGCCCAUUCC	GGUAUGGGAGGUAUUGGCAAGA	Cleavage	1
stu-miR482e-3p	PGSC0003DMT400025440	1	-1	1	19	1	19	UCUUGCCAAUACCGCCCAU	AUGGGUGGUAUUGGCAAGA	Cleavage	1
stu-miR5303a	PGSC0003DMT400068230	1	-1	1	24	865	888	UUUUGGAGAAUCCGACACGCACCC	GGGUGUGUGUCGGAUUCUCCAAAA	Cleavage	1
stu-miR5303a	PGSC0003DMT400046793	1	-1	1	24	1220	1243	UUUUGGAGAAUCCGACACGCACCC	AGGUGCGUGUUGGAUUCUCCAAAA	Cleavage	1
stu-miR5303a	PGSC0003DMT400046794	1	-1	1	24	1216	1239	UUUUGGAGAAUCCGACACGCACCC	AGGUGCGUGUUGGAUUCUCCAAAA	Cleavage	1
stu-miR5303a	PGSC0003DMT400007783	1	-1	1	24	1215	1238	UUUUGGAGAAUCCGACACGCACCC	GGGUGCAUGUCGGAUUCUCCAAAA	Cleavage	1
stu-miR5303a	PGSC0003DMT400001796	1	-1	1	24	1593	1616	UUUUGGAGAAUCCGACACGCACCC	GGGUGCAUGUCGGAUUCUCCAAAA	Cleavage	1
stu-miR5303a	PGSC0003DMT400017554	1	-1	1	24	854	877	UUUUGGAGAAUCCGACACGCACCC	GGACGUGUGUCGGAUUCUCCAAAA	Cleavage	1
stu-miR5303a	PGSC0003DMT400017552	1	-1	1	24	1454	1477	UUUUGGAGAAUCCGACACGCACCC	GGACGUGUGUCGGAUUCUCCAAAA	Cleavage	1
stu-miR5303a	PGSC0003DMT400069862	1	-1	1	24	483	506	UUUUGGAGAAUCCGACACGCACCC	GAGUACAUGUCGGAUUCUCCAAAA	Cleavage	1
stu-miR5303a	PGSC0003DMT400023174	1	-1	1	24	363	386	UUUUGGAGAAUCCGACACGCACCC	ACACCCGUGUUGGAUUCUCCAAAA	Cleavage	1
stu-miR5303a	PGSC0003DMT400024314	1	-1	1	24	125	148	UUUUGGAGAAUCCGACACGCACCC	ACACUCGUGUUGGAUUCUCCAAAA	Cleavage	1
stu-miR5303a	PGSC0003DMT400054374	1	-1	1	24	886	909	UUUUGGAGAAUCCGACACGCACCC	GCACCCGUCUCGGAUUCUCCAAAA	Cleavage	1
stu-miR5303a	PGSC0003DMT400043345	1	-1	1	24	264	287	UUUUGGAGAAUCCGACACGCACCC	GCACCCGUGUGGGAUUCUCCAAAA	Cleavage	1
stu-miR5303a	PGSC0003DMT400024144	1	-1	1	24	550	573	UUUUGGAGAAUCCGACACGCACCC	GCACCCGCGUCGGAUUCUCCAAAA	Cleavage	1
stu-miR5303b	PGSC0003DMT400068230	1	-1	1	24	865	888	UUUUGGAGAAUCCGACACGCACCC	GGGUGUGUGUCGGAUUCUCCAAAA	Cleavage	1
stu-miR5303b	PGSC0003DMT400046793	1	-1	1	24	1220	1243	UUUUGGAGAAUCCGACACGCACCC	AGGUGCGUGUUGGAUUCUCCAAAA	Cleavage	1
stu-miR5303b	PGSC0003DMT400046794	1	-1	1	24	1216	1239	UUUUGGAGAAUCCGACACGCACCC	AGGUGCGUGUUGGAUUCUCCAAAA	Cleavage	1
stu-miR5303b	PGSC0003DMT400007783	1	-1	1	24	1215	1238	UUUUGGAGAAUCCGACACGCACCC	GGGUGCAUGUCGGAUUCUCCAAAA	Cleavage	1
stu-miR5303b	PGSC0003DMT400001796	1	-1	1	24	1593	1616	UUUUGGAGAAUCCGACACGCACCC	GGGUGCAUGUCGGAUUCUCCAAAA	Cleavage	1
stu-miR5303b	PGSC0003DMT400017554	1	-1	1	24	854	877	UUUUGGAGAAUCCGACACGCACCC	GGACGUGUGUCGGAUUCUCCAAAA	Cleavage	1
stu-miR5303b	PGSC0003DMT400017552	1	-1	1	24	1454	1477	UUUUGGAGAAUCCGACACGCACCC	GGACGUGUGUCGGAUUCUCCAAAA	Cleavage	1
stu-miR5303b	PGSC0003DMT400069862	1	-1	1	24	483	506	UUUUGGAGAAUCCGACACGCACCC	GAGUACAUGUCGGAUUCUCCAAAA	Cleavage	1
stu-miR5303b	PGSC0003DMT400023174	1	-1	1	24	363	386	UUUUGGAGAAUCCGACACGCACCC	ACACCCGUGUUGGAUUCUCCAAAA	Cleavage	1
stu-miR5303b	PGSC0003DMT400024314	1	-1	1	24	125	148	UUUUGGAGAAUCCGACACGCACCC	ACACUCGUGUUGGAUUCUCCAAAA	Cleavage	1
stu-miR5303b	PGSC0003DMT400054374	1	-1	1	24	886	909	UUUUGGAGAAUCCGACACGCACCC	GCACCCGUCUCGGAUUCUCCAAAA	Cleavage	1
stu-miR5303b	PGSC0003DMT400043345	1	-1	1	24	264	287	UUUUGGAGAAUCCGACACGCACCC	GCACCCGUGUGGGAUUCUCCAAAA	Cleavage	1
stu-miR5303b	PGSC0003DMT400024144	1	-1	1	24	550	573	UUUUGGAGAAUCCGACACGCACCC	GCACCCGCGUCGGAUUCUCCAAAA	Cleavage	1
stu-miR5303c	PGSC0003DMT400068230	1	-1	1	24	865	888	UUUUGGAGAAUCCGACACGCACCC	GGGUGUGUGUCGGAUUCUCCAAAA	Cleavage	1
stu-miR5303c	PGSC0003DMT400046793	1	-1	1	24	1220	1243	UUUUGGAGAAUCCGACACGCACCC	AGGUGCGUGUUGGAUUCUCCAAAA	Cleavage	1
stu-miR5303c	PGSC0003DMT400046794	1	-1	1	24	1216	1239	UUUUGGAGAAUCCGACACGCACCC	AGGUGCGUGUUGGAUUCUCCAAAA	Cleavage	1
stu-miR5303c	PGSC0003DMT400007783	1	-1	1	24	1215	1238	UUUUGGAGAAUCCGACACGCACCC	GGGUGCAUGUCGGAUUCUCCAAAA	Cleavage	1
stu-miR5303c	PGSC0003DMT400001796	1	-1	1	24	1593	1616	UUUUGGAGAAUCCGACACGCACCC	GGGUGCAUGUCGGAUUCUCCAAAA	Cleavage	1
stu-miR5303c	PGSC0003DMT400017554	1	-1	1	24	854	877	UUUUGGAGAAUCCGACACGCACCC	GGACGUGUGUCGGAUUCUCCAAAA	Cleavage	1
stu-miR5303c	PGSC0003DMT400017552	1	-1	1	24	1454	1477	UUUUGGAGAAUCCGACACGCACCC	GGACGUGUGUCGGAUUCUCCAAAA	Cleavage	1
stu-miR5303c	PGSC0003DMT400069862	1	-1	1	24	483	506	UUUUGGAGAAUCCGACACGCACCC	GAGUACAUGUCGGAUUCUCCAAAA	Cleavage	1
stu-miR5303c	PGSC0003DMT400023174	1	-1	1	24	363	386	UUUUGGAGAAUCCGACACGCACCC	ACACCCGUGUUGGAUUCUCCAAAA	Cleavage	1
stu-miR5303c	PGSC0003DMT400024314	1	-1	1	24	125	148	UUUUGGAGAAUCCGACACGCACCC	ACACUCGUGUUGGAUUCUCCAAAA	Cleavage	1
stu-miR5303c	PGSC0003DMT400054374	1	-1	1	24	886	909	UUUUGGAGAAUCCGACACGCACCC	GCACCCGUCUCGGAUUCUCCAAAA	Cleavage	1
stu-miR5303c	PGSC0003DMT400043345	1	-1	1	24	264	287	UUUUGGAGAAUCCGACACGCACCC	GCACCCGUGUGGGAUUCUCCAAAA	Cleavage	1
stu-miR5303c	PGSC0003DMT400024144	1	-1	1	24	550	573	UUUUGGAGAAUCCGACACGCACCC	GCACCCGCGUCGGAUUCUCCAAAA	Cleavage	1
stu-miR5303d	PGSC0003DMT400068230	1	-1	1	24	865	888	UUUUGGAGAAUCCGACACGCACCC	GGGUGUGUGUCGGAUUCUCCAAAA	Cleavage	1
stu-miR5303d	PGSC0003DMT400046793	1	-1	1	24	1220	1243	UUUUGGAGAAUCCGACACGCACCC	AGGUGCGUGUUGGAUUCUCCAAAA	Cleavage	1
stu-miR5303d	PGSC0003DMT400046794	1	-1	1	24	1216	1239	UUUUGGAGAAUCCGACACGCACCC	AGGUGCGUGUUGGAUUCUCCAAAA	Cleavage	1
stu-miR5303d	PGSC0003DMT400007783	1	-1	1	24	1215	1238	UUUUGGAGAAUCCGACACGCACCC	GGGUGCAUGUCGGAUUCUCCAAAA	Cleavage	1
stu-miR5303d	PGSC0003DMT400001796	1	-1	1	24	1593	1616	UUUUGGAGAAUCCGACACGCACCC	GGGUGCAUGUCGGAUUCUCCAAAA	Cleavage	1
stu-miR5303d	PGSC0003DMT400017554	1	-1	1	24	854	877	UUUUGGAGAAUCCGACACGCACCC	GGACGUGUGUCGGAUUCUCCAAAA	Cleavage	1
stu-miR5303d	PGSC0003DMT400017552	1	-1	1	24	1454	1477	UUUUGGAGAAUCCGACACGCACCC	GGACGUGUGUCGGAUUCUCCAAAA	Cleavage	1
stu-miR5303d	PGSC0003DMT400069862	1	-1	1	24	483	506	UUUUGGAGAAUCCGACACGCACCC	GAGUACAUGUCGGAUUCUCCAAAA	Cleavage	1
stu-miR5303d	PGSC0003DMT400023174	1	-1	1	24	363	386	UUUUGGAGAAUCCGACACGCACCC	ACACCCGUGUUGGAUUCUCCAAAA	Cleavage	1
stu-miR5303d	PGSC0003DMT400024314	1	-1	1	24	125	148	UUUUGGAGAAUCCGACACGCACCC	ACACUCGUGUUGGAUUCUCCAAAA	Cleavage	1
stu-miR5303d	PGSC0003DMT400054374	1	-1	1	24	886	909	UUUUGGAGAAUCCGACACGCACCC	GCACCCGUCUCGGAUUCUCCAAAA	Cleavage	1
stu-miR5303d	PGSC0003DMT400043345	1	-1	1	24	264	287	UUUUGGAGAAUCCGACACGCACCC	GCACCCGUGUGGGAUUCUCCAAAA	Cleavage	1
stu-miR5303d	PGSC0003DMT400024144	1	-1	1	24	550	573	UUUUGGAGAAUCCGACACGCACCC	GCACCCGCGUCGGAUUCUCCAAAA	Cleavage	1
stu-miR5303e	PGSC0003DMT400079891	1	-1	1	24	1095	1118	UUUUGGAGAAUCUGACACGGGUGU	GCACCCUUGUCAGAUUCUCCAAAA	Cleavage	1
stu-miR5303e	PGSC0003DMT400040560	1	-1	1	24	434	457	UUUUGGAGAAUCUGACACGGGUGU	GUGCUUGUGUCAGAUUCUCCAAAA	Cleavage	1
stu-miR5303f	PGSC0003DMT400039552	1	-1	1	24	202	225	AUUUUUGGAGAAUCUGACACGGGU	ACCCGUGUCGGAUUCUCCAAAAAU	Cleavage	1
stu-miR5303f	PGSC0003DMT400043766	1	-1	1	24	526	549	AUUUUUGGAGAAUCUGACACGGGU	ACCCGUGUCGGAUUCUCCAAAAAU	Cleavage	1
stu-miR5303f	PGSC0003DMT400030589	1	-1	1	24	1114	1137	AUUUUUGGAGAAUCUGACACGGGU	ACUCAUGUCGGAUUCUCCAAAAAU	Cleavage	1
stu-miR5303f	PGSC0003DMT400030588	1	-1	1	24	1340	1363	AUUUUUGGAGAAUCUGACACGGGU	ACUCAUGUCGGAUUCUCCAAAAAU	Cleavage	1
stu-miR5303f	PGSC0003DMT400083856	1	-1	1	24	1258	1281	AUUUUUGGAGAAUCUGACACGGGU	AUUUAUGUCGGAUUCUCCAAAAAU	Cleavage	1
stu-miR5303f	PGSC0003DMT400072396	1	-1	1	24	1149	1172	AUUUUUGGAGAAUCUGACACGGGU	GUGAGCGUCAGAUUCUCCAAAAAU	Cleavage	1
stu-miR5303f	PGSC0003DMT400072395	1	-1	1	24	3460	3483	AUUUUUGGAGAAUCUGACACGGGU	GUGAGCGUCAGAUUCUCCAAAAAU	Cleavage	1
stu-miR5303g	PGSC0003DMT400007779	1	-1	1	24	1512	1535	AUAUUUUUGAAGAGUCUGAGCAAC	GUUGCUCAGAUUCUUCAAAAAUAU	Cleavage	1
stu-miR5303g	PGSC0003DMT400007778	1	-1	1	24	1515	1538	AUAUUUUUGAAGAGUCUGAGCAAC	GUUGCUCAGAUUCUUCAAAAAUAU	Cleavage	1
stu-miR5303g	PGSC0003DMT400055638	1	-1	1	24	1901	1924	AUAUUUUUGAAGAGUCUGAGCAAC	GUUGCUCGGACUCUUCAAAAAUAU	Cleavage	1
stu-miR5303g	PGSC0003DMT400055639	1	-1	1	24	1905	1928	AUAUUUUUGAAGAGUCUGAGCAAC	GUUGCUCGGACUCUUCAAAAAUAU	Cleavage	1
stu-miR5303g	PGSC0003DMT400009997	1	-1	1	24	274	297	AUAUUUUUGAAGAGUCUGAGCAAC	GUUGUUCGGACUCUUCAAAAAUAU	Cleavage	1
stu-miR5303g	PGSC0003DMT400054213	1	-1	1	24	361	384	AUAUUUUUGAAGAGUCUGAGCAAC	GUUGUUCUGACUCUUCAAAAAUAU	Cleavage	1
stu-miR5303h	PGSC0003DMT400028931	1	-1	1	24	768	791	AACAUUUUUGAAGAGUCUGAGCAA	UUGCUCGGACUCUUCAAAAAUGUU	Cleavage	1
stu-miR5303h	PGSC0003DMT400009950	1	-1	1	24	856	879	AACAUUUUUGAAGAGUCUGAGCAA	UUGCUCGGACUCUUCAAAAAUGUU	Cleavage	1
stu-miR5303h	PGSC0003DMT400009948	1	-1	1	24	1841	1864	AACAUUUUUGAAGAGUCUGAGCAA	UUGCUCGGACUCUUCAAAAAUGUU	Cleavage	1
stu-miR5303h	PGSC0003DMT400009947	1	-1	1	24	1841	1864	AACAUUUUUGAAGAGUCUGAGCAA	UUGCUCGGACUCUUCAAAAAUGUU	Cleavage	1
stu-miR5303h	PGSC0003DMT400065528	1	-1	1	24	1082	1105	AACAUUUUUGAAGAGUCUGAGCAA	UUGCUCAGACUCUUCAAAAAUGUC	Cleavage	1
stu-miR5303h	PGSC0003DMT400035688	1	-1	1	24	754	777	AACAUUUUUGAAGAGUCUGAGCAA	UUGCUCAGACUCUUCAAAAAUGUC	Cleavage	1
stu-miR5303h	PGSC0003DMT400015423	1	-1	1	24	1468	1491	AACAUUUUUGAAGAGUCUGAGCAA	UUGCUCAGACUCUUCAAAAAUGUC	Cleavage	1
stu-miR5303h	PGSC0003DMT400070043	1	-1	1	24	2106	2129	AACAUUUUUGAAGAGUCUGAGCAA	UUGCUCAGACUCUUCAAAAAUGUC	Cleavage	1
stu-miR5303h	PGSC0003DMT400004065	1	-1	1	24	1697	1720	AACAUUUUUGAAGAGUCUGAGCAA	UUGCUCAGACUCUUCAAAAAUGUC	Cleavage	1
stu-miR5303h	PGSC0003DMT400049692	1	-1	1	24	115	138	AACAUUUUUGAAGAGUCUGAGCAA	UUGCUCAGACUCUUCAAAAAUGUC	Cleavage	3
stu-miR5303h	PGSC0003DMT400006972	1	-1	1	24	345	368	AACAUUUUUGAAGAGUCUGAGCAA	UUGUUCGGACUCUUCAAAAAUGUU	Cleavage	1
stu-miR5303h	PGSC0003DMT400043255	1	-1	1	24	2153	2176	AACAUUUUUGAAGAGUCUGAGCAA	UUGUUCGGACUCUUCAAAAAUGUU	Cleavage	1
stu-miR5303h	PGSC0003DMT400050395	1	-1	1	24	1509	1532	AACAUUUUUGAAGAGUCUGAGCAA	CUGCUCGGACUCUUCAAAAAUGUU	Cleavage	1
stu-miR5303h	PGSC0003DMT400010658	1	-1	1	24	3555	3578	AACAUUUUUGAAGAGUCUGAGCAA	UUGUUCAGACUCUUCAAAAAUGUC	Cleavage	1
stu-miR5303h	PGSC0003DMT400069768	1	-1	1	24	692	715	AACAUUUUUGAAGAGUCUGAGCAA	UUGCUCUGACUCUUCAAAAAUGUU	Cleavage	1
stu-miR5303h	PGSC0003DMT400069767	1	-1	1	24	806	829	AACAUUUUUGAAGAGUCUGAGCAA	UUGCUCUGACUCUUCAAAAAUGUU	Cleavage	1
stu-miR5303h	PGSC0003DMT400069765	1	-1	1	24	1435	1458	AACAUUUUUGAAGAGUCUGAGCAA	UUGCUCUGACUCUUCAAAAAUGUU	Cleavage	1
stu-miR5303i	PGSC0003DMT400007779	1	-1	1	24	1512	1535	AUAUUUUUGAAGAGUCUGAGCAAC	GUUGCUCAGAUUCUUCAAAAAUAU	Cleavage	1
stu-miR5303i	PGSC0003DMT400007778	1	-1	1	24	1515	1538	AUAUUUUUGAAGAGUCUGAGCAAC	GUUGCUCAGAUUCUUCAAAAAUAU	Cleavage	1
stu-miR5303i	PGSC0003DMT400055638	1	-1	1	24	1901	1924	AUAUUUUUGAAGAGUCUGAGCAAC	GUUGCUCGGACUCUUCAAAAAUAU	Cleavage	1
stu-miR5303i	PGSC0003DMT400055639	1	-1	1	24	1905	1928	AUAUUUUUGAAGAGUCUGAGCAAC	GUUGCUCGGACUCUUCAAAAAUAU	Cleavage	1
stu-miR5303i	PGSC0003DMT400009997	1	-1	1	24	274	297	AUAUUUUUGAAGAGUCUGAGCAAC	GUUGUUCGGACUCUUCAAAAAUAU	Cleavage	1
stu-miR5303i	PGSC0003DMT400054213	1	-1	1	24	361	384	AUAUUUUUGAAGAGUCUGAGCAAC	GUUGUUCUGACUCUUCAAAAAUAU	Cleavage	1
stu-miR5303j	PGSC0003DMT400080354	1	-1	1	24	823	846	AAUAUUUUUGAAGAGUCUGAGCAA	UUGCUCAGACUCUUCAAAAAUAUC	Cleavage	1
stu-miR5303j	PGSC0003DMT400080355	1	-1	1	24	1155	1178	AAUAUUUUUGAAGAGUCUGAGCAA	UUGCUCAGACUCUUCAAAAAUAUC	Cleavage	1
stu-miR5303j	PGSC0003DMT400011837	1	-1	1	24	732	755	AAUAUUUUUGAAGAGUCUGAGCAA	UUGCUCAGACUCUUCAAAAAUAUC	Cleavage	1
stu-miR5303j	PGSC0003DMT400009997	1	-1	1	24	275	298	AAUAUUUUUGAAGAGUCUGAGCAA	UUGUUCGGACUCUUCAAAAAUAUU	Cleavage	1
stu-miR5303j	PGSC0003DMT400058718	1	-1	1	24	1278	1301	AAUAUUUUUGAAGAGUCUGAGCAA	UUGCUCAGACUCUUCAAAAAUAUC	Cleavage	1
stu-miR5303j	PGSC0003DMT400058719	1	-1	1	24	1283	1306	AAUAUUUUUGAAGAGUCUGAGCAA	UUGCUCAGACUCUUCAAAAAUAUC	Cleavage	1
stu-miR5303j	PGSC0003DMT400054213	1	-1	1	24	362	385	AAUAUUUUUGAAGAGUCUGAGCAA	UUGUUCUGACUCUUCAAAAAUAUU	Cleavage	1
stu-miR5303j	PGSC0003DMT400074138	1	-1	1	24	45	68	AAUAUUUUUGAAGAGUCUGAGCAA	UUGCCCGGACUCUUCAAAAAUAUU	Cleavage	1
stu-miR6022	PGSC0003DMT400083857	1	-1	1	21	1009	1029	UGGAAGGGAGAAUAUCCAGGA	UCAUGGAUAUUCUCCCUUCCA	Cleavage	1
stu-miR7980b-3p	PGSC0003DMT400011106	1	-1	1	24	179	202	GAGAUGGAAUCAGUGUUUGGACAU	AUAUCCAAACGCUGAUUCCAUCUC	Cleavage	1
stu-miR7983-3p	PGSC0003DMT400027283	1	-1	1	24	906	929	ACUAAUGCCGGUAAAGACUUUAAC	GUUAAAGCCUUUACCGGCAUUAGU	Cleavage	1
stu-miR7984d-3p	PGSC0003DMT400056074	1	-1	1	24	1769	1792	CAAUUUCGGUCAAAGUUCGGAUAU	AUAUCUGAACUUUGACCGAAAUUG	Cleavage	1
stu-miR7996a	PGSC0003DMT400037375	1	-1	1	24	139	163	AUGUGGUACAUAUGAAAUUU-GAAA	GGUCUGAAUUACAUAUGUACCACAU	Cleavage	1
stu-miR7996a	PGSC0003DMT400037374	1	-1	1	24	418	442	AUGUGGUACAUAUGAAAUUU-GAAA	GGUCUGAAUUACAUAUGUACCACAU	Cleavage	1
stu-miR7996b	PGSC0003DMT400037375	1	-1	1	24	139	163	AUGUGGUACAUAUGAAAUUU-GAAA	GGUCUGAAUUACAUAUGUACCACAU	Cleavage	1
stu-miR7996b	PGSC0003DMT400037374	1	-1	1	24	418	442	AUGUGGUACAUAUGAAAUUU-GAAA	GGUCUGAAUUACAUAUGUACCACAU	Cleavage	1
stu-miR7996c	PGSC0003DMT400037375	1	-1	1	24	139	163	AUGUGGUACAUAUGAAAUUU-GAAA	GGUCUGAAUUACAUAUGUACCACAU	Cleavage	1
stu-miR7996c	PGSC0003DMT400037374	1	-1	1	24	418	442	AUGUGGUACAUAUGAAAUUU-GAAA	GGUCUGAAUUACAUAUGUACCACAU	Cleavage	1
stu-miR7997a	PGSC0003DMT400013469	1	-1	1	21	1515	1535	AUGCUGCUCGGACUCUUCAAA	UUUGAAGAGUCCGAGCAGCAC	Cleavage	1
stu-miR7997a	PGSC0003DMT400081845	1	-1	1	21	128	148	AUGCUGCUCGGACUCUUCAAA	UUUUAAGAGUCCGAGCAGCAU	Cleavage	1
stu-miR7997b	PGSC0003DMT400013469	1	-1	1	21	1515	1535	AUGCUGCUCGGACUCUUCAAA	UUUGAAGAGUCCGAGCAGCAC	Cleavage	1
stu-miR7997b	PGSC0003DMT400081845	1	-1	1	21	128	148	AUGCUGCUCGGACUCUUCAAA	UUUUAAGAGUCCGAGCAGCAU	Cleavage	1
stu-miR7997c	PGSC0003DMT400065376	1	-1	1	24	1262	1285	AUAUUGCUCGGACUCUUCAAAAAU	AUUUUUGAAAAGUCCGAGCAAUAU	Cleavage	1
stu-miR7997c	PGSC0003DMT400062572	1	-1	1	24	167	190	AUAUUGCUCGGACUCUUCAAAAAU	ACAAUUGGAGAGUCCGAGCAAUAU	Cleavage	1
stu-miR8001b-5p	PGSC0003DMT400013649	1	-1	1	24	695	718	AUGGGGAUUAGUAUGAAAAUUUGC	GCAAAUUUUCAUACUAAUCCCCAG	Cleavage	1
stu-miR8001b-5p	PGSC0003DMT400061776	1	-1	1	24	740	763	AUGGGGAUUAGUAUGAAAAUUUGC	GCGGAUUUUCAUACUAAUCCCCAG	Cleavage	1
stu-miR8001b-5p	PGSC0003DMT400075780	1	-1	1	24	733	756	AUGGGGAUUAGUAUGAAAAUUUGC	ACAGAUUUUCAUACUAAUCCCCAG	Cleavage	1
stu-miR8007a-3p	PGSC0003DMT400082411	1	-1	1	24	452	475	CGAAAAAUGAAAAGUGCCACAUAA	UUAUGUGACACUUUUCAUUUUUCG	Cleavage	1
stu-miR8012	PGSC0003DMT400088956	1	-1	1	24	104	131	AUGACUUUAAGUCGCGUCUG----GCCC	UGGCAAGGCAGACGCGACUUAAAGUCAC	Cleavage	1
stu-miR8019-3p	PGSC0003DMT400034644	1	-1	1	24	366	389	AAAAGAAUGACCUGGUUUGACUUG	CAAGUCAAACUAGGUCAUUCUUUU	Cleavage	1
stu-miR8019-3p	PGSC0003DMT400034639	1	-1	1	24	1561	1584	AAAAGAAUGACCUGGUUUGACUUG	CAAGUCAAACUAGGUCAUUCUUUU	Cleavage	1
stu-miR8026	PGSC0003DMT400068974	1	-1	1	24	1275	1298	AUGUAGAGAAUAUGUGGUAACCCU	UUGGUUACCACAUAUUCUCUACAA	Cleavage	1
stu-miR8031	PGSC0003DMT400011837	1	-1	1	23	1328	1350	UUAGACACCUCAACUAAGACUUG	ACAGUCUUGGUUGAGGUGUCUAA	Cleavage	1
stu-miR8032a-5p	PGSC0003DMT400055415	1	-1	1	22	5056	5077	UGGUCGGCAUGACUCCCGAGGU	AUCUCAGGAGUCAUGCCGACCA	Cleavage	1
stu-miR8032a-5p	PGSC0003DMT400055418	1	-1	1	22	4958	4979	UGGUCGGCAUGACUCCCGAGGU	AUCUCAGGAGUCAUGCCGACCA	Cleavage	1
stu-miR8032b-3p	PGSC0003DMT400077861	1	-1	1	22	2393	2414	AGUGUGAGUCGGUGCGAUUAGG	CCUAAUUGCACCGACUCACACU	Cleavage	1
stu-miR8032b-5p	PGSC0003DMT400055415	1	-1	1	22	5056	5077	UGGUCGGCAUGACUCCCGAGGU	AUCUCAGGAGUCAUGCCGACCA	Cleavage	1
stu-miR8032b-5p	PGSC0003DMT400055418	1	-1	1	22	4958	4979	UGGUCGGCAUGACUCCCGAGGU	AUCUCAGGAGUCAUGCCGACCA	Cleavage	1
stu-miR8032c	PGSC0003DMT400055415	1	-1	1	22	5056	5077	UGGUCGGCAUGACUCCCGAGGU	AUCUCAGGAGUCAUGCCGACCA	Cleavage	1
stu-miR8032c	PGSC0003DMT400055418	1	-1	1	22	4958	4979	UGGUCGGCAUGACUCCCGAGGU	AUCUCAGGAGUCAUGCCGACCA	Cleavage	1
stu-miR8032d-5p	PGSC0003DMT400055415	1	-1	1	22	5056	5077	UGGUCGGCAUGACUCCCGAGGU	AUCUCAGGAGUCAUGCCGACCA	Cleavage	1
stu-miR8032d-5p	PGSC0003DMT400055418	1	-1	1	22	4958	4979	UGGUCGGCAUGACUCCCGAGGU	AUCUCAGGAGUCAUGCCGACCA	Cleavage	1
stu-miR8032e-5p	PGSC0003DMT400055415	1	-1	1	22	5056	5077	UGGUCGGCAUGACUCCCGAGGU	AUCUCAGGAGUCAUGCCGACCA	Cleavage	1
stu-miR8032e-5p	PGSC0003DMT400055418	1	-1	1	22	4958	4979	UGGUCGGCAUGACUCCCGAGGU	AUCUCAGGAGUCAUGCCGACCA	Cleavage	1
stu-miR8032f-3p	PGSC0003DMT400077861	1	-1	1	22	2393	2414	AGUGUGAGUCGGUGCGAUUAGG	CCUAAUUGCACCGACUCACACU	Cleavage	1
stu-miR8032f-5p	PGSC0003DMT400055415	1	-1	1	22	5056	5077	UGGUCGGCAUGACUCCCGAGGU	AUCUCAGGAGUCAUGCCGACCA	Cleavage	1
stu-miR8032f-5p	PGSC0003DMT400055418	1	-1	1	22	4958	4979	UGGUCGGCAUGACUCCCGAGGU	AUCUCAGGAGUCAUGCCGACCA	Cleavage	1
stu-miR8032g-3p	PGSC0003DMT400077861	1	-1	1	22	2393	2414	AGUGUGAGUCGGUGCGAUUAGG	CCUAAUUGCACCGACUCACACU	Cleavage	1
stu-miR8032g-5p	PGSC0003DMT400055415	1	-1	1	22	5056	5077	UGGUCGGCAUGACUCCCGAGGU	AUCUCAGGAGUCAUGCCGACCA	Cleavage	1
stu-miR8032g-5p	PGSC0003DMT400055418	1	-1	1	22	4958	4979	UGGUCGGCAUGACUCCCGAGGU	AUCUCAGGAGUCAUGCCGACCA	Cleavage	1
stu-miR8037	PGSC0003DMT400096813	1	-1	1	22	66	87	AUAAUUUGGAGGAAUAGGAACC	GGUUCCCAUUCCUCCAAAUUAU	Cleavage	1
stu-miR8037	PGSC0003DMT400088163	1	-1	1	22	45	66	AUAAUUUGGAGGAAUAGGAACC	AGUUCCCAUUCCUCCAAAUUAU	Cleavage	1
stu-miR8048-5p	PGSC0003DMT400095272	1	-1	1	21	148	168	CUCAUUAGCAUCUCCAUCUUG	CAAGAUGGAGAUGCUAAUGAA	Cleavage	1
stu-miR8048-5p	PGSC0003DMT400091759	1	-1	1	21	31	51	CUCAUUAGCAUCUCCAUCUUG	CAAGAUGGAGAUGCUAAUGAU	Cleavage	1
stu-miR8048-5p	PGSC0003DMT400088525	1	-1	1	21	58	78	CUCAUUAGCAUCUCCAUCUUG	CAAGAUGGAGAUGCUAAUGAA	Cleavage	4
stu-miR8048-5p	PGSC0003DMT400088525	1	-1	1	21	187	207	CUCAUUAGCAUCUCCAUCUUG	CAAGAUGGAGAUGCUAAUGAA	Cleavage	4
stu-miR8048-5p	PGSC0003DMT400088525	1	-1	1	21	241	261	CUCAUUAGCAUCUCCAUCUUG	CAAGAUGGAGAUGCUAAUGAA	Cleavage	4
stu-miR8048-5p	PGSC0003DMT400095448	1	-1	1	21	349	369	CUCAUUAGCAUCUCCAUCUUG	CAAGAUGGAGAUGCUAAUGAU	Cleavage	1
stu-miR8048-5p	PGSC0003DMT400091768	1	-1	1	21	334	354	CUCAUUAGCAUCUCCAUCUUG	CAAGAUGGAGAUGCUAAUGAU	Cleavage	1
stu-miR8048-5p	PGSC0003DMT400056132	1	-1	1	21	802	822	CUCAUUAGCAUCUCCAUCUUG	UGAGAUGGAGAUGCUAAUGAA	Cleavage	1
stu-miR8048-5p	PGSC0003DMT400092255	1	-1	1	21	163	183	CUCAUUAGCAUCUCCAUCUUG	CUAGAUGGAGAUGCUAAUGAA	Cleavage	1
stu-miR8048-5p	PGSC0003DMT400086822	1	-1	1	21	181	201	CUCAUUAGCAUCUCCAUCUUG	CUAGAUGGAGAUGCUAAUGAA	Cleavage	1
stu-miR156a	PGSC0003DMT400068752	1.5	-1	1	21	1129	1149	UUGACAGAAGAUAGAGAGCAC	GUGCUCUCUCUCUUCUGUCAA	Cleavage	1
stu-miR156a	PGSC0003DMT400029751	1.5	-1	1	21	1296	1316	UUGACAGAAGAUAGAGAGCAC	GUGCUCUCUCUCUUCUGUCAA	Cleavage	1
stu-miR156a	PGSC0003DMT400029749	1.5	-1	1	21	1409	1429	UUGACAGAAGAUAGAGAGCAC	GUGCUCUCUCUCUUCUGUCAA	Cleavage	1
stu-miR156a	PGSC0003DMT400084734	1.5	-1	1	21	1549	1569	UUGACAGAAGAUAGAGAGCAC	GUGCUCUCUCUCUUCUGUCAA	Cleavage	1
stu-miR156a	PGSC0003DMT400029750	1.5	-1	1	21	1597	1617	UUGACAGAAGAUAGAGAGCAC	GUGCUCUCUCUCUUCUGUCAA	Cleavage	1
stu-miR156a	PGSC0003DMT400029748	1.5	-1	1	21	1710	1730	UUGACAGAAGAUAGAGAGCAC	GUGCUCUCUCUCUUCUGUCAA	Cleavage	1
stu-miR156a	PGSC0003DMT400084733	1.5	-1	1	21	3579	3599	UUGACAGAAGAUAGAGAGCAC	GUGCUCUCUCUCUUCUGUCAA	Cleavage	1
stu-miR156b	PGSC0003DMT400068752	1.5	-1	1	21	1129	1149	UUGACAGAAGAUAGAGAGCAC	GUGCUCUCUCUCUUCUGUCAA	Cleavage	1
stu-miR156b	PGSC0003DMT400029751	1.5	-1	1	21	1296	1316	UUGACAGAAGAUAGAGAGCAC	GUGCUCUCUCUCUUCUGUCAA	Cleavage	1
stu-miR156b	PGSC0003DMT400029749	1.5	-1	1	21	1409	1429	UUGACAGAAGAUAGAGAGCAC	GUGCUCUCUCUCUUCUGUCAA	Cleavage	1
stu-miR156b	PGSC0003DMT400084734	1.5	-1	1	21	1549	1569	UUGACAGAAGAUAGAGAGCAC	GUGCUCUCUCUCUUCUGUCAA	Cleavage	1
stu-miR156b	PGSC0003DMT400029750	1.5	-1	1	21	1597	1617	UUGACAGAAGAUAGAGAGCAC	GUGCUCUCUCUCUUCUGUCAA	Cleavage	1
stu-miR156b	PGSC0003DMT400029748	1.5	-1	1	21	1710	1730	UUGACAGAAGAUAGAGAGCAC	GUGCUCUCUCUCUUCUGUCAA	Cleavage	1
stu-miR156b	PGSC0003DMT400084733	1.5	-1	1	21	3579	3599	UUGACAGAAGAUAGAGAGCAC	GUGCUCUCUCUCUUCUGUCAA	Cleavage	1
stu-miR156c	PGSC0003DMT400068752	1.5	-1	1	21	1129	1149	UUGACAGAAGAUAGAGAGCAC	GUGCUCUCUCUCUUCUGUCAA	Cleavage	1
stu-miR156c	PGSC0003DMT400029751	1.5	-1	1	21	1296	1316	UUGACAGAAGAUAGAGAGCAC	GUGCUCUCUCUCUUCUGUCAA	Cleavage	1
stu-miR156c	PGSC0003DMT400029749	1.5	-1	1	21	1409	1429	UUGACAGAAGAUAGAGAGCAC	GUGCUCUCUCUCUUCUGUCAA	Cleavage	1
stu-miR156c	PGSC0003DMT400084734	1.5	-1	1	21	1549	1569	UUGACAGAAGAUAGAGAGCAC	GUGCUCUCUCUCUUCUGUCAA	Cleavage	1
stu-miR156c	PGSC0003DMT400029750	1.5	-1	1	21	1597	1617	UUGACAGAAGAUAGAGAGCAC	GUGCUCUCUCUCUUCUGUCAA	Cleavage	1
stu-miR156c	PGSC0003DMT400029748	1.5	-1	1	21	1710	1730	UUGACAGAAGAUAGAGAGCAC	GUGCUCUCUCUCUUCUGUCAA	Cleavage	1
stu-miR156c	PGSC0003DMT400084733	1.5	-1	1	21	3579	3599	UUGACAGAAGAUAGAGAGCAC	GUGCUCUCUCUCUUCUGUCAA	Cleavage	1
stu-miR156d-5p	PGSC0003DMT400068752	1.5	-1	1	21	1129	1149	UUGACAGAAGAUAGAGAGCAC	GUGCUCUCUCUCUUCUGUCAA	Cleavage	1
stu-miR156d-5p	PGSC0003DMT400029751	1.5	-1	1	21	1296	1316	UUGACAGAAGAUAGAGAGCAC	GUGCUCUCUCUCUUCUGUCAA	Cleavage	1
stu-miR156d-5p	PGSC0003DMT400029749	1.5	-1	1	21	1409	1429	UUGACAGAAGAUAGAGAGCAC	GUGCUCUCUCUCUUCUGUCAA	Cleavage	1
stu-miR156d-5p	PGSC0003DMT400084734	1.5	-1	1	21	1549	1569	UUGACAGAAGAUAGAGAGCAC	GUGCUCUCUCUCUUCUGUCAA	Cleavage	1
stu-miR156d-5p	PGSC0003DMT400029750	1.5	-1	1	21	1597	1617	UUGACAGAAGAUAGAGAGCAC	GUGCUCUCUCUCUUCUGUCAA	Cleavage	1
stu-miR156d-5p	PGSC0003DMT400029748	1.5	-1	1	21	1710	1730	UUGACAGAAGAUAGAGAGCAC	GUGCUCUCUCUCUUCUGUCAA	Cleavage	1
stu-miR156d-5p	PGSC0003DMT400084733	1.5	-1	1	21	3579	3599	UUGACAGAAGAUAGAGAGCAC	GUGCUCUCUCUCUUCUGUCAA	Cleavage	1
stu-miR160a-5p	PGSC0003DMT400055614	1.5	-1	1	21	252	272	UGCCUGGCUCCCUGUAUGCCA	AGGCAUACAGGGAGCCAGACA	Cleavage	1
stu-miR160b	PGSC0003DMT400055614	1.5	-1	1	21	252	272	UGCCUGGCUCCCUGUAUGCCA	AGGCAUACAGGGAGCCAGACA	Cleavage	1
stu-miR171a-3p	PGSC0003DMT400012104	1.5	-1	1	21	1511	1531	UGAUUGAGCCGUGCCAAUAUC	GAUAUUGGCGCGGCUCAAUCA	Cleavage	1
stu-miR171a-3p	PGSC0003DMT400066799	1.5	-1	1	21	1614	1634	UGAUUGAGCCGUGCCAAUAUC	GAUAUUGGCGCGGCUCAAUCA	Cleavage	1
stu-miR171d-3p	PGSC0003DMT400012104	1.5	-1	1	21	1508	1528	UUGAGCCGUGCCAAUAUCACG	AAUGAUAUUGGCGCGGCUCAA	Cleavage	1
stu-miR171e	PGSC0003DMT400012104	1.5	-1	1	21	1511	1531	UGAUUGAGCCGUGCCAAUAUC	GAUAUUGGCGCGGCUCAAUCA	Cleavage	1
stu-miR171e	PGSC0003DMT400066799	1.5	-1	1	21	1614	1634	UGAUUGAGCCGUGCCAAUAUC	GAUAUUGGCGCGGCUCAAUCA	Cleavage	1
stu-miR172a-3p	PGSC0003DMT400065312	1.5	-1	1	21	1413	1433	AGAAUCUUGAUGAUGCUGCAU	CUGCAGCAUCAUCAGGAUUCU	Cleavage	1
stu-miR172a-3p	PGSC0003DMT400065313	1.5	-1	1	21	1458	1478	AGAAUCUUGAUGAUGCUGCAU	CUGCAGCAUCAUCAGGAUUCU	Cleavage	1
stu-miR172a-3p	PGSC0003DMT400031400	1.5	-1	1	21	1402	1422	AGAAUCUUGAUGAUGCUGCAU	CUGCAGCAUCAUCAGGAUUCU	Cleavage	1
stu-miR172a-3p	PGSC0003DMT400031401	1.5	-1	1	21	1405	1425	AGAAUCUUGAUGAUGCUGCAU	CUGCAGCAUCAUCAGGAUUCU	Cleavage	1
stu-miR172a-3p	PGSC0003DMT400031399	1.5	-1	1	21	1481	1501	AGAAUCUUGAUGAUGCUGCAU	CUGCAGCAUCAUCAGGAUUCU	Cleavage	1
stu-miR172a-3p	PGSC0003DMT400065311	1.5	-1	1	21	1693	1713	AGAAUCUUGAUGAUGCUGCAU	CUGCAGCAUCAUCAGGAUUCU	Cleavage	1
stu-miR172a-3p	PGSC0003DMT400031402	1.5	-1	1	21	1699	1719	AGAAUCUUGAUGAUGCUGCAU	CUGCAGCAUCAUCAGGAUUCU	Cleavage	1
stu-miR172a-3p	PGSC0003DMT400031398	1.5	-1	1	21	1744	1764	AGAAUCUUGAUGAUGCUGCAU	CUGCAGCAUCAUCAGGAUUCU	Cleavage	1
stu-miR172a-3p	PGSC0003DMT400016882	1.5	-1	1	21	860	880	AGAAUCUUGAUGAUGCUGCAU	CGGCAGCAUCAUCAGGAUUCU	Cleavage	1
stu-miR172a-3p	PGSC0003DMT400016881	1.5	-1	1	21	905	925	AGAAUCUUGAUGAUGCUGCAU	CGGCAGCAUCAUCAGGAUUCU	Cleavage	1
stu-miR172a-3p	PGSC0003DMT400016883	1.5	-1	1	21	1016	1036	AGAAUCUUGAUGAUGCUGCAU	CGGCAGCAUCAUCAGGAUUCU	Cleavage	1
stu-miR172b-3p	PGSC0003DMT400065312	1.5	-1	1	21	1413	1433	AGAAUCUUGAUGAUGCUGCAU	CUGCAGCAUCAUCAGGAUUCU	Cleavage	1
stu-miR172b-3p	PGSC0003DMT400065313	1.5	-1	1	21	1458	1478	AGAAUCUUGAUGAUGCUGCAU	CUGCAGCAUCAUCAGGAUUCU	Cleavage	1
stu-miR172b-3p	PGSC0003DMT400031400	1.5	-1	1	21	1402	1422	AGAAUCUUGAUGAUGCUGCAU	CUGCAGCAUCAUCAGGAUUCU	Cleavage	1
stu-miR172b-3p	PGSC0003DMT400031401	1.5	-1	1	21	1405	1425	AGAAUCUUGAUGAUGCUGCAU	CUGCAGCAUCAUCAGGAUUCU	Cleavage	1
stu-miR172b-3p	PGSC0003DMT400031399	1.5	-1	1	21	1481	1501	AGAAUCUUGAUGAUGCUGCAU	CUGCAGCAUCAUCAGGAUUCU	Cleavage	1
stu-miR172b-3p	PGSC0003DMT400065311	1.5	-1	1	21	1693	1713	AGAAUCUUGAUGAUGCUGCAU	CUGCAGCAUCAUCAGGAUUCU	Cleavage	1
stu-miR172b-3p	PGSC0003DMT400031402	1.5	-1	1	21	1699	1719	AGAAUCUUGAUGAUGCUGCAU	CUGCAGCAUCAUCAGGAUUCU	Cleavage	1
stu-miR172b-3p	PGSC0003DMT400031398	1.5	-1	1	21	1744	1764	AGAAUCUUGAUGAUGCUGCAU	CUGCAGCAUCAUCAGGAUUCU	Cleavage	1
stu-miR172b-3p	PGSC0003DMT400016882	1.5	-1	1	21	860	880	AGAAUCUUGAUGAUGCUGCAU	CGGCAGCAUCAUCAGGAUUCU	Cleavage	1
stu-miR172b-3p	PGSC0003DMT400016881	1.5	-1	1	21	905	925	AGAAUCUUGAUGAUGCUGCAU	CGGCAGCAUCAUCAGGAUUCU	Cleavage	1
stu-miR172b-3p	PGSC0003DMT400016883	1.5	-1	1	21	1016	1036	AGAAUCUUGAUGAUGCUGCAU	CGGCAGCAUCAUCAGGAUUCU	Cleavage	1
stu-miR172c-3p	PGSC0003DMT400016882	1.5	-1	1	19	862	880	AGAAUCUUGAUGAUGCUGC	GCAGCAUCAUCAGGAUUCU	Cleavage	1
stu-miR172c-3p	PGSC0003DMT400016881	1.5	-1	1	19	907	925	AGAAUCUUGAUGAUGCUGC	GCAGCAUCAUCAGGAUUCU	Cleavage	1
stu-miR172c-3p	PGSC0003DMT400016883	1.5	-1	1	19	1018	1036	AGAAUCUUGAUGAUGCUGC	GCAGCAUCAUCAGGAUUCU	Cleavage	1
stu-miR172c-3p	PGSC0003DMT400065312	1.5	-1	1	19	1415	1433	AGAAUCUUGAUGAUGCUGC	GCAGCAUCAUCAGGAUUCU	Cleavage	1
stu-miR172c-3p	PGSC0003DMT400065313	1.5	-1	1	19	1460	1478	AGAAUCUUGAUGAUGCUGC	GCAGCAUCAUCAGGAUUCU	Cleavage	1
stu-miR172c-3p	PGSC0003DMT400031400	1.5	-1	1	19	1404	1422	AGAAUCUUGAUGAUGCUGC	GCAGCAUCAUCAGGAUUCU	Cleavage	1
stu-miR172c-3p	PGSC0003DMT400031401	1.5	-1	1	19	1407	1425	AGAAUCUUGAUGAUGCUGC	GCAGCAUCAUCAGGAUUCU	Cleavage	1
stu-miR172c-3p	PGSC0003DMT400031399	1.5	-1	1	19	1483	1501	AGAAUCUUGAUGAUGCUGC	GCAGCAUCAUCAGGAUUCU	Cleavage	1
stu-miR172c-3p	PGSC0003DMT400065311	1.5	-1	1	19	1695	1713	AGAAUCUUGAUGAUGCUGC	GCAGCAUCAUCAGGAUUCU	Cleavage	1
stu-miR172c-3p	PGSC0003DMT400031402	1.5	-1	1	19	1701	1719	AGAAUCUUGAUGAUGCUGC	GCAGCAUCAUCAGGAUUCU	Cleavage	1
stu-miR172c-3p	PGSC0003DMT400031398	1.5	-1	1	19	1746	1764	AGAAUCUUGAUGAUGCUGC	GCAGCAUCAUCAGGAUUCU	Cleavage	1
stu-miR172d-3p	PGSC0003DMT400065502	1.5	-1	1	21	460	480	GGAAUCUUGAUGAUGCUGCAG	CUGCAGCAUCAUCAGGAUUCC	Cleavage	1
stu-miR172d-3p	PGSC0003DMT400065499	1.5	-1	1	21	463	483	GGAAUCUUGAUGAUGCUGCAG	CUGCAGCAUCAUCAGGAUUCC	Cleavage	1
stu-miR172d-3p	PGSC0003DMT400016583	1.5	-1	1	21	879	899	GGAAUCUUGAUGAUGCUGCAG	CUGCAGCAUCAUCAGGAUUCC	Cleavage	1
stu-miR172d-3p	PGSC0003DMT400016585	1.5	-1	1	21	1624	1644	GGAAUCUUGAUGAUGCUGCAG	CUGCAGCAUCAUCAGGAUUCC	Cleavage	1
stu-miR172d-3p	PGSC0003DMT400016584	1.5	-1	1	21	1707	1727	GGAAUCUUGAUGAUGCUGCAG	CUGCAGCAUCAUCAGGAUUCC	Cleavage	1
stu-miR172d-3p	PGSC0003DMT400065500	1.5	-1	1	21	1720	1740	GGAAUCUUGAUGAUGCUGCAG	CUGCAGCAUCAUCAGGAUUCC	Cleavage	1
stu-miR172d-3p	PGSC0003DMT400065501	1.5	-1	1	21	1723	1743	GGAAUCUUGAUGAUGCUGCAG	CUGCAGCAUCAUCAGGAUUCC	Cleavage	1
stu-miR172d-3p	PGSC0003DMT400010231	1.5	-1	1	21	1652	1672	GGAAUCUUGAUGAUGCUGCAG	CUGCAGCAUCAUCAGGAUUCC	Cleavage	1
stu-miR172d-3p	PGSC0003DMT400010230	1.5	-1	1	21	1766	1786	GGAAUCUUGAUGAUGCUGCAG	CUGCAGCAUCAUCAGGAUUCC	Cleavage	1
stu-miR172d-3p	PGSC0003DMT400010229	1.5	-1	1	21	1818	1838	GGAAUCUUGAUGAUGCUGCAG	CUGCAGCAUCAUCAGGAUUCC	Cleavage	1
stu-miR172e-3p	PGSC0003DMT400065312	1.5	-1	1	21	1413	1433	AGAAUCUUGAUGAUGCUGCAU	CUGCAGCAUCAUCAGGAUUCU	Cleavage	1
stu-miR172e-3p	PGSC0003DMT400065313	1.5	-1	1	21	1458	1478	AGAAUCUUGAUGAUGCUGCAU	CUGCAGCAUCAUCAGGAUUCU	Cleavage	1
stu-miR172e-3p	PGSC0003DMT400031400	1.5	-1	1	21	1402	1422	AGAAUCUUGAUGAUGCUGCAU	CUGCAGCAUCAUCAGGAUUCU	Cleavage	1
stu-miR172e-3p	PGSC0003DMT400031401	1.5	-1	1	21	1405	1425	AGAAUCUUGAUGAUGCUGCAU	CUGCAGCAUCAUCAGGAUUCU	Cleavage	1
stu-miR172e-3p	PGSC0003DMT400031399	1.5	-1	1	21	1481	1501	AGAAUCUUGAUGAUGCUGCAU	CUGCAGCAUCAUCAGGAUUCU	Cleavage	1
stu-miR172e-3p	PGSC0003DMT400065311	1.5	-1	1	21	1693	1713	AGAAUCUUGAUGAUGCUGCAU	CUGCAGCAUCAUCAGGAUUCU	Cleavage	1
stu-miR172e-3p	PGSC0003DMT400031402	1.5	-1	1	21	1699	1719	AGAAUCUUGAUGAUGCUGCAU	CUGCAGCAUCAUCAGGAUUCU	Cleavage	1
stu-miR172e-3p	PGSC0003DMT400031398	1.5	-1	1	21	1744	1764	AGAAUCUUGAUGAUGCUGCAU	CUGCAGCAUCAUCAGGAUUCU	Cleavage	1
stu-miR172e-3p	PGSC0003DMT400016882	1.5	-1	1	21	860	880	AGAAUCUUGAUGAUGCUGCAU	CGGCAGCAUCAUCAGGAUUCU	Cleavage	1
stu-miR172e-3p	PGSC0003DMT400016881	1.5	-1	1	21	905	925	AGAAUCUUGAUGAUGCUGCAU	CGGCAGCAUCAUCAGGAUUCU	Cleavage	1
stu-miR172e-3p	PGSC0003DMT400016883	1.5	-1	1	21	1016	1036	AGAAUCUUGAUGAUGCUGCAU	CGGCAGCAUCAUCAGGAUUCU	Cleavage	1
stu-miR319b	PGSC0003DMT400058427	1.5	-1	1	20	667	686	UUGGACUGAAGGGAGCUCCU	UGGAGCUCCCUUCACUCCAA	Cleavage	1
stu-miR319b	PGSC0003DMT400070549	1.5	-1	1	20	991	1010	UUGGACUGAAGGGAGCUCCU	UGGAGCUCCCUUCAUUCCAA	Cleavage	1
stu-miR319b	PGSC0003DMT400058426	1.5	-1	1	20	1116	1135	UUGGACUGAAGGGAGCUCCU	UGGAGCUCCCUUCACUCCAA	Cleavage	1
stu-miR319b	PGSC0003DMT400058425	1.5	-1	1	20	1334	1353	UUGGACUGAAGGGAGCUCCU	UGGAGCUCCCUUCACUCCAA	Cleavage	1
stu-miR398a-3p	PGSC0003DMT400012012	1.5	-1	1	21	2252	2272	UAUGUUCUCAGGUCGCCCCUG	CAGGGGCGACCUGAGAACACA	Cleavage	1
stu-miR398a-3p	PGSC0003DMT400012009	1.5	-1	1	21	1697	1717	UAUGUUCUCAGGUCGCCCCUG	CAGGGGCGACCUGAGAACACA	Cleavage	1
stu-miR398a-3p	PGSC0003DMT400012011	1.5	-1	1	21	1584	1604	UAUGUUCUCAGGUCGCCCCUG	CAGGGGCGACCUGAGAACACA	Cleavage	1
stu-miR399i-3p	PGSC0003DMT400076435	1.5	-1	1	21	1095	1115	UGCCAAAGGAGAGUUGCCCUA	UAGGGCAAAUCUCCUUUGGCA	Cleavage	3
stu-miR399i-3p	PGSC0003DMT400076435	1.5	-1	1	21	811	831	UGCCAAAGGAGAGUUGCCCUA	CUGGGCAAAUCUCCUUUGGCA	Cleavage	3
stu-miR399i-3p	PGSC0003DMT400076435	1.5	-1	1	21	1039	1059	UGCCAAAGGAGAGUUGCCCUA	CUGGGCAAAUCUCCUUUGGCA	Cleavage	3
stu-miR482b-3p	PGSC0003DMT400024935	1.5	-1	1	22	911	932	UUACCGAUUCCCCCCAUUCCAA	GGGGAAUGGGGGGAGUCGGUAA	Cleavage	1
stu-miR482b-3p	PGSC0003DMT400006234	1.5	-1	1	22	806	827	UUACCGAUUCCCCCCAUUCCAA	GGGGAAUGGGGGGAGUCGGUAA	Cleavage	1
stu-miR482b-3p	PGSC0003DMT400040590	1.5	-1	1	22	680	701	UUACCGAUUCCCCCCAUUCCAA	GGGGAAUGGGGGGAGUCGGUAA	Cleavage	1
stu-miR482b-3p	PGSC0003DMT400035244	1.5	-1	1	22	1068	1089	UUACCGAUUCCCCCCAUUCCAA	GGGGAAUGGGGGGAGUCGGUAA	Cleavage	1
stu-miR482b-3p	PGSC0003DMT400043726	1.5	-1	1	22	734	755	UUACCGAUUCCCCCCAUUCCAA	GGGGAAUGGGGGGAGUCGGUAA	Cleavage	1
stu-miR482b-3p	PGSC0003DMT400043725	1.5	-1	1	22	734	755	UUACCGAUUCCCCCCAUUCCAA	GGGGAAUGGGGGGAGUCGGUAA	Cleavage	1
stu-miR482b-3p	PGSC0003DMT400043724	1.5	-1	1	22	734	755	UUACCGAUUCCCCCCAUUCCAA	GGGGAAUGGGGGGAGUCGGUAA	Cleavage	1
stu-miR482b-3p	PGSC0003DMT400035243	1.5	-1	1	22	1068	1089	UUACCGAUUCCCCCCAUUCCAA	GGGGAAUGGGGGGAGUCGGUAA	Cleavage	1
stu-miR482b-3p	PGSC0003DMT400043723	1.5	-1	1	22	734	755	UUACCGAUUCCCCCCAUUCCAA	GGGGAAUGGGGGGAGUCGGUAA	Cleavage	1
stu-miR482b-3p	PGSC0003DMT400035245	1.5	-1	1	22	1068	1089	UUACCGAUUCCCCCCAUUCCAA	GGGGAAUGGGGGGAGUCGGUAA	Cleavage	1
stu-miR482d-3p	PGSC0003DMT400030029	1.5	-1	1	22	628	649	UCUUGCCUACACCGCCCAUGCC	GGUAUGGGCGGUUUAGGCAAGA	Translation	1
stu-miR482d-3p	PGSC0003DMT400062766	1.5	-1	1	22	535	556	UCUUGCCUACACCGCCCAUGCC	GGUAUGGGCGGUAUAGGCAAGA	Translation	1
stu-miR482d-3p	PGSC0003DMT400030027	1.5	-1	1	22	586	607	UCUUGCCUACACCGCCCAUGCC	GGUAUGGGCGGUUUAGGCAAGA	Translation	1
stu-miR482d-3p	PGSC0003DMT400030042	1.5	-1	1	22	562	583	UCUUGCCUACACCGCCCAUGCC	GGAAUGGGCGGUUUAGGCAAGA	Translation	1
stu-miR482d-3p	PGSC0003DMT400016707	1.5	-1	1	22	562	583	UCUUGCCUACACCGCCCAUGCC	GGAAUGGGCGGUUUAGGCAAGA	Translation	1
stu-miR482e-3p	PGSC0003DMT400062766	1.5	-1	1	22	535	556	UCUUGCCAAUACCGCCCAUUCC	GGUAUGGGCGGUAUAGGCAAGA	Cleavage	1
stu-miR5303a	PGSC0003DMT400015788	1.5	-1	1	24	221	244	UUUUGGAGAAUCCGACACGCACCC	GGGUGCGUGUCGGAUUCGCCAAAA	Cleavage	1
stu-miR5303a	PGSC0003DMT400082338	1.5	-1	1	24	661	684	UUUUGGAGAAUCCGACACGCACCC	GGGUGCGUGUCGGAUUCGCCAAAA	Cleavage	1
stu-miR5303a	PGSC0003DMT400075941	1.5	-1	1	24	155	178	UUUUGGAGAAUCCGACACGCACCC	GGGUGCGUGUCGGAUACUCCAAAA	Cleavage	1
stu-miR5303a	PGSC0003DMT400058760	1.5	-1	1	24	44	67	UUUUGGAGAAUCCGACACGCACCC	GGGUGCGUGUCGGAUUCGCCAAAA	Cleavage	1
stu-miR5303a	PGSC0003DMT400005624	1.5	-1	1	24	585	608	UUUUGGAGAAUCCGACACGCACCC	GGGUGCGUGUCGGAUUCGCCAAAA	Cleavage	1
stu-miR5303a	PGSC0003DMT400005621	1.5	-1	1	24	1124	1147	UUUUGGAGAAUCCGACACGCACCC	GGGUGCGUGUCGGAUUCGCCAAAA	Cleavage	1
stu-miR5303a	PGSC0003DMT400003950	1.5	-1	1	24	2544	2567	UUUUGGAGAAUCCGACACGCACCC	GGGUGCGUGUCGGAUUCGCCAAAA	Cleavage	1
stu-miR5303a	PGSC0003DMT400015208	1.5	-1	1	24	1613	1636	UUUUGGAGAAUCCGACACGCACCC	GGGUGCGUGUCGGAUUCGCCAAAA	Cleavage	1
stu-miR5303a	PGSC0003DMT400015209	1.5	-1	1	24	2191	2214	UUUUGGAGAAUCCGACACGCACCC	GGGUGCGUGUCGGAUUCGCCAAAA	Cleavage	1
stu-miR5303a	PGSC0003DMT400002639	1.5	-1	1	24	310	333	UUUUGGAGAAUCCGACACGCACCC	GGGUGCGUGUCAGAUUCUCCAAAA	Cleavage	1
stu-miR5303a	PGSC0003DMT400013720	1.5	-1	1	24	1338	1361	UUUUGGAGAAUCCGACACGCACCC	GGGUGCGUGUCGGAUUCGCCAAAA	Cleavage	1
stu-miR5303a	PGSC0003DMT400065657	1.5	-1	1	24	694	717	UUUUGGAGAAUCCGACACGCACCC	AGGUGCGUGUCGGAUUCGCCAAAA	Cleavage	1
stu-miR5303a	PGSC0003DMT400065656	1.5	-1	1	24	694	717	UUUUGGAGAAUCCGACACGCACCC	AGGUGCGUGUCGGAUUCGCCAAAA	Cleavage	1
stu-miR5303a	PGSC0003DMT400048346	1.5	-1	1	24	464	487	UUUUGGAGAAUCCGACACGCACCC	GGAUGCGUGUCGGAUUCGCCAAAA	Cleavage	1
stu-miR5303a	PGSC0003DMT400042226	1.5	-1	1	24	732	755	UUUUGGAGAAUCCGACACGCACCC	GCGUGCGUGUCGGAUUCUCCCAAA	Cleavage	1
stu-miR5303a	PGSC0003DMT400003719	1.5	-1	1	24	848	871	UUUUGGAGAAUCCGACACGCACCC	GGGUUCGUGUCGGAUCCUCCAAAA	Cleavage	2
stu-miR5303a	PGSC0003DMT400003719	1.5	-1	1	24	1021	1044	UUUUGGAGAAUCCGACACGCACCC	GGGUUCGUGUCGGAUCCUCCAAAA	Cleavage	2
stu-miR5303a	PGSC0003DMT400054998	1.5	-1	1	24	1119	1142	UUUUGGAGAAUCCGACACGCACCC	GAGUGCGUGUCGGAUCCUCCAAAA	Cleavage	1
stu-miR5303a	PGSC0003DMT400075018	1.5	-1	1	24	1520	1543	UUUUGGAGAAUCCGACACGCACCC	GGAUGCGUGUCGAAUUCUCCAAAA	Cleavage	1
stu-miR5303a	PGSC0003DMT400058343	1.5	-1	1	24	1011	1034	UUUUGGAGAAUCCGACACGCACCC	GGAUGCGUGUCUGAUUCUCCAAAA	Cleavage	1
stu-miR5303a	PGSC0003DMT400075019	1.5	-1	1	24	1520	1543	UUUUGGAGAAUCCGACACGCACCC	GGAUGCGUGUCGAAUUCUCCAAAA	Cleavage	1
stu-miR5303a	PGSC0003DMT400037298	1.5	-1	1	24	1000	1023	UUUUGGAGAAUCCGACACGCACCC	UGCUGCGUGUCUGAUUCUCCAAAA	Cleavage	1
stu-miR5303a	PGSC0003DMT400037297	1.5	-1	1	24	1131	1154	UUUUGGAGAAUCCGACACGCACCC	UGCUGCGUGUCUGAUUCUCCAAAA	Cleavage	1
stu-miR5303a	PGSC0003DMT400016219	1.5	-1	1	24	1918	1941	UUUUGGAGAAUCCGACACGCACCC	GCAACCGUGUCGAAUUCUCCAAAA	Cleavage	1
stu-miR5303a	PGSC0003DMT400006972	1.5	-1	1	24	843	866	UUUUGGAGAAUCCGACACGCACCC	GUAUUCGUGUCGGAUUCUCCAGAA	Cleavage	1
stu-miR5303a	PGSC0003DMT400011837	1.5	-1	1	24	753	776	UUUUGGAGAAUCCGACACGCACCC	AUCUACGUGUCGGAUCCUCCAAAA	Cleavage	1
stu-miR5303a	PGSC0003DMT400062326	1.5	-1	1	24	1519	1542	UUUUGGAGAAUCCGACACGCACCC	GCACCCGUGUCGGAUUCACCAAAA	Cleavage	1
stu-miR5303a	PGSC0003DMT400064184	1.5	-1	1	24	1837	1860	UUUUGGAGAAUCCGACACGCACCC	ACACCCGUGUCGGAUCCUCCAAAA	Cleavage	1
stu-miR5303b	PGSC0003DMT400015788	1.5	-1	1	24	221	244	UUUUGGAGAAUCCGACACGCACCC	GGGUGCGUGUCGGAUUCGCCAAAA	Cleavage	1
stu-miR5303b	PGSC0003DMT400082338	1.5	-1	1	24	661	684	UUUUGGAGAAUCCGACACGCACCC	GGGUGCGUGUCGGAUUCGCCAAAA	Cleavage	1
stu-miR5303b	PGSC0003DMT400075941	1.5	-1	1	24	155	178	UUUUGGAGAAUCCGACACGCACCC	GGGUGCGUGUCGGAUACUCCAAAA	Cleavage	1
stu-miR5303b	PGSC0003DMT400058760	1.5	-1	1	24	44	67	UUUUGGAGAAUCCGACACGCACCC	GGGUGCGUGUCGGAUUCGCCAAAA	Cleavage	1
stu-miR5303b	PGSC0003DMT400005624	1.5	-1	1	24	585	608	UUUUGGAGAAUCCGACACGCACCC	GGGUGCGUGUCGGAUUCGCCAAAA	Cleavage	1
stu-miR5303b	PGSC0003DMT400005621	1.5	-1	1	24	1124	1147	UUUUGGAGAAUCCGACACGCACCC	GGGUGCGUGUCGGAUUCGCCAAAA	Cleavage	1
stu-miR5303b	PGSC0003DMT400003950	1.5	-1	1	24	2544	2567	UUUUGGAGAAUCCGACACGCACCC	GGGUGCGUGUCGGAUUCGCCAAAA	Cleavage	1
stu-miR5303b	PGSC0003DMT400015208	1.5	-1	1	24	1613	1636	UUUUGGAGAAUCCGACACGCACCC	GGGUGCGUGUCGGAUUCGCCAAAA	Cleavage	1
stu-miR5303b	PGSC0003DMT400015209	1.5	-1	1	24	2191	2214	UUUUGGAGAAUCCGACACGCACCC	GGGUGCGUGUCGGAUUCGCCAAAA	Cleavage	1
stu-miR5303b	PGSC0003DMT400002639	1.5	-1	1	24	310	333	UUUUGGAGAAUCCGACACGCACCC	GGGUGCGUGUCAGAUUCUCCAAAA	Cleavage	1
stu-miR5303b	PGSC0003DMT400013720	1.5	-1	1	24	1338	1361	UUUUGGAGAAUCCGACACGCACCC	GGGUGCGUGUCGGAUUCGCCAAAA	Cleavage	1
stu-miR5303b	PGSC0003DMT400065657	1.5	-1	1	24	694	717	UUUUGGAGAAUCCGACACGCACCC	AGGUGCGUGUCGGAUUCGCCAAAA	Cleavage	1
stu-miR5303b	PGSC0003DMT400065656	1.5	-1	1	24	694	717	UUUUGGAGAAUCCGACACGCACCC	AGGUGCGUGUCGGAUUCGCCAAAA	Cleavage	1
stu-miR5303b	PGSC0003DMT400048346	1.5	-1	1	24	464	487	UUUUGGAGAAUCCGACACGCACCC	GGAUGCGUGUCGGAUUCGCCAAAA	Cleavage	1
stu-miR5303b	PGSC0003DMT400042226	1.5	-1	1	24	732	755	UUUUGGAGAAUCCGACACGCACCC	GCGUGCGUGUCGGAUUCUCCCAAA	Cleavage	1
stu-miR5303b	PGSC0003DMT400003719	1.5	-1	1	24	848	871	UUUUGGAGAAUCCGACACGCACCC	GGGUUCGUGUCGGAUCCUCCAAAA	Cleavage	2
stu-miR5303b	PGSC0003DMT400003719	1.5	-1	1	24	1021	1044	UUUUGGAGAAUCCGACACGCACCC	GGGUUCGUGUCGGAUCCUCCAAAA	Cleavage	2
stu-miR5303b	PGSC0003DMT400054998	1.5	-1	1	24	1119	1142	UUUUGGAGAAUCCGACACGCACCC	GAGUGCGUGUCGGAUCCUCCAAAA	Cleavage	1
stu-miR5303b	PGSC0003DMT400075018	1.5	-1	1	24	1520	1543	UUUUGGAGAAUCCGACACGCACCC	GGAUGCGUGUCGAAUUCUCCAAAA	Cleavage	1
stu-miR5303b	PGSC0003DMT400058343	1.5	-1	1	24	1011	1034	UUUUGGAGAAUCCGACACGCACCC	GGAUGCGUGUCUGAUUCUCCAAAA	Cleavage	1
stu-miR5303b	PGSC0003DMT400075019	1.5	-1	1	24	1520	1543	UUUUGGAGAAUCCGACACGCACCC	GGAUGCGUGUCGAAUUCUCCAAAA	Cleavage	1
stu-miR5303b	PGSC0003DMT400037298	1.5	-1	1	24	1000	1023	UUUUGGAGAAUCCGACACGCACCC	UGCUGCGUGUCUGAUUCUCCAAAA	Cleavage	1
stu-miR5303b	PGSC0003DMT400037297	1.5	-1	1	24	1131	1154	UUUUGGAGAAUCCGACACGCACCC	UGCUGCGUGUCUGAUUCUCCAAAA	Cleavage	1
stu-miR5303b	PGSC0003DMT400016219	1.5	-1	1	24	1918	1941	UUUUGGAGAAUCCGACACGCACCC	GCAACCGUGUCGAAUUCUCCAAAA	Cleavage	1
stu-miR5303b	PGSC0003DMT400006972	1.5	-1	1	24	843	866	UUUUGGAGAAUCCGACACGCACCC	GUAUUCGUGUCGGAUUCUCCAGAA	Cleavage	1
stu-miR5303b	PGSC0003DMT400011837	1.5	-1	1	24	753	776	UUUUGGAGAAUCCGACACGCACCC	AUCUACGUGUCGGAUCCUCCAAAA	Cleavage	1
stu-miR5303b	PGSC0003DMT400062326	1.5	-1	1	24	1519	1542	UUUUGGAGAAUCCGACACGCACCC	GCACCCGUGUCGGAUUCACCAAAA	Cleavage	1
stu-miR5303b	PGSC0003DMT400064184	1.5	-1	1	24	1837	1860	UUUUGGAGAAUCCGACACGCACCC	ACACCCGUGUCGGAUCCUCCAAAA	Cleavage	1
stu-miR5303c	PGSC0003DMT400015788	1.5	-1	1	24	221	244	UUUUGGAGAAUCCGACACGCACCC	GGGUGCGUGUCGGAUUCGCCAAAA	Cleavage	1
stu-miR5303c	PGSC0003DMT400082338	1.5	-1	1	24	661	684	UUUUGGAGAAUCCGACACGCACCC	GGGUGCGUGUCGGAUUCGCCAAAA	Cleavage	1
stu-miR5303c	PGSC0003DMT400075941	1.5	-1	1	24	155	178	UUUUGGAGAAUCCGACACGCACCC	GGGUGCGUGUCGGAUACUCCAAAA	Cleavage	1
stu-miR5303c	PGSC0003DMT400058760	1.5	-1	1	24	44	67	UUUUGGAGAAUCCGACACGCACCC	GGGUGCGUGUCGGAUUCGCCAAAA	Cleavage	1
stu-miR5303c	PGSC0003DMT400005624	1.5	-1	1	24	585	608	UUUUGGAGAAUCCGACACGCACCC	GGGUGCGUGUCGGAUUCGCCAAAA	Cleavage	1
stu-miR5303c	PGSC0003DMT400005621	1.5	-1	1	24	1124	1147	UUUUGGAGAAUCCGACACGCACCC	GGGUGCGUGUCGGAUUCGCCAAAA	Cleavage	1
stu-miR5303c	PGSC0003DMT400003950	1.5	-1	1	24	2544	2567	UUUUGGAGAAUCCGACACGCACCC	GGGUGCGUGUCGGAUUCGCCAAAA	Cleavage	1
stu-miR5303c	PGSC0003DMT400015208	1.5	-1	1	24	1613	1636	UUUUGGAGAAUCCGACACGCACCC	GGGUGCGUGUCGGAUUCGCCAAAA	Cleavage	1
stu-miR5303c	PGSC0003DMT400015209	1.5	-1	1	24	2191	2214	UUUUGGAGAAUCCGACACGCACCC	GGGUGCGUGUCGGAUUCGCCAAAA	Cleavage	1
stu-miR5303c	PGSC0003DMT400002639	1.5	-1	1	24	310	333	UUUUGGAGAAUCCGACACGCACCC	GGGUGCGUGUCAGAUUCUCCAAAA	Cleavage	1
stu-miR5303c	PGSC0003DMT400013720	1.5	-1	1	24	1338	1361	UUUUGGAGAAUCCGACACGCACCC	GGGUGCGUGUCGGAUUCGCCAAAA	Cleavage	1
stu-miR5303c	PGSC0003DMT400065657	1.5	-1	1	24	694	717	UUUUGGAGAAUCCGACACGCACCC	AGGUGCGUGUCGGAUUCGCCAAAA	Cleavage	1
stu-miR5303c	PGSC0003DMT400065656	1.5	-1	1	24	694	717	UUUUGGAGAAUCCGACACGCACCC	AGGUGCGUGUCGGAUUCGCCAAAA	Cleavage	1
stu-miR5303c	PGSC0003DMT400048346	1.5	-1	1	24	464	487	UUUUGGAGAAUCCGACACGCACCC	GGAUGCGUGUCGGAUUCGCCAAAA	Cleavage	1
stu-miR5303c	PGSC0003DMT400042226	1.5	-1	1	24	732	755	UUUUGGAGAAUCCGACACGCACCC	GCGUGCGUGUCGGAUUCUCCCAAA	Cleavage	1
stu-miR5303c	PGSC0003DMT400003719	1.5	-1	1	24	848	871	UUUUGGAGAAUCCGACACGCACCC	GGGUUCGUGUCGGAUCCUCCAAAA	Cleavage	2
stu-miR5303c	PGSC0003DMT400003719	1.5	-1	1	24	1021	1044	UUUUGGAGAAUCCGACACGCACCC	GGGUUCGUGUCGGAUCCUCCAAAA	Cleavage	2
stu-miR5303c	PGSC0003DMT400054998	1.5	-1	1	24	1119	1142	UUUUGGAGAAUCCGACACGCACCC	GAGUGCGUGUCGGAUCCUCCAAAA	Cleavage	1
stu-miR5303c	PGSC0003DMT400075018	1.5	-1	1	24	1520	1543	UUUUGGAGAAUCCGACACGCACCC	GGAUGCGUGUCGAAUUCUCCAAAA	Cleavage	1
stu-miR5303c	PGSC0003DMT400058343	1.5	-1	1	24	1011	1034	UUUUGGAGAAUCCGACACGCACCC	GGAUGCGUGUCUGAUUCUCCAAAA	Cleavage	1
stu-miR5303c	PGSC0003DMT400075019	1.5	-1	1	24	1520	1543	UUUUGGAGAAUCCGACACGCACCC	GGAUGCGUGUCGAAUUCUCCAAAA	Cleavage	1
stu-miR5303c	PGSC0003DMT400037298	1.5	-1	1	24	1000	1023	UUUUGGAGAAUCCGACACGCACCC	UGCUGCGUGUCUGAUUCUCCAAAA	Cleavage	1
stu-miR5303c	PGSC0003DMT400037297	1.5	-1	1	24	1131	1154	UUUUGGAGAAUCCGACACGCACCC	UGCUGCGUGUCUGAUUCUCCAAAA	Cleavage	1
stu-miR5303c	PGSC0003DMT400016219	1.5	-1	1	24	1918	1941	UUUUGGAGAAUCCGACACGCACCC	GCAACCGUGUCGAAUUCUCCAAAA	Cleavage	1
stu-miR5303c	PGSC0003DMT400006972	1.5	-1	1	24	843	866	UUUUGGAGAAUCCGACACGCACCC	GUAUUCGUGUCGGAUUCUCCAGAA	Cleavage	1
stu-miR5303c	PGSC0003DMT400011837	1.5	-1	1	24	753	776	UUUUGGAGAAUCCGACACGCACCC	AUCUACGUGUCGGAUCCUCCAAAA	Cleavage	1
stu-miR5303c	PGSC0003DMT400062326	1.5	-1	1	24	1519	1542	UUUUGGAGAAUCCGACACGCACCC	GCACCCGUGUCGGAUUCACCAAAA	Cleavage	1
stu-miR5303c	PGSC0003DMT400064184	1.5	-1	1	24	1837	1860	UUUUGGAGAAUCCGACACGCACCC	ACACCCGUGUCGGAUCCUCCAAAA	Cleavage	1
stu-miR5303d	PGSC0003DMT400015788	1.5	-1	1	24	221	244	UUUUGGAGAAUCCGACACGCACCC	GGGUGCGUGUCGGAUUCGCCAAAA	Cleavage	1
stu-miR5303d	PGSC0003DMT400082338	1.5	-1	1	24	661	684	UUUUGGAGAAUCCGACACGCACCC	GGGUGCGUGUCGGAUUCGCCAAAA	Cleavage	1
stu-miR5303d	PGSC0003DMT400075941	1.5	-1	1	24	155	178	UUUUGGAGAAUCCGACACGCACCC	GGGUGCGUGUCGGAUACUCCAAAA	Cleavage	1
stu-miR5303d	PGSC0003DMT400058760	1.5	-1	1	24	44	67	UUUUGGAGAAUCCGACACGCACCC	GGGUGCGUGUCGGAUUCGCCAAAA	Cleavage	1
stu-miR5303d	PGSC0003DMT400005624	1.5	-1	1	24	585	608	UUUUGGAGAAUCCGACACGCACCC	GGGUGCGUGUCGGAUUCGCCAAAA	Cleavage	1
stu-miR5303d	PGSC0003DMT400005621	1.5	-1	1	24	1124	1147	UUUUGGAGAAUCCGACACGCACCC	GGGUGCGUGUCGGAUUCGCCAAAA	Cleavage	1
stu-miR5303d	PGSC0003DMT400003950	1.5	-1	1	24	2544	2567	UUUUGGAGAAUCCGACACGCACCC	GGGUGCGUGUCGGAUUCGCCAAAA	Cleavage	1
stu-miR5303d	PGSC0003DMT400015208	1.5	-1	1	24	1613	1636	UUUUGGAGAAUCCGACACGCACCC	GGGUGCGUGUCGGAUUCGCCAAAA	Cleavage	1
stu-miR5303d	PGSC0003DMT400015209	1.5	-1	1	24	2191	2214	UUUUGGAGAAUCCGACACGCACCC	GGGUGCGUGUCGGAUUCGCCAAAA	Cleavage	1
stu-miR5303d	PGSC0003DMT400002639	1.5	-1	1	24	310	333	UUUUGGAGAAUCCGACACGCACCC	GGGUGCGUGUCAGAUUCUCCAAAA	Cleavage	1
stu-miR5303d	PGSC0003DMT400013720	1.5	-1	1	24	1338	1361	UUUUGGAGAAUCCGACACGCACCC	GGGUGCGUGUCGGAUUCGCCAAAA	Cleavage	1
stu-miR5303d	PGSC0003DMT400065657	1.5	-1	1	24	694	717	UUUUGGAGAAUCCGACACGCACCC	AGGUGCGUGUCGGAUUCGCCAAAA	Cleavage	1
stu-miR5303d	PGSC0003DMT400065656	1.5	-1	1	24	694	717	UUUUGGAGAAUCCGACACGCACCC	AGGUGCGUGUCGGAUUCGCCAAAA	Cleavage	1
stu-miR5303d	PGSC0003DMT400048346	1.5	-1	1	24	464	487	UUUUGGAGAAUCCGACACGCACCC	GGAUGCGUGUCGGAUUCGCCAAAA	Cleavage	1
stu-miR5303d	PGSC0003DMT400042226	1.5	-1	1	24	732	755	UUUUGGAGAAUCCGACACGCACCC	GCGUGCGUGUCGGAUUCUCCCAAA	Cleavage	1
stu-miR5303d	PGSC0003DMT400003719	1.5	-1	1	24	848	871	UUUUGGAGAAUCCGACACGCACCC	GGGUUCGUGUCGGAUCCUCCAAAA	Cleavage	2
stu-miR5303d	PGSC0003DMT400003719	1.5	-1	1	24	1021	1044	UUUUGGAGAAUCCGACACGCACCC	GGGUUCGUGUCGGAUCCUCCAAAA	Cleavage	2
stu-miR5303d	PGSC0003DMT400054998	1.5	-1	1	24	1119	1142	UUUUGGAGAAUCCGACACGCACCC	GAGUGCGUGUCGGAUCCUCCAAAA	Cleavage	1
stu-miR5303d	PGSC0003DMT400075018	1.5	-1	1	24	1520	1543	UUUUGGAGAAUCCGACACGCACCC	GGAUGCGUGUCGAAUUCUCCAAAA	Cleavage	1
stu-miR5303d	PGSC0003DMT400058343	1.5	-1	1	24	1011	1034	UUUUGGAGAAUCCGACACGCACCC	GGAUGCGUGUCUGAUUCUCCAAAA	Cleavage	1
stu-miR5303d	PGSC0003DMT400075019	1.5	-1	1	24	1520	1543	UUUUGGAGAAUCCGACACGCACCC	GGAUGCGUGUCGAAUUCUCCAAAA	Cleavage	1
stu-miR5303d	PGSC0003DMT400037298	1.5	-1	1	24	1000	1023	UUUUGGAGAAUCCGACACGCACCC	UGCUGCGUGUCUGAUUCUCCAAAA	Cleavage	1
stu-miR5303d	PGSC0003DMT400037297	1.5	-1	1	24	1131	1154	UUUUGGAGAAUCCGACACGCACCC	UGCUGCGUGUCUGAUUCUCCAAAA	Cleavage	1
stu-miR5303d	PGSC0003DMT400016219	1.5	-1	1	24	1918	1941	UUUUGGAGAAUCCGACACGCACCC	GCAACCGUGUCGAAUUCUCCAAAA	Cleavage	1
stu-miR5303d	PGSC0003DMT400006972	1.5	-1	1	24	843	866	UUUUGGAGAAUCCGACACGCACCC	GUAUUCGUGUCGGAUUCUCCAGAA	Cleavage	1
stu-miR5303d	PGSC0003DMT400011837	1.5	-1	1	24	753	776	UUUUGGAGAAUCCGACACGCACCC	AUCUACGUGUCGGAUCCUCCAAAA	Cleavage	1
stu-miR5303d	PGSC0003DMT400062326	1.5	-1	1	24	1519	1542	UUUUGGAGAAUCCGACACGCACCC	GCACCCGUGUCGGAUUCACCAAAA	Cleavage	1
stu-miR5303d	PGSC0003DMT400064184	1.5	-1	1	24	1837	1860	UUUUGGAGAAUCCGACACGCACCC	ACACCCGUGUCGGAUCCUCCAAAA	Cleavage	1
stu-miR5303e	PGSC0003DMT400043766	1.5	-1	1	24	524	547	UUUUGGAGAAUCUGACACGGGUGU	ACACCCGUGUCGGAUUCUCCAAAA	Cleavage	1
stu-miR5303e	PGSC0003DMT400039552	1.5	-1	1	24	200	223	UUUUGGAGAAUCUGACACGGGUGU	GCACCCGUGUCGGAUUCUCCAAAA	Cleavage	1
stu-miR5303e	PGSC0003DMT400011800	1.5	-1	1	24	1749	1772	UUUUGGAGAAUCUGACACGGGUGU	GCACCCGUGUCGGAUUCUCCAAAA	Cleavage	1
stu-miR5303e	PGSC0003DMT400045450	1.5	-1	1	24	3180	3203	UUUUGGAGAAUCUGACACGGGUGU	GCACCCGUGUCAGAUUCUCUAAAA	Cleavage	1
stu-miR5303e	PGSC0003DMT400029662	1.5	-1	1	24	1794	1817	UUUUGGAGAAUCUGACACGGGUGU	GCACUCGUGUCGGAUUCUCCAAAA	Cleavage	1
stu-miR5303e	PGSC0003DMT400029661	1.5	-1	1	24	1845	1868	UUUUGGAGAAUCUGACACGGGUGU	GCACUCGUGUCGGAUUCUCCAAAA	Cleavage	1
stu-miR5303e	PGSC0003DMT400006972	1.5	-1	1	24	714	737	UUUUGGAGAAUCUGACACGGGUGU	GCACCCGUGUCAGAUCCUCCAAAA	Cleavage	1
stu-miR5303e	PGSC0003DMT400092428	1.5	-1	1	24	1042	1065	UUUUGGAGAAUCUGACACGGGUGU	GCAUCCGUGUCAGAUACUCCAAAA	Cleavage	1
stu-miR5303e	PGSC0003DMT400043255	1.5	-1	1	24	2180	2203	UUUUGGAGAAUCUGACACGGGUGU	AUACUCGUGUCAGAUCCUCCAAAA	Cleavage	1
stu-miR5303e	PGSC0003DMT400000932	1.5	-1	1	24	676	699	UUUUGGAGAAUCUGACACGGGUGU	GGACUCGUGUCAGAUUCUCCAGAA	Cleavage	1
stu-miR5303e	PGSC0003DMT400009997	1.5	-1	1	24	302	325	UUUUGGAGAAUCUGACACGGGUGU	GCAAUCGUGUCAGAUUCUUCAAAA	Cleavage	1
stu-miR5303e	PGSC0003DMT400097683	1.5	-1	1	24	938	961	UUUUGGAGAAUCUGACACGGGUGU	GUAUCCGUGUCAAAUUCUCCAAAA	Cleavage	1
stu-miR5303e	PGSC0003DMT400081943	1.5	-1	1	24	985	1008	UUUUGGAGAAUCUGACACGGGUGU	GAACCCGUGUCAGAUCCUCCAAAA	Cleavage	2
stu-miR5303e	PGSC0003DMT400035619	1.5	-1	1	24	1	24	UUUUGGAGAAUCUGACACGGGUGU	AUGUGCGUGUCGGAUUCUCCAAAA	Cleavage	1
stu-miR5303e	PGSC0003DMT400080290	1.5	-1	1	24	2874	2899	UUUUGGAGAAUCUGACACGGGU--GU	ACGGAUGCGUGUCAGAUUCUCCAGAA	Cleavage	1
stu-miR5303e	PGSC0003DMT400038441	1.5	-1	1	24	1491	1514	UUUUGGAGAAUCUGACACGGGUGU	GGAUGCGUGUCGGAUUCUCCAAAA	Cleavage	1
stu-miR5303e	PGSC0003DMT400038443	1.5	-1	1	24	1491	1514	UUUUGGAGAAUCUGACACGGGUGU	GGAUGCGUGUCGGAUUCUCCAAAA	Cleavage	1
stu-miR5303e	PGSC0003DMT400038444	1.5	-1	1	24	1491	1514	UUUUGGAGAAUCUGACACGGGUGU	GGAUGCGUGUCGGAUUCUCCAAAA	Cleavage	1
stu-miR5303e	PGSC0003DMT400038442	1.5	-1	1	24	1491	1514	UUUUGGAGAAUCUGACACGGGUGU	GGAUGCGUGUCGGAUUCUCCAAAA	Cleavage	1
stu-miR5303e	PGSC0003DMT400038440	1.5	-1	1	24	1491	1514	UUUUGGAGAAUCUGACACGGGUGU	GGAUGCGUGUCGGAUUCUCCAAAA	Cleavage	1
stu-miR5303e	PGSC0003DMT400039941	1.5	-1	1	24	1363	1388	UUUUGGAGAAUCUGACACGGG--UGU	ACGGGUGCGUGUCGGAUUCUCCAAAA	Cleavage	1
stu-miR5303e	PGSC0003DMT400015423	1.5	-1	1	24	1493	1518	UUUUGGAGAAUCUGACACGGG--UGU	ACGGGUGCGUGUCGGAUUCUCCAAAA	Cleavage	1
stu-miR5303e	PGSC0003DMT400071727	1.5	-1	1	24	883	906	UUUUGGAGAAUCUGACACGGGUGU	GGGUGCGUGUCGGAUUCUCCAAAA	Cleavage	1
stu-miR5303e	PGSC0003DMT400050395	1.5	-1	1	24	1534	1559	UUUUGGAGAAUCUGACACGGG--UGU	ACGGGUGCGUGUCAGAUCCUCCAAAA	Cleavage	1
stu-miR5303f	PGSC0003DMT400000932	1.5	-1	1	24	678	701	AUUUUUGGAGAAUCUGACACGGGU	ACUCGUGUCAGAUUCUCCAGAAAU	Cleavage	1
stu-miR5303f	PGSC0003DMT400048288	1.5	-1	1	24	579	602	AUUUUUGGAGAAUCUGACACGGGU	ACCUGUGUCAGAUUCUUCAAAAAU	Cleavage	1
stu-miR5303f	PGSC0003DMT400006972	1.5	-1	1	24	716	739	AUUUUUGGAGAAUCUGACACGGGU	ACCCGUGUCAGAUCCUCCAAAAAU	Translation	2
stu-miR5303f	PGSC0003DMT400092428	1.5	-1	1	24	1044	1067	AUUUUUGGAGAAUCUGACACGGGU	AUCCGUGUCAGAUACUCCAAAAAU	Translation	1
stu-miR5303f	PGSC0003DMT400081943	1.5	-1	1	24	918	941	AUUUUUGGAGAAUCUGACACGGGU	ACUCAUGUCAGAUCCUCCAAAAAU	Translation	1
stu-miR5303f	PGSC0003DMT400043255	1.5	-1	1	24	2182	2205	AUUUUUGGAGAAUCUGACACGGGU	ACUCGUGUCAGAUCCUCCAAAAAU	Translation	1
stu-miR5303f	PGSC0003DMT400034999	1.5	-1	1	24	3291	3314	AUUUUUGGAGAAUCUGACACGGGU	ACCUGUGUCAGAUCCUCCAAAAAU	Translation	1
stu-miR5303f	PGSC0003DMT400009997	1.5	-1	1	24	304	327	AUUUUUGGAGAAUCUGACACGGGU	AAUCGUGUCAGAUUCUUCAAAAAU	Cleavage	1
stu-miR5303f	PGSC0003DMT400034695	1.5	-1	1	24	197	220	AUUUUUGGAGAAUCUGACACGGGU	UCCUGUGUCAGAUCCUCCAAAAAU	Translation	1
stu-miR5303f	PGSC0003DMT400006943	1.5	-1	1	24	1681	1704	AUUUUUGGAGAAUCUGACACGGGU	AUGUGUGUCAGAUUCUCCAAAAGU	Cleavage	2
stu-miR5303f	PGSC0003DMT400002639	1.5	-1	1	24	312	335	AUUUUUGGAGAAUCUGACACGGGU	GUGCGUGUCAGAUUCUCCAAAAGU	Cleavage	1
stu-miR5303f	PGSC0003DMT400044198	1.5	-1	1	24	3791	3814	AUUUUUGGAGAAUCUGACACGGGU	AUCAGUGUCAGAUCCUCCAAAAAU	Translation	1
stu-miR5303f	PGSC0003DMT400063856	1.5	-1	1	24	47	70	AUUUUUGGAGAAUCUGACACGGGU	UCCAGUGUCAGAUCCUCCAAAAAU	Translation	1
stu-miR5303f	PGSC0003DMT400030838	1.5	-1	1	24	1096	1119	AUUUUUGGAGAAUCUGACACGGGU	GUGCGUGUCAGAUCCUCCAAAAAU	Translation	1
stu-miR5303f	PGSC0003DMT400076676	1.5	-1	1	24	413	441	AUUUUUGGAGAAUCUGACACG-----GGU	AUCGGGUGUGUGUCAGAUCCUCCAAAAAU	Translation	1
stu-miR5303g	PGSC0003DMT400032503	1.5	-1	1	24	788	811	AUAUUUUUGAAGAGUCUGAGCAAC	GUUGCUCAGACUUUUCAAAAAUAU	Cleavage	1
stu-miR5303g	PGSC0003DMT400065528	1.5	-1	1	24	1081	1104	AUAUUUUUGAAGAGUCUGAGCAAC	GUUGCUCAGACUCUUCAAAAAUGU	Cleavage	1
stu-miR5303g	PGSC0003DMT400035688	1.5	-1	1	24	753	776	AUAUUUUUGAAGAGUCUGAGCAAC	GUUGCUCAGACUCUUCAAAAAUGU	Cleavage	2
stu-miR5303g	PGSC0003DMT400070043	1.5	-1	1	24	2105	2128	AUAUUUUUGAAGAGUCUGAGCAAC	GUUGCUCAGACUCUUCAAAAAUGU	Cleavage	1
stu-miR5303g	PGSC0003DMT400004065	1.5	-1	1	24	1696	1719	AUAUUUUUGAAGAGUCUGAGCAAC	GUUGCUCAGACUCUUCAAAAAUGU	Cleavage	1
stu-miR5303g	PGSC0003DMT400049692	1.5	-1	1	24	114	137	AUAUUUUUGAAGAGUCUGAGCAAC	GUUGCUCAGACUCUUCAAAAAUGU	Cleavage	1
stu-miR5303g	PGSC0003DMT400021545	1.5	-1	1	24	397	420	AUAUUUUUGAAGAGUCUGAGCAAC	GUUGUUCAGACUCUUCAAAAAUGU	Cleavage	1
stu-miR5303g	PGSC0003DMT400021541	1.5	-1	1	24	2099	2122	AUAUUUUUGAAGAGUCUGAGCAAC	GUUGUUCAGACUCUUCAAAAAUGU	Cleavage	1
stu-miR5303g	PGSC0003DMT400021540	1.5	-1	1	24	2233	2256	AUAUUUUUGAAGAGUCUGAGCAAC	GUUGUUCAGACUCUUCAAAAAUGU	Cleavage	1
stu-miR5303g	PGSC0003DMT400015423	1.5	-1	1	24	1467	1490	AUAUUUUUGAAGAGUCUGAGCAAC	AUUGCUCAGACUCUUCAAAAAUGU	Cleavage	1
stu-miR5303g	PGSC0003DMT400010658	1.5	-1	1	24	3554	3577	AUAUUUUUGAAGAGUCUGAGCAAC	AUUGUUCAGACUCUUCAAAAAUGU	Cleavage	1
stu-miR5303g	PGSC0003DMT400022679	1.5	-1	1	24	499	522	AUAUUUUUGAAGAGUCUGAGCAAC	GUUGUUCAGACUCUUCAAAUAUAU	Cleavage	1
stu-miR5303g	PGSC0003DMT400056811	1.5	-1	1	24	549	572	AUAUUUUUGAAGAGUCUGAGCAAC	GUUGUUCAGACUCUUCAAAUAUAU	Cleavage	1
stu-miR5303h	PGSC0003DMT400038441	1.5	-1	1	24	1464	1487	AACAUUUUUGAAGAGUCUGAGCAA	UUGCUCAGACUCUUCGAAAAUGUU	Cleavage	1
stu-miR5303h	PGSC0003DMT400038443	1.5	-1	1	24	1464	1487	AACAUUUUUGAAGAGUCUGAGCAA	UUGCUCAGACUCUUCGAAAAUGUU	Cleavage	1
stu-miR5303h	PGSC0003DMT400038444	1.5	-1	1	24	1464	1487	AACAUUUUUGAAGAGUCUGAGCAA	UUGCUCAGACUCUUCGAAAAUGUU	Cleavage	1
stu-miR5303h	PGSC0003DMT400038442	1.5	-1	1	24	1464	1487	AACAUUUUUGAAGAGUCUGAGCAA	UUGCUCAGACUCUUCGAAAAUGUU	Cleavage	1
stu-miR5303h	PGSC0003DMT400038440	1.5	-1	1	24	1464	1487	AACAUUUUUGAAGAGUCUGAGCAA	UUGCUCAGACUCUUCGAAAAUGUU	Cleavage	1
stu-miR5303h	PGSC0003DMT400022811	1.5	-1	1	24	781	804	AACAUUUUUGAAGAGUCUGAGCAA	UUGCUCAGACUCUACAAAAAUGUU	Translation	1
stu-miR5303h	PGSC0003DMT400081987	1.5	-1	1	24	931	954	AACAUUUUUGAAGAGUCUGAGCAA	UUGCUCAGACUCUUCAAAAAUGAU	Cleavage	1
stu-miR5303h	PGSC0003DMT400081988	1.5	-1	1	24	1545	1568	AACAUUUUUGAAGAGUCUGAGCAA	UUGCUCAGACUCUUCAAAAAUGAU	Cleavage	1
stu-miR5303h	PGSC0003DMT400061003	1.5	-1	1	24	1516	1539	AACAUUUUUGAAGAGUCUGAGCAA	UUGUUCAGACUCUUCAAAAAUAUU	Cleavage	1
stu-miR5303h	PGSC0003DMT400082021	1.5	-1	1	24	1593	1616	AACAUUUUUGAAGAGUCUGAGCAA	UUGUUCAGACUCUCCAAAAAUGUU	Translation	1
stu-miR5303h	PGSC0003DMT400082020	1.5	-1	1	24	1889	1912	AACAUUUUUGAAGAGUCUGAGCAA	UUGUUCAGACUCUCCAAAAAUGUU	Translation	1
stu-miR5303h	PGSC0003DMT400082022	1.5	-1	1	24	1935	1958	AACAUUUUUGAAGAGUCUGAGCAA	UUGUUCAGACUCUCCAAAAAUGUU	Translation	1
stu-miR5303i	PGSC0003DMT400032503	1.5	-1	1	24	788	811	AUAUUUUUGAAGAGUCUGAGCAAC	GUUGCUCAGACUUUUCAAAAAUAU	Cleavage	1
stu-miR5303i	PGSC0003DMT400065528	1.5	-1	1	24	1081	1104	AUAUUUUUGAAGAGUCUGAGCAAC	GUUGCUCAGACUCUUCAAAAAUGU	Cleavage	1
stu-miR5303i	PGSC0003DMT400035688	1.5	-1	1	24	753	776	AUAUUUUUGAAGAGUCUGAGCAAC	GUUGCUCAGACUCUUCAAAAAUGU	Cleavage	2
stu-miR5303i	PGSC0003DMT400070043	1.5	-1	1	24	2105	2128	AUAUUUUUGAAGAGUCUGAGCAAC	GUUGCUCAGACUCUUCAAAAAUGU	Cleavage	1
stu-miR5303i	PGSC0003DMT400004065	1.5	-1	1	24	1696	1719	AUAUUUUUGAAGAGUCUGAGCAAC	GUUGCUCAGACUCUUCAAAAAUGU	Cleavage	1
stu-miR5303i	PGSC0003DMT400049692	1.5	-1	1	24	114	137	AUAUUUUUGAAGAGUCUGAGCAAC	GUUGCUCAGACUCUUCAAAAAUGU	Cleavage	1
stu-miR5303i	PGSC0003DMT400021545	1.5	-1	1	24	397	420	AUAUUUUUGAAGAGUCUGAGCAAC	GUUGUUCAGACUCUUCAAAAAUGU	Cleavage	1
stu-miR5303i	PGSC0003DMT400021541	1.5	-1	1	24	2099	2122	AUAUUUUUGAAGAGUCUGAGCAAC	GUUGUUCAGACUCUUCAAAAAUGU	Cleavage	1
stu-miR5303i	PGSC0003DMT400021540	1.5	-1	1	24	2233	2256	AUAUUUUUGAAGAGUCUGAGCAAC	GUUGUUCAGACUCUUCAAAAAUGU	Cleavage	1
stu-miR5303i	PGSC0003DMT400015423	1.5	-1	1	24	1467	1490	AUAUUUUUGAAGAGUCUGAGCAAC	AUUGCUCAGACUCUUCAAAAAUGU	Cleavage	1
stu-miR5303i	PGSC0003DMT400010658	1.5	-1	1	24	3554	3577	AUAUUUUUGAAGAGUCUGAGCAAC	AUUGUUCAGACUCUUCAAAAAUGU	Cleavage	1
stu-miR5303i	PGSC0003DMT400022679	1.5	-1	1	24	499	522	AUAUUUUUGAAGAGUCUGAGCAAC	GUUGUUCAGACUCUUCAAAUAUAU	Cleavage	1
stu-miR5303i	PGSC0003DMT400056811	1.5	-1	1	24	549	572	AUAUUUUUGAAGAGUCUGAGCAAC	GUUGUUCAGACUCUUCAAAUAUAU	Cleavage	1
stu-miR5303j	PGSC0003DMT400032503	1.5	-1	1	24	789	812	AAUAUUUUUGAAGAGUCUGAGCAA	UUGCUCAGACUUUUCAAAAAUAUU	Cleavage	1
stu-miR5303j	PGSC0003DMT400021545	1.5	-1	1	24	398	421	AAUAUUUUUGAAGAGUCUGAGCAA	UUGUUCAGACUCUUCAAAAAUGUU	Cleavage	1
stu-miR5303j	PGSC0003DMT400021541	1.5	-1	1	24	2100	2123	AAUAUUUUUGAAGAGUCUGAGCAA	UUGUUCAGACUCUUCAAAAAUGUU	Cleavage	1
stu-miR5303j	PGSC0003DMT400021540	1.5	-1	1	24	2234	2257	AAUAUUUUUGAAGAGUCUGAGCAA	UUGUUCAGACUCUUCAAAAAUGUU	Cleavage	1
stu-miR5303j	PGSC0003DMT400022472	1.5	-1	1	24	4699	4722	AAUAUUUUUGAAGAGUCUGAGCAA	UUACUCAGACUCUGCAAAAAUAUU	Translation	1
stu-miR6023	PGSC0003DMT400054259	1.5	-1	1	22	68	89	UUCCAUGAAAGUGUUUUUGGAU	AUCCAAAAACUCUUUCAUGGAA	Cleavage	1
stu-miR6023	PGSC0003DMT400007477	1.5	-1	1	22	167	188	UUCCAUGAAAGUGUUUUUGGAU	UCCCAAAAACAGUUUCAUGGAA	Translation	1
stu-miR6023	PGSC0003DMT400007478	1.5	-1	1	22	158	179	UUCCAUGAAAGUGUUUUUGGAU	UCCCAAAAACAGUUUCAUGGAA	Translation	1
stu-miR6024-3p	PGSC0003DMT400062180	1.5	-1	1	22	544	565	UUUUAGCAAGAGUUGUUUUCCC	GGCAAAACAACUCUUGCAAAAA	Cleavage	1
stu-miR7980b-3p	PGSC0003DMT400011103	1.5	-1	1	24	27	50	GAGAUGGAAUCAGUGUUUGGACAU	AUGUCCAAACACUGAUGCCAUCUC	Cleavage	1
stu-miR7980b-5p	PGSC0003DMT400026761	1.5	-1	1	24	4280	4303	GUCCAAACACUGAUUCCAUCUCAU	GUGAGAUGGAAUCAGCGUUUGGAC	Cleavage	1
stu-miR7981-3p	PGSC0003DMT400071861	1.5	-1	1	24	1078	1101	AUAGGACUUUAGUUUAGUUAAGGU	ACUUUAACUAAACUAAGGUCCUAU	Cleavage	1
stu-miR7982a	PGSC0003DMT400021318	1.5	-1	1	24	906	932	AAGUUGGAUGAUAAUAAUAUAU---AU	AUUGGGUAUAUUAUUAUCAUCCAAUUU	Cleavage	1
stu-miR7982b	PGSC0003DMT400021318	1.5	-1	1	24	906	932	AAGUUGGAUGAUAAUAAUAUAU---AU	AUUGGGUAUAUUAUUAUCAUCCAAUUU	Cleavage	1
stu-miR7983-3p	PGSC0003DMT400078336	1.5	-1	1	24	798	823	ACUAAUGCCGGUAAAGACUUUA--AC	GUGCUAAAGUCUUUACCGGCAUUAAU	Cleavage	1
stu-miR7983-5p	PGSC0003DMT400033310	1.5	-1	1	24	485	508	UAAAGUCUUUAGCGACAUUGGUUC	GAUCCAAUGUCGCUAAAGCCUUUA	Cleavage	1
stu-miR7983-5p	PGSC0003DMT400033309	1.5	-1	1	24	1372	1395	UAAAGUCUUUAGCGACAUUGGUUC	GAUCCAAUGUCGCUAAAGCCUUUA	Cleavage	1
stu-miR7983-5p	PGSC0003DMT400002127	1.5	-1	1	24	2674	2697	UAAAGUCUUUAGCGACAUUGGUUC	UCACUAAUGUCGGUAAAGACUUUA	Cleavage	1
stu-miR7984c-3p	PGSC0003DMT400093721	1.5	-1	1	24	497	520	CCUUCAUAAAGUUUGGUAUCGUAA	UUACGAUACCAAACUUUAUGGAGG	Cleavage	1
stu-miR7984d-3p	PGSC0003DMT400017634	1.5	-1	1	24	2548	2571	CAAUUUCGGUCAAAGUUCGGAUAU	AUAUCCGAACUUUGACAGAAAUUG	Cleavage	1
stu-miR7992-5p	PGSC0003DMT400055751	1.5	-1	1	24	3496	3519	UUUGACAAUGCACAUCUAGACACU	AGUGUCUAGAUGUGCAUUCUCAAA	Cleavage	1
stu-miR7992-5p	PGSC0003DMT400016455	1.5	-1	1	24	750	773	UUUGACAAUGCACAUCUAGACACU	GGUGUCUAGAUGUGCAUUUUCAAA	Cleavage	1
stu-miR7992-5p	PGSC0003DMT400020450	1.5	-1	1	24	763	786	UUUGACAAUGCACAUCUAGACACU	GGUGUCUAGAUGUGCAUAGUCAAA	Cleavage	1
stu-miR7992-5p	PGSC0003DMT400064404	1.5	-1	1	24	2625	2648	UUUGACAAUGCACAUCUAGACACU	ACUGUCUAGAUGUGCAUAGUCAAA	Cleavage	1
stu-miR7997a	PGSC0003DMT400059469	1.5	-1	1	21	141	161	AUGCUGCUCGGACUCUUCAAA	UUUGAAGAGUUCGAGCAGCAU	Translation	1
stu-miR7997a	PGSC0003DMT400076027	1.5	-1	1	21	9	29	AUGCUGCUCGGACUCUUCAAA	UUUGAAGAGUCCGAGCAACAU	Cleavage	1
stu-miR7997a	PGSC0003DMT400039552	1.5	-1	1	21	266	286	AUGCUGCUCGGACUCUUCAAA	UUUGAAGAGUCCGAGCAACAU	Cleavage	1
stu-miR7997a	PGSC0003DMT400054374	1.5	-1	1	21	952	972	AUGCUGCUCGGACUCUUCAAA	UUUGAAGAGUCCGAGCAACAU	Cleavage	1
stu-miR7997a	PGSC0003DMT400026391	1.5	-1	1	21	606	626	AUGCUGCUCGGACUCUUCAAA	UUUGAAGAGUCCGAGCAACAU	Cleavage	1
stu-miR7997a	PGSC0003DMT400003790	1.5	-1	1	21	783	803	AUGCUGCUCGGACUCUUCAAA	UUUGAAGAGUCCGAGCAACAU	Cleavage	1
stu-miR7997a	PGSC0003DMT400041823	1.5	-1	1	21	676	696	AUGCUGCUCGGACUCUUCAAA	UUUGAAGAGUCCGAGCAACAU	Cleavage	1
stu-miR7997a	PGSC0003DMT400043345	1.5	-1	1	21	330	350	AUGCUGCUCGGACUCUUCAAA	UUUGAAGAGUCCGAGCAACAU	Cleavage	1
stu-miR7997a	PGSC0003DMT400072135	1.5	-1	1	21	93	113	AUGCUGCUCGGACUCUUCAAA	UUUGAAGAGUCCGAGCAACAU	Cleavage	1
stu-miR7997a	PGSC0003DMT400040152	1.5	-1	1	21	497	517	AUGCUGCUCGGACUCUUCAAA	UUUGAAGAGUCCGAGCAACAU	Cleavage	1
stu-miR7997a	PGSC0003DMT400078414	1.5	-1	1	21	1187	1207	AUGCUGCUCGGACUCUUCAAA	UUUGAAGAGUCCGAGCAACAU	Cleavage	1
stu-miR7997a	PGSC0003DMT400072305	1.5	-1	1	21	1316	1336	AUGCUGCUCGGACUCUUCAAA	UUUGAAGAGUCCGAGCAACAU	Cleavage	1
stu-miR7997a	PGSC0003DMT400081848	1.5	-1	1	21	908	928	AUGCUGCUCGGACUCUUCAAA	UUUGAAGAGUCCGAGCAACAU	Cleavage	1
stu-miR7997a	PGSC0003DMT400047898	1.5	-1	1	21	2033	2053	AUGCUGCUCGGACUCUUCAAA	UUUGAAGAGUCCGAGCAACAU	Cleavage	1
stu-miR7997a	PGSC0003DMT400062852	1.5	-1	1	21	2155	2175	AUGCUGCUCGGACUCUUCAAA	UUUGAAGAGUCCGAGAAGCAU	Cleavage	1
stu-miR7997a	PGSC0003DMT400027911	1.5	-1	1	21	525	545	AUGCUGCUCGGACUCUUCAAA	UUUGAAGAGUCCGAGCAACAU	Cleavage	1
stu-miR7997a	PGSC0003DMT400078989	1.5	-1	1	21	1630	1650	AUGCUGCUCGGACUCUUCAAA	UUUGAAGAGUCCGAGCAACAU	Cleavage	1
stu-miR7997a	PGSC0003DMT400044324	1.5	-1	1	21	513	533	AUGCUGCUCGGACUCUUCAAA	UUUGAAGAGUCCGAGCAUCAU	Cleavage	1
stu-miR7997a	PGSC0003DMT400036068	1.5	-1	1	21	2469	2489	AUGCUGCUCGGACUCUUCAAA	UUUGAAGAGUCCGAGCAACAU	Cleavage	1
stu-miR7997a	PGSC0003DMT400080148	1.5	-1	1	21	898	918	AUGCUGCUCGGACUCUUCAAA	UUUGAAGAGUCCGAGCAACAU	Cleavage	2
stu-miR7997a	PGSC0003DMT400080148	1.5	-1	1	21	1563	1583	AUGCUGCUCGGACUCUUCAAA	UUUGAAGAGUCCGAGCAACAU	Cleavage	2
stu-miR7997a	PGSC0003DMT400039934	1.5	-1	1	21	2099	2119	AUGCUGCUCGGACUCUUCAAA	UUUGAAGAGUCCGAGAAGCAU	Cleavage	1
stu-miR7997a	PGSC0003DMT400047899	1.5	-1	1	21	2365	2385	AUGCUGCUCGGACUCUUCAAA	UUUGAAGAGUCCGAGCAACAU	Cleavage	1
stu-miR7997a	PGSC0003DMT400002639	1.5	-1	1	21	376	396	AUGCUGCUCGGACUCUUCAAA	UUUGAAGAGUCCGACCAGCAU	Cleavage	1
stu-miR7997a	PGSC0003DMT400029423	1.5	-1	1	21	1712	1732	AUGCUGCUCGGACUCUUCAAA	UUUGAAGAGUCCGAGCAACAU	Cleavage	1
stu-miR7997a	PGSC0003DMT400054919	1.5	-1	1	21	361	381	AUGCUGCUCGGACUCUUCAAA	UUUGAAGAGUCCGAGCAACAU	Cleavage	1
stu-miR7997a	PGSC0003DMT400061818	1.5	-1	1	21	1641	1661	AUGCUGCUCGGACUCUUCAAA	UUUGAAGAGUCCGAGCAACAU	Cleavage	1
stu-miR7997a	PGSC0003DMT400054922	1.5	-1	1	21	361	381	AUGCUGCUCGGACUCUUCAAA	UUUGAAGAGUCCGAGCAACAU	Cleavage	1
stu-miR7997a	PGSC0003DMT400040749	1.5	-1	1	21	990	1010	AUGCUGCUCGGACUCUUCAAA	GUUGAAGAGUCCGAGCAACAU	Cleavage	1
stu-miR7997a	PGSC0003DMT400060553	1.5	-1	1	21	2411	2431	AUGCUGCUCGGACUCUUCAAA	CUUGAAGAGUCCGAGCAACAU	Cleavage	1
stu-miR7997a	PGSC0003DMT400092428	1.5	-1	1	21	1087	1107	AUGCUGCUCGGACUCUUCAAA	ACUGAAGAGUCCGAGCAACAU	Cleavage	1
stu-miR7997b	PGSC0003DMT400059469	1.5	-1	1	21	141	161	AUGCUGCUCGGACUCUUCAAA	UUUGAAGAGUUCGAGCAGCAU	Translation	1
stu-miR7997b	PGSC0003DMT400076027	1.5	-1	1	21	9	29	AUGCUGCUCGGACUCUUCAAA	UUUGAAGAGUCCGAGCAACAU	Cleavage	1
stu-miR7997b	PGSC0003DMT400039552	1.5	-1	1	21	266	286	AUGCUGCUCGGACUCUUCAAA	UUUGAAGAGUCCGAGCAACAU	Cleavage	1
stu-miR7997b	PGSC0003DMT400054374	1.5	-1	1	21	952	972	AUGCUGCUCGGACUCUUCAAA	UUUGAAGAGUCCGAGCAACAU	Cleavage	1
stu-miR7997b	PGSC0003DMT400026391	1.5	-1	1	21	606	626	AUGCUGCUCGGACUCUUCAAA	UUUGAAGAGUCCGAGCAACAU	Cleavage	1
stu-miR7997b	PGSC0003DMT400003790	1.5	-1	1	21	783	803	AUGCUGCUCGGACUCUUCAAA	UUUGAAGAGUCCGAGCAACAU	Cleavage	1
stu-miR7997b	PGSC0003DMT400041823	1.5	-1	1	21	676	696	AUGCUGCUCGGACUCUUCAAA	UUUGAAGAGUCCGAGCAACAU	Cleavage	1
stu-miR7997b	PGSC0003DMT400043345	1.5	-1	1	21	330	350	AUGCUGCUCGGACUCUUCAAA	UUUGAAGAGUCCGAGCAACAU	Cleavage	1
stu-miR7997b	PGSC0003DMT400072135	1.5	-1	1	21	93	113	AUGCUGCUCGGACUCUUCAAA	UUUGAAGAGUCCGAGCAACAU	Cleavage	1
stu-miR7997b	PGSC0003DMT400040152	1.5	-1	1	21	497	517	AUGCUGCUCGGACUCUUCAAA	UUUGAAGAGUCCGAGCAACAU	Cleavage	1
stu-miR7997b	PGSC0003DMT400078414	1.5	-1	1	21	1187	1207	AUGCUGCUCGGACUCUUCAAA	UUUGAAGAGUCCGAGCAACAU	Cleavage	1
stu-miR7997b	PGSC0003DMT400072305	1.5	-1	1	21	1316	1336	AUGCUGCUCGGACUCUUCAAA	UUUGAAGAGUCCGAGCAACAU	Cleavage	1
stu-miR7997b	PGSC0003DMT400081848	1.5	-1	1	21	908	928	AUGCUGCUCGGACUCUUCAAA	UUUGAAGAGUCCGAGCAACAU	Cleavage	1
stu-miR7997b	PGSC0003DMT400047898	1.5	-1	1	21	2033	2053	AUGCUGCUCGGACUCUUCAAA	UUUGAAGAGUCCGAGCAACAU	Cleavage	1
stu-miR7997b	PGSC0003DMT400062852	1.5	-1	1	21	2155	2175	AUGCUGCUCGGACUCUUCAAA	UUUGAAGAGUCCGAGAAGCAU	Cleavage	1
stu-miR7997b	PGSC0003DMT400027911	1.5	-1	1	21	525	545	AUGCUGCUCGGACUCUUCAAA	UUUGAAGAGUCCGAGCAACAU	Cleavage	1
stu-miR7997b	PGSC0003DMT400078989	1.5	-1	1	21	1630	1650	AUGCUGCUCGGACUCUUCAAA	UUUGAAGAGUCCGAGCAACAU	Cleavage	1
stu-miR7997b	PGSC0003DMT400044324	1.5	-1	1	21	513	533	AUGCUGCUCGGACUCUUCAAA	UUUGAAGAGUCCGAGCAUCAU	Cleavage	1
stu-miR7997b	PGSC0003DMT400036068	1.5	-1	1	21	2469	2489	AUGCUGCUCGGACUCUUCAAA	UUUGAAGAGUCCGAGCAACAU	Cleavage	1
stu-miR7997b	PGSC0003DMT400080148	1.5	-1	1	21	898	918	AUGCUGCUCGGACUCUUCAAA	UUUGAAGAGUCCGAGCAACAU	Cleavage	2
stu-miR7997b	PGSC0003DMT400080148	1.5	-1	1	21	1563	1583	AUGCUGCUCGGACUCUUCAAA	UUUGAAGAGUCCGAGCAACAU	Cleavage	2
stu-miR7997b	PGSC0003DMT400039934	1.5	-1	1	21	2099	2119	AUGCUGCUCGGACUCUUCAAA	UUUGAAGAGUCCGAGAAGCAU	Cleavage	1
stu-miR7997b	PGSC0003DMT400047899	1.5	-1	1	21	2365	2385	AUGCUGCUCGGACUCUUCAAA	UUUGAAGAGUCCGAGCAACAU	Cleavage	1
stu-miR7997b	PGSC0003DMT400002639	1.5	-1	1	21	376	396	AUGCUGCUCGGACUCUUCAAA	UUUGAAGAGUCCGACCAGCAU	Cleavage	1
stu-miR7997b	PGSC0003DMT400029423	1.5	-1	1	21	1712	1732	AUGCUGCUCGGACUCUUCAAA	UUUGAAGAGUCCGAGCAACAU	Cleavage	1
stu-miR7997b	PGSC0003DMT400054919	1.5	-1	1	21	361	381	AUGCUGCUCGGACUCUUCAAA	UUUGAAGAGUCCGAGCAACAU	Cleavage	1
stu-miR7997b	PGSC0003DMT400061818	1.5	-1	1	21	1641	1661	AUGCUGCUCGGACUCUUCAAA	UUUGAAGAGUCCGAGCAACAU	Cleavage	1
stu-miR7997b	PGSC0003DMT400054922	1.5	-1	1	21	361	381	AUGCUGCUCGGACUCUUCAAA	UUUGAAGAGUCCGAGCAACAU	Cleavage	1
stu-miR7997b	PGSC0003DMT400040749	1.5	-1	1	21	990	1010	AUGCUGCUCGGACUCUUCAAA	GUUGAAGAGUCCGAGCAACAU	Cleavage	1
stu-miR7997b	PGSC0003DMT400060553	1.5	-1	1	21	2411	2431	AUGCUGCUCGGACUCUUCAAA	CUUGAAGAGUCCGAGCAACAU	Cleavage	1
stu-miR7997b	PGSC0003DMT400092428	1.5	-1	1	21	1087	1107	AUGCUGCUCGGACUCUUCAAA	ACUGAAGAGUCCGAGCAACAU	Cleavage	1
stu-miR7997c	PGSC0003DMT400045416	1.5	-1	1	24	1791	1814	AUAUUGCUCGGACUCUUCAAAAAU	AUUUUUGAAGAGUCUGAGCAAUAU	Translation	1
stu-miR7997c	PGSC0003DMT400069859	1.5	-1	1	24	1496	1519	AUAUUGCUCGGACUCUUCAAAAAU	AUUUUUGAAGAGUUCGAGCAAUAU	Translation	1
stu-miR7997c	PGSC0003DMT400045415	1.5	-1	1	24	2102	2125	AUAUUGCUCGGACUCUUCAAAAAU	AUUUUUGAAGAGUCUGAGCAAUAU	Translation	1
stu-miR7997c	PGSC0003DMT400063381	1.5	-1	1	24	406	429	AUAUUGCUCGGACUCUUCAAAAAU	AUUUUUGAAGAGUUCGAGCAAUAU	Translation	1
stu-miR7997c	PGSC0003DMT400076027	1.5	-1	1	24	6	29	AUAUUGCUCGGACUCUUCAAAAAU	AUUUUUGAAGAGUCCGAGCAACAU	Cleavage	1
stu-miR7997c	PGSC0003DMT400039552	1.5	-1	1	24	263	286	AUAUUGCUCGGACUCUUCAAAAAU	AUUUUUGAAGAGUCCGAGCAACAU	Cleavage	1
stu-miR7997c	PGSC0003DMT400026391	1.5	-1	1	24	603	626	AUAUUGCUCGGACUCUUCAAAAAU	AUUUUUGAAGAGUCCGAGCAACAU	Cleavage	1
stu-miR7997c	PGSC0003DMT400003790	1.5	-1	1	24	780	803	AUAUUGCUCGGACUCUUCAAAAAU	AUUUUUGAAGAGUCCGAGCAACAU	Cleavage	1
stu-miR7997c	PGSC0003DMT400041823	1.5	-1	1	24	673	696	AUAUUGCUCGGACUCUUCAAAAAU	AUUUUUGAAGAGUCCGAGCAACAU	Cleavage	1
stu-miR7997c	PGSC0003DMT400043345	1.5	-1	1	24	327	350	AUAUUGCUCGGACUCUUCAAAAAU	AUUUUUGAAGAGUCCGAGCAACAU	Cleavage	1
stu-miR7997c	PGSC0003DMT400006009	1.5	-1	1	24	1161	1184	AUAUUGCUCGGACUCUUCAAAAAU	AUUUUUGAAGAGUCCGAACAAUAU	Cleavage	1
stu-miR7997c	PGSC0003DMT400006010	1.5	-1	1	24	1166	1189	AUAUUGCUCGGACUCUUCAAAAAU	AUUUUUGAAGAGUCCGAACAAUAU	Cleavage	1
stu-miR7997c	PGSC0003DMT400072135	1.5	-1	1	24	90	113	AUAUUGCUCGGACUCUUCAAAAAU	AUUUUUGAAGAGUCCGAGCAACAU	Cleavage	1
stu-miR7997c	PGSC0003DMT400040152	1.5	-1	1	24	494	517	AUAUUGCUCGGACUCUUCAAAAAU	AUUUUUGAAGAGUCCGAGCAACAU	Cleavage	1
stu-miR7997c	PGSC0003DMT400078414	1.5	-1	1	24	1184	1207	AUAUUGCUCGGACUCUUCAAAAAU	AUUUUUGAAGAGUCCGAGCAACAU	Cleavage	1
stu-miR7997c	PGSC0003DMT400072305	1.5	-1	1	24	1313	1336	AUAUUGCUCGGACUCUUCAAAAAU	AUUUUUGAAGAGUCCGAGCAACAU	Cleavage	1
stu-miR7997c	PGSC0003DMT400081848	1.5	-1	1	24	905	928	AUAUUGCUCGGACUCUUCAAAAAU	AUUUUUGAAGAGUCCGAGCAACAU	Cleavage	1
stu-miR7997c	PGSC0003DMT400006008	1.5	-1	1	24	1770	1793	AUAUUGCUCGGACUCUUCAAAAAU	AUUUUUGAAGAGUCCGAACAAUAU	Cleavage	1
stu-miR7997c	PGSC0003DMT400047898	1.5	-1	1	24	2030	2053	AUAUUGCUCGGACUCUUCAAAAAU	AUUUUUGAAGAGUCCGAGCAACAU	Cleavage	1
stu-miR7997c	PGSC0003DMT400029994	1.5	-1	1	24	2321	2344	AUAUUGCUCGGACUCUUCAAAAAU	AUUUUUGAAGAGCCCGAGCAAUAU	Cleavage	1
stu-miR7997c	PGSC0003DMT400036068	1.5	-1	1	24	2466	2489	AUAUUGCUCGGACUCUUCAAAAAU	AUUUUUGAAGAGUCCGAGCAACAU	Cleavage	1
stu-miR7997c	PGSC0003DMT400047899	1.5	-1	1	24	2362	2385	AUAUUGCUCGGACUCUUCAAAAAU	AUUUUUGAAGAGUCCGAGCAACAU	Cleavage	1
stu-miR7997c	PGSC0003DMT400029423	1.5	-1	1	24	1709	1732	AUAUUGCUCGGACUCUUCAAAAAU	AUUUUUGAAGAGUCCGAGCAACAU	Cleavage	1
stu-miR7997c	PGSC0003DMT400061818	1.5	-1	1	24	1638	1661	AUAUUGCUCGGACUCUUCAAAAAU	AUUUUUGAAGAGUCCGAGCAACAU	Cleavage	1
stu-miR7997c	PGSC0003DMT400042707	1.5	-1	1	24	497	520	AUAUUGCUCGGACUCUUCAAAAAU	AUUAUUGAAGAGUCUGAGCAAUAU	Translation	1
stu-miR7997c	PGSC0003DMT400054919	1.5	-1	1	24	358	381	AUAUUGCUCGGACUCUUCAAAAAU	GUUUUUGAAGAGUCCGAGCAACAU	Cleavage	1
stu-miR7997c	PGSC0003DMT400054922	1.5	-1	1	24	358	381	AUAUUGCUCGGACUCUUCAAAAAU	GUUUUUGAAGAGUCCGAGCAACAU	Cleavage	1
stu-miR7997c	PGSC0003DMT400080148	1.5	-1	1	24	893	918	AUAUUGCUCGGACUCUUCAAAA--AU	AUACUUUUGAAGAGUCCGAGCAACAU	Cleavage	2
stu-miR7997c	PGSC0003DMT400080148	1.5	-1	1	24	1558	1583	AUAUUGCUCGGACUCUUCAAAA--AU	AUACUUUUGAAGAGUCCGAGCAACAU	Cleavage	2
stu-miR7997c	PGSC0003DMT400054374	1.5	-1	1	24	949	972	AUAUUGCUCGGACUCUUCAAAAAU	ACUUUUGAAGAGUCCGAGCAACAU	Cleavage	1
stu-miR7997c	PGSC0003DMT400040749	1.5	-1	1	24	987	1010	AUAUUGCUCGGACUCUUCAAAAAU	AUUGUUGAAGAGUCCGAGCAACAU	Cleavage	1
stu-miR7997c	PGSC0003DMT400050489	1.5	-1	1	24	480	503	AUAUUGCUCGGACUCUUCAAAAAU	AAAUUUGAAGAGUCCGAGUAAUAU	Cleavage	1
stu-miR7997c	PGSC0003DMT400078989	1.5	-1	1	24	1627	1650	AUAUUGCUCGGACUCUUCAAAAAU	AUGUUUGAAGAGUCCGAGCAACAU	Cleavage	1
stu-miR7997c	PGSC0003DMT400060553	1.5	-1	1	24	2408	2431	AUAUUGCUCGGACUCUUCAAAAAU	AUUCUUGAAGAGUCCGAGCAACAU	Cleavage	1
stu-miR7997c	PGSC0003DMT400006921	1.5	-1	1	24	2613	2636	AUAUUGCUCGGACUCUUCAAAAAU	AUCUUUGAAGAGUCCGAGCAAAAU	Cleavage	1
stu-miR7997c	PGSC0003DMT400066248	1.5	-1	1	24	2484	2507	AUAUUGCUCGGACUCUUCAAAAAU	AUUUGUGAAGAGUCCGAGCAACAU	Cleavage	1
stu-miR7997c	PGSC0003DMT400027911	1.5	-1	1	24	522	545	AUAUUGCUCGGACUCUUCAAAAAU	CAUUUUGAAGAGUCCGAGCAACAU	Cleavage	1
stu-miR7997c	PGSC0003DMT400032576	1.5	-1	1	24	1964	1987	AUAUUGCUCGGACUCUUCAAAAAU	GUUUCUGAAGAGUCCGAGCAACAU	Cleavage	1
stu-miR7998	PGSC0003DMT400086067	1.5	-1	1	24	83	106	ACGGACCGUAGAUCAAUCCACAGU	GAAGUGGAUUGACCUACGGUCCGU	Cleavage	1
stu-miR8001a	PGSC0003DMT400013649	1.5	-1	1	24	697	720	UCCUGGGGAUUAGUAUGAAAAUUC	AAAUUUUCAUACUAAUCCCCAGAA	Cleavage	1
stu-miR8001a	PGSC0003DMT400075780	1.5	-1	1	24	735	758	UCCUGGGGAUUAGUAUGAAAAUUC	AGAUUUUCAUACUAAUCCCCAGAA	Cleavage	1
stu-miR8004	PGSC0003DMT400067688	1.5	-1	1	24	3465	3488	AGGGGUUGUGUAUGUGUUUGGCCU	AUGCCAAACACAUACACAAUCCCU	Cleavage	1
stu-miR8005a	PGSC0003DMT400043884	1.5	-1	1	24	27	50	UUUAGAGUUUAAGGUUUAGAGUUU	AAACACUAAACCUUGAACUCUAAA	Translation	1
stu-miR8005b-3p	PGSC0003DMT400043884	1.5	-1	1	24	27	50	UUUAGAGUUUAAGGUUUAGAGUUU	AAACACUAAACCUUGAACUCUAAA	Translation	1
stu-miR8005c	PGSC0003DMT400043884	1.5	-1	1	24	27	50	UUUAGAGUUUAAGGUUUAGAGUUU	AAACACUAAACCUUGAACUCUAAA	Translation	1
stu-miR8007b-3p	PGSC0003DMT400042007	1.5	-1	1	24	1216	1239	CGAAAAAUGAAAAGUACCACAUAA	UUAUGUGGUACUUUUUAUUUUUCG	Cleavage	1
stu-miR8011a-5p	PGSC0003DMT400048498	1.5	-1	1	24	1874	1897	UUGUGUGAGGUUUCUUUUUGUUUC	GAGACAAAAAGAAGCCUCACACAA	Translation	1
stu-miR8012	PGSC0003DMT400085742	1.5	-1	1	24	111	134	AUGACUUUAAGUCGCGUCUGGCCC	GGGCCAGACGCUACUUAAAGUCAU	Cleavage	1
stu-miR8014-5p	PGSC0003DMT400034914	1.5	-1	1	24	83	106	AUUGUUUCAUAUUGUAUUGUAUUU	CAAUACAAUACAUUAUGAAACAAU	Cleavage	1
stu-miR8014-5p	PGSC0003DMT400080475	1.5	-1	1	24	218	241	AUUGUUUCAUAUUGUAUUGUAUUU	CAAUACAAUACAUUAUGAAACAAU	Cleavage	1
stu-miR8014-5p	PGSC0003DMT400030787	1.5	-1	1	24	73	96	AUUGUUUCAUAUUGUAUUGUAUUU	CAAUACAAUACACUAUGAAACAAU	Cleavage	1
stu-miR8020	PGSC0003DMT400025831	1.5	-1	1	24	940	963	AAUUUCAUUGAGUAUGUUGUUGUU	AACAACAACAUACUCAAUGUAAUU	Cleavage	1
stu-miR8020	PGSC0003DMT400025836	1.5	-1	1	24	1609	1632	AAUUUCAUUGAGUAUGUUGUUGUU	AACAACAACAUACUCAAUGUAAUU	Cleavage	1
stu-miR8020	PGSC0003DMT400025835	1.5	-1	1	24	1962	1985	AAUUUCAUUGAGUAUGUUGUUGUU	AACAACAACAUACUCAAUGUAAUU	Cleavage	1
stu-miR8020	PGSC0003DMT400025833	1.5	-1	1	24	3106	3129	AAUUUCAUUGAGUAUGUUGUUGUU	AACAACAACAUACUCAAUGUAAUU	Cleavage	1
stu-miR8020	PGSC0003DMT400025834	1.5	-1	1	24	3113	3136	AAUUUCAUUGAGUAUGUUGUUGUU	AACAACAACAUACUCAAUGUAAUU	Cleavage	1
stu-miR8020	PGSC0003DMT400075878	1.5	-1	1	24	3670	3693	AAUUUCAUUGAGUAUGUUGUUGUU	CACAACAACAUACUCAAUGUAAUU	Cleavage	1
stu-miR8029	PGSC0003DMT400055168	1.5	-1	1	24	621	644	AGCCAUUUUUCUUUGUUUUGGAGC	AAACAAAAACAAAGAAGAAUGGCU	Cleavage	1
stu-miR8030-3p	PGSC0003DMT400006967	1.5	-1	1	22	1371	1392	UUAAAACCAAAUCAACCCAAAU	AUUUGGGUUGGUUUGGUUUUAA	Cleavage	1
stu-miR8030-3p	PGSC0003DMT400006966	1.5	-1	1	22	1678	1699	UUAAAACCAAAUCAACCCAAAU	AUUUGGGUUGGUUUGGUUUUAA	Cleavage	1
stu-miR8030-3p	PGSC0003DMT400002368	1.5	-1	1	22	2367	2390	UUAAAACCAAAUCAACCCAA--AU	AUACUUGGGUUGGUUUGGUUUUAA	Cleavage	1
stu-miR8030-5p	PGSC0003DMT400006966	1.5	-1	1	23	1712	1734	UUGGGUUGGUUUGGUCUCGGGUU	AACCCGAGACCAAACCAACCCGA	Cleavage	1
stu-miR8030-5p	PGSC0003DMT400006967	1.5	-1	1	23	1405	1427	UUGGGUUGGUUUGGUCUCGGGUU	AACCCGAGACCAAACCAACCCGA	Cleavage	1
stu-miR8032a-5p	PGSC0003DMT400077861	1.5	-1	1	22	2419	2440	UGGUCGGCAUGACUCCCGAGGU	ACCUCGGGAGUCAUGUCGACCA	Cleavage	1
stu-miR8032b-5p	PGSC0003DMT400077861	1.5	-1	1	22	2419	2440	UGGUCGGCAUGACUCCCGAGGU	ACCUCGGGAGUCAUGUCGACCA	Cleavage	1
stu-miR8032c	PGSC0003DMT400077861	1.5	-1	1	22	2419	2440	UGGUCGGCAUGACUCCCGAGGU	ACCUCGGGAGUCAUGUCGACCA	Cleavage	1
stu-miR8032d-5p	PGSC0003DMT400077861	1.5	-1	1	22	2419	2440	UGGUCGGCAUGACUCCCGAGGU	ACCUCGGGAGUCAUGUCGACCA	Cleavage	1
stu-miR8032e-5p	PGSC0003DMT400077861	1.5	-1	1	22	2419	2440	UGGUCGGCAUGACUCCCGAGGU	ACCUCGGGAGUCAUGUCGACCA	Cleavage	1
stu-miR8032f-5p	PGSC0003DMT400077861	1.5	-1	1	22	2419	2440	UGGUCGGCAUGACUCCCGAGGU	ACCUCGGGAGUCAUGUCGACCA	Cleavage	1
stu-miR8032g-5p	PGSC0003DMT400077861	1.5	-1	1	22	2419	2440	UGGUCGGCAUGACUCCCGAGGU	ACCUCGGGAGUCAUGUCGACCA	Cleavage	1
stu-miR8037	PGSC0003DMT400092539	1.5	-1	1	22	396	417	AUAAUUUGGAGGAAUAGGAACC	GGUUCCUAUCCCUCCAAAUUAU	Cleavage	1
stu-miR8039	PGSC0003DMT400030428	1.5	-1	1	21	192	212	UUUCCUAUCUGAACUAUCACC	ACUGAUAGUUCAGAUAGAAAA	Cleavage	1
stu-miR8041a-5p	PGSC0003DMT400022356	1.5	-1	1	20	216	235	GUGCUUUGCUAUUUUCAUUG	GAAUGAAAAUAACAAAGCAC	Cleavage	1
stu-miR8041a-5p	PGSC0003DMT400093852	1.5	-1	1	20	213	232	GUGCUUUGCUAUUUUCAUUG	GAAUGAAAAUAACAAAGCAC	Cleavage	1
stu-miR8041b-5p	PGSC0003DMT400022356	1.5	-1	1	20	216	235	GUGCUUUGCUAUUUUCAUUG	GAAUGAAAAUAACAAAGCAC	Cleavage	1
stu-miR8041b-5p	PGSC0003DMT400093852	1.5	-1	1	20	213	232	GUGCUUUGCUAUUUUCAUUG	GAAUGAAAAUAACAAAGCAC	Cleavage	1
stu-miR8045	PGSC0003DMT400037742	1.5	-1	1	21	1469	1489	AUUGAUAGUUGAGGUGUGUUU	AAACACACCUCCACUAUCAAU	Translation	1
stu-miR8046-3p	PGSC0003DMT400028018	1.5	-1	1	21	578	598	CGCUGAAAUUUCGAUCAUAAU	AAUAUGAUCGAAAUUUCAGAG	Cleavage	1
stu-miR8048-5p	PGSC0003DMT400096541	1.5	-1	1	21	580	600	CUCAUUAGCAUCUCCAUCUUG	CAAGAUGGAGGUGCUAAUGAG	Translation	3
stu-miR8048-5p	PGSC0003DMT400096541	1.5	-1	1	21	613	633	CUCAUUAGCAUCUCCAUCUUG	CAAGAUGGAGGUGCUAAUGAG	Translation	3
stu-miR8048-5p	PGSC0003DMT400087208	1.5	-1	1	21	586	606	CUCAUUAGCAUCUCCAUCUUG	CAAGAUGGAGGUGCUAAUGAG	Translation	2
stu-miR8048-5p	PGSC0003DMT400093987	1.5	-1	1	21	478	498	CUCAUUAGCAUCUCCAUCUUG	CAAGAUGGAGAGGCUAAUGAG	Translation	2
stu-miR827-3p	PGSC0003DMT400032620	1.5	-1	1	21	93	113	UUAGAUGAACAUCAACAAACA	UGUUUGUUGAUGUUCAGCUAA	Cleavage	1
stu-miR156e	PGSC0003DMT400058753	2	-1	1	20	1376	1395	UGACAGAAGAGAGUGAGCAC	ACGCUCUCUCUCUUCUGUCA	Cleavage	1
stu-miR156f-5p	PGSC0003DMT400082790	2	-1	1	20	372	391	CUGACAGAAGAGAGUGAGCA	UGCUCUCUCUCUUCUGUCAU	Cleavage	1
stu-miR156f-5p	PGSC0003DMT400082789	2	-1	1	20	543	562	CUGACAGAAGAGAGUGAGCA	UGCUCUCUCUCUUCUGUCAU	Cleavage	1
stu-miR156f-5p	PGSC0003DMT400056372	2	-1	1	20	713	732	CUGACAGAAGAGAGUGAGCA	UGCUCUCUCUCUUCUGUCAU	Cleavage	1
stu-miR156f-5p	PGSC0003DMT400056373	2	-1	1	20	1013	1032	CUGACAGAAGAGAGUGAGCA	UGCUCUCUCUCUUCUGUCAU	Cleavage	1
stu-miR156f-5p	PGSC0003DMT400056374	2	-1	1	20	1157	1176	CUGACAGAAGAGAGUGAGCA	UGCUCUCUCUCUUCUGUCAU	Cleavage	1
stu-miR156f-5p	PGSC0003DMT400068752	2	-1	1	20	1130	1149	CUGACAGAAGAGAGUGAGCA	UGCUCUCUCUCUUCUGUCAA	Cleavage	1
stu-miR156f-5p	PGSC0003DMT400029751	2	-1	1	20	1297	1316	CUGACAGAAGAGAGUGAGCA	UGCUCUCUCUCUUCUGUCAA	Cleavage	1
stu-miR156f-5p	PGSC0003DMT400059813	2	-1	1	20	1208	1227	CUGACAGAAGAGAGUGAGCA	UGCUCUCUCUCUUCUGUCAU	Cleavage	1
stu-miR156f-5p	PGSC0003DMT400029749	2	-1	1	20	1410	1429	CUGACAGAAGAGAGUGAGCA	UGCUCUCUCUCUUCUGUCAA	Cleavage	1
stu-miR156f-5p	PGSC0003DMT400084734	2	-1	1	20	1550	1569	CUGACAGAAGAGAGUGAGCA	UGCUCUCUCUCUUCUGUCAA	Cleavage	1
stu-miR156f-5p	PGSC0003DMT400029750	2	-1	1	20	1598	1617	CUGACAGAAGAGAGUGAGCA	UGCUCUCUCUCUUCUGUCAA	Cleavage	1
stu-miR156f-5p	PGSC0003DMT400029748	2	-1	1	20	1711	1730	CUGACAGAAGAGAGUGAGCA	UGCUCUCUCUCUUCUGUCAA	Cleavage	1
stu-miR156f-5p	PGSC0003DMT400063045	2	-1	1	20	1623	1642	CUGACAGAAGAGAGUGAGCA	UGCUCUCUCUCUUCUGUCAU	Cleavage	1
stu-miR156f-5p	PGSC0003DMT400063046	2	-1	1	20	1623	1642	CUGACAGAAGAGAGUGAGCA	UGCUCUCUCUCUUCUGUCAU	Cleavage	1
stu-miR156f-5p	PGSC0003DMT400084733	2	-1	1	20	3580	3599	CUGACAGAAGAGAGUGAGCA	UGCUCUCUCUCUUCUGUCAA	Cleavage	1
stu-miR156f-5p	PGSC0003DMT400058753	2	-1	1	20	1377	1396	CUGACAGAAGAGAGUGAGCA	CGCUCUCUCUCUUCUGUCAU	Cleavage	1
stu-miR156g-5p	PGSC0003DMT400058753	2	-1	1	20	1376	1395	UGACAGAAGAGAGUGAGCAC	ACGCUCUCUCUCUUCUGUCA	Cleavage	1
stu-miR156h-5p	PGSC0003DMT400058753	2	-1	1	20	1376	1395	UGACAGAAGAGAGUGAGCAC	ACGCUCUCUCUCUUCUGUCA	Cleavage	1
stu-miR156i-5p	PGSC0003DMT400058753	2	-1	1	20	1376	1395	UGACAGAAGAGAGUGAGCAC	ACGCUCUCUCUCUUCUGUCA	Cleavage	1
stu-miR156j-5p	PGSC0003DMT400058753	2	-1	1	20	1376	1395	UGACAGAAGAGAGUGAGCAC	ACGCUCUCUCUCUUCUGUCA	Cleavage	1
stu-miR156k-5p	PGSC0003DMT400058753	2	-1	1	20	1376	1395	UGACAGAAGAGAGUGAGCAC	ACGCUCUCUCUCUUCUGUCA	Cleavage	1
stu-miR166a-3p	PGSC0003DMT400074932	2	-1	1	21	554	574	UCGGACCAGGCUUCAUUCCCC	CUGGGAUGAAGCCUGGUCCGG	Cleavage	1
stu-miR166a-3p	PGSC0003DMT400030829	2	-1	1	21	726	746	UCGGACCAGGCUUCAUUCCCC	UUGGGAUGAAGCCUGGUCCGG	Cleavage	1
stu-miR166a-3p	PGSC0003DMT400054423	2	-1	1	21	222	242	UCGGACCAGGCUUCAUUCCCC	UUGGGAUGAAGCCUGGUCCGG	Cleavage	1
stu-miR166a-3p	PGSC0003DMT400074934	2	-1	1	21	968	988	UCGGACCAGGCUUCAUUCCCC	CUGGGAUGAAGCCUGGUCCGG	Cleavage	1
stu-miR166a-3p	PGSC0003DMT400054422	2	-1	1	21	830	850	UCGGACCAGGCUUCAUUCCCC	UUGGGAUGAAGCCUGGUCCGG	Cleavage	1
stu-miR166a-3p	PGSC0003DMT400054421	2	-1	1	21	833	853	UCGGACCAGGCUUCAUUCCCC	UUGGGAUGAAGCCUGGUCCGG	Cleavage	1
stu-miR166a-3p	PGSC0003DMT400020801	2	-1	1	21	1642	1662	UCGGACCAGGCUUCAUUCCCC	CUGGGAUGAAGCCUGGUCCGG	Cleavage	1
stu-miR166a-3p	PGSC0003DMT400054420	2	-1	1	21	833	853	UCGGACCAGGCUUCAUUCCCC	UUGGGAUGAAGCCUGGUCCGG	Cleavage	1
stu-miR166b	PGSC0003DMT400020801	2	-1	1	21	1642	1662	UCGGACCAGGCUUCAUUCCUC	CUGGGAUGAAGCCUGGUCCGG	Cleavage	1
stu-miR166b	PGSC0003DMT400074934	2	-1	1	21	968	988	UCGGACCAGGCUUCAUUCCUC	CUGGGAUGAAGCCUGGUCCGG	Cleavage	1
stu-miR166b	PGSC0003DMT400074932	2	-1	1	21	554	574	UCGGACCAGGCUUCAUUCCUC	CUGGGAUGAAGCCUGGUCCGG	Cleavage	1
stu-miR166c-3p	PGSC0003DMT400074932	2	-1	1	21	554	574	UCGGACCAGGCUUCAUUCCCC	CUGGGAUGAAGCCUGGUCCGG	Cleavage	1
stu-miR166c-3p	PGSC0003DMT400030829	2	-1	1	21	726	746	UCGGACCAGGCUUCAUUCCCC	UUGGGAUGAAGCCUGGUCCGG	Cleavage	1
stu-miR166c-3p	PGSC0003DMT400054423	2	-1	1	21	222	242	UCGGACCAGGCUUCAUUCCCC	UUGGGAUGAAGCCUGGUCCGG	Cleavage	1
stu-miR166c-3p	PGSC0003DMT400074934	2	-1	1	21	968	988	UCGGACCAGGCUUCAUUCCCC	CUGGGAUGAAGCCUGGUCCGG	Cleavage	1
stu-miR166c-3p	PGSC0003DMT400054422	2	-1	1	21	830	850	UCGGACCAGGCUUCAUUCCCC	UUGGGAUGAAGCCUGGUCCGG	Cleavage	1
stu-miR166c-3p	PGSC0003DMT400054421	2	-1	1	21	833	853	UCGGACCAGGCUUCAUUCCCC	UUGGGAUGAAGCCUGGUCCGG	Cleavage	1
stu-miR166c-3p	PGSC0003DMT400020801	2	-1	1	21	1642	1662	UCGGACCAGGCUUCAUUCCCC	CUGGGAUGAAGCCUGGUCCGG	Cleavage	1
stu-miR166c-3p	PGSC0003DMT400054420	2	-1	1	21	833	853	UCGGACCAGGCUUCAUUCCCC	UUGGGAUGAAGCCUGGUCCGG	Cleavage	1
stu-miR166d-3p	PGSC0003DMT400074932	2	-1	1	21	554	574	UCGGACCAGGCUUCAUUCCCC	CUGGGAUGAAGCCUGGUCCGG	Cleavage	1
stu-miR166d-3p	PGSC0003DMT400030829	2	-1	1	21	726	746	UCGGACCAGGCUUCAUUCCCC	UUGGGAUGAAGCCUGGUCCGG	Cleavage	1
stu-miR166d-3p	PGSC0003DMT400054423	2	-1	1	21	222	242	UCGGACCAGGCUUCAUUCCCC	UUGGGAUGAAGCCUGGUCCGG	Cleavage	1
stu-miR166d-3p	PGSC0003DMT400074934	2	-1	1	21	968	988	UCGGACCAGGCUUCAUUCCCC	CUGGGAUGAAGCCUGGUCCGG	Cleavage	1
stu-miR166d-3p	PGSC0003DMT400054422	2	-1	1	21	830	850	UCGGACCAGGCUUCAUUCCCC	UUGGGAUGAAGCCUGGUCCGG	Cleavage	1
stu-miR166d-3p	PGSC0003DMT400054421	2	-1	1	21	833	853	UCGGACCAGGCUUCAUUCCCC	UUGGGAUGAAGCCUGGUCCGG	Cleavage	1
stu-miR166d-3p	PGSC0003DMT400020801	2	-1	1	21	1642	1662	UCGGACCAGGCUUCAUUCCCC	CUGGGAUGAAGCCUGGUCCGG	Cleavage	1
stu-miR166d-3p	PGSC0003DMT400054420	2	-1	1	21	833	853	UCGGACCAGGCUUCAUUCCCC	UUGGGAUGAAGCCUGGUCCGG	Cleavage	1
stu-miR169a-5p	PGSC0003DMT400072324	2	-1	1	20	646	665	UAGCCAAGGAUGACUUGCCU	AGGCAGAUCAUCCUUGGCUA	Cleavage	1
stu-miR169a-5p	PGSC0003DMT400072323	2	-1	1	20	652	671	UAGCCAAGGAUGACUUGCCU	AGGCAGAUCAUCCUUGGCUA	Cleavage	1
stu-miR169a-5p	PGSC0003DMT400072322	2	-1	1	20	756	775	UAGCCAAGGAUGACUUGCCU	AGGCAGAUCAUCCUUGGCUA	Cleavage	1
stu-miR169a-5p	PGSC0003DMT400000743	2	-1	1	20	573	592	UAGCCAAGGAUGACUUGCCU	AGGCAAUUCAUCCUUGGCUU	Cleavage	1
stu-miR169a-5p	PGSC0003DMT400000742	2	-1	1	20	1254	1273	UAGCCAAGGAUGACUUGCCU	AGGCAAUUCAUCCUUGGCUU	Cleavage	1
stu-miR169a-5p	PGSC0003DMT400000741	2	-1	1	20	1383	1402	UAGCCAAGGAUGACUUGCCU	AGGCAAUUCAUCCUUGGCUU	Cleavage	1
stu-miR169a-5p	PGSC0003DMT400027785	2	-1	1	20	1128	1147	UAGCCAAGGAUGACUUGCCU	UGGCAAUUCAUCCUUGGCUU	Cleavage	1
stu-miR169b-5p	PGSC0003DMT400072324	2	-1	1	20	646	665	UAGCCAAGGAUGACUUGCCU	AGGCAGAUCAUCCUUGGCUA	Cleavage	1
stu-miR169b-5p	PGSC0003DMT400072323	2	-1	1	20	652	671	UAGCCAAGGAUGACUUGCCU	AGGCAGAUCAUCCUUGGCUA	Cleavage	1
stu-miR169b-5p	PGSC0003DMT400072322	2	-1	1	20	756	775	UAGCCAAGGAUGACUUGCCU	AGGCAGAUCAUCCUUGGCUA	Cleavage	1
stu-miR169b-5p	PGSC0003DMT400000743	2	-1	1	20	573	592	UAGCCAAGGAUGACUUGCCU	AGGCAAUUCAUCCUUGGCUU	Cleavage	1
stu-miR169b-5p	PGSC0003DMT400000742	2	-1	1	20	1254	1273	UAGCCAAGGAUGACUUGCCU	AGGCAAUUCAUCCUUGGCUU	Cleavage	1
stu-miR169b-5p	PGSC0003DMT400000741	2	-1	1	20	1383	1402	UAGCCAAGGAUGACUUGCCU	AGGCAAUUCAUCCUUGGCUU	Cleavage	1
stu-miR169b-5p	PGSC0003DMT400027785	2	-1	1	20	1128	1147	UAGCCAAGGAUGACUUGCCU	UGGCAAUUCAUCCUUGGCUU	Cleavage	1
stu-miR169c-5p	PGSC0003DMT400072324	2	-1	1	20	646	665	UAGCCAAGGAUGACUUGCCU	AGGCAGAUCAUCCUUGGCUA	Cleavage	1
stu-miR169c-5p	PGSC0003DMT400072323	2	-1	1	20	652	671	UAGCCAAGGAUGACUUGCCU	AGGCAGAUCAUCCUUGGCUA	Cleavage	1
stu-miR169c-5p	PGSC0003DMT400072322	2	-1	1	20	756	775	UAGCCAAGGAUGACUUGCCU	AGGCAGAUCAUCCUUGGCUA	Cleavage	1
stu-miR169c-5p	PGSC0003DMT400000743	2	-1	1	20	573	592	UAGCCAAGGAUGACUUGCCU	AGGCAAUUCAUCCUUGGCUU	Cleavage	1
stu-miR169c-5p	PGSC0003DMT400000742	2	-1	1	20	1254	1273	UAGCCAAGGAUGACUUGCCU	AGGCAAUUCAUCCUUGGCUU	Cleavage	1
stu-miR169c-5p	PGSC0003DMT400000741	2	-1	1	20	1383	1402	UAGCCAAGGAUGACUUGCCU	AGGCAAUUCAUCCUUGGCUU	Cleavage	1
stu-miR169c-5p	PGSC0003DMT400027785	2	-1	1	20	1128	1147	UAGCCAAGGAUGACUUGCCU	UGGCAAUUCAUCCUUGGCUU	Cleavage	1
stu-miR169d-5p	PGSC0003DMT400072324	2	-1	1	20	646	665	UAGCCAAGGAUGACUUGCCU	AGGCAGAUCAUCCUUGGCUA	Cleavage	1
stu-miR169d-5p	PGSC0003DMT400072323	2	-1	1	20	652	671	UAGCCAAGGAUGACUUGCCU	AGGCAGAUCAUCCUUGGCUA	Cleavage	1
stu-miR169d-5p	PGSC0003DMT400072322	2	-1	1	20	756	775	UAGCCAAGGAUGACUUGCCU	AGGCAGAUCAUCCUUGGCUA	Cleavage	1
stu-miR169d-5p	PGSC0003DMT400000743	2	-1	1	20	573	592	UAGCCAAGGAUGACUUGCCU	AGGCAAUUCAUCCUUGGCUU	Cleavage	1
stu-miR169d-5p	PGSC0003DMT400000742	2	-1	1	20	1254	1273	UAGCCAAGGAUGACUUGCCU	AGGCAAUUCAUCCUUGGCUU	Cleavage	1
stu-miR169d-5p	PGSC0003DMT400000741	2	-1	1	20	1383	1402	UAGCCAAGGAUGACUUGCCU	AGGCAAUUCAUCCUUGGCUU	Cleavage	1
stu-miR169d-5p	PGSC0003DMT400027785	2	-1	1	20	1128	1147	UAGCCAAGGAUGACUUGCCU	UGGCAAUUCAUCCUUGGCUU	Cleavage	1
stu-miR169e-5p	PGSC0003DMT400072324	2	-1	1	20	646	665	UAGCCAAGGAUGACUUGCCU	AGGCAGAUCAUCCUUGGCUA	Cleavage	1
stu-miR169e-5p	PGSC0003DMT400072323	2	-1	1	20	652	671	UAGCCAAGGAUGACUUGCCU	AGGCAGAUCAUCCUUGGCUA	Cleavage	1
stu-miR169e-5p	PGSC0003DMT400072322	2	-1	1	20	756	775	UAGCCAAGGAUGACUUGCCU	AGGCAGAUCAUCCUUGGCUA	Cleavage	1
stu-miR169e-5p	PGSC0003DMT400000743	2	-1	1	20	573	592	UAGCCAAGGAUGACUUGCCU	AGGCAAUUCAUCCUUGGCUU	Cleavage	1
stu-miR169e-5p	PGSC0003DMT400000742	2	-1	1	20	1254	1273	UAGCCAAGGAUGACUUGCCU	AGGCAAUUCAUCCUUGGCUU	Cleavage	1
stu-miR169e-5p	PGSC0003DMT400000741	2	-1	1	20	1383	1402	UAGCCAAGGAUGACUUGCCU	AGGCAAUUCAUCCUUGGCUU	Cleavage	1
stu-miR169e-5p	PGSC0003DMT400027785	2	-1	1	20	1128	1147	UAGCCAAGGAUGACUUGCCU	UGGCAAUUCAUCCUUGGCUU	Cleavage	1
stu-miR169f-5p	PGSC0003DMT400072324	2	-1	1	20	646	665	UAGCCAAGGAUGACUUGCCU	AGGCAGAUCAUCCUUGGCUA	Cleavage	1
stu-miR169f-5p	PGSC0003DMT400072323	2	-1	1	20	652	671	UAGCCAAGGAUGACUUGCCU	AGGCAGAUCAUCCUUGGCUA	Cleavage	1
stu-miR169f-5p	PGSC0003DMT400072322	2	-1	1	20	756	775	UAGCCAAGGAUGACUUGCCU	AGGCAGAUCAUCCUUGGCUA	Cleavage	1
stu-miR169f-5p	PGSC0003DMT400000743	2	-1	1	20	573	592	UAGCCAAGGAUGACUUGCCU	AGGCAAUUCAUCCUUGGCUU	Cleavage	1
stu-miR169f-5p	PGSC0003DMT400000742	2	-1	1	20	1254	1273	UAGCCAAGGAUGACUUGCCU	AGGCAAUUCAUCCUUGGCUU	Cleavage	1
stu-miR169f-5p	PGSC0003DMT400000741	2	-1	1	20	1383	1402	UAGCCAAGGAUGACUUGCCU	AGGCAAUUCAUCCUUGGCUU	Cleavage	1
stu-miR169f-5p	PGSC0003DMT400027785	2	-1	1	20	1128	1147	UAGCCAAGGAUGACUUGCCU	UGGCAAUUCAUCCUUGGCUU	Cleavage	1
stu-miR169g	PGSC0003DMT400072324	2	-1	1	20	646	665	UAGCCAAGGAUGACUUGCCU	AGGCAGAUCAUCCUUGGCUA	Cleavage	1
stu-miR169g	PGSC0003DMT400072323	2	-1	1	20	652	671	UAGCCAAGGAUGACUUGCCU	AGGCAGAUCAUCCUUGGCUA	Cleavage	1
stu-miR169g	PGSC0003DMT400072322	2	-1	1	20	756	775	UAGCCAAGGAUGACUUGCCU	AGGCAGAUCAUCCUUGGCUA	Cleavage	1
stu-miR169g	PGSC0003DMT400000743	2	-1	1	20	573	592	UAGCCAAGGAUGACUUGCCU	AGGCAAUUCAUCCUUGGCUU	Cleavage	1
stu-miR169g	PGSC0003DMT400000742	2	-1	1	20	1254	1273	UAGCCAAGGAUGACUUGCCU	AGGCAAUUCAUCCUUGGCUU	Cleavage	1
stu-miR169g	PGSC0003DMT400000741	2	-1	1	20	1383	1402	UAGCCAAGGAUGACUUGCCU	AGGCAAUUCAUCCUUGGCUU	Cleavage	1
stu-miR169g	PGSC0003DMT400027785	2	-1	1	20	1128	1147	UAGCCAAGGAUGACUUGCCU	UGGCAAUUCAUCCUUGGCUU	Cleavage	1
stu-miR169h	PGSC0003DMT400072324	2	-1	1	20	646	665	UAGCCAAGGAUGACUUGCCU	AGGCAGAUCAUCCUUGGCUA	Cleavage	1
stu-miR169h	PGSC0003DMT400072323	2	-1	1	20	652	671	UAGCCAAGGAUGACUUGCCU	AGGCAGAUCAUCCUUGGCUA	Cleavage	1
stu-miR169h	PGSC0003DMT400072322	2	-1	1	20	756	775	UAGCCAAGGAUGACUUGCCU	AGGCAGAUCAUCCUUGGCUA	Cleavage	1
stu-miR169h	PGSC0003DMT400000743	2	-1	1	20	573	592	UAGCCAAGGAUGACUUGCCU	AGGCAAUUCAUCCUUGGCUU	Cleavage	1
stu-miR169h	PGSC0003DMT400000742	2	-1	1	20	1254	1273	UAGCCAAGGAUGACUUGCCU	AGGCAAUUCAUCCUUGGCUU	Cleavage	1
stu-miR169h	PGSC0003DMT400000741	2	-1	1	20	1383	1402	UAGCCAAGGAUGACUUGCCU	AGGCAAUUCAUCCUUGGCUU	Cleavage	1
stu-miR169h	PGSC0003DMT400027785	2	-1	1	20	1128	1147	UAGCCAAGGAUGACUUGCCU	UGGCAAUUCAUCCUUGGCUU	Cleavage	1
stu-miR171c-3p	PGSC0003DMT400033037	2	-1	1	21	922	942	UGAUUGAGCCGUGUCAAUAUC	GAUACUGGCACGGCUCAAUCA	Cleavage	1
stu-miR172d-3p	PGSC0003DMT400004461	2	-1	1	21	33	53	GGAAUCUUGAUGAUGCUGCAG	CAUCAUCAUCAUCAAGAUUCC	Cleavage	1
stu-miR1886g-3p	PGSC0003DMT400013349	2	-1	1	22	7	28	UUUCAUAUUGAUUUCAUCUCAU	AUCAAAUCAAAUCAAUAUGAAA	Cleavage	1
stu-miR319-3p	PGSC0003DMT400051252	2	-1	1	21	903	923	UUGGACUGAAGGGUUCCCUUC	UAGGGGGACCCUUCAGUCCAA	Cleavage	1
stu-miR319-3p	PGSC0003DMT400051253	2	-1	1	21	1638	1658	UUGGACUGAAGGGUUCCCUUC	UAGGGGGACCCUUCAGUCCAA	Cleavage	1
stu-miR395a	PGSC0003DMT400071750	2	-1	1	21	199	219	CUGAAGUGUUUGGGGGAACUC	GAGUUCUCCCAAACACUUCAA	Cleavage	2
stu-miR395a	PGSC0003DMT400071750	2	-1	1	21	253	273	CUGAAGUGUUUGGGGGAACUC	GUGUUCUCCCAAACACUUCAA	Cleavage	2
stu-miR395a	PGSC0003DMT400071749	2	-1	1	21	199	219	CUGAAGUGUUUGGGGGAACUC	GAGUUCUCCCAAACACUUCAA	Cleavage	2
stu-miR395a	PGSC0003DMT400071749	2	-1	1	21	253	273	CUGAAGUGUUUGGGGGAACUC	GUGUUCUCCCAAACACUUCAA	Cleavage	2
stu-miR395a	PGSC0003DMT400001067	2	-1	1	21	988	1008	CUGAAGUGUUUGGGGGAACUC	AAGUUCCUCCAAACACUUCAA	Cleavage	1
stu-miR395b	PGSC0003DMT400071750	2	-1	1	21	199	219	CUGAAGUGUUUGGGGGAACUC	GAGUUCUCCCAAACACUUCAA	Cleavage	2
stu-miR395b	PGSC0003DMT400071750	2	-1	1	21	253	273	CUGAAGUGUUUGGGGGAACUC	GUGUUCUCCCAAACACUUCAA	Cleavage	2
stu-miR395b	PGSC0003DMT400071749	2	-1	1	21	199	219	CUGAAGUGUUUGGGGGAACUC	GAGUUCUCCCAAACACUUCAA	Cleavage	2
stu-miR395b	PGSC0003DMT400071749	2	-1	1	21	253	273	CUGAAGUGUUUGGGGGAACUC	GUGUUCUCCCAAACACUUCAA	Cleavage	2
stu-miR395b	PGSC0003DMT400001067	2	-1	1	21	988	1008	CUGAAGUGUUUGGGGGAACUC	AAGUUCCUCCAAACACUUCAA	Cleavage	1
stu-miR395c	PGSC0003DMT400071750	2	-1	1	21	199	219	CUGAAGUGUUUGGGGGAACUC	GAGUUCUCCCAAACACUUCAA	Cleavage	2
stu-miR395c	PGSC0003DMT400071750	2	-1	1	21	253	273	CUGAAGUGUUUGGGGGAACUC	GUGUUCUCCCAAACACUUCAA	Cleavage	2
stu-miR395c	PGSC0003DMT400071749	2	-1	1	21	199	219	CUGAAGUGUUUGGGGGAACUC	GAGUUCUCCCAAACACUUCAA	Cleavage	2
stu-miR395c	PGSC0003DMT400071749	2	-1	1	21	253	273	CUGAAGUGUUUGGGGGAACUC	GUGUUCUCCCAAACACUUCAA	Cleavage	2
stu-miR395c	PGSC0003DMT400001067	2	-1	1	21	988	1008	CUGAAGUGUUUGGGGGAACUC	AAGUUCCUCCAAACACUUCAA	Cleavage	1
stu-miR395d	PGSC0003DMT400071750	2	-1	1	21	199	219	CUGAAGUGUUUGGGGGAACUC	GAGUUCUCCCAAACACUUCAA	Cleavage	2
stu-miR395d	PGSC0003DMT400071750	2	-1	1	21	253	273	CUGAAGUGUUUGGGGGAACUC	GUGUUCUCCCAAACACUUCAA	Cleavage	2
stu-miR395d	PGSC0003DMT400071749	2	-1	1	21	199	219	CUGAAGUGUUUGGGGGAACUC	GAGUUCUCCCAAACACUUCAA	Cleavage	2
stu-miR395d	PGSC0003DMT400071749	2	-1	1	21	253	273	CUGAAGUGUUUGGGGGAACUC	GUGUUCUCCCAAACACUUCAA	Cleavage	2
stu-miR395d	PGSC0003DMT400001067	2	-1	1	21	988	1008	CUGAAGUGUUUGGGGGAACUC	AAGUUCCUCCAAACACUUCAA	Cleavage	1
stu-miR395e	PGSC0003DMT400071750	2	-1	1	21	199	219	CUGAAGUGUUUGGGGGAACUC	GAGUUCUCCCAAACACUUCAA	Cleavage	2
stu-miR395e	PGSC0003DMT400071750	2	-1	1	21	253	273	CUGAAGUGUUUGGGGGAACUC	GUGUUCUCCCAAACACUUCAA	Cleavage	2
stu-miR395e	PGSC0003DMT400071749	2	-1	1	21	199	219	CUGAAGUGUUUGGGGGAACUC	GAGUUCUCCCAAACACUUCAA	Cleavage	2
stu-miR395e	PGSC0003DMT400071749	2	-1	1	21	253	273	CUGAAGUGUUUGGGGGAACUC	GUGUUCUCCCAAACACUUCAA	Cleavage	2
stu-miR395e	PGSC0003DMT400001067	2	-1	1	21	988	1008	CUGAAGUGUUUGGGGGAACUC	AAGUUCCUCCAAACACUUCAA	Cleavage	1
stu-miR395f	PGSC0003DMT400071750	2	-1	1	21	199	219	CUGAAGUGUUUGGGGGAACUC	GAGUUCUCCCAAACACUUCAA	Cleavage	2
stu-miR395f	PGSC0003DMT400071750	2	-1	1	21	253	273	CUGAAGUGUUUGGGGGAACUC	GUGUUCUCCCAAACACUUCAA	Cleavage	2
stu-miR395f	PGSC0003DMT400071749	2	-1	1	21	199	219	CUGAAGUGUUUGGGGGAACUC	GAGUUCUCCCAAACACUUCAA	Cleavage	2
stu-miR395f	PGSC0003DMT400071749	2	-1	1	21	253	273	CUGAAGUGUUUGGGGGAACUC	GUGUUCUCCCAAACACUUCAA	Cleavage	2
stu-miR395f	PGSC0003DMT400001067	2	-1	1	21	988	1008	CUGAAGUGUUUGGGGGAACUC	AAGUUCCUCCAAACACUUCAA	Cleavage	1
stu-miR395g	PGSC0003DMT400071750	2	-1	1	21	199	219	CUGAAGUGUUUGGGGGAACUC	GAGUUCUCCCAAACACUUCAA	Cleavage	2
stu-miR395g	PGSC0003DMT400071750	2	-1	1	21	253	273	CUGAAGUGUUUGGGGGAACUC	GUGUUCUCCCAAACACUUCAA	Cleavage	2
stu-miR395g	PGSC0003DMT400071749	2	-1	1	21	199	219	CUGAAGUGUUUGGGGGAACUC	GAGUUCUCCCAAACACUUCAA	Cleavage	2
stu-miR395g	PGSC0003DMT400071749	2	-1	1	21	253	273	CUGAAGUGUUUGGGGGAACUC	GUGUUCUCCCAAACACUUCAA	Cleavage	2
stu-miR395g	PGSC0003DMT400001067	2	-1	1	21	988	1008	CUGAAGUGUUUGGGGGAACUC	AAGUUCCUCCAAACACUUCAA	Cleavage	1
stu-miR395h	PGSC0003DMT400071750	2	-1	1	21	199	219	CUGAAGUGUUUGGGGGAACUC	GAGUUCUCCCAAACACUUCAA	Cleavage	2
stu-miR395h	PGSC0003DMT400071750	2	-1	1	21	253	273	CUGAAGUGUUUGGGGGAACUC	GUGUUCUCCCAAACACUUCAA	Cleavage	2
stu-miR395h	PGSC0003DMT400071749	2	-1	1	21	199	219	CUGAAGUGUUUGGGGGAACUC	GAGUUCUCCCAAACACUUCAA	Cleavage	2
stu-miR395h	PGSC0003DMT400071749	2	-1	1	21	253	273	CUGAAGUGUUUGGGGGAACUC	GUGUUCUCCCAAACACUUCAA	Cleavage	2
stu-miR395h	PGSC0003DMT400001067	2	-1	1	21	988	1008	CUGAAGUGUUUGGGGGAACUC	AAGUUCCUCCAAACACUUCAA	Cleavage	1
stu-miR395i	PGSC0003DMT400071750	2	-1	1	21	199	219	CUGAAGUGUUUGGGGGAACUC	GAGUUCUCCCAAACACUUCAA	Cleavage	2
stu-miR395i	PGSC0003DMT400071750	2	-1	1	21	253	273	CUGAAGUGUUUGGGGGAACUC	GUGUUCUCCCAAACACUUCAA	Cleavage	2
stu-miR395i	PGSC0003DMT400071749	2	-1	1	21	199	219	CUGAAGUGUUUGGGGGAACUC	GAGUUCUCCCAAACACUUCAA	Cleavage	2
stu-miR395i	PGSC0003DMT400071749	2	-1	1	21	253	273	CUGAAGUGUUUGGGGGAACUC	GUGUUCUCCCAAACACUUCAA	Cleavage	2
stu-miR395i	PGSC0003DMT400001067	2	-1	1	21	988	1008	CUGAAGUGUUUGGGGGAACUC	AAGUUCCUCCAAACACUUCAA	Cleavage	1
stu-miR395j	PGSC0003DMT400071750	2	-1	1	21	199	219	CUGAAGUGUUUGGGGGAACUC	GAGUUCUCCCAAACACUUCAA	Cleavage	2
stu-miR395j	PGSC0003DMT400071750	2	-1	1	21	253	273	CUGAAGUGUUUGGGGGAACUC	GUGUUCUCCCAAACACUUCAA	Cleavage	2
stu-miR395j	PGSC0003DMT400071749	2	-1	1	21	199	219	CUGAAGUGUUUGGGGGAACUC	GAGUUCUCCCAAACACUUCAA	Cleavage	2
stu-miR395j	PGSC0003DMT400071749	2	-1	1	21	253	273	CUGAAGUGUUUGGGGGAACUC	GUGUUCUCCCAAACACUUCAA	Cleavage	2
stu-miR395j	PGSC0003DMT400001067	2	-1	1	21	988	1008	CUGAAGUGUUUGGGGGAACUC	AAGUUCCUCCAAACACUUCAA	Cleavage	1
stu-miR398b-3p	PGSC0003DMT400012012	2	-1	1	21	2253	2273	UUGUGUUCUCAGGUCACCCCU	AGGGGCGACCUGAGAACACAU	Cleavage	1
stu-miR398b-3p	PGSC0003DMT400012009	2	-1	1	21	1698	1718	UUGUGUUCUCAGGUCACCCCU	AGGGGCGACCUGAGAACACAU	Cleavage	1
stu-miR398b-3p	PGSC0003DMT400012011	2	-1	1	21	1585	1605	UUGUGUUCUCAGGUCACCCCU	AGGGGCGACCUGAGAACACAU	Cleavage	1
stu-miR408a-3p	PGSC0003DMT400061542	2	-1	1	21	136	156	UGCACAGCCUCUUCCCUGGUU	CGCCGGUGAAGAGGCUGUGCA	Cleavage	1
stu-miR482a-3p	PGSC0003DMT400053954	2	-1	1	22	658	680	UUUCCAAUUCCACCCAUUCC-UA	UAUGGCAUUGGUGGAAUUGGAAA	Cleavage	1
stu-miR482a-3p	PGSC0003DMT400053419	2	-1	1	22	788	809	UUUCCAAUUCCACCCAUUCCUA	GUGGUAUUGGUGGAAUUGGAAA	Cleavage	1
stu-miR482a-3p	PGSC0003DMT400053418	2	-1	1	22	994	1015	UUUCCAAUUCCACCCAUUCCUA	GUGGUAUUGGUGGAAUUGGAAA	Cleavage	1
stu-miR482a-3p	PGSC0003DMT400053420	2	-1	1	22	994	1015	UUUCCAAUUCCACCCAUUCCUA	GUGGUAUUGGUGGAAUUGGAAA	Cleavage	1
stu-miR482c	PGSC0003DMT400067963	2	-1	1	22	1259	1280	UUUCCUAUUCCACCCAUGCCAA	AUGGCGUAGGUGGAAUAGGAAA	Cleavage	1
stu-miR482c	PGSC0003DMT400057543	2	-1	1	22	275	296	UUUCCUAUUCCACCCAUGCCAA	CCGGUACGGGUGGAAUAGGAAA	Cleavage	1
stu-miR5303a	PGSC0003DMT400054965	2	-1	1	24	1542	1565	UUUUGGAGAAUCCGACACGCACCC	GGGUGCAUGUCGGAUUCUCCAAAU	Cleavage	1
stu-miR5303a	PGSC0003DMT400054964	2	-1	1	24	2078	2101	UUUUGGAGAAUCCGACACGCACCC	GGGUGCAUGUCGGAUUCUCCAAAU	Cleavage	1
stu-miR5303b	PGSC0003DMT400054965	2	-1	1	24	1542	1565	UUUUGGAGAAUCCGACACGCACCC	GGGUGCAUGUCGGAUUCUCCAAAU	Cleavage	1
stu-miR5303b	PGSC0003DMT400054964	2	-1	1	24	2078	2101	UUUUGGAGAAUCCGACACGCACCC	GGGUGCAUGUCGGAUUCUCCAAAU	Cleavage	1
stu-miR5303c	PGSC0003DMT400054965	2	-1	1	24	1542	1565	UUUUGGAGAAUCCGACACGCACCC	GGGUGCAUGUCGGAUUCUCCAAAU	Cleavage	1
stu-miR5303c	PGSC0003DMT400054964	2	-1	1	24	2078	2101	UUUUGGAGAAUCCGACACGCACCC	GGGUGCAUGUCGGAUUCUCCAAAU	Cleavage	1
stu-miR5303d	PGSC0003DMT400054965	2	-1	1	24	1542	1565	UUUUGGAGAAUCCGACACGCACCC	GGGUGCAUGUCGGAUUCUCCAAAU	Cleavage	1
stu-miR5303d	PGSC0003DMT400054964	2	-1	1	24	2078	2101	UUUUGGAGAAUCCGACACGCACCC	GGGUGCAUGUCGGAUUCUCCAAAU	Cleavage	1
stu-miR5303f	PGSC0003DMT400023174	2	-1	1	24	365	388	AUUUUUGGAGAAUCUGACACGGGU	ACCCGUGUUGGAUUCUCCAAAAAU	Cleavage	1
stu-miR5303f	PGSC0003DMT400029662	2	-1	1	24	1796	1819	AUUUUUGGAGAAUCUGACACGGGU	ACUCGUGUCGGAUUCUCCAAAAAG	Cleavage	1
stu-miR5303f	PGSC0003DMT400029661	2	-1	1	24	1847	1870	AUUUUUGGAGAAUCUGACACGGGU	ACUCGUGUCGGAUUCUCCAAAAAG	Cleavage	1
stu-miR5303f	PGSC0003DMT400054374	2	-1	1	24	888	911	AUUUUUGGAGAAUCUGACACGGGU	ACCCGUCUCGGAUUCUCCAAAAAU	Cleavage	1
stu-miR5303f	PGSC0003DMT400043345	2	-1	1	24	266	289	AUUUUUGGAGAAUCUGACACGGGU	ACCCGUGUGGGAUUCUCCAAAAAU	Cleavage	1
stu-miR5303f	PGSC0003DMT400024144	2	-1	1	24	552	575	AUUUUUGGAGAAUCUGACACGGGU	ACCCGCGUCGGAUUCUCCAAAAAU	Cleavage	1
stu-miR5303f	PGSC0003DMT400049808	2	-1	1	24	1438	1461	AUUUUUGGAGAAUCUGACACGGGU	ACUCGUGUCUAAUUCUCCAAAAAU	Cleavage	1
stu-miR5303f	PGSC0003DMT400016219	2	-1	1	24	1920	1943	AUUUUUGGAGAAUCUGACACGGGU	AACCGUGUCGAAUUCUCCAAAAAU	Cleavage	1
stu-miR5303f	PGSC0003DMT400075018	2	-1	1	24	1522	1545	AUUUUUGGAGAAUCUGACACGGGU	AUGCGUGUCGAAUUCUCCAAAAAU	Cleavage	1
stu-miR5303f	PGSC0003DMT400075019	2	-1	1	24	1522	1545	AUUUUUGGAGAAUCUGACACGGGU	AUGCGUGUCGAAUUCUCCAAAAAU	Cleavage	1
stu-miR5303g	PGSC0003DMT400028832	2	-1	1	24	362	385	AUAUUUUUGAAGAGUCUGAGCAAC	GUUGCUCGAACUCUUCAAAAAUAU	Cleavage	1
stu-miR5303g	PGSC0003DMT400028833	2	-1	1	24	804	827	AUAUUUUUGAAGAGUCUGAGCAAC	GUUGCUCGAACUCUUCAAAAAUAU	Cleavage	1
stu-miR5303g	PGSC0003DMT400074138	2	-1	1	24	44	67	AUAUUUUUGAAGAGUCUGAGCAAC	GUUGCCCGGACUCUUCAAAAAUAU	Cleavage	1
stu-miR5303g	PGSC0003DMT400062450	2	-1	1	24	323	346	AUAUUUUUGAAGAGUCUGAGCAAC	GGUGCUUGGACUCUUCAAAAAUAU	Cleavage	1
stu-miR5303g	PGSC0003DMT400062451	2	-1	1	24	323	346	AUAUUUUUGAAGAGUCUGAGCAAC	GGUGCUUGGACUCUUCAAAAAUAU	Cleavage	1
stu-miR5303g	PGSC0003DMT400060223	2	-1	1	24	12	35	AUAUUUUUGAAGAGUCUGAGCAAC	GUUGUUCGAACUCUUCAAAAAUAU	Cleavage	1
stu-miR5303g	PGSC0003DMT400042790	2	-1	1	24	1357	1380	AUAUUUUUGAAGAGUCUGAGCAAC	GUCGUUCGGAUUCUUCAAAAAUAU	Cleavage	1
stu-miR5303h	PGSC0003DMT400058609	2	-1	1	24	253	276	AACAUUUUUGAAGAGUCUGAGCAA	UUGCUUGGACUCUUCAAAAAUGUU	Cleavage	1
stu-miR5303h	PGSC0003DMT400076749	2	-1	1	24	353	376	AACAUUUUUGAAGAGUCUGAGCAA	UUGCUUGGACUCUUCAAAAAUGUU	Cleavage	1
stu-miR5303h	PGSC0003DMT400028291	2	-1	1	24	62	85	AACAUUUUUGAAGAGUCUGAGCAA	UUGCUCGGACUCUUCAAAAAUGUC	Cleavage	1
stu-miR5303h	PGSC0003DMT400042226	2	-1	1	24	705	728	AACAUUUUUGAAGAGUCUGAGCAA	UUGCUCGGACUCUUCAAAAAUGUC	Cleavage	1
stu-miR5303h	PGSC0003DMT400060162	2	-1	1	24	227	250	AACAUUUUUGAAGAGUCUGAGCAA	UUGCUCGGACUCUUCAAAAAUGUC	Cleavage	1
stu-miR5303h	PGSC0003DMT400042166	2	-1	1	24	736	759	AACAUUUUUGAAGAGUCUGAGCAA	UUGCUCGGACUCUUCAAAAAUGUC	Cleavage	1
stu-miR5303h	PGSC0003DMT400010019	2	-1	1	24	765	788	AACAUUUUUGAAGAGUCUGAGCAA	UUGCUCGGACUCUUCAAAAAUGUC	Cleavage	1
stu-miR5303h	PGSC0003DMT400056644	2	-1	1	24	1328	1351	AACAUUUUUGAAGAGUCUGAGCAA	UUGCUCGGACUCUUCAAAAAUGUC	Cleavage	1
stu-miR5303h	PGSC0003DMT400013179	2	-1	1	24	1509	1532	AACAUUUUUGAAGAGUCUGAGCAA	UUGCUCGGACUCUUCAAAAAUGUC	Cleavage	1
stu-miR5303h	PGSC0003DMT400013180	2	-1	1	24	1586	1609	AACAUUUUUGAAGAGUCUGAGCAA	UUGCUCGGACUCUUCAAAAAUGUC	Cleavage	1
stu-miR5303h	PGSC0003DMT400020439	2	-1	1	24	56	79	AACAUUUUUGAAGAGUCUGAGCAA	UUGCUCGGACUCUUCAAAAAUGUC	Cleavage	1
stu-miR5303h	PGSC0003DMT400003950	2	-1	1	24	2517	2540	AACAUUUUUGAAGAGUCUGAGCAA	UUGCUCGGACUCUUCAAAAAUGUC	Cleavage	1
stu-miR5303h	PGSC0003DMT400015208	2	-1	1	24	1586	1609	AACAUUUUUGAAGAGUCUGAGCAA	UUGCUCGGACUCUUCAAAAAUGUC	Cleavage	1
stu-miR5303h	PGSC0003DMT400003150	2	-1	1	24	916	939	AACAUUUUUGAAGAGUCUGAGCAA	UUGCUCGGACUCUUCAAAAAUGUC	Cleavage	1
stu-miR5303h	PGSC0003DMT400010020	2	-1	1	24	2293	2316	AACAUUUUUGAAGAGUCUGAGCAA	UUGCUCGGACUCUUCAAAAAUGUC	Cleavage	1
stu-miR5303h	PGSC0003DMT400080290	2	-1	1	24	2849	2872	AACAUUUUUGAAGAGUCUGAGCAA	UUGCUCGGACUCUUCAAAAAUGUC	Cleavage	1
stu-miR5303h	PGSC0003DMT400045469	2	-1	1	24	2023	2046	AACAUUUUUGAAGAGUCUGAGCAA	UUGCUCGGACUCUUCAAAAAUGUC	Cleavage	1
stu-miR5303h	PGSC0003DMT400003146	2	-1	1	24	916	939	AACAUUUUUGAAGAGUCUGAGCAA	UUGCUCGGACUCUUCAAAAAUGUC	Cleavage	1
stu-miR5303h	PGSC0003DMT400042167	2	-1	1	24	2136	2159	AACAUUUUUGAAGAGUCUGAGCAA	UUGCUCGGACUCUUCAAAAAUGUC	Cleavage	1
stu-miR5303h	PGSC0003DMT400015209	2	-1	1	24	2164	2187	AACAUUUUUGAAGAGUCUGAGCAA	UUGCUCGGACUCUUCAAAAAUGUC	Cleavage	1
stu-miR5303h	PGSC0003DMT400042168	2	-1	1	24	2547	2570	AACAUUUUUGAAGAGUCUGAGCAA	UUGCUCGGACUCUUCAAAAAUGUC	Cleavage	1
stu-miR5303h	PGSC0003DMT400027523	2	-1	1	24	1331	1354	AACAUUUUUGAAGAGUCUGAGCAA	UUGUUCGGACUCUUCAAAAAUGUC	Cleavage	1
stu-miR5303h	PGSC0003DMT400033366	2	-1	1	24	2245	2268	AACAUUUUUGAAGAGUCUGAGCAA	UUGUUCGGACUCUUCAAAAAUGUC	Cleavage	1
stu-miR5303h	PGSC0003DMT400054998	2	-1	1	24	1331	1354	AACAUUUUUGAAGAGUCUGAGCAA	UUGCUCGAACUCUUCAAAAAUGUU	Cleavage	1
stu-miR5303h	PGSC0003DMT400008534	2	-1	1	24	477	500	AACAUUUUUGAAGAGUCUGAGCAA	CUGCUCGGACUCUUCAAAAAUGUC	Cleavage	1
stu-miR5303h	PGSC0003DMT400081848	2	-1	1	24	804	827	AACAUUUUUGAAGAGUCUGAGCAA	CUGCUCGGACUCUUCAAAAAUGUC	Cleavage	1
stu-miR5303h	PGSC0003DMT400051906	2	-1	1	24	1091	1114	AACAUUUUUGAAGAGUCUGAGCAA	UUGCUCUGACUCUUCAAAAAUGUC	Cleavage	1
stu-miR5303h	PGSC0003DMT400061191	2	-1	1	24	728	751	AACAUUUUUGAAGAGUCUGAGCAA	UUCCUCGGACUCUUCAAAAAUGUC	Cleavage	1
stu-miR5303h	PGSC0003DMT400061192	2	-1	1	24	857	880	AACAUUUUUGAAGAGUCUGAGCAA	UUCCUCGGACUCUUCAAAAAUGUC	Cleavage	1
stu-miR5303h	PGSC0003DMT400037298	2	-1	1	24	970	993	AACAUUUUUGAAGAGUCUGAGCAA	UUACUCAGGCUCUUCAAAAAUGUC	Cleavage	1
stu-miR5303h	PGSC0003DMT400037297	2	-1	1	24	1101	1124	AACAUUUUUGAAGAGUCUGAGCAA	UUACUCAGGCUCUUCAAAAAUGUC	Cleavage	1
stu-miR5303h	PGSC0003DMT400044863	2	-1	1	24	1543	1566	AACAUUUUUGAAGAGUCUGAGCAA	UUGCACGGACUCUUCAAAAAUGUC	Cleavage	1
stu-miR5303h	PGSC0003DMT400044868	2	-1	1	24	1710	1733	AACAUUUUUGAAGAGUCUGAGCAA	UUGCACGGACUCUUCAAAAAUGUC	Cleavage	1
stu-miR5303h	PGSC0003DMT400044864	2	-1	1	24	1717	1740	AACAUUUUUGAAGAGUCUGAGCAA	UUGCACGGACUCUUCAAAAAUGUC	Cleavage	1
stu-miR5303h	PGSC0003DMT400044866	2	-1	1	24	2411	2434	AACAUUUUUGAAGAGUCUGAGCAA	UUGCACGGACUCUUCAAAAAUGUC	Cleavage	1
stu-miR5303h	PGSC0003DMT400044869	2	-1	1	24	2204	2227	AACAUUUUUGAAGAGUCUGAGCAA	UUGCACGGACUCUUCAAAAAUGUC	Cleavage	1
stu-miR5303h	PGSC0003DMT400044862	2	-1	1	24	2519	2542	AACAUUUUUGAAGAGUCUGAGCAA	UUGCACGGACUCUUCAAAAAUGUC	Cleavage	1
stu-miR5303h	PGSC0003DMT400001195	2	-1	1	24	2748	2771	AACAUUUUUGAAGAGUCUGAGCAA	UUUCUCGGACUCUUCAAAAAUGUC	Cleavage	1
stu-miR5303h	PGSC0003DMT400001194	2	-1	1	24	2851	2874	AACAUUUUUGAAGAGUCUGAGCAA	UUUCUCGGACUCUUCAAAAAUGUC	Cleavage	1
stu-miR5303i	PGSC0003DMT400028832	2	-1	1	24	362	385	AUAUUUUUGAAGAGUCUGAGCAAC	GUUGCUCGAACUCUUCAAAAAUAU	Cleavage	1
stu-miR5303i	PGSC0003DMT400028833	2	-1	1	24	804	827	AUAUUUUUGAAGAGUCUGAGCAAC	GUUGCUCGAACUCUUCAAAAAUAU	Cleavage	1
stu-miR5303i	PGSC0003DMT400074138	2	-1	1	24	44	67	AUAUUUUUGAAGAGUCUGAGCAAC	GUUGCCCGGACUCUUCAAAAAUAU	Cleavage	1
stu-miR5303i	PGSC0003DMT400062450	2	-1	1	24	323	346	AUAUUUUUGAAGAGUCUGAGCAAC	GGUGCUUGGACUCUUCAAAAAUAU	Cleavage	1
stu-miR5303i	PGSC0003DMT400062451	2	-1	1	24	323	346	AUAUUUUUGAAGAGUCUGAGCAAC	GGUGCUUGGACUCUUCAAAAAUAU	Cleavage	1
stu-miR5303i	PGSC0003DMT400060223	2	-1	1	24	12	35	AUAUUUUUGAAGAGUCUGAGCAAC	GUUGUUCGAACUCUUCAAAAAUAU	Cleavage	1
stu-miR5303i	PGSC0003DMT400042790	2	-1	1	24	1357	1380	AUAUUUUUGAAGAGUCUGAGCAAC	GUCGUUCGGAUUCUUCAAAAAUAU	Cleavage	1
stu-miR5303j	PGSC0003DMT400007779	2	-1	1	24	1513	1536	AAUAUUUUUGAAGAGUCUGAGCAA	UUGCUCAGAUUCUUCAAAAAUAUC	Cleavage	1
stu-miR5303j	PGSC0003DMT400007778	2	-1	1	24	1516	1539	AAUAUUUUUGAAGAGUCUGAGCAA	UUGCUCAGAUUCUUCAAAAAUAUC	Cleavage	1
stu-miR5303j	PGSC0003DMT400055638	2	-1	1	24	1902	1925	AAUAUUUUUGAAGAGUCUGAGCAA	UUGCUCGGACUCUUCAAAAAUAUC	Cleavage	1
stu-miR5303j	PGSC0003DMT400055639	2	-1	1	24	1906	1929	AAUAUUUUUGAAGAGUCUGAGCAA	UUGCUCGGACUCUUCAAAAAUAUC	Cleavage	1
stu-miR5303j	PGSC0003DMT400062450	2	-1	1	24	324	347	AAUAUUUUUGAAGAGUCUGAGCAA	GUGCUUGGACUCUUCAAAAAUAUU	Cleavage	1
stu-miR5303j	PGSC0003DMT400062451	2	-1	1	24	324	347	AAUAUUUUUGAAGAGUCUGAGCAA	GUGCUUGGACUCUUCAAAAAUAUU	Cleavage	1
stu-miR5303j	PGSC0003DMT400060223	2	-1	1	24	13	36	AAUAUUUUUGAAGAGUCUGAGCAA	UUGUUCGAACUCUUCAAAAAUAUU	Cleavage	1
stu-miR5303j	PGSC0003DMT400042790	2	-1	1	24	1358	1381	AAUAUUUUUGAAGAGUCUGAGCAA	UCGUUCGGAUUCUUCAAAAAUAUU	Cleavage	1
stu-miR5303j	PGSC0003DMT400055069	2	-1	1	24	1449	1472	AAUAUUUUUGAAGAGUCUGAGCAA	AAGCUCGGACUCUUCAAAAAUAUC	Cleavage	1
stu-miR6022	PGSC0003DMT400013398	2	-1	1	21	1179	1199	UGGAAGGGAGAAUAUCCAGGA	UCAUGGAUAUUCUCCCUUCCU	Cleavage	1
stu-miR6024-3p	PGSC0003DMT400053954	2	-1	1	22	676	697	UUUUAGCAAGAGUUGUUUUCCC	GGAAAAACUACUCUUGCUAAAG	Cleavage	1
stu-miR6025	PGSC0003DMT400044169	2	-1	1	22	625	646	UACCAACAAUUGAGAUAACAUC	GUGGUUAUAUCAAUUGUUGGUC	Cleavage	1
stu-miR6025	PGSC0003DMT400044170	2	-1	1	22	625	646	UACCAACAAUUGAGAUAACAUC	GUGGUUAUAUCAAUUGUUGGUC	Cleavage	1
stu-miR7980b-3p	PGSC0003DMT400022876	2	-1	1	24	14	37	GAGAUGGAAUCAGUGUUUGGACAU	AUGUCCAAAUGCUGAUUCCAUCUC	Cleavage	1
stu-miR7985	PGSC0003DMT400007974	2	-1	1	24	984	1007	CGGGCUUGCCUAGAACGGGUUACC	GGUAACCCGCACUAGGCAAGCCCG	Cleavage	1
stu-miR7985	PGSC0003DMT400018099	2	-1	1	24	1558	1581	CGGGCUUGCCUAGAACGGGUUACC	GGUAACCCGCACUAGGCAAGCCCG	Cleavage	1
stu-miR7992-3p	PGSC0003DMT400032161	2	-1	1	23	72	95	UGUCUAGAUGUGCA-UUUCAAAGU	ACUUUGAAAGUGCACAUCUAGACA	Cleavage	1
stu-miR7992-3p	PGSC0003DMT400077343	2	-1	1	23	1893	1916	UGUCUAGAUGUGCAU-UUCAAAGU	ACUUUGAAUAUGCACAUCUAGACA	Cleavage	1
stu-miR7992-3p	PGSC0003DMT400029994	2	-1	1	23	2544	2567	UGUCUAGAUGUGCA-UUUCAAAGU	ACUUUGAAAAUGCACAUCUAGACA	Cleavage	1
stu-miR7992-3p	PGSC0003DMT400055770	2	-1	1	23	433	456	UGUCUAGAUGUGCAUU-UCAAAGU	ACUUUGAGAAUGCACAUCUAGACA	Cleavage	1
stu-miR8001b-3p	PGSC0003DMT400013649	2	-1	1	24	651	675	GGAUUUUCAUACUAAUUCCU-AGAA	UUCUUAGGGAUUAGUAUGAAAAUCA	Cleavage	1
stu-miR8006-5p	PGSC0003DMT400046304	2	-1	1	24	2920	2943	UAGUUUUUGGACGACAGGGGCACC	GGUGCCCCUACCGUCCAAAAACUA	Cleavage	1
stu-miR8007b-3p	PGSC0003DMT400082411	2	-1	1	24	452	475	CGAAAAAUGAAAAGUACCACAUAA	UUAUGUGACACUUUUCAUUUUUCG	Cleavage	1
stu-miR8012	PGSC0003DMT400088834	2	-1	1	24	72	95	AUGACUUUAAGUCGCGUCUGGCCC	GGGUUCGACGCGACUUAAAGUCAC	Cleavage	1
stu-miR8016	PGSC0003DMT400089119	2	-1	1	24	515	538	AUUUUUGAAUGGAAGGCCCAUGUG	UACAUGAGUCUUCCAUUCAAAAAU	Cleavage	1
stu-miR8019-3p	PGSC0003DMT400003370	2	-1	1	24	2505	2528	AAAAGAAUGACCUGGUUUGACUUG	CAAGUCAAACAAGGUCAUUCUUUA	Cleavage	1
stu-miR8019-3p	PGSC0003DMT400003371	2	-1	1	24	2689	2712	AAAAGAAUGACCUGGUUUGACUUG	CAAGUCAAACAAGGUCAUUCUUUA	Cleavage	1
stu-miR8019-3p	PGSC0003DMT400078959	2	-1	1	24	1791	1814	AAAAGAAUGACCUGGUUUGACUUG	CAAAUCAAAUUAGGUCAUUCUUUU	Cleavage	1
stu-miR8024a-3p	PGSC0003DMT400007030	2	-1	1	24	1056	1080	UUGGAGGAUUUGAAG-AUUUCAACU	GACAGAAAUGCUUCAAAUCCUCCAA	Cleavage	1
stu-miR8024a-3p	PGSC0003DMT400007033	2	-1	1	24	2519	2543	UUGGAGGAUUUGAAG-AUUUCAACU	GACAGAAAUGCUUCAAAUCCUCCAA	Cleavage	1
stu-miR8024a-3p	PGSC0003DMT400007031	2	-1	1	24	1863	1887	UUGGAGGAUUUGAAG-AUUUCAACU	GACAGAAAUGCUUCAAAUCCUCCAA	Cleavage	1
stu-miR8024a-3p	PGSC0003DMT400007032	2	-1	1	24	2519	2543	UUGGAGGAUUUGAAG-AUUUCAACU	GACAGAAAUGCUUCAAAUCCUCCAA	Cleavage	1
stu-miR8024b	PGSC0003DMT400007030	2	-1	1	24	1056	1080	UUGGAGGAUUUGAAG-AUUUCAACU	GACAGAAAUGCUUCAAAUCCUCCAA	Cleavage	1
stu-miR8024b	PGSC0003DMT400007033	2	-1	1	24	2519	2543	UUGGAGGAUUUGAAG-AUUUCAACU	GACAGAAAUGCUUCAAAUCCUCCAA	Cleavage	1
stu-miR8024b	PGSC0003DMT400007031	2	-1	1	24	1863	1887	UUGGAGGAUUUGAAG-AUUUCAACU	GACAGAAAUGCUUCAAAUCCUCCAA	Cleavage	1
stu-miR8024b	PGSC0003DMT400007032	2	-1	1	24	2519	2543	UUGGAGGAUUUGAAG-AUUUCAACU	GACAGAAAUGCUUCAAAUCCUCCAA	Cleavage	1
stu-miR8030-3p	PGSC0003DMT400079988	2	-1	1	22	875	897	UUAAAACCAAAUCAACC-CAAAU	CUUUGUGGUUGAUUUGGUUUUAA	Cleavage	1
stu-miR8030-3p	PGSC0003DMT400000189	2	-1	1	22	267	288	UUAAAACCAAAUCAACCCAAAU	AUUUGGUUUGAUUUGGUUUUAU	Cleavage	1
stu-miR8031	PGSC0003DMT400081394	2	-1	1	23	433	455	UUAGACACCUCAACUAAGACUUG	CAAGCCUCAGUUGAGGUGUCUAA	Cleavage	1
stu-miR8031	PGSC0003DMT400081389	2	-1	1	23	433	455	UUAGACACCUCAACUAAGACUUG	CAAGCCUCAGUUGAGGUGUCUAA	Cleavage	1
stu-miR8032a-3p	PGSC0003DMT400077861	2	-1	1	22	2393	2414	AGUGUGAGUCGGUGUGAUUAGG	CCUAAUUGCACCGACUCACACU	Cleavage	1
stu-miR8032a-5p	PGSC0003DMT400055458	2	-1	1	22	5914	5935	UGGUCGGCAUGACUCCCGAGGU	ACCUCAAGAGUCAUGCCGACCA	Cleavage	1
stu-miR8032b-5p	PGSC0003DMT400055458	2	-1	1	22	5914	5935	UGGUCGGCAUGACUCCCGAGGU	ACCUCAAGAGUCAUGCCGACCA	Cleavage	1
stu-miR8032c	PGSC0003DMT400055458	2	-1	1	22	5914	5935	UGGUCGGCAUGACUCCCGAGGU	ACCUCAAGAGUCAUGCCGACCA	Cleavage	1
stu-miR8032d-5p	PGSC0003DMT400055458	2	-1	1	22	5914	5935	UGGUCGGCAUGACUCCCGAGGU	ACCUCAAGAGUCAUGCCGACCA	Cleavage	1
stu-miR8032e-3p	PGSC0003DMT400077861	2	-1	1	22	2393	2414	AGUGUGAGUCGGUGUGAUUAGG	CCUAAUUGCACCGACUCACACU	Cleavage	1
stu-miR8032e-5p	PGSC0003DMT400055458	2	-1	1	22	5914	5935	UGGUCGGCAUGACUCCCGAGGU	ACCUCAAGAGUCAUGCCGACCA	Cleavage	1
stu-miR8032f-5p	PGSC0003DMT400055458	2	-1	1	22	5914	5935	UGGUCGGCAUGACUCCCGAGGU	ACCUCAAGAGUCAUGCCGACCA	Cleavage	1
stu-miR8032g-5p	PGSC0003DMT400055458	2	-1	1	22	5914	5935	UGGUCGGCAUGACUCCCGAGGU	ACCUCAAGAGUCAUGCCGACCA	Cleavage	1
stu-miR8033-3p	PGSC0003DMT400039789	2	-1	1	22	335	355	UCAAUUCUGCAGCUUUAGGAGU	AC-CGUCAAGCUGCAGAAUUGA	Cleavage	1
stu-miR8033-3p	PGSC0003DMT400039790	2	-1	1	22	1025	1045	UCAAUUCUGCAGCUUUAGGAGU	AC-CGUCAAGCUGCAGAAUUGA	Cleavage	1
stu-miR8033-3p	PGSC0003DMT400039793	2	-1	1	22	1135	1155	UCAAUUCUGCAGCUUUAGGAGU	AC-CGUCAAGCUGCAGAAUUGA	Cleavage	1
stu-miR8033-3p	PGSC0003DMT400039791	2	-1	1	22	1181	1201	UCAAUUCUGCAGCUUUAGGAGU	AC-CGUCAAGCUGCAGAAUUGA	Cleavage	1
stu-miR8033-3p	PGSC0003DMT400039795	2	-1	1	22	1291	1311	UCAAUUCUGCAGCUUUAGGAGU	AC-CGUCAAGCUGCAGAAUUGA	Cleavage	1
stu-miR8033-3p	PGSC0003DMT400039794	2	-1	1	22	1383	1403	UCAAUUCUGCAGCUUUAGGAGU	AC-CGUCAAGCUGCAGAAUUGA	Cleavage	1
stu-miR8034	PGSC0003DMT400056800	2	-1	1	22	780	801	UAUGACAAACACUGCAAAAACU	ACGGCUUGCAGUGUUUGUCAUA	Cleavage	1
stu-miR8035	PGSC0003DMT400022137	2	-1	1	22	608	629	UCCAUCUUCAAUAUCACUUUCU	UGGAAGUGCUAUUGAAGAUGGG	Cleavage	1
stu-miR8037	PGSC0003DMT400086874	2	-1	1	22	405	426	AUAAUUUGGAGGAAUAGGAACC	GGUCCCCAUUCCUCCAAAUUAU	Cleavage	1
stu-miR8037	PGSC0003DMT400062024	2	-1	1	22	800	821	AUAAUUUGGAGGAAUAGGAACC	AAAUCAUGUUCCUCCAAAUUAU	Cleavage	1
stu-miR8041a-5p	PGSC0003DMT400061287	2	-1	1	20	2260	2279	GUGCUUUGCUAUUUUCAUUG	CAAUGGAAAUAGCAAAGCAG	Cleavage	1
stu-miR8041a-5p	PGSC0003DMT400075614	2	-1	1	20	248	267	GUGCUUUGCUAUUUUCAUUG	GCAUGAAAAUAGCAAAGCAA	Cleavage	1
stu-miR8041b-5p	PGSC0003DMT400061287	2	-1	1	20	2260	2279	GUGCUUUGCUAUUUUCAUUG	CAAUGGAAAUAGCAAAGCAG	Cleavage	1
stu-miR8041b-5p	PGSC0003DMT400075614	2	-1	1	20	248	267	GUGCUUUGCUAUUUUCAUUG	GCAUGAAAAUAGCAAAGCAA	Cleavage	1
stu-miR8048-5p	PGSC0003DMT400095475	2	-1	1	21	178	198	CUCAUUAGCAUCUCCAUCUUG	CAAAAUGGAGAUGCUAAUGAA	Cleavage	1
stu-miR8048-5p	PGSC0003DMT400088372	2	-1	1	21	139	159	CUCAUUAGCAUCUCCAUCUUG	CAUGAUCGAGAUGCUAAUGAG	Cleavage	1
stu-miR156a	PGSC0003DMT400072746	2.5	-1	1	21	1449	1469	UUGACAGAAGAUAGAGAGCAC	GUGCUCUCUCUCUUCUGUCAG	Cleavage	1
stu-miR156a	PGSC0003DMT400072745	2.5	-1	1	21	1449	1469	UUGACAGAAGAUAGAGAGCAC	GUGCUCUCUCUCUUCUGUCAG	Cleavage	1
stu-miR156a	PGSC0003DMT400056372	2.5	-1	1	21	712	732	UUGACAGAAGAUAGAGAGCAC	GUGCUCUCUCUCUUCUGUCAU	Cleavage	1
stu-miR156a	PGSC0003DMT400056373	2.5	-1	1	21	1012	1032	UUGACAGAAGAUAGAGAGCAC	GUGCUCUCUCUCUUCUGUCAU	Cleavage	1
stu-miR156a	PGSC0003DMT400056374	2.5	-1	1	21	1156	1176	UUGACAGAAGAUAGAGAGCAC	GUGCUCUCUCUCUUCUGUCAU	Cleavage	1
stu-miR156a	PGSC0003DMT400059813	2.5	-1	1	21	1207	1227	UUGACAGAAGAUAGAGAGCAC	GUGCUCUCUCUCUUCUGUCAU	Cleavage	1
stu-miR156a	PGSC0003DMT400082790	2.5	-1	1	21	371	391	UUGACAGAAGAUAGAGAGCAC	UUGCUCUCUCUCUUCUGUCAU	Cleavage	1
stu-miR156a	PGSC0003DMT400082789	2.5	-1	1	21	542	562	UUGACAGAAGAUAGAGAGCAC	UUGCUCUCUCUCUUCUGUCAU	Cleavage	1
stu-miR156a	PGSC0003DMT400063045	2.5	-1	1	21	1622	1642	UUGACAGAAGAUAGAGAGCAC	AUGCUCUCUCUCUUCUGUCAU	Cleavage	1
stu-miR156a	PGSC0003DMT400063046	2.5	-1	1	21	1622	1642	UUGACAGAAGAUAGAGAGCAC	AUGCUCUCUCUCUUCUGUCAU	Cleavage	1
stu-miR156a	PGSC0003DMT400066112	2.5	-1	1	21	669	689	UUGACAGAAGAUAGAGAGCAC	UGGCUCUUCAUCUUCUGUCAA	Cleavage	1
stu-miR156a	PGSC0003DMT400058753	2.5	-1	1	21	1376	1396	UUGACAGAAGAUAGAGAGCAC	ACGCUCUCUCUCUUCUGUCAU	Cleavage	1
stu-miR156b	PGSC0003DMT400072746	2.5	-1	1	21	1449	1469	UUGACAGAAGAUAGAGAGCAC	GUGCUCUCUCUCUUCUGUCAG	Cleavage	1
stu-miR156b	PGSC0003DMT400072745	2.5	-1	1	21	1449	1469	UUGACAGAAGAUAGAGAGCAC	GUGCUCUCUCUCUUCUGUCAG	Cleavage	1
stu-miR156b	PGSC0003DMT400056372	2.5	-1	1	21	712	732	UUGACAGAAGAUAGAGAGCAC	GUGCUCUCUCUCUUCUGUCAU	Cleavage	1
stu-miR156b	PGSC0003DMT400056373	2.5	-1	1	21	1012	1032	UUGACAGAAGAUAGAGAGCAC	GUGCUCUCUCUCUUCUGUCAU	Cleavage	1
stu-miR156b	PGSC0003DMT400056374	2.5	-1	1	21	1156	1176	UUGACAGAAGAUAGAGAGCAC	GUGCUCUCUCUCUUCUGUCAU	Cleavage	1
stu-miR156b	PGSC0003DMT400059813	2.5	-1	1	21	1207	1227	UUGACAGAAGAUAGAGAGCAC	GUGCUCUCUCUCUUCUGUCAU	Cleavage	1
stu-miR156b	PGSC0003DMT400082790	2.5	-1	1	21	371	391	UUGACAGAAGAUAGAGAGCAC	UUGCUCUCUCUCUUCUGUCAU	Cleavage	1
stu-miR156b	PGSC0003DMT400082789	2.5	-1	1	21	542	562	UUGACAGAAGAUAGAGAGCAC	UUGCUCUCUCUCUUCUGUCAU	Cleavage	1
stu-miR156b	PGSC0003DMT400063045	2.5	-1	1	21	1622	1642	UUGACAGAAGAUAGAGAGCAC	AUGCUCUCUCUCUUCUGUCAU	Cleavage	1
stu-miR156b	PGSC0003DMT400063046	2.5	-1	1	21	1622	1642	UUGACAGAAGAUAGAGAGCAC	AUGCUCUCUCUCUUCUGUCAU	Cleavage	1
stu-miR156b	PGSC0003DMT400066112	2.5	-1	1	21	669	689	UUGACAGAAGAUAGAGAGCAC	UGGCUCUUCAUCUUCUGUCAA	Cleavage	1
stu-miR156b	PGSC0003DMT400058753	2.5	-1	1	21	1376	1396	UUGACAGAAGAUAGAGAGCAC	ACGCUCUCUCUCUUCUGUCAU	Cleavage	1
stu-miR156c	PGSC0003DMT400072746	2.5	-1	1	21	1449	1469	UUGACAGAAGAUAGAGAGCAC	GUGCUCUCUCUCUUCUGUCAG	Cleavage	1
stu-miR156c	PGSC0003DMT400072745	2.5	-1	1	21	1449	1469	UUGACAGAAGAUAGAGAGCAC	GUGCUCUCUCUCUUCUGUCAG	Cleavage	1
stu-miR156c	PGSC0003DMT400056372	2.5	-1	1	21	712	732	UUGACAGAAGAUAGAGAGCAC	GUGCUCUCUCUCUUCUGUCAU	Cleavage	1
stu-miR156c	PGSC0003DMT400056373	2.5	-1	1	21	1012	1032	UUGACAGAAGAUAGAGAGCAC	GUGCUCUCUCUCUUCUGUCAU	Cleavage	1
stu-miR156c	PGSC0003DMT400056374	2.5	-1	1	21	1156	1176	UUGACAGAAGAUAGAGAGCAC	GUGCUCUCUCUCUUCUGUCAU	Cleavage	1
stu-miR156c	PGSC0003DMT400059813	2.5	-1	1	21	1207	1227	UUGACAGAAGAUAGAGAGCAC	GUGCUCUCUCUCUUCUGUCAU	Cleavage	1
stu-miR156c	PGSC0003DMT400082790	2.5	-1	1	21	371	391	UUGACAGAAGAUAGAGAGCAC	UUGCUCUCUCUCUUCUGUCAU	Cleavage	1
stu-miR156c	PGSC0003DMT400082789	2.5	-1	1	21	542	562	UUGACAGAAGAUAGAGAGCAC	UUGCUCUCUCUCUUCUGUCAU	Cleavage	1
stu-miR156c	PGSC0003DMT400063045	2.5	-1	1	21	1622	1642	UUGACAGAAGAUAGAGAGCAC	AUGCUCUCUCUCUUCUGUCAU	Cleavage	1
stu-miR156c	PGSC0003DMT400063046	2.5	-1	1	21	1622	1642	UUGACAGAAGAUAGAGAGCAC	AUGCUCUCUCUCUUCUGUCAU	Cleavage	1
stu-miR156c	PGSC0003DMT400066112	2.5	-1	1	21	669	689	UUGACAGAAGAUAGAGAGCAC	UGGCUCUUCAUCUUCUGUCAA	Cleavage	1
stu-miR156c	PGSC0003DMT400058753	2.5	-1	1	21	1376	1396	UUGACAGAAGAUAGAGAGCAC	ACGCUCUCUCUCUUCUGUCAU	Cleavage	1
stu-miR156d-5p	PGSC0003DMT400072746	2.5	-1	1	21	1449	1469	UUGACAGAAGAUAGAGAGCAC	GUGCUCUCUCUCUUCUGUCAG	Cleavage	1
stu-miR156d-5p	PGSC0003DMT400072745	2.5	-1	1	21	1449	1469	UUGACAGAAGAUAGAGAGCAC	GUGCUCUCUCUCUUCUGUCAG	Cleavage	1
stu-miR156d-5p	PGSC0003DMT400056372	2.5	-1	1	21	712	732	UUGACAGAAGAUAGAGAGCAC	GUGCUCUCUCUCUUCUGUCAU	Cleavage	1
stu-miR156d-5p	PGSC0003DMT400056373	2.5	-1	1	21	1012	1032	UUGACAGAAGAUAGAGAGCAC	GUGCUCUCUCUCUUCUGUCAU	Cleavage	1
stu-miR156d-5p	PGSC0003DMT400056374	2.5	-1	1	21	1156	1176	UUGACAGAAGAUAGAGAGCAC	GUGCUCUCUCUCUUCUGUCAU	Cleavage	1
stu-miR156d-5p	PGSC0003DMT400059813	2.5	-1	1	21	1207	1227	UUGACAGAAGAUAGAGAGCAC	GUGCUCUCUCUCUUCUGUCAU	Cleavage	1
stu-miR156d-5p	PGSC0003DMT400082790	2.5	-1	1	21	371	391	UUGACAGAAGAUAGAGAGCAC	UUGCUCUCUCUCUUCUGUCAU	Cleavage	1
stu-miR156d-5p	PGSC0003DMT400082789	2.5	-1	1	21	542	562	UUGACAGAAGAUAGAGAGCAC	UUGCUCUCUCUCUUCUGUCAU	Cleavage	1
stu-miR156d-5p	PGSC0003DMT400063045	2.5	-1	1	21	1622	1642	UUGACAGAAGAUAGAGAGCAC	AUGCUCUCUCUCUUCUGUCAU	Cleavage	1
stu-miR156d-5p	PGSC0003DMT400063046	2.5	-1	1	21	1622	1642	UUGACAGAAGAUAGAGAGCAC	AUGCUCUCUCUCUUCUGUCAU	Cleavage	1
stu-miR156d-5p	PGSC0003DMT400066112	2.5	-1	1	21	669	689	UUGACAGAAGAUAGAGAGCAC	UGGCUCUUCAUCUUCUGUCAA	Cleavage	1
stu-miR156d-5p	PGSC0003DMT400058753	2.5	-1	1	21	1376	1396	UUGACAGAAGAUAGAGAGCAC	ACGCUCUCUCUCUUCUGUCAU	Cleavage	1
stu-miR156e	PGSC0003DMT400076399	2.5	-1	1	20	1599	1618	UGACAGAAGAGAGUGAGCAC	AUGCUCUCUAUCUUCUGUCA	Translation	1
stu-miR156g-5p	PGSC0003DMT400076399	2.5	-1	1	20	1599	1618	UGACAGAAGAGAGUGAGCAC	AUGCUCUCUAUCUUCUGUCA	Translation	1
stu-miR156h-5p	PGSC0003DMT400076399	2.5	-1	1	20	1599	1618	UGACAGAAGAGAGUGAGCAC	AUGCUCUCUAUCUUCUGUCA	Translation	1
stu-miR156i-5p	PGSC0003DMT400076399	2.5	-1	1	20	1599	1618	UGACAGAAGAGAGUGAGCAC	AUGCUCUCUAUCUUCUGUCA	Translation	1
stu-miR156j-5p	PGSC0003DMT400076399	2.5	-1	1	20	1599	1618	UGACAGAAGAGAGUGAGCAC	AUGCUCUCUAUCUUCUGUCA	Translation	1
stu-miR156k-5p	PGSC0003DMT400076399	2.5	-1	1	20	1599	1618	UGACAGAAGAGAGUGAGCAC	AUGCUCUCUAUCUUCUGUCA	Translation	1
stu-miR164-3p	PGSC0003DMT400052105	2.5	-1	1	21	2127	2147	CAUGUGCUCUAGCUCUCCAGC	AUUGGAUAGCUAGAUCACAUG	Cleavage	1
stu-miR164-5p	PGSC0003DMT400032280	2.5	-1	1	21	1037	1057	UGGAGAAGCAGGGCACAUGCU	AGCACGUGCCCUGUUUCUCCA	Cleavage	1
stu-miR171b-3p	PGSC0003DMT400066799	2.5	-1	1	21	1611	1631	UUGAGCCGCGUCAAUAUCUCU	AGGGAUAUUGGCGCGGCUCAA	Translation	1
stu-miR171b-3p	PGSC0003DMT400012104	2.5	-1	1	21	1508	1528	UUGAGCCGCGUCAAUAUCUCU	AAUGAUAUUGGCGCGGCUCAA	Translation	1
stu-miR171c-3p	PGSC0003DMT400012104	2.5	-1	1	21	1511	1531	UGAUUGAGCCGUGUCAAUAUC	GAUAUUGGCGCGGCUCAAUCA	Cleavage	1
stu-miR171c-3p	PGSC0003DMT400066799	2.5	-1	1	21	1614	1634	UGAUUGAGCCGUGUCAAUAUC	GAUAUUGGCGCGGCUCAAUCA	Cleavage	1
stu-miR171d-3p	PGSC0003DMT400066799	2.5	-1	1	21	1611	1631	UUGAGCCGUGCCAAUAUCACG	AGGGAUAUUGGCGCGGCUCAA	Cleavage	1
stu-miR172a-3p	PGSC0003DMT400071734	2.5	-1	1	21	202	222	AGAAUCUUGAUGAUGCUGCAU	CUGCAGCAUCAUCAGGAUUCG	Cleavage	1
stu-miR172a-3p	PGSC0003DMT400028701	2.5	-1	1	21	114	134	AGAAUCUUGAUGAUGCUGCAU	CUGCAGCAUCAUCAGGAUUCG	Cleavage	1
stu-miR172a-3p	PGSC0003DMT400065502	2.5	-1	1	21	460	480	AGAAUCUUGAUGAUGCUGCAU	CUGCAGCAUCAUCAGGAUUCC	Cleavage	1
stu-miR172a-3p	PGSC0003DMT400065499	2.5	-1	1	21	463	483	AGAAUCUUGAUGAUGCUGCAU	CUGCAGCAUCAUCAGGAUUCC	Cleavage	1
stu-miR172a-3p	PGSC0003DMT400016583	2.5	-1	1	21	879	899	AGAAUCUUGAUGAUGCUGCAU	CUGCAGCAUCAUCAGGAUUCC	Cleavage	1
stu-miR172a-3p	PGSC0003DMT400071731	2.5	-1	1	21	1409	1429	AGAAUCUUGAUGAUGCUGCAU	CUGCAGCAUCAUCAGGAUUCG	Cleavage	1
stu-miR172a-3p	PGSC0003DMT400016585	2.5	-1	1	21	1624	1644	AGAAUCUUGAUGAUGCUGCAU	CUGCAGCAUCAUCAGGAUUCC	Cleavage	1
stu-miR172a-3p	PGSC0003DMT400071732	2.5	-1	1	21	1454	1474	AGAAUCUUGAUGAUGCUGCAU	CUGCAGCAUCAUCAGGAUUCG	Cleavage	1
stu-miR172a-3p	PGSC0003DMT400016584	2.5	-1	1	21	1707	1727	AGAAUCUUGAUGAUGCUGCAU	CUGCAGCAUCAUCAGGAUUCC	Cleavage	1
stu-miR172a-3p	PGSC0003DMT400065500	2.5	-1	1	21	1720	1740	AGAAUCUUGAUGAUGCUGCAU	CUGCAGCAUCAUCAGGAUUCC	Cleavage	1
stu-miR172a-3p	PGSC0003DMT400065501	2.5	-1	1	21	1723	1743	AGAAUCUUGAUGAUGCUGCAU	CUGCAGCAUCAUCAGGAUUCC	Cleavage	1
stu-miR172a-3p	PGSC0003DMT400010231	2.5	-1	1	21	1652	1672	AGAAUCUUGAUGAUGCUGCAU	CUGCAGCAUCAUCAGGAUUCC	Cleavage	1
stu-miR172a-3p	PGSC0003DMT400028706	2.5	-1	1	21	1640	1660	AGAAUCUUGAUGAUGCUGCAU	CUGCAGCAUCAUCAGGAUUCG	Cleavage	1
stu-miR172a-3p	PGSC0003DMT400071726	2.5	-1	1	21	1750	1770	AGAAUCUUGAUGAUGCUGCAU	CUGCAGCAUCAUCAGGAUUCG	Cleavage	1
stu-miR172a-3p	PGSC0003DMT400071730	2.5	-1	1	21	1774	1794	AGAAUCUUGAUGAUGCUGCAU	CUGCAGCAUCAUCAGGAUUCG	Cleavage	1
stu-miR172a-3p	PGSC0003DMT400071729	2.5	-1	1	21	1774	1794	AGAAUCUUGAUGAUGCUGCAU	CUGCAGCAUCAUCAGGAUUCG	Cleavage	1
stu-miR172a-3p	PGSC0003DMT400071728	2.5	-1	1	21	1782	1802	AGAAUCUUGAUGAUGCUGCAU	CUGCAGCAUCAUCAGGAUUCG	Cleavage	1
stu-miR172a-3p	PGSC0003DMT400010230	2.5	-1	1	21	1766	1786	AGAAUCUUGAUGAUGCUGCAU	CUGCAGCAUCAUCAGGAUUCC	Cleavage	1
stu-miR172a-3p	PGSC0003DMT400028704	2.5	-1	1	21	1717	1737	AGAAUCUUGAUGAUGCUGCAU	CUGCAGCAUCAUCAGGAUUCG	Cleavage	1
stu-miR172a-3p	PGSC0003DMT400010229	2.5	-1	1	21	1818	1838	AGAAUCUUGAUGAUGCUGCAU	CUGCAGCAUCAUCAGGAUUCC	Cleavage	1
stu-miR172a-3p	PGSC0003DMT400071727	2.5	-1	1	21	1880	1900	AGAAUCUUGAUGAUGCUGCAU	CUGCAGCAUCAUCAGGAUUCG	Cleavage	1
stu-miR172a-3p	PGSC0003DMT400028702	2.5	-1	1	21	1958	1978	AGAAUCUUGAUGAUGCUGCAU	CUGCAGCAUCAUCAGGAUUCG	Cleavage	1
stu-miR172a-3p	PGSC0003DMT400028703	2.5	-1	1	21	2185	2205	AGAAUCUUGAUGAUGCUGCAU	CUGCAGCAUCAUCAGGAUUCG	Cleavage	1
stu-miR172a-3p	PGSC0003DMT400028705	2.5	-1	1	21	2765	2785	AGAAUCUUGAUGAUGCUGCAU	CUGCAGCAUCAUCAGGAUUCG	Cleavage	1
stu-miR172b-3p	PGSC0003DMT400071734	2.5	-1	1	21	202	222	AGAAUCUUGAUGAUGCUGCAU	CUGCAGCAUCAUCAGGAUUCG	Cleavage	1
stu-miR172b-3p	PGSC0003DMT400028701	2.5	-1	1	21	114	134	AGAAUCUUGAUGAUGCUGCAU	CUGCAGCAUCAUCAGGAUUCG	Cleavage	1
stu-miR172b-3p	PGSC0003DMT400065502	2.5	-1	1	21	460	480	AGAAUCUUGAUGAUGCUGCAU	CUGCAGCAUCAUCAGGAUUCC	Cleavage	1
stu-miR172b-3p	PGSC0003DMT400065499	2.5	-1	1	21	463	483	AGAAUCUUGAUGAUGCUGCAU	CUGCAGCAUCAUCAGGAUUCC	Cleavage	1
stu-miR172b-3p	PGSC0003DMT400016583	2.5	-1	1	21	879	899	AGAAUCUUGAUGAUGCUGCAU	CUGCAGCAUCAUCAGGAUUCC	Cleavage	1
stu-miR172b-3p	PGSC0003DMT400071731	2.5	-1	1	21	1409	1429	AGAAUCUUGAUGAUGCUGCAU	CUGCAGCAUCAUCAGGAUUCG	Cleavage	1
stu-miR172b-3p	PGSC0003DMT400016585	2.5	-1	1	21	1624	1644	AGAAUCUUGAUGAUGCUGCAU	CUGCAGCAUCAUCAGGAUUCC	Cleavage	1
stu-miR172b-3p	PGSC0003DMT400071732	2.5	-1	1	21	1454	1474	AGAAUCUUGAUGAUGCUGCAU	CUGCAGCAUCAUCAGGAUUCG	Cleavage	1
stu-miR172b-3p	PGSC0003DMT400016584	2.5	-1	1	21	1707	1727	AGAAUCUUGAUGAUGCUGCAU	CUGCAGCAUCAUCAGGAUUCC	Cleavage	1
stu-miR172b-3p	PGSC0003DMT400065500	2.5	-1	1	21	1720	1740	AGAAUCUUGAUGAUGCUGCAU	CUGCAGCAUCAUCAGGAUUCC	Cleavage	1
stu-miR172b-3p	PGSC0003DMT400065501	2.5	-1	1	21	1723	1743	AGAAUCUUGAUGAUGCUGCAU	CUGCAGCAUCAUCAGGAUUCC	Cleavage	1
stu-miR172b-3p	PGSC0003DMT400010231	2.5	-1	1	21	1652	1672	AGAAUCUUGAUGAUGCUGCAU	CUGCAGCAUCAUCAGGAUUCC	Cleavage	1
stu-miR172b-3p	PGSC0003DMT400028706	2.5	-1	1	21	1640	1660	AGAAUCUUGAUGAUGCUGCAU	CUGCAGCAUCAUCAGGAUUCG	Cleavage	1
stu-miR172b-3p	PGSC0003DMT400071726	2.5	-1	1	21	1750	1770	AGAAUCUUGAUGAUGCUGCAU	CUGCAGCAUCAUCAGGAUUCG	Cleavage	1
stu-miR172b-3p	PGSC0003DMT400071730	2.5	-1	1	21	1774	1794	AGAAUCUUGAUGAUGCUGCAU	CUGCAGCAUCAUCAGGAUUCG	Cleavage	1
stu-miR172b-3p	PGSC0003DMT400071729	2.5	-1	1	21	1774	1794	AGAAUCUUGAUGAUGCUGCAU	CUGCAGCAUCAUCAGGAUUCG	Cleavage	1
stu-miR172b-3p	PGSC0003DMT400071728	2.5	-1	1	21	1782	1802	AGAAUCUUGAUGAUGCUGCAU	CUGCAGCAUCAUCAGGAUUCG	Cleavage	1
stu-miR172b-3p	PGSC0003DMT400010230	2.5	-1	1	21	1766	1786	AGAAUCUUGAUGAUGCUGCAU	CUGCAGCAUCAUCAGGAUUCC	Cleavage	1
stu-miR172b-3p	PGSC0003DMT400028704	2.5	-1	1	21	1717	1737	AGAAUCUUGAUGAUGCUGCAU	CUGCAGCAUCAUCAGGAUUCG	Cleavage	1
stu-miR172b-3p	PGSC0003DMT400010229	2.5	-1	1	21	1818	1838	AGAAUCUUGAUGAUGCUGCAU	CUGCAGCAUCAUCAGGAUUCC	Cleavage	1
stu-miR172b-3p	PGSC0003DMT400071727	2.5	-1	1	21	1880	1900	AGAAUCUUGAUGAUGCUGCAU	CUGCAGCAUCAUCAGGAUUCG	Cleavage	1
stu-miR172b-3p	PGSC0003DMT400028702	2.5	-1	1	21	1958	1978	AGAAUCUUGAUGAUGCUGCAU	CUGCAGCAUCAUCAGGAUUCG	Cleavage	1
stu-miR172b-3p	PGSC0003DMT400028703	2.5	-1	1	21	2185	2205	AGAAUCUUGAUGAUGCUGCAU	CUGCAGCAUCAUCAGGAUUCG	Cleavage	1
stu-miR172b-3p	PGSC0003DMT400028705	2.5	-1	1	21	2765	2785	AGAAUCUUGAUGAUGCUGCAU	CUGCAGCAUCAUCAGGAUUCG	Cleavage	1
stu-miR172b-5p	PGSC0003DMT400085909	2.5	-1	1	21	51	71	GCAGCACCAUCAAGAUUCACA	CUUGAAUUUUGAUGGUGCUUC	Cleavage	1
stu-miR172c-3p	PGSC0003DMT400071734	2.5	-1	1	19	204	222	AGAAUCUUGAUGAUGCUGC	GCAGCAUCAUCAGGAUUCG	Cleavage	1
stu-miR172c-3p	PGSC0003DMT400028701	2.5	-1	1	19	116	134	AGAAUCUUGAUGAUGCUGC	GCAGCAUCAUCAGGAUUCG	Cleavage	1
stu-miR172c-3p	PGSC0003DMT400065502	2.5	-1	1	19	462	480	AGAAUCUUGAUGAUGCUGC	GCAGCAUCAUCAGGAUUCC	Cleavage	1
stu-miR172c-3p	PGSC0003DMT400065499	2.5	-1	1	19	465	483	AGAAUCUUGAUGAUGCUGC	GCAGCAUCAUCAGGAUUCC	Cleavage	1
stu-miR172c-3p	PGSC0003DMT400016583	2.5	-1	1	19	881	899	AGAAUCUUGAUGAUGCUGC	GCAGCAUCAUCAGGAUUCC	Cleavage	1
stu-miR172c-3p	PGSC0003DMT400071731	2.5	-1	1	19	1411	1429	AGAAUCUUGAUGAUGCUGC	GCAGCAUCAUCAGGAUUCG	Cleavage	1
stu-miR172c-3p	PGSC0003DMT400016585	2.5	-1	1	19	1626	1644	AGAAUCUUGAUGAUGCUGC	GCAGCAUCAUCAGGAUUCC	Cleavage	1
stu-miR172c-3p	PGSC0003DMT400071732	2.5	-1	1	19	1456	1474	AGAAUCUUGAUGAUGCUGC	GCAGCAUCAUCAGGAUUCG	Cleavage	1
stu-miR172c-3p	PGSC0003DMT400016584	2.5	-1	1	19	1709	1727	AGAAUCUUGAUGAUGCUGC	GCAGCAUCAUCAGGAUUCC	Cleavage	1
stu-miR172c-3p	PGSC0003DMT400065500	2.5	-1	1	19	1722	1740	AGAAUCUUGAUGAUGCUGC	GCAGCAUCAUCAGGAUUCC	Cleavage	1
stu-miR172c-3p	PGSC0003DMT400065501	2.5	-1	1	19	1725	1743	AGAAUCUUGAUGAUGCUGC	GCAGCAUCAUCAGGAUUCC	Cleavage	1
stu-miR172c-3p	PGSC0003DMT400010231	2.5	-1	1	19	1654	1672	AGAAUCUUGAUGAUGCUGC	GCAGCAUCAUCAGGAUUCC	Cleavage	1
stu-miR172c-3p	PGSC0003DMT400028706	2.5	-1	1	19	1642	1660	AGAAUCUUGAUGAUGCUGC	GCAGCAUCAUCAGGAUUCG	Cleavage	1
stu-miR172c-3p	PGSC0003DMT400071726	2.5	-1	1	19	1752	1770	AGAAUCUUGAUGAUGCUGC	GCAGCAUCAUCAGGAUUCG	Cleavage	1
stu-miR172c-3p	PGSC0003DMT400071730	2.5	-1	1	19	1776	1794	AGAAUCUUGAUGAUGCUGC	GCAGCAUCAUCAGGAUUCG	Cleavage	1
stu-miR172c-3p	PGSC0003DMT400071729	2.5	-1	1	19	1776	1794	AGAAUCUUGAUGAUGCUGC	GCAGCAUCAUCAGGAUUCG	Cleavage	1
stu-miR172c-3p	PGSC0003DMT400071728	2.5	-1	1	19	1784	1802	AGAAUCUUGAUGAUGCUGC	GCAGCAUCAUCAGGAUUCG	Cleavage	1
stu-miR172c-3p	PGSC0003DMT400010230	2.5	-1	1	19	1768	1786	AGAAUCUUGAUGAUGCUGC	GCAGCAUCAUCAGGAUUCC	Cleavage	1
stu-miR172c-3p	PGSC0003DMT400028704	2.5	-1	1	19	1719	1737	AGAAUCUUGAUGAUGCUGC	GCAGCAUCAUCAGGAUUCG	Cleavage	1
stu-miR172c-3p	PGSC0003DMT400010229	2.5	-1	1	19	1820	1838	AGAAUCUUGAUGAUGCUGC	GCAGCAUCAUCAGGAUUCC	Cleavage	1
stu-miR172c-3p	PGSC0003DMT400071727	2.5	-1	1	19	1882	1900	AGAAUCUUGAUGAUGCUGC	GCAGCAUCAUCAGGAUUCG	Cleavage	1
stu-miR172c-3p	PGSC0003DMT400028702	2.5	-1	1	19	1960	1978	AGAAUCUUGAUGAUGCUGC	GCAGCAUCAUCAGGAUUCG	Cleavage	1
stu-miR172c-3p	PGSC0003DMT400028703	2.5	-1	1	19	2187	2205	AGAAUCUUGAUGAUGCUGC	GCAGCAUCAUCAGGAUUCG	Cleavage	1
stu-miR172c-3p	PGSC0003DMT400028705	2.5	-1	1	19	2767	2785	AGAAUCUUGAUGAUGCUGC	GCAGCAUCAUCAGGAUUCG	Cleavage	1
stu-miR172c-5p	PGSC0003DMT400039899	2.5	-1	1	19	375	393	AGCAUCUUCAAGAUUCACA	UCUGAAUCUUGAGGAUGCU	Cleavage	1
stu-miR172c-5p	PGSC0003DMT400031094	2.5	-1	1	19	1872	1890	AGCAUCUUCAAGAUUCACA	UGUGAUUUUUGAAGAUGCU	Cleavage	1
stu-miR172c-5p	PGSC0003DMT400005185	2.5	-1	1	19	695	713	AGCAUCUUCAAGAUUCACA	UGUGAAUCUUGAAGAGGCA	Cleavage	1
stu-miR172c-5p	PGSC0003DMT400005186	2.5	-1	1	19	1155	1173	AGCAUCUUCAAGAUUCACA	UGUGAAUCUUGAAGAGGCA	Cleavage	1
stu-miR172c-5p	PGSC0003DMT400096461	2.5	-1	1	19	366	384	AGCAUCUUCAAGAUUCACA	UGUUAAGCUUGAAGAUGCU	Cleavage	1
stu-miR172d-3p	PGSC0003DMT400065312	2.5	-1	1	21	1413	1433	GGAAUCUUGAUGAUGCUGCAG	CUGCAGCAUCAUCAGGAUUCU	Cleavage	1
stu-miR172d-3p	PGSC0003DMT400065313	2.5	-1	1	21	1458	1478	GGAAUCUUGAUGAUGCUGCAG	CUGCAGCAUCAUCAGGAUUCU	Cleavage	1
stu-miR172d-3p	PGSC0003DMT400031400	2.5	-1	1	21	1402	1422	GGAAUCUUGAUGAUGCUGCAG	CUGCAGCAUCAUCAGGAUUCU	Cleavage	1
stu-miR172d-3p	PGSC0003DMT400031401	2.5	-1	1	21	1405	1425	GGAAUCUUGAUGAUGCUGCAG	CUGCAGCAUCAUCAGGAUUCU	Cleavage	1
stu-miR172d-3p	PGSC0003DMT400031399	2.5	-1	1	21	1481	1501	GGAAUCUUGAUGAUGCUGCAG	CUGCAGCAUCAUCAGGAUUCU	Cleavage	1
stu-miR172d-3p	PGSC0003DMT400065311	2.5	-1	1	21	1693	1713	GGAAUCUUGAUGAUGCUGCAG	CUGCAGCAUCAUCAGGAUUCU	Cleavage	1
stu-miR172d-3p	PGSC0003DMT400031402	2.5	-1	1	21	1699	1719	GGAAUCUUGAUGAUGCUGCAG	CUGCAGCAUCAUCAGGAUUCU	Cleavage	1
stu-miR172d-3p	PGSC0003DMT400031398	2.5	-1	1	21	1744	1764	GGAAUCUUGAUGAUGCUGCAG	CUGCAGCAUCAUCAGGAUUCU	Cleavage	1
stu-miR172d-3p	PGSC0003DMT400071734	2.5	-1	1	21	202	222	GGAAUCUUGAUGAUGCUGCAG	CUGCAGCAUCAUCAGGAUUCG	Cleavage	1
stu-miR172d-3p	PGSC0003DMT400028701	2.5	-1	1	21	114	134	GGAAUCUUGAUGAUGCUGCAG	CUGCAGCAUCAUCAGGAUUCG	Cleavage	1
stu-miR172d-3p	PGSC0003DMT400071731	2.5	-1	1	21	1409	1429	GGAAUCUUGAUGAUGCUGCAG	CUGCAGCAUCAUCAGGAUUCG	Cleavage	1
stu-miR172d-3p	PGSC0003DMT400071732	2.5	-1	1	21	1454	1474	GGAAUCUUGAUGAUGCUGCAG	CUGCAGCAUCAUCAGGAUUCG	Cleavage	1
stu-miR172d-3p	PGSC0003DMT400071726	2.5	-1	1	21	1750	1770	GGAAUCUUGAUGAUGCUGCAG	CUGCAGCAUCAUCAGGAUUCG	Cleavage	1
stu-miR172d-3p	PGSC0003DMT400028706	2.5	-1	1	21	1640	1660	GGAAUCUUGAUGAUGCUGCAG	CUGCAGCAUCAUCAGGAUUCG	Cleavage	1
stu-miR172d-3p	PGSC0003DMT400071730	2.5	-1	1	21	1774	1794	GGAAUCUUGAUGAUGCUGCAG	CUGCAGCAUCAUCAGGAUUCG	Cleavage	1
stu-miR172d-3p	PGSC0003DMT400071729	2.5	-1	1	21	1774	1794	GGAAUCUUGAUGAUGCUGCAG	CUGCAGCAUCAUCAGGAUUCG	Cleavage	1
stu-miR172d-3p	PGSC0003DMT400071728	2.5	-1	1	21	1782	1802	GGAAUCUUGAUGAUGCUGCAG	CUGCAGCAUCAUCAGGAUUCG	Cleavage	1
stu-miR172d-3p	PGSC0003DMT400028704	2.5	-1	1	21	1717	1737	GGAAUCUUGAUGAUGCUGCAG	CUGCAGCAUCAUCAGGAUUCG	Cleavage	1
stu-miR172d-3p	PGSC0003DMT400071727	2.5	-1	1	21	1880	1900	GGAAUCUUGAUGAUGCUGCAG	CUGCAGCAUCAUCAGGAUUCG	Cleavage	1
stu-miR172d-3p	PGSC0003DMT400028702	2.5	-1	1	21	1958	1978	GGAAUCUUGAUGAUGCUGCAG	CUGCAGCAUCAUCAGGAUUCG	Cleavage	1
stu-miR172d-3p	PGSC0003DMT400028703	2.5	-1	1	21	2185	2205	GGAAUCUUGAUGAUGCUGCAG	CUGCAGCAUCAUCAGGAUUCG	Cleavage	1
stu-miR172d-3p	PGSC0003DMT400028705	2.5	-1	1	21	2765	2785	GGAAUCUUGAUGAUGCUGCAG	CUGCAGCAUCAUCAGGAUUCG	Cleavage	1
stu-miR172d-3p	PGSC0003DMT400016882	2.5	-1	1	21	860	880	GGAAUCUUGAUGAUGCUGCAG	CGGCAGCAUCAUCAGGAUUCU	Cleavage	1
stu-miR172d-3p	PGSC0003DMT400016881	2.5	-1	1	21	905	925	GGAAUCUUGAUGAUGCUGCAG	CGGCAGCAUCAUCAGGAUUCU	Cleavage	1
stu-miR172d-3p	PGSC0003DMT400016883	2.5	-1	1	21	1016	1036	GGAAUCUUGAUGAUGCUGCAG	CGGCAGCAUCAUCAGGAUUCU	Cleavage	1
stu-miR172d-5p	PGSC0003DMT400033558	2.5	-1	1	21	1028	1048	GGAGCAUCAUCAAGAUUCACA	UUUGAAUCUUUAUGAUGCUCU	Translation	1
stu-miR172d-5p	PGSC0003DMT400004241	2.5	-1	1	21	516	536	GGAGCAUCAUCAAGAUUCACA	AAUGAAUCUUGAUGAUGAUCA	Cleavage	1
stu-miR172e-3p	PGSC0003DMT400071734	2.5	-1	1	21	202	222	AGAAUCUUGAUGAUGCUGCAU	CUGCAGCAUCAUCAGGAUUCG	Cleavage	1
stu-miR172e-3p	PGSC0003DMT400028701	2.5	-1	1	21	114	134	AGAAUCUUGAUGAUGCUGCAU	CUGCAGCAUCAUCAGGAUUCG	Cleavage	1
stu-miR172e-3p	PGSC0003DMT400065502	2.5	-1	1	21	460	480	AGAAUCUUGAUGAUGCUGCAU	CUGCAGCAUCAUCAGGAUUCC	Cleavage	1
stu-miR172e-3p	PGSC0003DMT400065499	2.5	-1	1	21	463	483	AGAAUCUUGAUGAUGCUGCAU	CUGCAGCAUCAUCAGGAUUCC	Cleavage	1
stu-miR172e-3p	PGSC0003DMT400016583	2.5	-1	1	21	879	899	AGAAUCUUGAUGAUGCUGCAU	CUGCAGCAUCAUCAGGAUUCC	Cleavage	1
stu-miR172e-3p	PGSC0003DMT400071731	2.5	-1	1	21	1409	1429	AGAAUCUUGAUGAUGCUGCAU	CUGCAGCAUCAUCAGGAUUCG	Cleavage	1
stu-miR172e-3p	PGSC0003DMT400016585	2.5	-1	1	21	1624	1644	AGAAUCUUGAUGAUGCUGCAU	CUGCAGCAUCAUCAGGAUUCC	Cleavage	1
stu-miR172e-3p	PGSC0003DMT400071732	2.5	-1	1	21	1454	1474	AGAAUCUUGAUGAUGCUGCAU	CUGCAGCAUCAUCAGGAUUCG	Cleavage	1
stu-miR172e-3p	PGSC0003DMT400016584	2.5	-1	1	21	1707	1727	AGAAUCUUGAUGAUGCUGCAU	CUGCAGCAUCAUCAGGAUUCC	Cleavage	1
stu-miR172e-3p	PGSC0003DMT400065500	2.5	-1	1	21	1720	1740	AGAAUCUUGAUGAUGCUGCAU	CUGCAGCAUCAUCAGGAUUCC	Cleavage	1
stu-miR172e-3p	PGSC0003DMT400065501	2.5	-1	1	21	1723	1743	AGAAUCUUGAUGAUGCUGCAU	CUGCAGCAUCAUCAGGAUUCC	Cleavage	1
stu-miR172e-3p	PGSC0003DMT400010231	2.5	-1	1	21	1652	1672	AGAAUCUUGAUGAUGCUGCAU	CUGCAGCAUCAUCAGGAUUCC	Cleavage	1
stu-miR172e-3p	PGSC0003DMT400028706	2.5	-1	1	21	1640	1660	AGAAUCUUGAUGAUGCUGCAU	CUGCAGCAUCAUCAGGAUUCG	Cleavage	1
stu-miR172e-3p	PGSC0003DMT400071726	2.5	-1	1	21	1750	1770	AGAAUCUUGAUGAUGCUGCAU	CUGCAGCAUCAUCAGGAUUCG	Cleavage	1
stu-miR172e-3p	PGSC0003DMT400071730	2.5	-1	1	21	1774	1794	AGAAUCUUGAUGAUGCUGCAU	CUGCAGCAUCAUCAGGAUUCG	Cleavage	1
stu-miR172e-3p	PGSC0003DMT400071729	2.5	-1	1	21	1774	1794	AGAAUCUUGAUGAUGCUGCAU	CUGCAGCAUCAUCAGGAUUCG	Cleavage	1
stu-miR172e-3p	PGSC0003DMT400071728	2.5	-1	1	21	1782	1802	AGAAUCUUGAUGAUGCUGCAU	CUGCAGCAUCAUCAGGAUUCG	Cleavage	1
stu-miR172e-3p	PGSC0003DMT400010230	2.5	-1	1	21	1766	1786	AGAAUCUUGAUGAUGCUGCAU	CUGCAGCAUCAUCAGGAUUCC	Cleavage	1
stu-miR172e-3p	PGSC0003DMT400028704	2.5	-1	1	21	1717	1737	AGAAUCUUGAUGAUGCUGCAU	CUGCAGCAUCAUCAGGAUUCG	Cleavage	1
stu-miR172e-3p	PGSC0003DMT400010229	2.5	-1	1	21	1818	1838	AGAAUCUUGAUGAUGCUGCAU	CUGCAGCAUCAUCAGGAUUCC	Cleavage	1
stu-miR172e-3p	PGSC0003DMT400071727	2.5	-1	1	21	1880	1900	AGAAUCUUGAUGAUGCUGCAU	CUGCAGCAUCAUCAGGAUUCG	Cleavage	1
stu-miR172e-3p	PGSC0003DMT400028702	2.5	-1	1	21	1958	1978	AGAAUCUUGAUGAUGCUGCAU	CUGCAGCAUCAUCAGGAUUCG	Cleavage	1
stu-miR172e-3p	PGSC0003DMT400028703	2.5	-1	1	21	2185	2205	AGAAUCUUGAUGAUGCUGCAU	CUGCAGCAUCAUCAGGAUUCG	Cleavage	1
stu-miR172e-3p	PGSC0003DMT400028705	2.5	-1	1	21	2765	2785	AGAAUCUUGAUGAUGCUGCAU	CUGCAGCAUCAUCAGGAUUCG	Cleavage	1
stu-miR172e-5p	PGSC0003DMT400026932	2.5	-1	1	21	163	183	GCAACAUCAUCAAGAUUCACA	UCUGCAUCUUUAUGAUGUUGC	Translation	1
stu-miR172e-5p	PGSC0003DMT400026930	2.5	-1	1	21	460	480	GCAACAUCAUCAAGAUUCACA	UCUGCAUCUUUAUGAUGUUGC	Translation	1
stu-miR1886a	PGSC0003DMT400011106	2.5	-1	1	24	189	212	AUGGUAUCGUGAGAUGAAAUCAGC	GCUGAUUCCAUCUCACGACACCAU	Cleavage	1
stu-miR1886b	PGSC0003DMT400011106	2.5	-1	1	24	189	212	AUGGUAUCGUGAGAUGAAAUCAGC	GCUGAUUCCAUCUCACGACACCAU	Cleavage	1
stu-miR1886c	PGSC0003DMT400011106	2.5	-1	1	24	189	212	AUGGUAUCGUGAGAUGAAAUCAGC	GCUGAUUCCAUCUCACGACACCAU	Cleavage	1
stu-miR1886d	PGSC0003DMT400011106	2.5	-1	1	24	189	212	AUGGUAUCGUGAGAUGAAAUCAGC	GCUGAUUCCAUCUCACGACACCAU	Cleavage	1
stu-miR1886e	PGSC0003DMT400011106	2.5	-1	1	24	189	212	AUGGUAUCGUGAGAUGAAAUCAGC	GCUGAUUCCAUCUCACGACACCAU	Cleavage	1
stu-miR1886f	PGSC0003DMT400011106	2.5	-1	1	24	189	212	AUGGUAUCGUGAGAUGAAAUCAGC	GCUGAUUCCAUCUCACGACACCAU	Cleavage	1
stu-miR1886g-3p	PGSC0003DMT400057157	2.5	-1	1	22	135	156	UUUCAUAUUGAUUUCAUCUCAU	UCGAGAUGAAAUCAAUAUGGAU	Cleavage	1
stu-miR1886i-5p	PGSC0003DMT400018775	2.5	-1	1	24	107	130	AUGAGAUGAAAUUAGCGUUUGGAU	GUCCAAACGUUAAUAUCAUCUCAU	Translation	1
stu-miR1886i-5p	PGSC0003DMT400043164	2.5	-1	1	24	1954	1977	AUGAGAUGAAAUUAGCGUUUGGAU	GUCCAAAUGCUAAUUUCAUCUAAU	Cleavage	1
stu-miR1886i-5p	PGSC0003DMT400028003	2.5	-1	1	24	1236	1259	AUGAGAUGAAAUUAGCGUUUGGAU	GUCCAAACGCUAAUUCCAUCUCAC	Cleavage	1
stu-miR319a-3p	PGSC0003DMT400015156	2.5	-1	1	21	1801	1821	UUGGACUGAAGGGAGCUCCCU	CUCGAGCUCCCUUCACUCCAA	Cleavage	1
stu-miR319a-3p	PGSC0003DMT400015155	2.5	-1	1	21	1801	1821	UUGGACUGAAGGGAGCUCCCU	CUCGAGCUCCCUUCACUCCAA	Cleavage	1
stu-miR390-3p	PGSC0003DMT400024841	2.5	-1	1	21	109	129	CGCUAUCCAUCUUGAGUUUUA	ACAAAUUCAAGAUGGAUAGUG	Cleavage	1
stu-miR396-5p	PGSC0003DMT400049891	2.5	-1	1	21	466	486	UUCCACAGCUUUCUUGAACUU	AGGGUCAAGGAAGCUGUGGAA	Cleavage	1
stu-miR396-5p	PGSC0003DMT400049896	2.5	-1	1	21	873	893	UUCCACAGCUUUCUUGAACUU	AGGGUCAAGGAAGCUGUGGAA	Cleavage	1
stu-miR396-5p	PGSC0003DMT400049895	2.5	-1	1	21	4197	4217	UUCCACAGCUUUCUUGAACUU	AGGGUCAAGGAAGCUGUGGAA	Cleavage	1
stu-miR396-5p	PGSC0003DMT400004369	2.5	-1	1	21	2091	2111	UUCCACAGCUUUCUUGAACUU	UUCUUCAAGAAAGCUUUGGAA	Cleavage	1
stu-miR397-5p	PGSC0003DMT400028758	2.5	-1	1	21	19	39	AUUGAGUGCAGCGUUGAUGAC	AUGAUCAAUGCUGCACUCAAU	Cleavage	1
stu-miR397-5p	PGSC0003DMT400022984	2.5	-1	1	21	701	721	AUUGAGUGCAGCGUUGAUGAC	UUGAUCAACGCUGCACUUAAU	Cleavage	1
stu-miR397-5p	PGSC0003DMT400022751	2.5	-1	1	21	711	731	AUUGAGUGCAGCGUUGAUGAC	UUGAUCAACGCUGCACUUAAU	Cleavage	1
stu-miR398a-5p	PGSC0003DMT400072173	2.5	-1	1	21	2785	2805	GGGUUGAUUUGAGAACAUAUG	ACUAUCUUCUCAAAGCAACCC	Cleavage	1
stu-miR398b-3p	PGSC0003DMT400010988	2.5	-1	1	21	376	396	UUGUGUUCUCAGGUCACCCCU	GAGGAUGACCUGAAAACACAA	Cleavage	1
stu-miR399a-3p	PGSC0003DMT400076435	2.5	-1	1	21	1095	1115	UGCCAAAGGAGAGCUGCCCUG	UAGGGCAAAUCUCCUUUGGCA	Cleavage	3
stu-miR399a-3p	PGSC0003DMT400076435	2.5	-1	1	21	811	831	UGCCAAAGGAGAGCUGCCCUG	CUGGGCAAAUCUCCUUUGGCA	Cleavage	3
stu-miR399a-3p	PGSC0003DMT400076435	2.5	-1	1	21	1039	1059	UGCCAAAGGAGAGCUGCCCUG	CUGGGCAAAUCUCCUUUGGCA	Cleavage	3
stu-miR399b-3p	PGSC0003DMT400076435	2.5	-1	1	21	1095	1115	UGCCAAAGGAGAGCUGCCCUG	UAGGGCAAAUCUCCUUUGGCA	Cleavage	3
stu-miR399b-3p	PGSC0003DMT400076435	2.5	-1	1	21	811	831	UGCCAAAGGAGAGCUGCCCUG	CUGGGCAAAUCUCCUUUGGCA	Cleavage	3
stu-miR399b-3p	PGSC0003DMT400076435	2.5	-1	1	21	1039	1059	UGCCAAAGGAGAGCUGCCCUG	CUGGGCAAAUCUCCUUUGGCA	Cleavage	3
stu-miR399c-3p	PGSC0003DMT400076435	2.5	-1	1	21	1095	1115	UGCCAAAGGAGAGCUGCCCUG	UAGGGCAAAUCUCCUUUGGCA	Cleavage	3
stu-miR399c-3p	PGSC0003DMT400076435	2.5	-1	1	21	811	831	UGCCAAAGGAGAGCUGCCCUG	CUGGGCAAAUCUCCUUUGGCA	Cleavage	3
stu-miR399c-3p	PGSC0003DMT400076435	2.5	-1	1	21	1039	1059	UGCCAAAGGAGAGCUGCCCUG	CUGGGCAAAUCUCCUUUGGCA	Cleavage	3
stu-miR399d-3p	PGSC0003DMT400076435	2.5	-1	1	21	1095	1115	UGCCAAAGGAGAGCUGCCCUG	UAGGGCAAAUCUCCUUUGGCA	Cleavage	3
stu-miR399d-3p	PGSC0003DMT400076435	2.5	-1	1	21	811	831	UGCCAAAGGAGAGCUGCCCUG	CUGGGCAAAUCUCCUUUGGCA	Cleavage	3
stu-miR399d-3p	PGSC0003DMT400076435	2.5	-1	1	21	1039	1059	UGCCAAAGGAGAGCUGCCCUG	CUGGGCAAAUCUCCUUUGGCA	Cleavage	3
stu-miR399e-3p	PGSC0003DMT400076435	2.5	-1	1	21	1095	1115	UGCCAAAGGAGAGCUGCCCUG	UAGGGCAAAUCUCCUUUGGCA	Cleavage	3
stu-miR399e-3p	PGSC0003DMT400076435	2.5	-1	1	21	811	831	UGCCAAAGGAGAGCUGCCCUG	CUGGGCAAAUCUCCUUUGGCA	Cleavage	3
stu-miR399e-3p	PGSC0003DMT400076435	2.5	-1	1	21	1039	1059	UGCCAAAGGAGAGCUGCCCUG	CUGGGCAAAUCUCCUUUGGCA	Cleavage	3
stu-miR399f-3p	PGSC0003DMT400076435	2.5	-1	1	21	1095	1115	UGCCAAAGGAGAGCUGCCCUG	UAGGGCAAAUCUCCUUUGGCA	Cleavage	3
stu-miR399f-3p	PGSC0003DMT400076435	2.5	-1	1	21	811	831	UGCCAAAGGAGAGCUGCCCUG	CUGGGCAAAUCUCCUUUGGCA	Cleavage	3
stu-miR399f-3p	PGSC0003DMT400076435	2.5	-1	1	21	1039	1059	UGCCAAAGGAGAGCUGCCCUG	CUGGGCAAAUCUCCUUUGGCA	Cleavage	3
stu-miR408a-3p	PGSC0003DMT400069866	2.5	-1	1	21	160	180	UGCACAGCCUCUUCCCUGGUU	CACCAGUGAAGAGGCUAUGCA	Cleavage	1
stu-miR408a-3p	PGSC0003DMT400009451	2.5	-1	1	21	678	698	UGCACAGCCUCUUCCCUGGUU	UGCGAGGGAAGAGGCUGAGCA	Cleavage	1
stu-miR408b-3p	PGSC0003DMT400061040	2.5	-1	1	21	48	68	UGCACUGCCUCUUCCCUGGCU	AGUCAGGGAAGAAGCAGUGCA	Cleavage	1
stu-miR408b-3p	PGSC0003DMT400069728	2.5	-1	1	21	227	247	UGCACUGCCUCUUCCCUGGCU	CACCAGUGAAGAGGCUGUGCA	Cleavage	1
stu-miR408b-3p	PGSC0003DMT400069729	2.5	-1	1	21	170	190	UGCACUGCCUCUUCCCUGGCU	CACCAGUGAAGAGGCUGUGCA	Cleavage	1
stu-miR477a-5p	PGSC0003DMT400004500	2.5	-1	1	21	583	603	CCUCUCCCUCAAGGGCUUCUC	GGGAAGCCUUUGAGGGAGAGA	Cleavage	1
stu-miR477a-5p	PGSC0003DMT400039455	2.5	-1	1	21	794	814	CCUCUCCCUCAAGGGCUUCUC	UGGAAGCCUUUGAGGGAGAGA	Cleavage	1
stu-miR479	PGSC0003DMT400049612	2.5	-1	1	21	493	513	UGAGCCGAACCAAUAUCACUC	UUUUGAUAUUGGUUUGGCUCA	Cleavage	1
stu-miR479	PGSC0003DMT400049609	2.5	-1	1	21	282	302	UGAGCCGAACCAAUAUCACUC	UUUUGAUAUUGGUUUGGCUCA	Cleavage	1
stu-miR482a-3p	PGSC0003DMT400095266	2.5	-1	1	22	395	416	UUUCCAAUUCCACCCAUUCCUA	CAGGGAUGGGUGGUAUUGGAAA	Cleavage	1
stu-miR482b-3p	PGSC0003DMT400093829	2.5	-1	1	22	911	932	UUACCGAUUCCCCCCAUUCCAA	AUGGCAUGGGGGGCAUCGGUAA	Cleavage	1
stu-miR482b-3p	PGSC0003DMT400036058	2.5	-1	1	22	506	527	UUACCGAUUCCCCCCAUUCCAA	UAGGUAUGGGGGGCAUCGGUAA	Cleavage	1
stu-miR482b-3p	PGSC0003DMT400006064	2.5	-1	1	22	686	707	UUACCGAUUCCCCCCAUUCCAA	GGGGAAUAGGCGGAAUCGGUAA	Cleavage	1
stu-miR482c	PGSC0003DMT400053954	2.5	-1	1	22	659	680	UUUCCUAUUCCACCCAUGCCAA	AUGGCAUUGGUGGAAUUGGAAA	Cleavage	1
stu-miR482c	PGSC0003DMT400007273	2.5	-1	1	22	299	320	UUUCCUAUUCCACCCAUGCCAA	GUGGCAUUGGUGGAAUAGGCAA	Cleavage	1
stu-miR482c	PGSC0003DMT400007272	2.5	-1	1	22	299	320	UUUCCUAUUCCACCCAUGCCAA	GUGGCAUUGGUGGAAUAGGCAA	Cleavage	1
stu-miR482c	PGSC0003DMT400007274	2.5	-1	1	22	737	758	UUUCCUAUUCCACCCAUGCCAA	GUGGCAUUGGUGGAAUAGGCAA	Cleavage	1
stu-miR482c	PGSC0003DMT400012486	2.5	-1	1	22	696	718	UUUCCUAUUCCACCCAUGCC-AA	UUAGGAAUGGGGGGAAUAGGAAA	Cleavage	1
stu-miR482d-3p	PGSC0003DMT400055336	2.5	-1	1	22	901	922	UCUUGCCUACACCGCCCAUGCC	GGUAUGGGUGGUGUAGGUAAGA	Cleavage	1
stu-miR482d-3p	PGSC0003DMT400055334	2.5	-1	1	22	901	922	UCUUGCCUACACCGCCCAUGCC	GGUAUGGGUGGUGUAGGUAAGA	Cleavage	1
stu-miR482d-3p	PGSC0003DMT400055333	2.5	-1	1	22	484	505	UCUUGCCUACACCGCCCAUGCC	GGUAUGGGUGGUGUAGGUAAGA	Cleavage	1
stu-miR482d-3p	PGSC0003DMT400030030	2.5	-1	1	22	652	673	UCUUGCCUACACCGCCCAUGCC	GGCAUGGGUGGUUUAGGCAAGA	Translation	1
stu-miR482d-3p	PGSC0003DMT400025433	2.5	-1	1	22	911	932	UCUUGCCUACACCGCCCAUGCC	GGGAUGGGUGGUAUAGGCAAGA	Translation	1
stu-miR482d-3p	PGSC0003DMT400030044	2.5	-1	1	22	565	586	UCUUGCCUACACCGCCCAUGCC	GGAAUGGGUGGUUUAGGCAAGA	Translation	1
stu-miR482d-3p	PGSC0003DMT400025432	2.5	-1	1	22	535	556	UCUUGCCUACACCGCCCAUGCC	GGGAUGGGUGGUAUAGGCAAGA	Translation	1
stu-miR482d-3p	PGSC0003DMT400070503	2.5	-1	1	22	586	607	UCUUGCCUACACCGCCCAUGCC	GGAAUGGGGGGUGUUGGCAAGA	Cleavage	1
stu-miR482d-3p	PGSC0003DMT400031116	2.5	-1	1	22	569	590	UCUUGCCUACACCGCCCAUGCC	GGAAUGGGGGGUUUAGGCAAGA	Translation	1
stu-miR482d-3p	PGSC0003DMT400031132	2.5	-1	1	22	616	637	UCUUGCCUACACCGCCCAUGCC	GGAAUGGGGGGUUUAGGCAAGA	Translation	1
stu-miR482d-3p	PGSC0003DMT400030022	2.5	-1	1	22	403	424	UCUUGCCUACACCGCCCAUGCC	GGAAUGGGGGGUUUAGGCAAGA	Translation	1
stu-miR482d-3p	PGSC0003DMT400030026	2.5	-1	1	22	438	459	UCUUGCCUACACCGCCCAUGCC	GGAAUGGGGGGUUUAGGCAAGA	Translation	1
stu-miR482d-3p	PGSC0003DMT400062280	2.5	-1	1	22	440	461	UCUUGCCUACACCGCCCAUGCC	GGAAUGGGGGGUUUAGGCAAGA	Translation	1
stu-miR482e-3p	PGSC0003DMT400070503	2.5	-1	1	22	586	607	UCUUGCCAAUACCGCCCAUUCC	GGAAUGGGGGGUGUUGGCAAGA	Translation	1
stu-miR482e-3p	PGSC0003DMT400025433	2.5	-1	1	22	911	932	UCUUGCCAAUACCGCCCAUUCC	GGGAUGGGUGGUAUAGGCAAGA	Cleavage	1
stu-miR482e-3p	PGSC0003DMT400002788	2.5	-1	1	22	530	551	UCUUGCCAAUACCGCCCAUUCC	GGUAUGGGUGGUAUUGGUAAGA	Cleavage	1
stu-miR482e-3p	PGSC0003DMT400025432	2.5	-1	1	22	535	556	UCUUGCCAAUACCGCCCAUUCC	GGGAUGGGUGGUAUAGGCAAGA	Cleavage	1
stu-miR482e-3p	PGSC0003DMT400095266	2.5	-1	1	22	397	418	UCUUGCCAAUACCGCCCAUUCC	GGGAUGGGUGGUAUUGGAAAGA	Cleavage	1
stu-miR482e-3p	PGSC0003DMT400062366	2.5	-1	1	22	621	642	UCUUGCCAAUACCGCCCAUUCC	GGGAUGGGAGGCAUUGGCAAGA	Translation	1
stu-miR482e-3p	PGSC0003DMT400034064	2.5	-1	1	22	629	650	UCUUGCCAAUACCGCCCAUUCC	GGCAUGGGUGGCAUUGGCAAGA	Translation	1
stu-miR482e-3p	PGSC0003DMT400010966	2.5	-1	1	22	193	214	UCUUGCCAAUACCGCCCAUUCC	GGUAUGGGUGGCAUUGGCAAGA	Translation	1
stu-miR482e-3p	PGSC0003DMT400034063	2.5	-1	1	22	538	559	UCUUGCCAAUACCGCCCAUUCC	GGCAUGGGUGGCAUUGGCAAGA	Translation	1
stu-miR482e-3p	PGSC0003DMT400020349	2.5	-1	1	22	670	691	UCUUGCCAAUACCGCCCAUUCC	GGUAUGGGAGGCAUUGGCAAGA	Translation	1
stu-miR482e-3p	PGSC0003DMT400020360	2.5	-1	1	22	540	561	UCUUGCCAAUACCGCCCAUUCC	GGUAUGGGAGGCAUUGGCAAGA	Translation	1
stu-miR482e-3p	PGSC0003DMT400020359	2.5	-1	1	22	540	561	UCUUGCCAAUACCGCCCAUUCC	GGUAUGGGAGGCAUUGGCAAGA	Translation	1
stu-miR530	PGSC0003DMT400045960	2.5	-1	1	21	2823	2843	UCUGCAUUUGCACCUGCACCU	UUGUGUAGUUGCAAAUGCAGA	Cleavage	1
stu-miR5303a	PGSC0003DMT400047660	2.5	-1	1	24	1657	1680	UUUUGGAGAAUCCGACACGCACCC	GGGUGCGUGUUGGAUUUUCCAAAA	Cleavage	1
stu-miR5303a	PGSC0003DMT400061191	2.5	-1	1	24	755	778	UUUUGGAGAAUCCGACACGCACCC	GGGUGCGUGUUGGAUUCGCCAAAA	Cleavage	1
stu-miR5303a	PGSC0003DMT400039624	2.5	-1	1	24	654	677	UUUUGGAGAAUCCGACACGCACCC	GGGUGUGUGUCGGAUACUCCAAAA	Cleavage	1
stu-miR5303a	PGSC0003DMT400061192	2.5	-1	1	24	884	907	UUUUGGAGAAUCCGACACGCACCC	GGGUGCGUGUUGGAUUCGCCAAAA	Cleavage	1
stu-miR5303a	PGSC0003DMT400040210	2.5	-1	1	24	983	1006	UUUUGGAGAAUCCGACACGCACCC	GGGUGCAUGUCGGAUUCUCUAAAA	Cleavage	1
stu-miR5303a	PGSC0003DMT400033728	2.5	-1	1	24	42	65	UUUUGGAGAAUCCGACACGCACCC	GGGUGCUUGUCGGAUUCUCUAAAA	Cleavage	1
stu-miR5303a	PGSC0003DMT400066804	2.5	-1	1	24	1014	1037	UUUUGGAGAAUCCGACACGCACCC	AGGUGUGUGUCGGAUCCUCCAAAA	Cleavage	1
stu-miR5303a	PGSC0003DMT400066805	2.5	-1	1	24	1127	1150	UUUUGGAGAAUCCGACACGCACCC	AGGUGUGUGUCGGAUCCUCCAAAA	Cleavage	1
stu-miR5303a	PGSC0003DMT400002783	2.5	-1	1	24	562	585	UUUUGGAGAAUCCGACACGCACCC	GGGUGCGUGGCGGAUUCGCCAAAA	Cleavage	1
stu-miR5303a	PGSC0003DMT400042166	2.5	-1	1	24	763	786	UUUUGGAGAAUCCGACACGCACCC	GAGUGCGUGUUGGAUCCUCCAAAA	Cleavage	1
stu-miR5303a	PGSC0003DMT400009028	2.5	-1	1	24	58	81	UUUUGGAGAAUCCGACACGCACCC	GGGCGCGUGUUGGAUCCUCCAAAA	Cleavage	1
stu-miR5303a	PGSC0003DMT400006943	2.5	-1	1	24	1679	1702	UUUUGGAGAAUCCGACACGCACCC	GGAUGUGUGUCAGAUUCUCCAAAA	Cleavage	2
stu-miR5303a	PGSC0003DMT400006943	2.5	-1	1	24	1558	1580	UUUUGGAGAAUCCGACACGCACCC	GGG-GUGUGUCGGAUCCUCCAAAA	Cleavage	2
stu-miR5303a	PGSC0003DMT400042167	2.5	-1	1	24	2163	2186	UUUUGGAGAAUCCGACACGCACCC	GAGUGCGUGUUGGAUCCUCCAAAA	Cleavage	1
stu-miR5303a	PGSC0003DMT400042168	2.5	-1	1	24	2574	2597	UUUUGGAGAAUCCGACACGCACCC	GAGUGCGUGUUGGAUCCUCCAAAA	Cleavage	1
stu-miR5303a	PGSC0003DMT400062450	2.5	-1	1	24	351	374	UUUUGGAGAAUCCGACACGCACCC	AAGUGCGUGUUGGAUCCUCCAAAA	Cleavage	1
stu-miR5303a	PGSC0003DMT400062451	2.5	-1	1	24	351	374	UUUUGGAGAAUCCGACACGCACCC	AAGUGCGUGUUGGAUCCUCCAAAA	Cleavage	1
stu-miR5303a	PGSC0003DMT400078989	2.5	-1	1	24	1461	1484	UUUUGGAGAAUCCGACACGCACCC	ACGUAUGUGUCGGAUUCUUCAAAA	Cleavage	1
stu-miR5303a	PGSC0003DMT400054919	2.5	-1	1	24	295	318	UUUUGGAGAAUCCGACACGCACCC	ACCCGUGUGUCGGAUUCUUCAAAA	Cleavage	1
stu-miR5303a	PGSC0003DMT400054922	2.5	-1	1	24	295	318	UUUUGGAGAAUCCGACACGCACCC	ACCCGUGUGUCGGAUUCUUCAAAA	Cleavage	1
stu-miR5303a	PGSC0003DMT400062572	2.5	-1	1	24	106	129	UUUUGGAGAAUCCGACACGCACCC	GAGUGCGUGCCGGAUACUCCAAAA	Cleavage	1
stu-miR5303a	PGSC0003DMT400004065	2.5	-1	1	24	1724	1747	UUUUGGAGAAUCCGACACGCACCC	GAGCGCGUGUUGGAUCCUCCAAAA	Cleavage	1
stu-miR5303a	PGSC0003DMT400017034	2.5	-1	1	24	652	675	UUUUGGAGAAUCCGACACGCACCC	GUACCCGUGUCGGAUUCUCUAAAG	Cleavage	1
stu-miR5303a	PGSC0003DMT400026391	2.5	-1	1	24	540	563	UUUUGGAGAAUCCGACACGCACCC	GCACCCGUGUUGGAUUCUCCGAAA	Cleavage	1
stu-miR5303a	PGSC0003DMT400032304	2.5	-1	1	24	779	802	UUUUGGAGAAUCCGACACGCACCC	CUGUAUGUGUCGGAUCCUCCAAAA	Cleavage	1
stu-miR5303b	PGSC0003DMT400047660	2.5	-1	1	24	1657	1680	UUUUGGAGAAUCCGACACGCACCC	GGGUGCGUGUUGGAUUUUCCAAAA	Cleavage	1
stu-miR5303b	PGSC0003DMT400061191	2.5	-1	1	24	755	778	UUUUGGAGAAUCCGACACGCACCC	GGGUGCGUGUUGGAUUCGCCAAAA	Cleavage	1
stu-miR5303b	PGSC0003DMT400039624	2.5	-1	1	24	654	677	UUUUGGAGAAUCCGACACGCACCC	GGGUGUGUGUCGGAUACUCCAAAA	Cleavage	1
stu-miR5303b	PGSC0003DMT400061192	2.5	-1	1	24	884	907	UUUUGGAGAAUCCGACACGCACCC	GGGUGCGUGUUGGAUUCGCCAAAA	Cleavage	1
stu-miR5303b	PGSC0003DMT400040210	2.5	-1	1	24	983	1006	UUUUGGAGAAUCCGACACGCACCC	GGGUGCAUGUCGGAUUCUCUAAAA	Cleavage	1
stu-miR5303b	PGSC0003DMT400033728	2.5	-1	1	24	42	65	UUUUGGAGAAUCCGACACGCACCC	GGGUGCUUGUCGGAUUCUCUAAAA	Cleavage	1
stu-miR5303b	PGSC0003DMT400066804	2.5	-1	1	24	1014	1037	UUUUGGAGAAUCCGACACGCACCC	AGGUGUGUGUCGGAUCCUCCAAAA	Cleavage	1
stu-miR5303b	PGSC0003DMT400066805	2.5	-1	1	24	1127	1150	UUUUGGAGAAUCCGACACGCACCC	AGGUGUGUGUCGGAUCCUCCAAAA	Cleavage	1
stu-miR5303b	PGSC0003DMT400002783	2.5	-1	1	24	562	585	UUUUGGAGAAUCCGACACGCACCC	GGGUGCGUGGCGGAUUCGCCAAAA	Cleavage	1
stu-miR5303b	PGSC0003DMT400042166	2.5	-1	1	24	763	786	UUUUGGAGAAUCCGACACGCACCC	GAGUGCGUGUUGGAUCCUCCAAAA	Cleavage	1
stu-miR5303b	PGSC0003DMT400009028	2.5	-1	1	24	58	81	UUUUGGAGAAUCCGACACGCACCC	GGGCGCGUGUUGGAUCCUCCAAAA	Cleavage	1
stu-miR5303b	PGSC0003DMT400006943	2.5	-1	1	24	1679	1702	UUUUGGAGAAUCCGACACGCACCC	GGAUGUGUGUCAGAUUCUCCAAAA	Cleavage	2
stu-miR5303b	PGSC0003DMT400006943	2.5	-1	1	24	1558	1580	UUUUGGAGAAUCCGACACGCACCC	GGG-GUGUGUCGGAUCCUCCAAAA	Cleavage	2
stu-miR5303b	PGSC0003DMT400042167	2.5	-1	1	24	2163	2186	UUUUGGAGAAUCCGACACGCACCC	GAGUGCGUGUUGGAUCCUCCAAAA	Cleavage	1
stu-miR5303b	PGSC0003DMT400042168	2.5	-1	1	24	2574	2597	UUUUGGAGAAUCCGACACGCACCC	GAGUGCGUGUUGGAUCCUCCAAAA	Cleavage	1
stu-miR5303b	PGSC0003DMT400062450	2.5	-1	1	24	351	374	UUUUGGAGAAUCCGACACGCACCC	AAGUGCGUGUUGGAUCCUCCAAAA	Cleavage	1
stu-miR5303b	PGSC0003DMT400062451	2.5	-1	1	24	351	374	UUUUGGAGAAUCCGACACGCACCC	AAGUGCGUGUUGGAUCCUCCAAAA	Cleavage	1
stu-miR5303b	PGSC0003DMT400078989	2.5	-1	1	24	1461	1484	UUUUGGAGAAUCCGACACGCACCC	ACGUAUGUGUCGGAUUCUUCAAAA	Cleavage	1
stu-miR5303b	PGSC0003DMT400054919	2.5	-1	1	24	295	318	UUUUGGAGAAUCCGACACGCACCC	ACCCGUGUGUCGGAUUCUUCAAAA	Cleavage	1
stu-miR5303b	PGSC0003DMT400054922	2.5	-1	1	24	295	318	UUUUGGAGAAUCCGACACGCACCC	ACCCGUGUGUCGGAUUCUUCAAAA	Cleavage	1
stu-miR5303b	PGSC0003DMT400062572	2.5	-1	1	24	106	129	UUUUGGAGAAUCCGACACGCACCC	GAGUGCGUGCCGGAUACUCCAAAA	Cleavage	1
stu-miR5303b	PGSC0003DMT400004065	2.5	-1	1	24	1724	1747	UUUUGGAGAAUCCGACACGCACCC	GAGCGCGUGUUGGAUCCUCCAAAA	Cleavage	1
stu-miR5303b	PGSC0003DMT400017034	2.5	-1	1	24	652	675	UUUUGGAGAAUCCGACACGCACCC	GUACCCGUGUCGGAUUCUCUAAAG	Cleavage	1
stu-miR5303b	PGSC0003DMT400026391	2.5	-1	1	24	540	563	UUUUGGAGAAUCCGACACGCACCC	GCACCCGUGUUGGAUUCUCCGAAA	Cleavage	1
stu-miR5303b	PGSC0003DMT400032304	2.5	-1	1	24	779	802	UUUUGGAGAAUCCGACACGCACCC	CUGUAUGUGUCGGAUCCUCCAAAA	Cleavage	1
stu-miR5303c	PGSC0003DMT400047660	2.5	-1	1	24	1657	1680	UUUUGGAGAAUCCGACACGCACCC	GGGUGCGUGUUGGAUUUUCCAAAA	Cleavage	1
stu-miR5303c	PGSC0003DMT400061191	2.5	-1	1	24	755	778	UUUUGGAGAAUCCGACACGCACCC	GGGUGCGUGUUGGAUUCGCCAAAA	Cleavage	1
stu-miR5303c	PGSC0003DMT400039624	2.5	-1	1	24	654	677	UUUUGGAGAAUCCGACACGCACCC	GGGUGUGUGUCGGAUACUCCAAAA	Cleavage	1
stu-miR5303c	PGSC0003DMT400061192	2.5	-1	1	24	884	907	UUUUGGAGAAUCCGACACGCACCC	GGGUGCGUGUUGGAUUCGCCAAAA	Cleavage	1
stu-miR5303c	PGSC0003DMT400040210	2.5	-1	1	24	983	1006	UUUUGGAGAAUCCGACACGCACCC	GGGUGCAUGUCGGAUUCUCUAAAA	Cleavage	1
stu-miR5303c	PGSC0003DMT400033728	2.5	-1	1	24	42	65	UUUUGGAGAAUCCGACACGCACCC	GGGUGCUUGUCGGAUUCUCUAAAA	Cleavage	1
stu-miR5303c	PGSC0003DMT400066804	2.5	-1	1	24	1014	1037	UUUUGGAGAAUCCGACACGCACCC	AGGUGUGUGUCGGAUCCUCCAAAA	Cleavage	1
stu-miR5303c	PGSC0003DMT400066805	2.5	-1	1	24	1127	1150	UUUUGGAGAAUCCGACACGCACCC	AGGUGUGUGUCGGAUCCUCCAAAA	Cleavage	1
stu-miR5303c	PGSC0003DMT400002783	2.5	-1	1	24	562	585	UUUUGGAGAAUCCGACACGCACCC	GGGUGCGUGGCGGAUUCGCCAAAA	Cleavage	1
stu-miR5303c	PGSC0003DMT400042166	2.5	-1	1	24	763	786	UUUUGGAGAAUCCGACACGCACCC	GAGUGCGUGUUGGAUCCUCCAAAA	Cleavage	1
stu-miR5303c	PGSC0003DMT400009028	2.5	-1	1	24	58	81	UUUUGGAGAAUCCGACACGCACCC	GGGCGCGUGUUGGAUCCUCCAAAA	Cleavage	1
stu-miR5303c	PGSC0003DMT400006943	2.5	-1	1	24	1679	1702	UUUUGGAGAAUCCGACACGCACCC	GGAUGUGUGUCAGAUUCUCCAAAA	Cleavage	2
stu-miR5303c	PGSC0003DMT400006943	2.5	-1	1	24	1558	1580	UUUUGGAGAAUCCGACACGCACCC	GGG-GUGUGUCGGAUCCUCCAAAA	Cleavage	2
stu-miR5303c	PGSC0003DMT400042167	2.5	-1	1	24	2163	2186	UUUUGGAGAAUCCGACACGCACCC	GAGUGCGUGUUGGAUCCUCCAAAA	Cleavage	1
stu-miR5303c	PGSC0003DMT400042168	2.5	-1	1	24	2574	2597	UUUUGGAGAAUCCGACACGCACCC	GAGUGCGUGUUGGAUCCUCCAAAA	Cleavage	1
stu-miR5303c	PGSC0003DMT400062450	2.5	-1	1	24	351	374	UUUUGGAGAAUCCGACACGCACCC	AAGUGCGUGUUGGAUCCUCCAAAA	Cleavage	1
stu-miR5303c	PGSC0003DMT400062451	2.5	-1	1	24	351	374	UUUUGGAGAAUCCGACACGCACCC	AAGUGCGUGUUGGAUCCUCCAAAA	Cleavage	1
stu-miR5303c	PGSC0003DMT400078989	2.5	-1	1	24	1461	1484	UUUUGGAGAAUCCGACACGCACCC	ACGUAUGUGUCGGAUUCUUCAAAA	Cleavage	1
stu-miR5303c	PGSC0003DMT400054919	2.5	-1	1	24	295	318	UUUUGGAGAAUCCGACACGCACCC	ACCCGUGUGUCGGAUUCUUCAAAA	Cleavage	1
stu-miR5303c	PGSC0003DMT400054922	2.5	-1	1	24	295	318	UUUUGGAGAAUCCGACACGCACCC	ACCCGUGUGUCGGAUUCUUCAAAA	Cleavage	1
stu-miR5303c	PGSC0003DMT400062572	2.5	-1	1	24	106	129	UUUUGGAGAAUCCGACACGCACCC	GAGUGCGUGCCGGAUACUCCAAAA	Cleavage	1
stu-miR5303c	PGSC0003DMT400004065	2.5	-1	1	24	1724	1747	UUUUGGAGAAUCCGACACGCACCC	GAGCGCGUGUUGGAUCCUCCAAAA	Cleavage	1
stu-miR5303c	PGSC0003DMT400017034	2.5	-1	1	24	652	675	UUUUGGAGAAUCCGACACGCACCC	GUACCCGUGUCGGAUUCUCUAAAG	Cleavage	1
stu-miR5303c	PGSC0003DMT400026391	2.5	-1	1	24	540	563	UUUUGGAGAAUCCGACACGCACCC	GCACCCGUGUUGGAUUCUCCGAAA	Cleavage	1
stu-miR5303c	PGSC0003DMT400032304	2.5	-1	1	24	779	802	UUUUGGAGAAUCCGACACGCACCC	CUGUAUGUGUCGGAUCCUCCAAAA	Cleavage	1
stu-miR5303d	PGSC0003DMT400047660	2.5	-1	1	24	1657	1680	UUUUGGAGAAUCCGACACGCACCC	GGGUGCGUGUUGGAUUUUCCAAAA	Cleavage	1
stu-miR5303d	PGSC0003DMT400061191	2.5	-1	1	24	755	778	UUUUGGAGAAUCCGACACGCACCC	GGGUGCGUGUUGGAUUCGCCAAAA	Cleavage	1
stu-miR5303d	PGSC0003DMT400039624	2.5	-1	1	24	654	677	UUUUGGAGAAUCCGACACGCACCC	GGGUGUGUGUCGGAUACUCCAAAA	Cleavage	1
stu-miR5303d	PGSC0003DMT400061192	2.5	-1	1	24	884	907	UUUUGGAGAAUCCGACACGCACCC	GGGUGCGUGUUGGAUUCGCCAAAA	Cleavage	1
stu-miR5303d	PGSC0003DMT400040210	2.5	-1	1	24	983	1006	UUUUGGAGAAUCCGACACGCACCC	GGGUGCAUGUCGGAUUCUCUAAAA	Cleavage	1
stu-miR5303d	PGSC0003DMT400033728	2.5	-1	1	24	42	65	UUUUGGAGAAUCCGACACGCACCC	GGGUGCUUGUCGGAUUCUCUAAAA	Cleavage	1
stu-miR5303d	PGSC0003DMT400066804	2.5	-1	1	24	1014	1037	UUUUGGAGAAUCCGACACGCACCC	AGGUGUGUGUCGGAUCCUCCAAAA	Cleavage	1
stu-miR5303d	PGSC0003DMT400066805	2.5	-1	1	24	1127	1150	UUUUGGAGAAUCCGACACGCACCC	AGGUGUGUGUCGGAUCCUCCAAAA	Cleavage	1
stu-miR5303d	PGSC0003DMT400002783	2.5	-1	1	24	562	585	UUUUGGAGAAUCCGACACGCACCC	GGGUGCGUGGCGGAUUCGCCAAAA	Cleavage	1
stu-miR5303d	PGSC0003DMT400042166	2.5	-1	1	24	763	786	UUUUGGAGAAUCCGACACGCACCC	GAGUGCGUGUUGGAUCCUCCAAAA	Cleavage	1
stu-miR5303d	PGSC0003DMT400009028	2.5	-1	1	24	58	81	UUUUGGAGAAUCCGACACGCACCC	GGGCGCGUGUUGGAUCCUCCAAAA	Cleavage	1
stu-miR5303d	PGSC0003DMT400006943	2.5	-1	1	24	1679	1702	UUUUGGAGAAUCCGACACGCACCC	GGAUGUGUGUCAGAUUCUCCAAAA	Cleavage	2
stu-miR5303d	PGSC0003DMT400006943	2.5	-1	1	24	1558	1580	UUUUGGAGAAUCCGACACGCACCC	GGG-GUGUGUCGGAUCCUCCAAAA	Cleavage	2
stu-miR5303d	PGSC0003DMT400042167	2.5	-1	1	24	2163	2186	UUUUGGAGAAUCCGACACGCACCC	GAGUGCGUGUUGGAUCCUCCAAAA	Cleavage	1
stu-miR5303d	PGSC0003DMT400042168	2.5	-1	1	24	2574	2597	UUUUGGAGAAUCCGACACGCACCC	GAGUGCGUGUUGGAUCCUCCAAAA	Cleavage	1
stu-miR5303d	PGSC0003DMT400062450	2.5	-1	1	24	351	374	UUUUGGAGAAUCCGACACGCACCC	AAGUGCGUGUUGGAUCCUCCAAAA	Cleavage	1
stu-miR5303d	PGSC0003DMT400062451	2.5	-1	1	24	351	374	UUUUGGAGAAUCCGACACGCACCC	AAGUGCGUGUUGGAUCCUCCAAAA	Cleavage	1
stu-miR5303d	PGSC0003DMT400078989	2.5	-1	1	24	1461	1484	UUUUGGAGAAUCCGACACGCACCC	ACGUAUGUGUCGGAUUCUUCAAAA	Cleavage	1
stu-miR5303d	PGSC0003DMT400054919	2.5	-1	1	24	295	318	UUUUGGAGAAUCCGACACGCACCC	ACCCGUGUGUCGGAUUCUUCAAAA	Cleavage	1
stu-miR5303d	PGSC0003DMT400054922	2.5	-1	1	24	295	318	UUUUGGAGAAUCCGACACGCACCC	ACCCGUGUGUCGGAUUCUUCAAAA	Cleavage	1
stu-miR5303d	PGSC0003DMT400062572	2.5	-1	1	24	106	129	UUUUGGAGAAUCCGACACGCACCC	GAGUGCGUGCCGGAUACUCCAAAA	Cleavage	1
stu-miR5303d	PGSC0003DMT400004065	2.5	-1	1	24	1724	1747	UUUUGGAGAAUCCGACACGCACCC	GAGCGCGUGUUGGAUCCUCCAAAA	Cleavage	1
stu-miR5303d	PGSC0003DMT400017034	2.5	-1	1	24	652	675	UUUUGGAGAAUCCGACACGCACCC	GUACCCGUGUCGGAUUCUCUAAAG	Cleavage	1
stu-miR5303d	PGSC0003DMT400026391	2.5	-1	1	24	540	563	UUUUGGAGAAUCCGACACGCACCC	GCACCCGUGUUGGAUUCUCCGAAA	Cleavage	1
stu-miR5303d	PGSC0003DMT400032304	2.5	-1	1	24	779	802	UUUUGGAGAAUCCGACACGCACCC	CUGUAUGUGUCGGAUCCUCCAAAA	Cleavage	1
stu-miR5303e	PGSC0003DMT400023174	2.5	-1	1	24	363	386	UUUUGGAGAAUCUGACACGGGUGU	ACACCCGUGUUGGAUUCUCCAAAA	Cleavage	1
stu-miR5303e	PGSC0003DMT400024314	2.5	-1	1	24	125	148	UUUUGGAGAAUCUGACACGGGUGU	ACACUCGUGUUGGAUUCUCCAAAA	Cleavage	1
stu-miR5303e	PGSC0003DMT400048288	2.5	-1	1	24	577	600	UUUUGGAGAAUCUGACACGGGUGU	GCACCUGUGUCAGAUUCUUCAAAA	Cleavage	1
stu-miR5303e	PGSC0003DMT400073016	2.5	-1	1	24	416	439	UUUUGGAGAAUCUGACACGGGUGU	AUACUCGUGUCAGAUUUUCCAAAC	Cleavage	1
stu-miR5303e	PGSC0003DMT400054374	2.5	-1	1	24	886	909	UUUUGGAGAAUCUGACACGGGUGU	GCACCCGUCUCGGAUUCUCCAAAA	Cleavage	1
stu-miR5303e	PGSC0003DMT400043345	2.5	-1	1	24	264	287	UUUUGGAGAAUCUGACACGGGUGU	GCACCCGUGUGGGAUUCUCCAAAA	Cleavage	1
stu-miR5303e	PGSC0003DMT400067958	2.5	-1	1	24	405	428	UUUUGGAGAAUCUGACACGGGUGU	GCACCUGUGUCAGAUCCUCCAAAA	Cleavage	1
stu-miR5303e	PGSC0003DMT400024144	2.5	-1	1	24	550	573	UUUUGGAGAAUCUGACACGGGUGU	GCACCCGCGUCGGAUUCUCCAAAA	Cleavage	1
stu-miR5303e	PGSC0003DMT400030589	2.5	-1	1	24	1112	1135	UUUUGGAGAAUCUGACACGGGUGU	GCACUCAUGUCGGAUUCUCCAAAA	Cleavage	1
stu-miR5303e	PGSC0003DMT400030588	2.5	-1	1	24	1338	1361	UUUUGGAGAAUCUGACACGGGUGU	GCACUCAUGUCGGAUUCUCCAAAA	Cleavage	1
stu-miR5303e	PGSC0003DMT400081947	2.5	-1	1	24	1738	1761	UUUUGGAGAAUCUGACACGGGUGU	GCAUCCGUGUUAGAUCCUCCAAAA	Cleavage	1
stu-miR5303e	PGSC0003DMT400034999	2.5	-1	1	24	3289	3312	UUUUGGAGAAUCUGACACGGGUGU	GUACCUGUGUCAGAUCCUCCAAAA	Cleavage	1
stu-miR5303e	PGSC0003DMT400081943	2.5	-1	1	24	916	939	UUUUGGAGAAUCUGACACGGGUGU	GCACUCAUGUCAGAUCCUCCAAAA	Cleavage	2
stu-miR5303e	PGSC0003DMT400058308	2.5	-1	1	24	309	332	UUUUGGAGAAUCUGACACGGGUGU	GCACCCUUGUCAGAUCCUCCAAAA	Cleavage	1
stu-miR5303e	PGSC0003DMT400018952	2.5	-1	1	24	900	923	UUUUGGAGAAUCUGACACGGGUGU	GUACCCGUAUCAGAUCCUCCAAAA	Cleavage	1
stu-miR5303e	PGSC0003DMT400018951	2.5	-1	1	24	1259	1282	UUUUGGAGAAUCUGACACGGGUGU	GUACCCGUAUCAGAUCCUCCAAAA	Cleavage	1
stu-miR5303e	PGSC0003DMT400044198	2.5	-1	1	24	3789	3812	UUUUGGAGAAUCUGACACGGGUGU	GCAUCAGUGUCAGAUCCUCCAAAA	Cleavage	1
stu-miR5303e	PGSC0003DMT400017554	2.5	-1	1	24	854	877	UUUUGGAGAAUCUGACACGGGUGU	GGACGUGUGUCGGAUUCUCCAAAA	Cleavage	1
stu-miR5303e	PGSC0003DMT400017552	2.5	-1	1	24	1454	1477	UUUUGGAGAAUCUGACACGGGUGU	GGACGUGUGUCGGAUUCUCCAAAA	Cleavage	1
stu-miR5303e	PGSC0003DMT400034695	2.5	-1	1	24	195	218	UUUUGGAGAAUCUGACACGGGUGU	UUUCCUGUGUCAGAUCCUCCAAAA	Cleavage	1
stu-miR5303e	PGSC0003DMT400068230	2.5	-1	1	24	863	888	UUUUGGAGAAUCUGACACGGG--UGU	ACGGGUGUGUGUCGGAUUCUCCAAAA	Cleavage	1
stu-miR5303e	PGSC0003DMT400046793	2.5	-1	1	24	1220	1243	UUUUGGAGAAUCUGACACGGGUGU	AGGUGCGUGUUGGAUUCUCCAAAA	Cleavage	1
stu-miR5303e	PGSC0003DMT400044863	2.5	-1	1	24	1570	1593	UUUUGGAGAAUCUGACACGGGUGU	AUGUACGUGUUAGAUACUCCAAAA	Cleavage	1
stu-miR5303e	PGSC0003DMT400046794	2.5	-1	1	24	1216	1239	UUUUGGAGAAUCUGACACGGGUGU	AGGUGCGUGUUGGAUUCUCCAAAA	Cleavage	1
stu-miR5303e	PGSC0003DMT400044868	2.5	-1	1	24	1737	1760	UUUUGGAGAAUCUGACACGGGUGU	AUGUACGUGUUAGAUACUCCAAAA	Cleavage	1
stu-miR5303e	PGSC0003DMT400044864	2.5	-1	1	24	1744	1767	UUUUGGAGAAUCUGACACGGGUGU	AUGUACGUGUUAGAUACUCCAAAA	Cleavage	1
stu-miR5303e	PGSC0003DMT400044869	2.5	-1	1	24	2231	2254	UUUUGGAGAAUCUGACACGGGUGU	AUGUACGUGUUAGAUACUCCAAAA	Cleavage	1
stu-miR5303f	PGSC0003DMT400006972	2.5	-1	1	24	845	868	AUUUUUGGAGAAUCUGACACGGGU	AUUCGUGUCGGAUUCUCCAGAAAU	Cleavage	2
stu-miR5303f	PGSC0003DMT400062212	2.5	-1	1	24	281	304	AUUUUUGGAGAAUCUGACACGGGU	ACCCGUGUCGGAUCCUCCAAAAAU	Translation	1
stu-miR5303f	PGSC0003DMT400029994	2.5	-1	1	24	2260	2283	AUUUUUGGAGAAUCUGACACGGGU	ACCCGUGUCGGAUUCUCCCAAAAU	Cleavage	1
stu-miR5303f	PGSC0003DMT400036876	2.5	-1	1	24	1023	1046	AUUUUUGGAGAAUCUGACACGGGU	ACCCAUGUCGGAUUCUUCAAAAAU	Cleavage	1
stu-miR5303f	PGSC0003DMT400081947	2.5	-1	1	24	1740	1763	AUUUUUGGAGAAUCUGACACGGGU	AUCCGUGUUAGAUCCUCCAAAAAU	Translation	1
stu-miR5303f	PGSC0003DMT400018952	2.5	-1	1	24	902	925	AUUUUUGGAGAAUCUGACACGGGU	ACCCGUAUCAGAUCCUCCAAAAAU	Translation	1
stu-miR5303f	PGSC0003DMT400076964	2.5	-1	1	24	259	282	AUUUUUGGAGAAUCUGACACGGGU	ACCCGUGUCACAUCCUCCAAAAAU	Translation	1
stu-miR5303f	PGSC0003DMT400018951	2.5	-1	1	24	1261	1284	AUUUUUGGAGAAUCUGACACGGGU	ACCCGUAUCAGAUCCUCCAAAAAU	Translation	1
stu-miR5303f	PGSC0003DMT400038441	2.5	-1	1	24	1493	1516	AUUUUUGGAGAAUCUGACACGGGU	AUGCGUGUCGGAUUCUCCAAAAGU	Cleavage	1
stu-miR5303f	PGSC0003DMT400038443	2.5	-1	1	24	1493	1516	AUUUUUGGAGAAUCUGACACGGGU	AUGCGUGUCGGAUUCUCCAAAAGU	Cleavage	1
stu-miR5303f	PGSC0003DMT400006943	2.5	-1	1	24	1559	1582	AUUUUUGGAGAAUCUGACACGGGU	GGGUGUGUCGGAUCCUCCAAAAAU	Translation	2
stu-miR5303f	PGSC0003DMT400040560	2.5	-1	1	24	436	459	AUUUUUGGAGAAUCUGACACGGGU	GCUUGUGUCAGAUUCUCCAAAAUA	Cleavage	1
stu-miR5303f	PGSC0003DMT400038444	2.5	-1	1	24	1493	1516	AUUUUUGGAGAAUCUGACACGGGU	AUGCGUGUCGGAUUCUCCAAAAGU	Cleavage	1
stu-miR5303f	PGSC0003DMT400038442	2.5	-1	1	24	1493	1516	AUUUUUGGAGAAUCUGACACGGGU	AUGCGUGUCGGAUUCUCCAAAAGU	Cleavage	1
stu-miR5303f	PGSC0003DMT400038440	2.5	-1	1	24	1493	1516	AUUUUUGGAGAAUCUGACACGGGU	AUGCGUGUCGGAUUCUCCAAAAGU	Cleavage	1
stu-miR5303f	PGSC0003DMT400049692	2.5	-1	1	24	140	167	AUUUUUGGAGAAUCUGACACG----GGU	ACUGGUGCGUGUCGGAUUCUCCAAAAGU	Cleavage	3
stu-miR5303f	PGSC0003DMT400049692	2.5	-1	1	24	1145	1172	AUUUUUGGAGAAUCUGACACG----GGU	ACUGGUGCGUGUCGGAUUCUCCAAAAGU	Cleavage	3
stu-miR5303f	PGSC0003DMT400049692	2.5	-1	1	24	2150	2177	AUUUUUGGAGAAUCUGACACG----GGU	ACUGGUGCGUGUCGGAUUCUCCAAAAGU	Cleavage	3
stu-miR5303f	PGSC0003DMT400064454	2.5	-1	1	24	1392	1415	AUUUUUGGAGAAUCUGACACGGGU	AUGUGUGUUAGAUUUUCCAAAAAU	Translation	1
stu-miR5303f	PGSC0003DMT400039941	2.5	-1	1	24	1367	1390	AUUUUUGGAGAAUCUGACACGGGU	GUGCGUGUCGGAUUCUCCAAAAGU	Cleavage	1
stu-miR5303f	PGSC0003DMT400071727	2.5	-1	1	24	885	908	AUUUUUGGAGAAUCUGACACGGGU	GUGCGUGUCGGAUUCUCCAAAAGU	Cleavage	1
stu-miR5303f	PGSC0003DMT400015423	2.5	-1	1	24	1497	1520	AUUUUUGGAGAAUCUGACACGGGU	GUGCGUGUCGGAUUCUCCAAAAGU	Cleavage	1
stu-miR5303f	PGSC0003DMT400095115	2.5	-1	1	24	138	162	AUUUUUGGAGAAUCUGACAC-GGGU	ACCUAGUGCCAGAUUUUCCAAAAAU	Translation	1
stu-miR5303f	PGSC0003DMT400058308	2.5	-1	1	24	311	334	AUUUUUGGAGAAUCUGACACGGGU	ACCCUUGUCAGAUCCUCCAAAAAC	Translation	1
stu-miR5303f	PGSC0003DMT400068230	2.5	-1	1	24	867	890	AUUUUUGGAGAAUCUGACACGGGU	GUGUGUGUCGGAUUCUCCAAAAGU	Cleavage	1
stu-miR5303f	PGSC0003DMT400058343	2.5	-1	1	24	1013	1036	AUUUUUGGAGAAUCUGACACGGGU	AUGCGUGUCUGAUUCUCCAAAAGU	Cleavage	1
stu-miR5303f	PGSC0003DMT400079970	2.5	-1	1	24	217	242	AUUUUUGGAGAAUCUGACACG--GGU	UCCAAUGGGUCAGAUUCUCCAAAAGU	Cleavage	1
stu-miR5303f	PGSC0003DMT400037298	2.5	-1	1	24	657	680	AUUUUUGGAGAAUCUGACACGGGU	AAUGCAGUCAGAUUUUCCAAAAAU	Translation	1
stu-miR5303f	PGSC0003DMT400078452	2.5	-1	1	24	1204	1227	AUUUUUGGAGAAUCUGACACGGGU	ACGUGUGUCUGAUCCUCCAAAAAU	Translation	1
stu-miR5303f	PGSC0003DMT400037297	2.5	-1	1	24	788	811	AUUUUUGGAGAAUCUGACACGGGU	AAUGCAGUCAGAUUUUCCAAAAAU	Translation	1
stu-miR5303g	PGSC0003DMT400035688	2.5	-1	1	24	778	800	AUAUUUUUGAAGAGUCUGAGCAAC	ACUG-UCAGACUCUUCAAAAGUAG	Cleavage	2
stu-miR5303g	PGSC0003DMT400028291	2.5	-1	1	24	61	84	AUAUUUUUGAAGAGUCUGAGCAAC	GUUGCUCGGACUCUUCAAAAAUGU	Cleavage	1
stu-miR5303g	PGSC0003DMT400042226	2.5	-1	1	24	704	727	AUAUUUUUGAAGAGUCUGAGCAAC	GUUGCUCGGACUCUUCAAAAAUGU	Cleavage	1
stu-miR5303g	PGSC0003DMT400028931	2.5	-1	1	24	767	790	AUAUUUUUGAAGAGUCUGAGCAAC	GUUGCUCGGACUCUUCAAAAAUGU	Cleavage	1
stu-miR5303g	PGSC0003DMT400060162	2.5	-1	1	24	226	249	AUAUUUUUGAAGAGUCUGAGCAAC	GUUGCUCGGACUCUUCAAAAAUGU	Cleavage	1
stu-miR5303g	PGSC0003DMT400042166	2.5	-1	1	24	735	758	AUAUUUUUGAAGAGUCUGAGCAAC	GUUGCUCGGACUCUUCAAAAAUGU	Cleavage	1
stu-miR5303g	PGSC0003DMT400010019	2.5	-1	1	24	764	787	AUAUUUUUGAAGAGUCUGAGCAAC	GUUGCUCGGACUCUUCAAAAAUGU	Cleavage	1
stu-miR5303g	PGSC0003DMT400056644	2.5	-1	1	24	1327	1350	AUAUUUUUGAAGAGUCUGAGCAAC	GUUGCUCGGACUCUUCAAAAAUGU	Cleavage	1
stu-miR5303g	PGSC0003DMT400013179	2.5	-1	1	24	1508	1531	AUAUUUUUGAAGAGUCUGAGCAAC	GUUGCUCGGACUCUUCAAAAAUGU	Cleavage	1
stu-miR5303g	PGSC0003DMT400013180	2.5	-1	1	24	1585	1608	AUAUUUUUGAAGAGUCUGAGCAAC	GUUGCUCGGACUCUUCAAAAAUGU	Cleavage	1
stu-miR5303g	PGSC0003DMT400020439	2.5	-1	1	24	55	78	AUAUUUUUGAAGAGUCUGAGCAAC	GUUGCUCGGACUCUUCAAAAAUGU	Cleavage	1
stu-miR5303g	PGSC0003DMT400034565	2.5	-1	1	24	1521	1544	AUAUUUUUGAAGAGUCUGAGCAAC	GUUGCUCGGACUCUUCAGAAAUAU	Cleavage	1
stu-miR5303g	PGSC0003DMT400009950	2.5	-1	1	24	855	878	AUAUUUUUGAAGAGUCUGAGCAAC	GUUGCUCGGACUCUUCAAAAAUGU	Cleavage	2
stu-miR5303g	PGSC0003DMT400009950	2.5	-1	1	24	1782	1805	AUAUUUUUGAAGAGUCUGAGCAAC	GUUGCUCGGACUCUUCAAAAACAU	Cleavage	2
stu-miR5303g	PGSC0003DMT400003950	2.5	-1	1	24	2516	2539	AUAUUUUUGAAGAGUCUGAGCAAC	GUUGCUCGGACUCUUCAAAAAUGU	Cleavage	1
stu-miR5303g	PGSC0003DMT400015208	2.5	-1	1	24	1585	1608	AUAUUUUUGAAGAGUCUGAGCAAC	GUUGCUCGGACUCUUCAAAAAUGU	Cleavage	1
stu-miR5303g	PGSC0003DMT400003150	2.5	-1	1	24	915	938	AUAUUUUUGAAGAGUCUGAGCAAC	GUUGCUCGGACUCUUCAAAAAUGU	Cleavage	1
stu-miR5303g	PGSC0003DMT400010020	2.5	-1	1	24	2292	2315	AUAUUUUUGAAGAGUCUGAGCAAC	GUUGCUCGGACUCUUCAAAAAUGU	Cleavage	1
stu-miR5303g	PGSC0003DMT400080290	2.5	-1	1	24	2848	2871	AUAUUUUUGAAGAGUCUGAGCAAC	GUUGCUCGGACUCUUCAAAAAUGU	Cleavage	1
stu-miR5303g	PGSC0003DMT400045469	2.5	-1	1	24	2022	2045	AUAUUUUUGAAGAGUCUGAGCAAC	GUUGCUCGGACUCUUCAAAAAUGU	Cleavage	1
stu-miR5303g	PGSC0003DMT400003146	2.5	-1	1	24	915	938	AUAUUUUUGAAGAGUCUGAGCAAC	GUUGCUCGGACUCUUCAAAAAUGU	Cleavage	1
stu-miR5303g	PGSC0003DMT400042167	2.5	-1	1	24	2135	2158	AUAUUUUUGAAGAGUCUGAGCAAC	GUUGCUCGGACUCUUCAAAAAUGU	Cleavage	1
stu-miR5303g	PGSC0003DMT400015209	2.5	-1	1	24	2163	2186	AUAUUUUUGAAGAGUCUGAGCAAC	GUUGCUCGGACUCUUCAAAAAUGU	Cleavage	1
stu-miR5303g	PGSC0003DMT400009948	2.5	-1	1	24	1840	1863	AUAUUUUUGAAGAGUCUGAGCAAC	GUUGCUCGGACUCUUCAAAAAUGU	Cleavage	2
stu-miR5303g	PGSC0003DMT400009948	2.5	-1	1	24	2526	2549	AUAUUUUUGAAGAGUCUGAGCAAC	GUUGCUCGGACUCUUCAAAAACAU	Cleavage	2
stu-miR5303g	PGSC0003DMT400009947	2.5	-1	1	24	1840	1863	AUAUUUUUGAAGAGUCUGAGCAAC	GUUGCUCGGACUCUUCAAAAAUGU	Cleavage	1
stu-miR5303g	PGSC0003DMT400080154	2.5	-1	1	24	570	593	AUAUUUUUGAAGAGUCUGAGCAAC	GUUGCUCGGACUCUUCAAAAGUAU	Cleavage	2
stu-miR5303g	PGSC0003DMT400080154	2.5	-1	1	24	1235	1258	AUAUUUUUGAAGAGUCUGAGCAAC	GUUGCUCGGACUCUUCAAAAGUAU	Cleavage	2
stu-miR5303g	PGSC0003DMT400042168	2.5	-1	1	24	2546	2569	AUAUUUUUGAAGAGUCUGAGCAAC	GUUGCUCGGACUCUUCAAAAAUGU	Cleavage	1
stu-miR5303g	PGSC0003DMT400006972	2.5	-1	1	24	344	367	AUAUUUUUGAAGAGUCUGAGCAAC	GUUGUUCGGACUCUUCAAAAAUGU	Cleavage	1
stu-miR5303g	PGSC0003DMT400027523	2.5	-1	1	24	1330	1353	AUAUUUUUGAAGAGUCUGAGCAAC	GUUGUUCGGACUCUUCAAAAAUGU	Cleavage	1
stu-miR5303g	PGSC0003DMT400043255	2.5	-1	1	24	2152	2175	AUAUUUUUGAAGAGUCUGAGCAAC	GUUGUUCGGACUCUUCAAAAAUGU	Cleavage	1
stu-miR5303g	PGSC0003DMT400033366	2.5	-1	1	24	2244	2267	AUAUUUUUGAAGAGUCUGAGCAAC	GUUGUUCGGACUCUUCAAAAAUGU	Cleavage	1
stu-miR5303g	PGSC0003DMT400082338	2.5	-1	1	24	634	657	AUAUUUUUGAAGAGUCUGAGCAAC	GUUGCUCGGACUCUUCAAAAAUUU	Cleavage	1
stu-miR5303g	PGSC0003DMT400069768	2.5	-1	1	24	691	714	AUAUUUUUGAAGAGUCUGAGCAAC	GUUGCUCUGACUCUUCAAAAAUGU	Cleavage	1
stu-miR5303g	PGSC0003DMT400069767	2.5	-1	1	24	805	828	AUAUUUUUGAAGAGUCUGAGCAAC	GUUGCUCUGACUCUUCAAAAAUGU	Cleavage	1
stu-miR5303g	PGSC0003DMT400051906	2.5	-1	1	24	1090	1113	AUAUUUUUGAAGAGUCUGAGCAAC	GUUGCUCUGACUCUUCAAAAAUGU	Cleavage	1
stu-miR5303g	PGSC0003DMT400069765	2.5	-1	1	24	1434	1457	AUAUUUUUGAAGAGUCUGAGCAAC	GUUGCUCUGACUCUUCAAAAAUGU	Cleavage	1
stu-miR5303g	PGSC0003DMT400058685	2.5	-1	1	24	924	947	AUAUUUUUGAAGAGUCUGAGCAAC	GUUGCUCGGACUCUUCAAACAUAU	Cleavage	1
stu-miR5303g	PGSC0003DMT400078437	2.5	-1	1	24	2138	2161	AUAUUUUUGAAGAGUCUGAGCAAC	GUUGCUCCGACUCUUCGAAAAUAU	Cleavage	1
stu-miR5303g	PGSC0003DMT400078438	2.5	-1	1	24	2216	2239	AUAUUUUUGAAGAGUCUGAGCAAC	GUUGCUCCGACUCUUCGAAAAUAU	Cleavage	1
stu-miR5303g	PGSC0003DMT400058697	2.5	-1	1	24	1925	1948	AUAUUUUUGAAGAGUCUGAGCAAC	GUUGCUCGGACUCUUCAAACAUAU	Cleavage	1
stu-miR5303g	PGSC0003DMT400072513	2.5	-1	1	24	3025	3048	AUAUUUUUGAAGAGUCUGAGCAAC	GUUGCUCGGACUCUCCAAAAAUAU	Translation	1
stu-miR5303g	PGSC0003DMT400072510	2.5	-1	1	24	3078	3101	AUAUUUUUGAAGAGUCUGAGCAAC	GUUGCUCGGACUCUCCAAAAAUAU	Translation	1
stu-miR5303g	PGSC0003DMT400015374	2.5	-1	1	24	59	82	AUAUUUUUGAAGAGUCUGAGCAAC	GUUGUUCGGACUGUUCAAAAAUAU	Cleavage	1
stu-miR5303g	PGSC0003DMT400015371	2.5	-1	1	24	59	82	AUAUUUUUGAAGAGUCUGAGCAAC	GUUGUUCGGACUGUUCAAAAAUAU	Cleavage	1
stu-miR5303g	PGSC0003DMT400008534	2.5	-1	1	24	476	499	AUAUUUUUGAAGAGUCUGAGCAAC	GCUGCUCGGACUCUUCAAAAAUGU	Cleavage	1
stu-miR5303g	PGSC0003DMT400061191	2.5	-1	1	24	727	750	AUAUUUUUGAAGAGUCUGAGCAAC	GUUCCUCGGACUCUUCAAAAAUGU	Cleavage	1
stu-miR5303g	PGSC0003DMT400061192	2.5	-1	1	24	856	879	AUAUUUUUGAAGAGUCUGAGCAAC	GUUCCUCGGACUCUUCAAAAAUGU	Cleavage	1
stu-miR5303g	PGSC0003DMT400037298	2.5	-1	1	24	969	992	AUAUUUUUGAAGAGUCUGAGCAAC	GUUACUCAGGCUCUUCAAAAAUGU	Cleavage	1
stu-miR5303g	PGSC0003DMT400037297	2.5	-1	1	24	1100	1123	AUAUUUUUGAAGAGUCUGAGCAAC	GUUACUCAGGCUCUUCAAAAAUGU	Cleavage	1
stu-miR5303g	PGSC0003DMT400050395	2.5	-1	1	24	1508	1531	AUAUUUUUGAAGAGUCUGAGCAAC	GCUGCUCGGACUCUUCAAAAAUGU	Cleavage	1
stu-miR5303g	PGSC0003DMT400001195	2.5	-1	1	24	2747	2770	AUAUUUUUGAAGAGUCUGAGCAAC	GUUUCUCGGACUCUUCAAAAAUGU	Cleavage	1
stu-miR5303g	PGSC0003DMT400001194	2.5	-1	1	24	2850	2873	AUAUUUUUGAAGAGUCUGAGCAAC	GUUUCUCGGACUCUUCAAAAAUGU	Cleavage	1
stu-miR5303g	PGSC0003DMT400081848	2.5	-1	1	24	803	826	AUAUUUUUGAAGAGUCUGAGCAAC	ACUGCUCGGACUCUUCAAAAAUGU	Cleavage	1
stu-miR5303g	PGSC0003DMT400007783	2.5	-1	1	24	1187	1210	AUAUUUUUGAAGAGUCUGAGCAAC	GUUGGUCAGACUCUUCAAAAAUGA	Cleavage	1
stu-miR5303h	PGSC0003DMT400060448	2.5	-1	1	24	2044	2067	AACAUUUUUGAAGAGUCUGAGCAA	UUGCUCGGACUCUUUAAAAAUGUU	Translation	1
stu-miR5303h	PGSC0003DMT400068267	2.5	-1	1	24	1049	1072	AACAUUUUUGAAGAGUCUGAGCAA	UUGCUCAGACUCUUUAAAAAUGUC	Translation	1
stu-miR5303h	PGSC0003DMT400075941	2.5	-1	1	24	128	151	AACAUUUUUGAAGAGUCUGAGCAA	UUGCUCAAACUCUUUAAAAAUGUU	Translation	1
stu-miR5303h	PGSC0003DMT400041834	2.5	-1	1	24	569	592	AACAUUUUUGAAGAGUCUGAGCAA	UUGCUCGGACUCUCCAAAAAUGUU	Translation	1
stu-miR5303h	PGSC0003DMT400024537	2.5	-1	1	24	679	702	AACAUUUUUGAAGAGUCUGAGCAA	UUGCUCGGACUCUCCAAAAAUGUU	Translation	1
stu-miR5303h	PGSC0003DMT400029790	2.5	-1	1	24	172	195	AACAUUUUUGAAGAGUCUGAGCAA	UUGCUCGGACUCUACAAAAAUGUU	Translation	1
stu-miR5303h	PGSC0003DMT400048288	2.5	-1	1	24	550	573	AACAUUUUUGAAGAGUCUGAGCAA	UUGCUCGGACUCUUCAAAAAUGAU	Cleavage	1
stu-miR5303h	PGSC0003DMT400075701	2.5	-1	1	24	1827	1850	AACAUUUUUGAAGAGUCUGAGCAA	UUGCUCGGACUCUUCAAUAAUGUU	Cleavage	1
stu-miR5303h	PGSC0003DMT400072765	2.5	-1	1	24	3218	3241	AACAUUUUUGAAGAGUCUGAGCAA	UUGCUCGGACUCUCCAAAAAUGUU	Translation	1
stu-miR5303h	PGSC0003DMT400029423	2.5	-1	1	24	1618	1641	AACAUUUUUGAAGAGUCUGAGCAA	UUGCUCGGACUCUCCAAAAAUGUU	Translation	1
stu-miR5303h	PGSC0003DMT400078423	2.5	-1	1	24	636	659	AACAUUUUUGAAGAGUCUGAGCAA	CUGCUCAGACUCUUCAGAAAUGUC	Cleavage	1
stu-miR5303h	PGSC0003DMT400053532	2.5	-1	1	24	703	726	AACAUUUUUGAAGAGUCUGAGCAA	AUGCUCAGACUCUUCAGAAAUGUC	Cleavage	1
stu-miR5303h	PGSC0003DMT400054637	2.5	-1	1	24	678	701	AACAUUUUUGAAGAGUCUGAGCAA	UUGCUCAGACUCUUCCAAAAUGUC	Cleavage	1
stu-miR5303h	PGSC0003DMT400080354	2.5	-1	1	24	823	846	AACAUUUUUGAAGAGUCUGAGCAA	UUGCUCAGACUCUUCAAAAAUAUC	Cleavage	1
stu-miR5303h	PGSC0003DMT400080355	2.5	-1	1	24	1155	1178	AACAUUUUUGAAGAGUCUGAGCAA	UUGCUCAGACUCUUCAAAAAUAUC	Cleavage	1
stu-miR5303h	PGSC0003DMT400011837	2.5	-1	1	24	732	755	AACAUUUUUGAAGAGUCUGAGCAA	UUGCUCAGACUCUUCAAAAAUAUC	Cleavage	1
stu-miR5303h	PGSC0003DMT400009997	2.5	-1	1	24	275	298	AACAUUUUUGAAGAGUCUGAGCAA	UUGUUCGGACUCUUCAAAAAUAUU	Cleavage	1
stu-miR5303h	PGSC0003DMT400029154	2.5	-1	1	24	2982	3005	AACAUUUUUGAAGAGUCUGAGCAA	UUGCUCAGACUCUUCAAAAUUGUC	Cleavage	1
stu-miR5303h	PGSC0003DMT400051806	2.5	-1	1	24	1003	1026	AACAUUUUUGAAGAGUCUGAGCAA	UUGUUCGGACUCUCCAAAAAUGUU	Translation	1
stu-miR5303h	PGSC0003DMT400045838	2.5	-1	1	24	2424	2447	AACAUUUUUGAAGAGUCUGAGCAA	UUGUUCGGACUCUGCAAAAAUGUU	Translation	1
stu-miR5303h	PGSC0003DMT400045839	2.5	-1	1	24	2509	2532	AACAUUUUUGAAGAGUCUGAGCAA	UUGUUCGGACUCUGCAAAAAUGUU	Translation	1
stu-miR5303h	PGSC0003DMT400025648	2.5	-1	1	24	2407	2430	AACAUUUUUGAAGAGUCUGAGCAA	UUACUCGGACUUUUCAAAAAUGUU	Cleavage	1
stu-miR5303h	PGSC0003DMT400019443	2.5	-1	1	24	681	704	AACAUUUUUGAAGAGUCUGAGCAA	AUGCUCGGACUCUCCAAAAAUGUU	Translation	1
stu-miR5303h	PGSC0003DMT400007783	2.5	-1	1	24	1188	1211	AACAUUUUUGAAGAGUCUGAGCAA	UUGGUCAGACUCUUCAAAAAUGAC	Cleavage	1
stu-miR5303i	PGSC0003DMT400035688	2.5	-1	1	24	778	800	AUAUUUUUGAAGAGUCUGAGCAAC	ACUG-UCAGACUCUUCAAAAGUAG	Cleavage	2
stu-miR5303i	PGSC0003DMT400028291	2.5	-1	1	24	61	84	AUAUUUUUGAAGAGUCUGAGCAAC	GUUGCUCGGACUCUUCAAAAAUGU	Cleavage	1
stu-miR5303i	PGSC0003DMT400042226	2.5	-1	1	24	704	727	AUAUUUUUGAAGAGUCUGAGCAAC	GUUGCUCGGACUCUUCAAAAAUGU	Cleavage	1
stu-miR5303i	PGSC0003DMT400028931	2.5	-1	1	24	767	790	AUAUUUUUGAAGAGUCUGAGCAAC	GUUGCUCGGACUCUUCAAAAAUGU	Cleavage	1
stu-miR5303i	PGSC0003DMT400060162	2.5	-1	1	24	226	249	AUAUUUUUGAAGAGUCUGAGCAAC	GUUGCUCGGACUCUUCAAAAAUGU	Cleavage	1
stu-miR5303i	PGSC0003DMT400042166	2.5	-1	1	24	735	758	AUAUUUUUGAAGAGUCUGAGCAAC	GUUGCUCGGACUCUUCAAAAAUGU	Cleavage	1
stu-miR5303i	PGSC0003DMT400010019	2.5	-1	1	24	764	787	AUAUUUUUGAAGAGUCUGAGCAAC	GUUGCUCGGACUCUUCAAAAAUGU	Cleavage	1
stu-miR5303i	PGSC0003DMT400056644	2.5	-1	1	24	1327	1350	AUAUUUUUGAAGAGUCUGAGCAAC	GUUGCUCGGACUCUUCAAAAAUGU	Cleavage	1
stu-miR5303i	PGSC0003DMT400013179	2.5	-1	1	24	1508	1531	AUAUUUUUGAAGAGUCUGAGCAAC	GUUGCUCGGACUCUUCAAAAAUGU	Cleavage	1
stu-miR5303i	PGSC0003DMT400013180	2.5	-1	1	24	1585	1608	AUAUUUUUGAAGAGUCUGAGCAAC	GUUGCUCGGACUCUUCAAAAAUGU	Cleavage	1
stu-miR5303i	PGSC0003DMT400020439	2.5	-1	1	24	55	78	AUAUUUUUGAAGAGUCUGAGCAAC	GUUGCUCGGACUCUUCAAAAAUGU	Cleavage	1
stu-miR5303i	PGSC0003DMT400034565	2.5	-1	1	24	1521	1544	AUAUUUUUGAAGAGUCUGAGCAAC	GUUGCUCGGACUCUUCAGAAAUAU	Cleavage	1
stu-miR5303i	PGSC0003DMT400009950	2.5	-1	1	24	855	878	AUAUUUUUGAAGAGUCUGAGCAAC	GUUGCUCGGACUCUUCAAAAAUGU	Cleavage	2
stu-miR5303i	PGSC0003DMT400009950	2.5	-1	1	24	1782	1805	AUAUUUUUGAAGAGUCUGAGCAAC	GUUGCUCGGACUCUUCAAAAACAU	Cleavage	2
stu-miR5303i	PGSC0003DMT400003950	2.5	-1	1	24	2516	2539	AUAUUUUUGAAGAGUCUGAGCAAC	GUUGCUCGGACUCUUCAAAAAUGU	Cleavage	1
stu-miR5303i	PGSC0003DMT400015208	2.5	-1	1	24	1585	1608	AUAUUUUUGAAGAGUCUGAGCAAC	GUUGCUCGGACUCUUCAAAAAUGU	Cleavage	1
stu-miR5303i	PGSC0003DMT400003150	2.5	-1	1	24	915	938	AUAUUUUUGAAGAGUCUGAGCAAC	GUUGCUCGGACUCUUCAAAAAUGU	Cleavage	1
stu-miR5303i	PGSC0003DMT400010020	2.5	-1	1	24	2292	2315	AUAUUUUUGAAGAGUCUGAGCAAC	GUUGCUCGGACUCUUCAAAAAUGU	Cleavage	1
stu-miR5303i	PGSC0003DMT400080290	2.5	-1	1	24	2848	2871	AUAUUUUUGAAGAGUCUGAGCAAC	GUUGCUCGGACUCUUCAAAAAUGU	Cleavage	1
stu-miR5303i	PGSC0003DMT400045469	2.5	-1	1	24	2022	2045	AUAUUUUUGAAGAGUCUGAGCAAC	GUUGCUCGGACUCUUCAAAAAUGU	Cleavage	1
stu-miR5303i	PGSC0003DMT400003146	2.5	-1	1	24	915	938	AUAUUUUUGAAGAGUCUGAGCAAC	GUUGCUCGGACUCUUCAAAAAUGU	Cleavage	1
stu-miR5303i	PGSC0003DMT400042167	2.5	-1	1	24	2135	2158	AUAUUUUUGAAGAGUCUGAGCAAC	GUUGCUCGGACUCUUCAAAAAUGU	Cleavage	1
stu-miR5303i	PGSC0003DMT400015209	2.5	-1	1	24	2163	2186	AUAUUUUUGAAGAGUCUGAGCAAC	GUUGCUCGGACUCUUCAAAAAUGU	Cleavage	1
stu-miR5303i	PGSC0003DMT400009948	2.5	-1	1	24	1840	1863	AUAUUUUUGAAGAGUCUGAGCAAC	GUUGCUCGGACUCUUCAAAAAUGU	Cleavage	2
stu-miR5303i	PGSC0003DMT400009948	2.5	-1	1	24	2526	2549	AUAUUUUUGAAGAGUCUGAGCAAC	GUUGCUCGGACUCUUCAAAAACAU	Cleavage	2
stu-miR5303i	PGSC0003DMT400009947	2.5	-1	1	24	1840	1863	AUAUUUUUGAAGAGUCUGAGCAAC	GUUGCUCGGACUCUUCAAAAAUGU	Cleavage	1
stu-miR5303i	PGSC0003DMT400080154	2.5	-1	1	24	570	593	AUAUUUUUGAAGAGUCUGAGCAAC	GUUGCUCGGACUCUUCAAAAGUAU	Cleavage	2
stu-miR5303i	PGSC0003DMT400080154	2.5	-1	1	24	1235	1258	AUAUUUUUGAAGAGUCUGAGCAAC	GUUGCUCGGACUCUUCAAAAGUAU	Cleavage	2
stu-miR5303i	PGSC0003DMT400042168	2.5	-1	1	24	2546	2569	AUAUUUUUGAAGAGUCUGAGCAAC	GUUGCUCGGACUCUUCAAAAAUGU	Cleavage	1
stu-miR5303i	PGSC0003DMT400006972	2.5	-1	1	24	344	367	AUAUUUUUGAAGAGUCUGAGCAAC	GUUGUUCGGACUCUUCAAAAAUGU	Cleavage	1
stu-miR5303i	PGSC0003DMT400027523	2.5	-1	1	24	1330	1353	AUAUUUUUGAAGAGUCUGAGCAAC	GUUGUUCGGACUCUUCAAAAAUGU	Cleavage	1
stu-miR5303i	PGSC0003DMT400043255	2.5	-1	1	24	2152	2175	AUAUUUUUGAAGAGUCUGAGCAAC	GUUGUUCGGACUCUUCAAAAAUGU	Cleavage	1
stu-miR5303i	PGSC0003DMT400033366	2.5	-1	1	24	2244	2267	AUAUUUUUGAAGAGUCUGAGCAAC	GUUGUUCGGACUCUUCAAAAAUGU	Cleavage	1
stu-miR5303i	PGSC0003DMT400082338	2.5	-1	1	24	634	657	AUAUUUUUGAAGAGUCUGAGCAAC	GUUGCUCGGACUCUUCAAAAAUUU	Cleavage	1
stu-miR5303i	PGSC0003DMT400069768	2.5	-1	1	24	691	714	AUAUUUUUGAAGAGUCUGAGCAAC	GUUGCUCUGACUCUUCAAAAAUGU	Cleavage	1
stu-miR5303i	PGSC0003DMT400069767	2.5	-1	1	24	805	828	AUAUUUUUGAAGAGUCUGAGCAAC	GUUGCUCUGACUCUUCAAAAAUGU	Cleavage	1
stu-miR5303i	PGSC0003DMT400051906	2.5	-1	1	24	1090	1113	AUAUUUUUGAAGAGUCUGAGCAAC	GUUGCUCUGACUCUUCAAAAAUGU	Cleavage	1
stu-miR5303i	PGSC0003DMT400069765	2.5	-1	1	24	1434	1457	AUAUUUUUGAAGAGUCUGAGCAAC	GUUGCUCUGACUCUUCAAAAAUGU	Cleavage	1
stu-miR5303i	PGSC0003DMT400058685	2.5	-1	1	24	924	947	AUAUUUUUGAAGAGUCUGAGCAAC	GUUGCUCGGACUCUUCAAACAUAU	Cleavage	1
stu-miR5303i	PGSC0003DMT400078437	2.5	-1	1	24	2138	2161	AUAUUUUUGAAGAGUCUGAGCAAC	GUUGCUCCGACUCUUCGAAAAUAU	Cleavage	1
stu-miR5303i	PGSC0003DMT400078438	2.5	-1	1	24	2216	2239	AUAUUUUUGAAGAGUCUGAGCAAC	GUUGCUCCGACUCUUCGAAAAUAU	Cleavage	1
stu-miR5303i	PGSC0003DMT400058697	2.5	-1	1	24	1925	1948	AUAUUUUUGAAGAGUCUGAGCAAC	GUUGCUCGGACUCUUCAAACAUAU	Cleavage	1
stu-miR5303i	PGSC0003DMT400072513	2.5	-1	1	24	3025	3048	AUAUUUUUGAAGAGUCUGAGCAAC	GUUGCUCGGACUCUCCAAAAAUAU	Translation	1
stu-miR5303i	PGSC0003DMT400072510	2.5	-1	1	24	3078	3101	AUAUUUUUGAAGAGUCUGAGCAAC	GUUGCUCGGACUCUCCAAAAAUAU	Translation	1
stu-miR5303i	PGSC0003DMT400015374	2.5	-1	1	24	59	82	AUAUUUUUGAAGAGUCUGAGCAAC	GUUGUUCGGACUGUUCAAAAAUAU	Cleavage	1
stu-miR5303i	PGSC0003DMT400015371	2.5	-1	1	24	59	82	AUAUUUUUGAAGAGUCUGAGCAAC	GUUGUUCGGACUGUUCAAAAAUAU	Cleavage	1
stu-miR5303i	PGSC0003DMT400008534	2.5	-1	1	24	476	499	AUAUUUUUGAAGAGUCUGAGCAAC	GCUGCUCGGACUCUUCAAAAAUGU	Cleavage	1
stu-miR5303i	PGSC0003DMT400061191	2.5	-1	1	24	727	750	AUAUUUUUGAAGAGUCUGAGCAAC	GUUCCUCGGACUCUUCAAAAAUGU	Cleavage	1
stu-miR5303i	PGSC0003DMT400061192	2.5	-1	1	24	856	879	AUAUUUUUGAAGAGUCUGAGCAAC	GUUCCUCGGACUCUUCAAAAAUGU	Cleavage	1
stu-miR5303i	PGSC0003DMT400037298	2.5	-1	1	24	969	992	AUAUUUUUGAAGAGUCUGAGCAAC	GUUACUCAGGCUCUUCAAAAAUGU	Cleavage	1
stu-miR5303i	PGSC0003DMT400037297	2.5	-1	1	24	1100	1123	AUAUUUUUGAAGAGUCUGAGCAAC	GUUACUCAGGCUCUUCAAAAAUGU	Cleavage	1
stu-miR5303i	PGSC0003DMT400050395	2.5	-1	1	24	1508	1531	AUAUUUUUGAAGAGUCUGAGCAAC	GCUGCUCGGACUCUUCAAAAAUGU	Cleavage	1
stu-miR5303i	PGSC0003DMT400001195	2.5	-1	1	24	2747	2770	AUAUUUUUGAAGAGUCUGAGCAAC	GUUUCUCGGACUCUUCAAAAAUGU	Cleavage	1
stu-miR5303i	PGSC0003DMT400001194	2.5	-1	1	24	2850	2873	AUAUUUUUGAAGAGUCUGAGCAAC	GUUUCUCGGACUCUUCAAAAAUGU	Cleavage	1
stu-miR5303i	PGSC0003DMT400081848	2.5	-1	1	24	803	826	AUAUUUUUGAAGAGUCUGAGCAAC	ACUGCUCGGACUCUUCAAAAAUGU	Cleavage	1
stu-miR5303i	PGSC0003DMT400007783	2.5	-1	1	24	1187	1210	AUAUUUUUGAAGAGUCUGAGCAAC	GUUGGUCAGACUCUUCAAAAAUGA	Cleavage	1
stu-miR5303j	PGSC0003DMT400028931	2.5	-1	1	24	768	791	AAUAUUUUUGAAGAGUCUGAGCAA	UUGCUCGGACUCUUCAAAAAUGUU	Cleavage	1
stu-miR5303j	PGSC0003DMT400034565	2.5	-1	1	24	1522	1545	AAUAUUUUUGAAGAGUCUGAGCAA	UUGCUCGGACUCUUCAGAAAUAUU	Cleavage	1
stu-miR5303j	PGSC0003DMT400009950	2.5	-1	1	24	856	879	AAUAUUUUUGAAGAGUCUGAGCAA	UUGCUCGGACUCUUCAAAAAUGUU	Cleavage	1
stu-miR5303j	PGSC0003DMT400009948	2.5	-1	1	24	1841	1864	AAUAUUUUUGAAGAGUCUGAGCAA	UUGCUCGGACUCUUCAAAAAUGUU	Cleavage	1
stu-miR5303j	PGSC0003DMT400009947	2.5	-1	1	24	1841	1864	AAUAUUUUUGAAGAGUCUGAGCAA	UUGCUCGGACUCUUCAAAAAUGUU	Cleavage	1
stu-miR5303j	PGSC0003DMT400080154	2.5	-1	1	24	571	594	AAUAUUUUUGAAGAGUCUGAGCAA	UUGCUCGGACUCUUCAAAAGUAUU	Cleavage	2
stu-miR5303j	PGSC0003DMT400080154	2.5	-1	1	24	1236	1259	AAUAUUUUUGAAGAGUCUGAGCAA	UUGCUCGGACUCUUCAAAAGUAUU	Cleavage	2
stu-miR5303j	PGSC0003DMT400065528	2.5	-1	1	24	1082	1105	AAUAUUUUUGAAGAGUCUGAGCAA	UUGCUCAGACUCUUCAAAAAUGUC	Cleavage	1
stu-miR5303j	PGSC0003DMT400035688	2.5	-1	1	24	754	777	AAUAUUUUUGAAGAGUCUGAGCAA	UUGCUCAGACUCUUCAAAAAUGUC	Cleavage	1
stu-miR5303j	PGSC0003DMT400015423	2.5	-1	1	24	1468	1491	AAUAUUUUUGAAGAGUCUGAGCAA	UUGCUCAGACUCUUCAAAAAUGUC	Cleavage	1
stu-miR5303j	PGSC0003DMT400070043	2.5	-1	1	24	2106	2129	AAUAUUUUUGAAGAGUCUGAGCAA	UUGCUCAGACUCUUCAAAAAUGUC	Cleavage	1
stu-miR5303j	PGSC0003DMT400004065	2.5	-1	1	24	1697	1720	AAUAUUUUUGAAGAGUCUGAGCAA	UUGCUCAGACUCUUCAAAAAUGUC	Cleavage	1
stu-miR5303j	PGSC0003DMT400049692	2.5	-1	1	24	115	138	AAUAUUUUUGAAGAGUCUGAGCAA	UUGCUCAGACUCUUCAAAAAUGUC	Cleavage	1
stu-miR5303j	PGSC0003DMT400006972	2.5	-1	1	24	345	368	AAUAUUUUUGAAGAGUCUGAGCAA	UUGUUCGGACUCUUCAAAAAUGUU	Cleavage	1
stu-miR5303j	PGSC0003DMT400043255	2.5	-1	1	24	2153	2176	AAUAUUUUUGAAGAGUCUGAGCAA	UUGUUCGGACUCUUCAAAAAUGUU	Cleavage	1
stu-miR5303j	PGSC0003DMT400050395	2.5	-1	1	24	1509	1532	AAUAUUUUUGAAGAGUCUGAGCAA	CUGCUCGGACUCUUCAAAAAUGUU	Cleavage	1
stu-miR5303j	PGSC0003DMT400069768	2.5	-1	1	24	692	715	AAUAUUUUUGAAGAGUCUGAGCAA	UUGCUCUGACUCUUCAAAAAUGUU	Cleavage	1
stu-miR5303j	PGSC0003DMT400010658	2.5	-1	1	24	3555	3578	AAUAUUUUUGAAGAGUCUGAGCAA	UUGUUCAGACUCUUCAAAAAUGUC	Cleavage	1
stu-miR5303j	PGSC0003DMT400069767	2.5	-1	1	24	806	829	AAUAUUUUUGAAGAGUCUGAGCAA	UUGCUCUGACUCUUCAAAAAUGUU	Cleavage	1
stu-miR5303j	PGSC0003DMT400069765	2.5	-1	1	24	1435	1458	AAUAUUUUUGAAGAGUCUGAGCAA	UUGCUCUGACUCUUCAAAAAUGUU	Cleavage	1
stu-miR5303j	PGSC0003DMT400058685	2.5	-1	1	24	925	948	AAUAUUUUUGAAGAGUCUGAGCAA	UUGCUCGGACUCUUCAAACAUAUU	Cleavage	1
stu-miR5303j	PGSC0003DMT400058697	2.5	-1	1	24	1926	1949	AAUAUUUUUGAAGAGUCUGAGCAA	UUGCUCGGACUCUUCAAACAUAUU	Cleavage	1
stu-miR5303j	PGSC0003DMT400072513	2.5	-1	1	24	3026	3049	AAUAUUUUUGAAGAGUCUGAGCAA	UUGCUCGGACUCUCCAAAAAUAUU	Translation	1
stu-miR5303j	PGSC0003DMT400072510	2.5	-1	1	24	3079	3102	AAUAUUUUUGAAGAGUCUGAGCAA	UUGCUCGGACUCUCCAAAAAUAUU	Translation	1
stu-miR5303j	PGSC0003DMT400022679	2.5	-1	1	24	500	523	AAUAUUUUUGAAGAGUCUGAGCAA	UUGUUCAGACUCUUCAAAUAUAUG	Cleavage	1
stu-miR5303j	PGSC0003DMT400056811	2.5	-1	1	24	550	573	AAUAUUUUUGAAGAGUCUGAGCAA	UUGUUCAGACUCUUCAAAUAUAUG	Cleavage	1
stu-miR5303j	PGSC0003DMT400062860	2.5	-1	1	24	1785	1808	AAUAUUUUUGAAGAGUCUGAGCAA	AUGCUCGGACUCUCCAAAAAUAUU	Translation	1
stu-miR5303j	PGSC0003DMT400062859	2.5	-1	1	24	1785	1808	AAUAUUUUUGAAGAGUCUGAGCAA	AUGCUCGGACUCUCCAAAAAUAUU	Translation	1
stu-miR5303j	PGSC0003DMT400055087	2.5	-1	1	24	524	547	AAUAUUUUUGAAGAGUCUGAGCAA	AUGUUCAGACCUUUCAAAAAUAUU	Cleavage	1
stu-miR6022	PGSC0003DMT400054260	2.5	-1	1	21	1210	1230	UGGAAGGGAGAAUAUCCAGGA	UCAUGGAUAUUCUCCCUCCCA	Cleavage	1
stu-miR6023	PGSC0003DMT400008282	2.5	-1	1	22	906	927	UUCCAUGAAAGUGUUUUUGGAU	AUCCAAAGACACUUUCUUGGAA	Cleavage	1
stu-miR6024-3p	PGSC0003DMT400078332	2.5	-1	1	22	594	615	UUUUAGCAAGAGUUGUUUUCCC	GGUAAGACAACUCUUGCUAGAA	Cleavage	1
stu-miR6024-3p	PGSC0003DMT400078333	2.5	-1	1	22	631	652	UUUUAGCAAGAGUUGUUUUCCC	GGUAAGACAACUCUUGCUAGAA	Cleavage	1
stu-miR6024-3p	PGSC0003DMT400078334	2.5	-1	1	22	547	568	UUUUAGCAAGAGUUGUUUUCCC	GGUAAGACAACUCUUGCUAGAA	Cleavage	1
stu-miR6024-3p	PGSC0003DMT400005011	2.5	-1	1	22	563	584	UUUUAGCAAGAGUUGUUUUCCC	GGUAAGACAACUCUUGCUAGAA	Cleavage	1
stu-miR6024-3p	PGSC0003DMT400005040	2.5	-1	1	22	590	611	UUUUAGCAAGAGUUGUUUUCCC	GGUAAGACAACUCUUGCUAGAA	Cleavage	1
stu-miR6024-3p	PGSC0003DMT400056268	2.5	-1	1	22	1062	1083	UUUUAGCAAGAGUUGUUUUCCC	GGCAAAACGACUCUUGCUAGAA	Cleavage	1
stu-miR6024-3p	PGSC0003DMT400062766	2.5	-1	1	22	550	571	UUUUAGCAAGAGUUGUUUUCCC	GGCAAGACAACUCUUGCCAAAA	Cleavage	1
stu-miR6024-3p	PGSC0003DMT400067963	2.5	-1	1	22	1276	1297	UUUUAGCAAGAGUUGUUUUCCC	GGAAAAACAACUCUGGCUAAAG	Cleavage	1
stu-miR6024-3p	PGSC0003DMT400054534	2.5	-1	1	22	136	157	UUUUAGCAAGAGUUGUUUUCCC	GGUAAGACAACUCUUGCCAAAA	Cleavage	1
stu-miR6024-3p	PGSC0003DMT400012486	2.5	-1	1	22	714	735	UUUUAGCAAGAGUUGUUUUCCC	GGAAAAACCACUCUUGCUAGAA	Cleavage	1
stu-miR6025	PGSC0003DMT400011649	2.5	-1	1	22	105	126	UACCAACAAUUGAGAUAACAUC	GAUGUUAUAUCAGUUGUUGGUA	Translation	1
stu-miR6025	PGSC0003DMT400011644	2.5	-1	1	22	658	679	UACCAACAAUUGAGAUAACAUC	GAUGUUAUGUCAGUUGUUGGUA	Translation	1
stu-miR6025	PGSC0003DMT400011642	2.5	-1	1	22	658	679	UACCAACAAUUGAGAUAACAUC	GAUGUUAUGUCAGUUGUUGGUA	Translation	1
stu-miR6025	PGSC0003DMT400047451	2.5	-1	1	22	1722	1743	UACCAACAAUUGAGAUAACAUC	GAUAUUAUCUCAAUUGUUGGCA	Cleavage	1
stu-miR6025	PGSC0003DMT400035134	2.5	-1	1	22	1676	1697	UACCAACAAUUGAGAUAACAUC	GAUCUUAUCUCAAUUGUUGGAA	Cleavage	1
stu-miR6025	PGSC0003DMT400035133	2.5	-1	1	22	1676	1697	UACCAACAAUUGAGAUAACAUC	GAUCUUAUCUCAAUUGUUGGAA	Cleavage	1
stu-miR6025	PGSC0003DMT400068337	2.5	-1	1	22	550	571	UACCAACAAUUGAGAUAACAUC	GAAGUUGUCUCAAUUGUAGGUA	Cleavage	1
stu-miR6025	PGSC0003DMT400036104	2.5	-1	1	22	412	433	UACCAACAAUUGAGAUAACAUC	GAAGUUGUCUCAAUUGUAGGUA	Cleavage	1
stu-miR6025	PGSC0003DMT400007569	2.5	-1	1	22	587	608	UACCAACAAUUGAGAUAACAUC	GAAGUUGUCUCAAUUGUAGGUA	Cleavage	1
stu-miR6025	PGSC0003DMT400007570	2.5	-1	1	22	587	608	UACCAACAAUUGAGAUAACAUC	GAAGUUGUCUCAAUUGUAGGUA	Cleavage	1
stu-miR6025	PGSC0003DMT400047452	2.5	-1	1	22	1573	1594	UACCAACAAUUGAGAUAACAUC	GACAUUAUCUCCAUUGUUGGUA	Translation	1
stu-miR6026-3p	PGSC0003DMT400053065	2.5	-1	1	22	458	479	UUCUUGGCUAGAGUUGUAUUGC	GAAAAACAACUCUUGCCAAGAA	Cleavage	1
stu-miR6026-3p	PGSC0003DMT400062611	2.5	-1	1	22	572	593	UUCUUGGCUAGAGUUGUAUUGC	GAAAAACAACUCUUGCCAAGAA	Cleavage	1
stu-miR6026-3p	PGSC0003DMT400053056	2.5	-1	1	22	572	593	UUCUUGGCUAGAGUUGUAUUGC	GAAAAACAACUCUUGCCAAGAA	Cleavage	1
stu-miR6026-3p	PGSC0003DMT400011272	2.5	-1	1	22	479	500	UUCUUGGCUAGAGUUGUAUUGC	GAAAAACAACUCUUGCCAAGAA	Cleavage	1
stu-miR6026-3p	PGSC0003DMT400053057	2.5	-1	1	22	575	596	UUCUUGGCUAGAGUUGUAUUGC	GAAAAACAACUCUUGCCAAGAA	Cleavage	1
stu-miR6026-3p	PGSC0003DMT400053053	2.5	-1	1	22	590	611	UUCUUGGCUAGAGUUGUAUUGC	GAAAAACAACUCUUGCCAAGAA	Cleavage	1
stu-miR6026-3p	PGSC0003DMT400053068	2.5	-1	1	22	719	740	UUCUUGGCUAGAGUUGUAUUGC	GAAAAACAACUCUUGCCAAGAA	Cleavage	1
stu-miR6026-3p	PGSC0003DMT400053059	2.5	-1	1	22	678	699	UUCUUGGCUAGAGUUGUAUUGC	GAAAAACAACUCUUGCCAAGAA	Cleavage	1
stu-miR6026-3p	PGSC0003DMT400062609	2.5	-1	1	22	679	700	UUCUUGGCUAGAGUUGUAUUGC	GAAAAACAACUCUUGCCAAGAA	Cleavage	1
stu-miR6026-3p	PGSC0003DMT400053069	2.5	-1	1	22	719	740	UUCUUGGCUAGAGUUGUAUUGC	GAAAAACAACUCUUGCCAAGAA	Cleavage	1
stu-miR6026-3p	PGSC0003DMT400051270	2.5	-1	1	22	650	671	UUCUUGGCUAGAGUUGUAUUGC	GGAAAACAACUCUUGCCAAGAA	Cleavage	1
stu-miR6026-3p	PGSC0003DMT400062608	2.5	-1	1	22	679	700	UUCUUGGCUAGAGUUGUAUUGC	GAAAAACAACUCUUGCCAAGAA	Cleavage	1
stu-miR6026-3p	PGSC0003DMT400053067	2.5	-1	1	22	719	740	UUCUUGGCUAGAGUUGUAUUGC	GAAAAACAACUCUUGCCAAGAA	Cleavage	1
stu-miR6026-3p	PGSC0003DMT400051269	2.5	-1	1	22	650	671	UUCUUGGCUAGAGUUGUAUUGC	GGAAAACAACUCUUGCCAAGAA	Cleavage	1
stu-miR6026-5p	PGSC0003DMT400095936	2.5	-1	1	22	266	287	AAUACAACUAUUGCCAAGACAA	AAAUCUUAGCAAUAUUUGUAUU	Cleavage	1
stu-miR6027	PGSC0003DMT400082452	2.5	-1	1	22	1572	1593	UGAAUCCUUCGGCUAUCCAUAA	UUGUGGAUGGCUGAAGGAUUCA	Translation	1
stu-miR6027	PGSC0003DMT400047907	2.5	-1	1	22	2380	2401	UGAAUCCUUCGGCUAUCCAUAA	UUAUGGAUCGCAGAAGGAUUCA	Translation	1
stu-miR6149-3p	PGSC0003DMT400023277	2.5	-1	1	22	2217	2238	UGAUUCAGGUUUGUAUGCAAAC	GAUUGGAUACAAUCCUGAAUCA	Translation	1
stu-miR7980b-3p	PGSC0003DMT400052947	2.5	-1	1	24	1001	1024	GAGAUGGAAUCAGUGUUUGGACAU	AUGUCCAAACGCUGAUUCUAUCUC	Cleavage	1
stu-miR7980b-3p	PGSC0003DMT400028003	2.5	-1	1	24	1234	1257	GAGAUGGAAUCAGUGUUUGGACAU	AUGUCCAAACGCUAAUUCCAUCUC	Translation	1
stu-miR7981-3p	PGSC0003DMT400028018	2.5	-1	1	24	603	626	AUAGGACUUUAGUUUAGUUAAGGU	AUUUUAAUUAAACUAAGGUCCUAU	Cleavage	1
stu-miR7983-5p	PGSC0003DMT400061231	2.5	-1	1	24	1819	1842	UAAAGUCUUUAGCGACAUUGGUUC	UAACUAAUGCCGGUAAAGACUUUA	Cleavage	1
stu-miR7984d-3p	PGSC0003DMT400067587	2.5	-1	1	24	1256	1279	CAAUUUCGGUCAAAGUUCGGAUAU	AUAUUCGAACAUUGACCAAAAUUG	Cleavage	1
stu-miR7984d-3p	PGSC0003DMT400046760	2.5	-1	1	24	1358	1381	CAAUUUCGGUCAAAGUUCGGAUAU	CUAUUCCAACUUUGACCGUAAUUG	Cleavage	1
stu-miR7990b	PGSC0003DMT400081414	2.5	-1	1	24	114	137	GAAUUUUCAAAUGAUCGUAACUUU	AUCGUGACGAUGAUUUGAAAAUUC	Cleavage	1
stu-miR7992-5p	PGSC0003DMT400030401	2.5	-1	1	24	1041	1064	UUUGACAAUGCACAUCUAGACACU	AGUGUCUAGACGUGCAAUGUCAAA	Cleavage	1
stu-miR7992-5p	PGSC0003DMT400030398	2.5	-1	1	24	1138	1161	UUUGACAAUGCACAUCUAGACACU	AGUGUCUAGACGUGCAAUGUCAAA	Cleavage	1
stu-miR7992-5p	PGSC0003DMT400030400	2.5	-1	1	24	1041	1064	UUUGACAAUGCACAUCUAGACACU	AGUGUCUAGACGUGCAAUGUCAAA	Cleavage	1
stu-miR7992-5p	PGSC0003DMT400001233	2.5	-1	1	24	1269	1295	UUUGACAAUGCACAUCUAGA---CACU	GAUGCAUUUUAGAUGUGUAUUGUCAAA	Translation	1
stu-miR7992-5p	PGSC0003DMT400043007	2.5	-1	1	24	1452	1476	UUUGACAAUGCACAUCUAGACA-CU	AGAUGUCUAAAUGUGCAUUUUCAAA	Cleavage	1
stu-miR7993a	PGSC0003DMT400037300	2.5	-1	1	24	149	170	AUAUUUUAUGUGGUUAACUUAACU	AG--AAGUUAUCCACAAAAAAUAU	Cleavage	1
stu-miR7993b-3p	PGSC0003DMT400037300	2.5	-1	1	24	149	170	AUAUUUUAUGUGGUUAACUUAACU	AG--AAGUUAUCCACAAAAAAUAU	Cleavage	1
stu-miR7993b-5p	PGSC0003DMT400079899	2.5	-1	1	24	2149	2172	UUAAGUUAACCACAUAAAAUAUGU	ACAUAUUUUAUGGGGUUAACUUAC	Cleavage	1
stu-miR7993b-5p	PGSC0003DMT400040019	2.5	-1	1	24	1683	1706	UUAAGUUAACCACAUAAAAUAUGU	ACUUGUUUAAUGUGGUUACCUUAA	Cleavage	1
stu-miR7993c	PGSC0003DMT400037300	2.5	-1	1	24	149	170	AUAUUUUAUGUGGUUAACUUAACU	AG--AAGUUAUCCACAAAAAAUAU	Cleavage	1
stu-miR7993d	PGSC0003DMT400037300	2.5	-1	1	24	149	170	AUAUUUUAUGUGGUUAACUUAACU	AG--AAGUUAUCCACAAAAAAUAU	Cleavage	1
stu-miR7994a	PGSC0003DMT400026168	2.5	-1	1	24	79	102	AUAUUAUACUUGGGCAUAAACUCC	ACUCUUUAUGGUCAAGUAUAAUAU	Cleavage	1
stu-miR7994b-3p	PGSC0003DMT400026168	2.5	-1	1	24	79	102	AUAUUAUACUUGGGCAUAAACUCC	ACUCUUUAUGGUCAAGUAUAAUAU	Cleavage	1
stu-miR7997a	PGSC0003DMT400080132	2.5	-1	1	21	990	1010	AUGCUGCUCGGACUCUUCAAA	UUUGGAGAGUCCGAGCAACAU	Cleavage	1
stu-miR7997a	PGSC0003DMT400072740	2.5	-1	1	21	847	867	AUGCUGCUCGGACUCUUCAAA	UUUGGAGAGUCCGAGCAACAU	Cleavage	1
stu-miR7997a	PGSC0003DMT400076749	2.5	-1	1	21	450	470	AUGCUGCUCGGACUCUUCAAA	UUUGGAGAGUCCGAGCAACAU	Cleavage	1
stu-miR7997a	PGSC0003DMT400039741	2.5	-1	1	21	162	182	AUGCUGCUCGGACUCUUCAAA	UUUGACGAGUUCGAGCAGCAU	Translation	1
stu-miR7997a	PGSC0003DMT400003098	2.5	-1	1	21	1389	1409	AUGCUGCUCGGACUCUUCAAA	UUUGGAGAGUCCGAGCAACAU	Cleavage	1
stu-miR7997a	PGSC0003DMT400058671	2.5	-1	1	21	1716	1736	AUGCUGCUCGGACUCUUCAAA	UUUGGAGAGUCCGAGCAACAU	Cleavage	1
stu-miR7997a	PGSC0003DMT400012003	2.5	-1	1	21	2579	2599	AUGCUGCUCGGACUCUUCAAA	UUUGGAGAGUCCGAGCAACAU	Cleavage	1
stu-miR7997a	PGSC0003DMT400072737	2.5	-1	1	21	2747	2767	AUGCUGCUCGGACUCUUCAAA	UUUGGAGAGUCCGAGCAACAU	Cleavage	1
stu-miR7997a	PGSC0003DMT400021111	2.5	-1	1	21	3209	3229	AUGCUGCUCGGACUCUUCAAA	UUUGGAGAGUCCGAGCAACAU	Cleavage	1
stu-miR7997a	PGSC0003DMT400021109	2.5	-1	1	21	3385	3405	AUGCUGCUCGGACUCUUCAAA	UUUGGAGAGUCCGAGCAACAU	Cleavage	1
stu-miR7997a	PGSC0003DMT400060042	2.5	-1	1	21	3159	3179	AUGCUGCUCGGACUCUUCAAA	UUUGGAGAGUCCGAGCAACAU	Cleavage	1
stu-miR7997a	PGSC0003DMT400007960	2.5	-1	1	21	5346	5366	AUGCUGCUCGGACUCUUCAAA	UUUGAAGAGUCCGAGCAACAA	Cleavage	1
stu-miR7997a	PGSC0003DMT400034593	2.5	-1	1	21	394	414	AUGCUGCUCGGACUCUUCAAA	UUUAAAGAGUCCGAGCAACAU	Cleavage	1
stu-miR7997a	PGSC0003DMT400042191	2.5	-1	1	21	602	622	AUGCUGCUCGGACUCUUCAAA	UUUAAAGAGUCCGAGCAACAU	Cleavage	1
stu-miR7997a	PGSC0003DMT400005110	2.5	-1	1	21	1389	1409	AUGCUGCUCGGACUCUUCAAA	UUUGUAGAGUCCGAGCAACAU	Cleavage	1
stu-miR7997a	PGSC0003DMT400024144	2.5	-1	1	21	616	636	AUGCUGCUCGGACUCUUCAAA	UUUUAAGAGUCCGAGCAACAU	Cleavage	1
stu-miR7997a	PGSC0003DMT400021586	2.5	-1	1	21	2880	2900	AUGCUGCUCGGACUCUUCAAA	UUUGAAGUGUCCGAGCAACAU	Cleavage	1
stu-miR7997a	PGSC0003DMT400005113	2.5	-1	1	21	2639	2659	AUGCUGCUCGGACUCUUCAAA	UUUGUAGAGUCCGAGCAACAU	Cleavage	1
stu-miR7997a	PGSC0003DMT400005111	2.5	-1	1	21	2654	2674	AUGCUGCUCGGACUCUUCAAA	UUUGUAGAGUCCGAGCAACAU	Cleavage	1
stu-miR7997a	PGSC0003DMT400005112	2.5	-1	1	21	2797	2817	AUGCUGCUCGGACUCUUCAAA	UUUGUAGAGUCCGAGCAACAU	Cleavage	1
stu-miR7997a	PGSC0003DMT400048153	2.5	-1	1	21	4374	4394	AUGCUGCUCGGACUCUUCAAA	UUUGAAAAGUCCGAGCAACAU	Cleavage	1
stu-miR7997b	PGSC0003DMT400080132	2.5	-1	1	21	990	1010	AUGCUGCUCGGACUCUUCAAA	UUUGGAGAGUCCGAGCAACAU	Cleavage	1
stu-miR7997b	PGSC0003DMT400072740	2.5	-1	1	21	847	867	AUGCUGCUCGGACUCUUCAAA	UUUGGAGAGUCCGAGCAACAU	Cleavage	1
stu-miR7997b	PGSC0003DMT400076749	2.5	-1	1	21	450	470	AUGCUGCUCGGACUCUUCAAA	UUUGGAGAGUCCGAGCAACAU	Cleavage	1
stu-miR7997b	PGSC0003DMT400039741	2.5	-1	1	21	162	182	AUGCUGCUCGGACUCUUCAAA	UUUGACGAGUUCGAGCAGCAU	Translation	1
stu-miR7997b	PGSC0003DMT400003098	2.5	-1	1	21	1389	1409	AUGCUGCUCGGACUCUUCAAA	UUUGGAGAGUCCGAGCAACAU	Cleavage	1
stu-miR7997b	PGSC0003DMT400058671	2.5	-1	1	21	1716	1736	AUGCUGCUCGGACUCUUCAAA	UUUGGAGAGUCCGAGCAACAU	Cleavage	1
stu-miR7997b	PGSC0003DMT400012003	2.5	-1	1	21	2579	2599	AUGCUGCUCGGACUCUUCAAA	UUUGGAGAGUCCGAGCAACAU	Cleavage	1
stu-miR7997b	PGSC0003DMT400072737	2.5	-1	1	21	2747	2767	AUGCUGCUCGGACUCUUCAAA	UUUGGAGAGUCCGAGCAACAU	Cleavage	1
stu-miR7997b	PGSC0003DMT400021111	2.5	-1	1	21	3209	3229	AUGCUGCUCGGACUCUUCAAA	UUUGGAGAGUCCGAGCAACAU	Cleavage	1
stu-miR7997b	PGSC0003DMT400021109	2.5	-1	1	21	3385	3405	AUGCUGCUCGGACUCUUCAAA	UUUGGAGAGUCCGAGCAACAU	Cleavage	1
stu-miR7997b	PGSC0003DMT400060042	2.5	-1	1	21	3159	3179	AUGCUGCUCGGACUCUUCAAA	UUUGGAGAGUCCGAGCAACAU	Cleavage	1
stu-miR7997b	PGSC0003DMT400007960	2.5	-1	1	21	5346	5366	AUGCUGCUCGGACUCUUCAAA	UUUGAAGAGUCCGAGCAACAA	Cleavage	1
stu-miR7997b	PGSC0003DMT400034593	2.5	-1	1	21	394	414	AUGCUGCUCGGACUCUUCAAA	UUUAAAGAGUCCGAGCAACAU	Cleavage	1
stu-miR7997b	PGSC0003DMT400042191	2.5	-1	1	21	602	622	AUGCUGCUCGGACUCUUCAAA	UUUAAAGAGUCCGAGCAACAU	Cleavage	1
stu-miR7997b	PGSC0003DMT400005110	2.5	-1	1	21	1389	1409	AUGCUGCUCGGACUCUUCAAA	UUUGUAGAGUCCGAGCAACAU	Cleavage	1
stu-miR7997b	PGSC0003DMT400024144	2.5	-1	1	21	616	636	AUGCUGCUCGGACUCUUCAAA	UUUUAAGAGUCCGAGCAACAU	Cleavage	1
stu-miR7997b	PGSC0003DMT400021586	2.5	-1	1	21	2880	2900	AUGCUGCUCGGACUCUUCAAA	UUUGAAGUGUCCGAGCAACAU	Cleavage	1
stu-miR7997b	PGSC0003DMT400005113	2.5	-1	1	21	2639	2659	AUGCUGCUCGGACUCUUCAAA	UUUGUAGAGUCCGAGCAACAU	Cleavage	1
stu-miR7997b	PGSC0003DMT400005111	2.5	-1	1	21	2654	2674	AUGCUGCUCGGACUCUUCAAA	UUUGUAGAGUCCGAGCAACAU	Cleavage	1
stu-miR7997b	PGSC0003DMT400005112	2.5	-1	1	21	2797	2817	AUGCUGCUCGGACUCUUCAAA	UUUGUAGAGUCCGAGCAACAU	Cleavage	1
stu-miR7997b	PGSC0003DMT400048153	2.5	-1	1	21	4374	4394	AUGCUGCUCGGACUCUUCAAA	UUUGAAAAGUCCGAGCAACAU	Cleavage	1
stu-miR7997c	PGSC0003DMT400060461	2.5	-1	1	24	777	802	AUAUUGCUCGGACUCUUCA--AAAAU	AUUUUAUUGAAGAGUCCGAGCAAUAU	Cleavage	1
stu-miR7997c	PGSC0003DMT400060462	2.5	-1	1	24	1105	1130	AUAUUGCUCGGACUCUUCA--AAAAU	AUUUUAUUGAAGAGUCCGAGCAAUAU	Cleavage	1
[truncated: 292 more rows]

## Sheet: Novel miRNAs and targets
	Table S5. psRNA targets- Novel miRNAs and their targets.
miRNA accession	Target accession	Expectation	UPE$	miRNA start	miRNA end	Target start	Target end	miRNA aligned fragment	Target aligned fragment	Inhibition	Multiplicity
stu-novel-miR-102	PGSC0003DMT400030295	0	-1	1	23	1827	1849	CGUGGCAUAAUACAUGUAGGACA	UGUUCUACAUGUAUUAUGCCACG	Cleavage	1
stu-novel-miR-117	PGSC0003DMT400047888	0	-1	1	23	2561	2583	ACAAGACGUGUUCAAUUCGAAUU	AACUCGAAUUGAACACGUCUUGU	Cleavage	1
stu-novel-miR-118	PGSC0003DMT400047888	0	-1	1	23	2561	2583	ACAAGACGUGUUCAAUUCGAAUU	AACUCGAAUUGAACACGUCUUGU	Cleavage	1
stu-novel-miR-124	PGSC0003DMT400030034	0	-1	1	21	1442	1462	CACGAAGUAAAUCAUGAACCU	AGGUUCAUGAUUUACUUCGUG	Cleavage	1
stu-novel-miR-124	PGSC0003DMT400030030	0	-1	1	21	1532	1552	CACGAAGUAAAUCAUGAACCU	AGGUUCAUGAUUUACUUCGUG	Cleavage	1
stu-novel-miR-124	PGSC0003DMT400030047	0	-1	1	21	1244	1264	CACGAAGUAAAUCAUGAACCU	GGGUUCAUGAUUUACUUCGUG	Cleavage	1
stu-novel-miR-124	PGSC0003DMT400016712	0	-1	1	21	1451	1471	CACGAAGUAAAUCAUGAACCU	GGGUUCAUGAUUUACUUCGUG	Cleavage	1
stu-novel-miR-124	PGSC0003DMT400030019	0	-1	1	21	1445	1465	CACGAAGUAAAUCAUGAACCU	GGGUUCAUGAUUUACUUCGUG	Cleavage	1
stu-novel-miR-124	PGSC0003DMT400082496	0	-1	1	21	1453	1473	CACGAAGUAAAUCAUGAACCU	GGGUUCAUGAUUUACUUCGUG	Cleavage	1
stu-novel-miR-124	PGSC0003DMT400030010	0	-1	1	21	1512	1532	CACGAAGUAAAUCAUGAACCU	GGGUUCAUGAUUUACUUCGUG	Cleavage	1
stu-novel-miR-124	PGSC0003DMT400082499	0	-1	1	21	1492	1512	CACGAAGUAAAUCAUGAACCU	GGGUUCAUGAUUUACUUCGUG	Cleavage	1
stu-novel-miR-124	PGSC0003DMT400030011	0	-1	1	21	1522	1542	CACGAAGUAAAUCAUGAACCU	GGGUUCAUGAUUUACUUCGUG	Cleavage	1
stu-novel-miR-126	PGSC0003DMT400075660	0	-1	1	24	446	469	UGAACAAGUAGACACAUGAGUCCU	AGUAUUCAUGUGUCUACUUGUUCA	Cleavage	1
stu-novel-miR-14	PGSC0003DMT400020064	0	-1	1	24	664	687	UCUAUGACCUCCAACUUUGAAUGU	ACAUUCAAAGUUGGAGGUCAUAGA	Cleavage	1
stu-novel-miR-14	PGSC0003DMT400007434	0	-1	1	24	716	739	UCUAUGACCUCCAACUUUGAAUGU	ACAUUCAAAGUUGGAGGUCAUAGA	Cleavage	1
stu-novel-miR-140	PGSC0003DMT400047418	0	-1	1	24	516	539	ACGAUCUGUUGAAUAUUCUCUGAU	AUCAGAGAAUAUUCAACAGAUCGU	Cleavage	1
stu-novel-miR-144	PGSC0003DMT400074982	0	-1	1	24	419	442	UGUAAAGAUAUGACACAUGAGCCU	AAGCCCAUGUGUCAUAUCUUUACA	Cleavage	1
stu-novel-miR-152	PGSC0003DMT400047888	0	-1	1	23	2561	2583	ACAAGACGUGUUCAAUUCGAAUU	AACUCGAAUUGAACACGUCUUGU	Cleavage	1
stu-novel-miR-158	PGSC0003DMT400034378	0	-1	1	21	294	314	CACUUGAAGAUUGGGAAGCCU	AGGCUUCCCAAUCUUCAAGUG	Cleavage	1
stu-novel-miR-158	PGSC0003DMT400013659	0	-1	1	21	1549	1569	CACUUGAAGAUUGGGAAGCCU	AGGCUUCCCAAUCUUCAAGUG	Cleavage	1
stu-novel-miR-158	PGSC0003DMT400059786	0	-1	1	21	3117	3137	CACUUGAAGAUUGGGAAGCCU	AGGCUUCCCAAUCUUCAAGUG	Cleavage	1
stu-novel-miR-158	PGSC0003DMT400056552	0	-1	1	21	3237	3257	CACUUGAAGAUUGGGAAGCCU	AGGCUUCCCAAUCUUCAAGUG	Cleavage	1
stu-novel-miR-163	PGSC0003DMT400017033	0	-1	1	21	21	41	AAAUUGUUCCUUCUCAAGUCU	AGACUUGAGAAGGAACAAUUU	Cleavage	1
stu-novel-miR-163	PGSC0003DMT400007483	0	-1	1	21	1026	1046	AAAUUGUUCCUUCUCAAGUCU	GGACUUGAGAAGGAACAAUUU	Cleavage	1
stu-novel-miR-163	PGSC0003DMT400007482	0	-1	1	21	1261	1281	AAAUUGUUCCUUCUCAAGUCU	GGACUUGAGAAGGAACAAUUU	Cleavage	1
stu-novel-miR-172	PGSC0003DMT400075660	0	-1	1	24	446	469	UGAACAAGUAGACACAUGAGUCCU	AGUAUUCAUGUGUCUACUUGUUCA	Cleavage	1
stu-novel-miR-173	PGSC0003DMT400069147	0	-1	1	24	505	528	AUAAUCCUGAACAGCAAAACGAGC	GCUCGUUUUGCUGUUCAGGAUUAU	Cleavage	2
stu-novel-miR-173	PGSC0003DMT400015251	0	-1	1	24	260	283	AUAAUCCUGAACAGCAAAACGAGC	GCUCGUUUUGCUGUUCAGGAUUAU	Cleavage	2
stu-novel-miR-173	PGSC0003DMT400069145	0	-1	1	24	521	544	AUAAUCCUGAACAGCAAAACGAGC	GCUCGUUUUGCUGUUCAGGAUUAU	Cleavage	4
stu-novel-miR-173	PGSC0003DMT400069145	0	-1	1	24	1225	1248	AUAAUCCUGAACAGCAAAACGAGC	GCUCGUUUUGCUGUUCAGGAUUAU	Cleavage	4
stu-novel-miR-173	PGSC0003DMT400015249	0	-1	1	24	1055	1078	AUAAUCCUGAACAGCAAAACGAGC	GCUCGUUUUGCUGUUCAGGAUUAU	Cleavage	2
stu-novel-miR-173	PGSC0003DMT400069146	0	-1	1	24	521	544	AUAAUCCUGAACAGCAAAACGAGC	GCUCGUUUUGCUGUUCAGGAUUAU	Cleavage	4
stu-novel-miR-173	PGSC0003DMT400069146	0	-1	1	24	1225	1248	AUAAUCCUGAACAGCAAAACGAGC	GCUCGUUUUGCUGUUCAGGAUUAU	Cleavage	4
stu-novel-miR-173	PGSC0003DMT400015250	0	-1	1	24	1055	1078	AUAAUCCUGAACAGCAAAACGAGC	GCUCGUUUUGCUGUUCAGGAUUAU	Cleavage	5
stu-novel-miR-174	PGSC0003DMT400069147	0	-1	1	24	505	528	AUAAUCCUGAACAGCAAAACGAGC	GCUCGUUUUGCUGUUCAGGAUUAU	Cleavage	2
stu-novel-miR-174	PGSC0003DMT400015251	0	-1	1	24	260	283	AUAAUCCUGAACAGCAAAACGAGC	GCUCGUUUUGCUGUUCAGGAUUAU	Cleavage	2
stu-novel-miR-174	PGSC0003DMT400069145	0	-1	1	24	521	544	AUAAUCCUGAACAGCAAAACGAGC	GCUCGUUUUGCUGUUCAGGAUUAU	Cleavage	4
stu-novel-miR-174	PGSC0003DMT400069145	0	-1	1	24	1225	1248	AUAAUCCUGAACAGCAAAACGAGC	GCUCGUUUUGCUGUUCAGGAUUAU	Cleavage	4
stu-novel-miR-174	PGSC0003DMT400015249	0	-1	1	24	1055	1078	AUAAUCCUGAACAGCAAAACGAGC	GCUCGUUUUGCUGUUCAGGAUUAU	Cleavage	2
stu-novel-miR-174	PGSC0003DMT400069146	0	-1	1	24	521	544	AUAAUCCUGAACAGCAAAACGAGC	GCUCGUUUUGCUGUUCAGGAUUAU	Cleavage	4
stu-novel-miR-174	PGSC0003DMT400069146	0	-1	1	24	1225	1248	AUAAUCCUGAACAGCAAAACGAGC	GCUCGUUUUGCUGUUCAGGAUUAU	Cleavage	4
stu-novel-miR-174	PGSC0003DMT400015250	0	-1	1	24	1055	1078	AUAAUCCUGAACAGCAAAACGAGC	GCUCGUUUUGCUGUUCAGGAUUAU	Cleavage	5
stu-novel-miR-190	PGSC0003DMT400047187	0	-1	1	21	2539	2559	AGACUUCAUCUCACUCUUCUU	AAGAAGAGUGAGAUGAAGUCU	Cleavage	1
stu-novel-miR-20	PGSC0003DMT400094736	0	-1	1	24	220	243	CGGAGAAGACUCAACAAUAGGAGA	UCUCCUAUUGUUGAGUCUUCUCCG	Cleavage	1
stu-novel-miR-20	PGSC0003DMT400070981	0	-1	1	24	106	129	CGGAGAAGACUCAACAAUAGGAGA	UCUCCUAUUGUUGAGUCUUCUCCG	Cleavage	1
stu-novel-miR-20	PGSC0003DMT400068215	0	-1	1	24	184	207	CGGAGAAGACUCAACAAUAGGAGA	UCUCAUAUUGUUGAGUCUUCUCCG	Cleavage	1
stu-novel-miR-205	PGSC0003DMT400047187	0	-1	1	21	2539	2559	AGACUUCAUCUCACUCUUCUU	AAGAAGAGUGAGAUGAAGUCU	Cleavage	1
stu-novel-miR-209	PGSC0003DMT400076092	0	-1	1	21	1395	1415	AAGGUGAUGAUAACUCAGCCU	AGGCUGAGUUAUCAUCACCUU	Cleavage	1
stu-novel-miR-209	PGSC0003DMT400022135	0	-1	1	21	1180	1200	AAGGUGAUGAUAACUCAGCCU	AGGCUGAGUUAUCAUCACCUU	Cleavage	1
stu-novel-miR-209	PGSC0003DMT400079273	0	-1	1	21	1170	1190	AAGGUGAUGAUAACUCAGCCU	AGGCUGAGUUAUCAUCACCUU	Cleavage	1
stu-novel-miR-215	PGSC0003DMT400014803	0	-1	1	24	118	141	GAUCACUUUGUAAGUUGGAGUGUU	AACACUCCAACUUACAAAGUGAUC	Cleavage	1
stu-novel-miR-226	PGSC0003DMT400021984	0	-1	1	20	322	341	UAAUCUGCAUCCUGAGGUUU	CAACCUCAGGAUGCAGAUUA	Cleavage	1
stu-novel-miR-226	PGSC0003DMT400021985	0	-1	1	20	366	385	UAAUCUGCAUCCUGAGGUUU	CAACCUCAGGAUGCAGAUUA	Cleavage	1
stu-novel-miR-228	PGSC0003DMT400023086	0	-1	1	24	1514	1537	AACAAGUACCAGGUAACUCUGUCC	GGACAGAGUUACCUGGUACUUGUU	Cleavage	1
stu-novel-miR-228	PGSC0003DMT400023088	0	-1	1	24	1514	1537	AACAAGUACCAGGUAACUCUGUCC	GGACAGAGUUACCUGGUACUUGUU	Cleavage	1
stu-novel-miR-233	PGSC0003DMT400075660	0	-1	1	24	446	469	UGAACAAGUAGACACAUGAGUCCU	AGUAUUCAUGUGUCUACUUGUUCA	Cleavage	1
stu-novel-miR-235	PGSC0003DMT400060042	0	-1	1	24	3886	3909	AAUGUUUUGUGCAUCGAACUGUCU	AGGCAGUUCGAUGCACAAAACAUU	Cleavage	1
stu-novel-miR-237	PGSC0003DMT400022440	0	-1	1	21	640	660	UGAUCUAAUGUCAGAAAGGAA	UUCCUUUCUGACAUUAGAUCA	Cleavage	1
stu-novel-miR-237	PGSC0003DMT400022441	0	-1	1	21	640	660	UGAUCUAAUGUCAGAAAGGAA	UUCCUUUCUGACAUUAGAUCA	Cleavage	1
stu-novel-miR-237	PGSC0003DMT400022439	0	-1	1	21	640	660	UGAUCUAAUGUCAGAAAGGAA	UUCCUUUCUGACAUUAGAUCA	Cleavage	1
stu-novel-miR-237	PGSC0003DMT400067983	0	-1	1	21	798	818	UGAUCUAAUGUCAGAAAGGAA	UUCCUUUCUGACAUUAGAUCA	Cleavage	1
stu-novel-miR-237	PGSC0003DMT400067981	0	-1	1	21	798	818	UGAUCUAAUGUCAGAAAGGAA	UUCCUUUCUGACAUUAGAUCA	Cleavage	1
stu-novel-miR-237	PGSC0003DMT400067982	0	-1	1	21	798	818	UGAUCUAAUGUCAGAAAGGAA	UUCCUUUCUGACAUUAGAUCA	Cleavage	1
stu-novel-miR-237	PGSC0003DMT400020005	0	-1	1	21	2461	2481	UGAUCUAAUGUCAGAAAGGAA	UUCCUUUCUGACAUUAGAUCA	Cleavage	1
stu-novel-miR-252	PGSC0003DMT400011297	0	-1	1	21	2429	2449	UAACUAUUUGAUCACUUGGUG	CACCAAGUGAUCAAAUAGUUA	Cleavage	1
stu-novel-miR-252	PGSC0003DMT400011296	0	-1	1	21	2429	2449	UAACUAUUUGAUCACUUGGUG	CACCAAGUGAUCAAAUAGUUA	Cleavage	1
stu-novel-miR-252	PGSC0003DMT400011298	0	-1	1	21	2429	2449	UAACUAUUUGAUCACUUGGUG	CACCAAGUGAUCAAAUAGUUA	Cleavage	1
stu-novel-miR-252	PGSC0003DMT400011295	0	-1	1	21	2429	2449	UAACUAUUUGAUCACUUGGUG	CACCAAGUGAUCAAAUAGUUA	Cleavage	1
stu-novel-miR-252	PGSC0003DMT400011301	0	-1	1	21	2429	2449	UAACUAUUUGAUCACUUGGUG	CACCAAGUGAUCAAAUAGUUA	Cleavage	1
stu-novel-miR-257	PGSC0003DMT400036467	0	-1	1	21	1564	1584	CUUGAGAAGGAUUUGGGACCC	GGGUCCCAAAUCCUUCUCAAG	Cleavage	1
stu-novel-miR-257	PGSC0003DMT400053585	0	-1	1	21	385	405	CUUGAGAAGGAUUUGGGACCC	GGGUCCCAAAUCCUUCUCAAG	Cleavage	1
stu-novel-miR-257	PGSC0003DMT400047775	0	-1	1	21	1476	1496	CUUGAGAAGGAUUUGGGACCC	GGGUCCCAAAUCCUUCUCAAG	Cleavage	1
stu-novel-miR-261	PGSC0003DMT400043325	0	-1	1	24	3651	3674	AGGUAAGACUGCAUACAAUAGACC	GGUCUAUUGUAUGCAGUCUUACCU	Cleavage	1
stu-novel-miR-263	PGSC0003DMT400028398	0	-1	1	21	39	59	UGACAUGGAUGAAGAAAGCCU	AGGCUUUCUUCAUCCAUGUCA	Cleavage	1
stu-novel-miR-263	PGSC0003DMT400028397	0	-1	1	21	39	59	UGACAUGGAUGAAGAAAGCCU	AGGCUUUCUUCAUCCAUGUCA	Cleavage	1
stu-novel-miR-263	PGSC0003DMT400022156	0	-1	1	21	1380	1400	UGACAUGGAUGAAGAAAGCCU	AGGCUUUCUUCAUCCAUGUCA	Cleavage	1
stu-novel-miR-263	PGSC0003DMT400068570	0	-1	1	21	1399	1419	UGACAUGGAUGAAGAAAGCCU	AGGCUUUCUUCAUCCAUGUCA	Cleavage	1
stu-novel-miR-263	PGSC0003DMT400068569	0	-1	1	21	1335	1355	UGACAUGGAUGAAGAAAGCCU	AGGCUUUCUUCAUCCAUGUCA	Cleavage	1
stu-novel-miR-263	PGSC0003DMT400022157	0	-1	1	21	1400	1420	UGACAUGGAUGAAGAAAGCCU	AGGCUUUCUUCAUCCAUGUCA	Cleavage	1
stu-novel-miR-263	PGSC0003DMT400011297	0	-1	1	21	2184	2204	UGACAUGGAUGAAGAAAGCCU	AGGCUUUCUUCAUCCAUGUCA	Cleavage	1
stu-novel-miR-263	PGSC0003DMT400011296	0	-1	1	21	2184	2204	UGACAUGGAUGAAGAAAGCCU	AGGCUUUCUUCAUCCAUGUCA	Cleavage	1
stu-novel-miR-263	PGSC0003DMT400011298	0	-1	1	21	2184	2204	UGACAUGGAUGAAGAAAGCCU	AGGCUUUCUUCAUCCAUGUCA	Cleavage	1
stu-novel-miR-263	PGSC0003DMT400011295	0	-1	1	21	2184	2204	UGACAUGGAUGAAGAAAGCCU	AGGCUUUCUUCAUCCAUGUCA	Cleavage	1
stu-novel-miR-263	PGSC0003DMT400011301	0	-1	1	21	2184	2204	UGACAUGGAUGAAGAAAGCCU	AGGCUUUCUUCAUCCAUGUCA	Cleavage	1
stu-novel-miR-271	PGSC0003DMT400058885	0	-1	1	21	607	627	UCUUGUAUGAUUGUUGCAACU	AGUUGCAACAAUCAUACAAGA	Cleavage	1
stu-novel-miR-271	PGSC0003DMT400077465	0	-1	1	21	1761	1781	UCUUGUAUGAUUGUUGCAACU	AGUUGCAACAAUCAUACAAGA	Cleavage	1
stu-novel-miR-271	PGSC0003DMT400077466	0	-1	1	21	1827	1847	UCUUGUAUGAUUGUUGCAACU	AGUUGCAACAAUCAUACAAGA	Cleavage	1
stu-novel-miR-272	PGSC0003DMT400050619	0	-1	1	21	927	947	CAAGGACAACAAGAAACUUCU	AGAAGUUUCUUGUUGUCCUUG	Cleavage	1
stu-novel-miR-272	PGSC0003DMT400050640	0	-1	1	21	842	862	CAAGGACAACAAGAAACUUCU	AGAAGUUUCUUGUUGUCCUUG	Cleavage	1
stu-novel-miR-272	PGSC0003DMT400018940	0	-1	1	21	896	916	CAAGGACAACAAGAAACUUCU	AGAAGUUUCUUGUUGUCCUUG	Cleavage	1
stu-novel-miR-272	PGSC0003DMT400024448	0	-1	1	21	788	808	CAAGGACAACAAGAAACUUCU	GGAAGUUUCUUGUUGUCCUUG	Cleavage	1
stu-novel-miR-272	PGSC0003DMT400048116	0	-1	1	21	845	865	CAAGGACAACAAGAAACUUCU	AAAAGUUUCUUGUUGUCCUUG	Cleavage	1
stu-novel-miR-272	PGSC0003DMT400050639	0	-1	1	21	718	738	CAAGGACAACAAGAAACUUCU	UAAAGUUUCUUGUUGUCCUUG	Cleavage	1
stu-novel-miR-276	PGSC0003DMT400005034	0	-1	1	21	810	830	UUCCAACUAUCUUCUAGACUU	AAGUCUAGAAGAUAGUUGGAA	Cleavage	1
stu-novel-miR-276	PGSC0003DMT400005032	0	-1	1	21	384	404	UUCCAACUAUCUUCUAGACUU	AAGUCUAGAAGAUAGUUGGAA	Cleavage	1
stu-novel-miR-277	PGSC0003DMT400005034	0	-1	1	21	810	830	UUCCAACUAUCUUCUAGACUU	AAGUCUAGAAGAUAGUUGGAA	Cleavage	1
stu-novel-miR-277	PGSC0003DMT400005032	0	-1	1	21	384	404	UUCCAACUAUCUUCUAGACUU	AAGUCUAGAAGAUAGUUGGAA	Cleavage	1
stu-novel-miR-283	PGSC0003DMT400086429	0	-1	1	24	45	68	AGAAGAGAUCGCACUGGUAACCUG	CAGGUUACCAGUGCGAUCUCUUCU	Cleavage	1
stu-novel-miR-283	PGSC0003DMT400089925	0	-1	1	24	45	68	AGAAGAGAUCGCACUGGUAACCUG	CAGGUUACCAGUGCGAUCUCUUCU	Cleavage	1
stu-novel-miR-285	PGSC0003DMT400036467	0	-1	1	21	1564	1584	CUUGAGAAGGAUUUGGGACCC	GGGUCCCAAAUCCUUCUCAAG	Cleavage	1
stu-novel-miR-285	PGSC0003DMT400053585	0	-1	1	21	385	405	CUUGAGAAGGAUUUGGGACCC	GGGUCCCAAAUCCUUCUCAAG	Cleavage	1
stu-novel-miR-285	PGSC0003DMT400047775	0	-1	1	21	1476	1496	CUUGAGAAGGAUUUGGGACCC	GGGUCCCAAAUCCUUCUCAAG	Cleavage	1
stu-novel-miR-286	PGSC0003DMT400047787	0	-1	1	21	1451	1471	CUUCAGAAGGAUUUGGGACCC	GGGUCCCAAAUCCUUCUGAAG	Cleavage	1
stu-novel-miR-286	PGSC0003DMT400047789	0	-1	1	21	1575	1595	CUUCAGAAGGAUUUGGGACCC	GGGUCCCAAAUCCUUCUGAAG	Cleavage	1
stu-novel-miR-299	PGSC0003DMT400012104	0	-1	1	21	1508	1528	UUGAGCCGCGCCAAUAUCACG	AAUGAUAUUGGCGCGGCUCAA	Cleavage	1
stu-novel-miR-3	PGSC0003DMT400036467	0	-1	1	21	1564	1584	CUUGAGAAGGAUUUGGGACCC	GGGUCCCAAAUCCUUCUCAAG	Cleavage	1
stu-novel-miR-3	PGSC0003DMT400053585	0	-1	1	21	385	405	CUUGAGAAGGAUUUGGGACCC	GGGUCCCAAAUCCUUCUCAAG	Cleavage	1
stu-novel-miR-3	PGSC0003DMT400047775	0	-1	1	21	1476	1496	CUUGAGAAGGAUUUGGGACCC	GGGUCCCAAAUCCUUCUCAAG	Cleavage	1
stu-novel-miR-49	PGSC0003DMT400061130	0	-1	1	24	169	192	UCCGGCUGGGUACUUAAACUCUGU	AUUGAGUUUAAGUACCCAGCCGGA	Cleavage	1
stu-novel-miR-49	PGSC0003DMT400061132	0	-1	1	24	169	192	UCCGGCUGGGUACUUAAACUCUGU	AUUGAGUUUAAGUACCCAGCCGGA	Cleavage	1
stu-novel-miR-49	PGSC0003DMT400061134	0	-1	1	24	170	192	UCCGGCUGGGUACUUAAACUCUGU	UCA-AGUUUAAGUACCCAGCCGGA	Cleavage	1
stu-novel-miR-50	PGSC0003DMT400061130	0	-1	1	24	169	192	UCCGGCUGGGUACUUAAACUCUGU	AUUGAGUUUAAGUACCCAGCCGGA	Cleavage	1
stu-novel-miR-50	PGSC0003DMT400061132	0	-1	1	24	169	192	UCCGGCUGGGUACUUAAACUCUGU	AUUGAGUUUAAGUACCCAGCCGGA	Cleavage	1
stu-novel-miR-50	PGSC0003DMT400061134	0	-1	1	24	170	192	UCCGGCUGGGUACUUAAACUCUGU	UCA-AGUUUAAGUACCCAGCCGGA	Cleavage	1
stu-novel-miR-52	PGSC0003DMT400086126	0	-1	1	21	115	135	UUCAAUGGCGGAUUUUAGAUC	GAUCUAAAAUCCGCCAUUGAA	Cleavage	3
stu-novel-miR-52	PGSC0003DMT400086126	0	-1	1	21	31	51	UUCAAUGGCGGAUUUUAGAUC	GGUCUAAAAUCCGCCAUUGAA	Cleavage	3
stu-novel-miR-53	PGSC0003DMT400086126	0	-1	1	21	115	135	UUCAAUGGCGGAUUUUAGAUC	GAUCUAAAAUCCGCCAUUGAA	Cleavage	3
stu-novel-miR-53	PGSC0003DMT400086126	0	-1	1	21	31	51	UUCAAUGGCGGAUUUUAGAUC	GGUCUAAAAUCCGCCAUUGAA	Cleavage	3
stu-novel-miR-61	PGSC0003DMT400054356	0	-1	1	21	1313	1333	UAUAGCUGAACAACAAGGCCU	AGGCCUUGUUGUUCAGCUAUA	Cleavage	1
stu-novel-miR-68	PGSC0003DMT400039220	0	-1	1	24	65	88	AUUAUUUUAAGAUUAAGUGGGACC	GGUCCCACUUAAUCUUAAAAUAAU	Cleavage	1
stu-novel-miR-68	PGSC0003DMT400074731	0	-1	1	24	2895	2918	AUUAUUUUAAGAUUAAGUGGGACC	GGUCUCACUUAAUCUUAAAAUAAU	Cleavage	1
stu-novel-miR-72	PGSC0003DMT400086126	0	-1	1	20	116	135	UUCAAUGGCGGAUUUUAGAU	AUCUAAAAUCCGCCAUUGAA	Cleavage	3
stu-novel-miR-72	PGSC0003DMT400086126	0	-1	1	20	32	51	UUCAAUGGCGGAUUUUAGAU	GUCUAAAAUCCGCCAUUGAA	Cleavage	3
stu-novel-miR-91	PGSC0003DMT400013490	0	-1	1	24	3521	3544	AUCCCGUGGAAUUAGUCGAGAUGU	ACACCUCGACUAAUUCCACGGGAU	Cleavage	1
stu-novel-miR-91	PGSC0003DMT400036891	0	-1	1	24	6	29	AUCCCGUGGAAUUAGUCGAGAUGU	GCACCUCGACUAAUUCCACGGGAU	Cleavage	1
stu-novel-miR-91	PGSC0003DMT400022805	0	-1	1	24	1664	1687	AUCCCGUGGAAUUAGUCGAGAUGU	GCACCUCGACUAAUUCCACGGGAU	Cleavage	1
stu-novel-miR-95	PGSC0003DMT400014421	0	-1	1	20	1945	1964	UGCUGCUGAAUCAUUGGCUC	GAGCCAAUGAUUCAGCAGCA	Cleavage	1
stu-novel-miR-95	PGSC0003DMT400014422	0	-1	1	20	2561	2580	UGCUGCUGAAUCAUUGGCUC	GAGCCAAUGAUUCAGCAGCA	Cleavage	1
stu-novel-miR-100	PGSC0003DMT400047732	1	-1	1	24	226	249	AUGGACACCCUUAACACAACAAGG	GCUUGUUGUGUUAAGGGUGUCCAA	Cleavage	1
stu-novel-miR-113	PGSC0003DMT400015195	1	-1	1	24	1216	1239	AAUGUGUGAUGAGUUAUAUGAACU	UCUUCAAAUAACUCAUCACACAUU	Cleavage	1
stu-novel-miR-115	PGSC0003DMT400068821	1	-1	1	24	294	317	ACCUGUGAAGUAAUGAAUUCGAAC	GUUCGAAUUCAUUACUUCACAGGA	Cleavage	1
stu-novel-miR-120	PGSC0003DMT400022022	1	-1	1	24	438	461	AGUGAAAUGUUGUUAUUGAGAACA	CAUCCUCUAUAACAACAUUUCACU	Cleavage	1
stu-novel-miR-121	PGSC0003DMT400063841	1	-1	1	24	2724	2747	GUAUAUAUAAUAGAUGUCGAACCU	GGGUUCGACAUCUAUUAUAUAUAU	Cleavage	1
stu-novel-miR-123	PGSC0003DMT400068821	1	-1	1	24	294	317	ACCUGUGAAGUAAUGAAUUCGAAC	GUUCGAAUUCAUUACUUCACAGGA	Cleavage	1
stu-novel-miR-126	PGSC0003DMT400017259	1	-1	1	24	2369	2392	UGAACAAGUAGACACAUGAGUCCU	GGGACACAUGUGUCUACUUGUUCA	Cleavage	1
stu-novel-miR-132	PGSC0003DMT400015011	1	-1	1	21	1134	1154	AGUAGAAAUAUAGUAAUGGCC	UUCCAUUACUAUAUUUCUACC	Cleavage	1
stu-novel-miR-144	PGSC0003DMT400063680	1	-1	1	24	202	225	UGUAAAGAUAUGACACAUGAGCCU	AGGCCCAAGUGUCAUAUCUUUACA	Cleavage	1
stu-novel-miR-147	PGSC0003DMT400028029	1	-1	1	24	85	108	AUCAUCUCGAAUUUUGAAUAGCCU	AGGCUAUUUAAAAUUCGAGAUGAU	Cleavage	1
stu-novel-miR-147	PGSC0003DMT400085946	1	-1	1	24	85	108	AUCAUCUCGAAUUUUGAAUAGCCU	AGGCUAUUCAAAAUUCGAGAUGAA	Cleavage	1
stu-novel-miR-155	PGSC0003DMT400025007	1	-1	1	24	527	550	AUGCUCGUACAAGAAUUUGAAACU	CGUCUCAAACUCUUGUACGAGCAU	Cleavage	1
stu-novel-miR-163	PGSC0003DMT400020480	1	-1	1	21	237	257	AAAUUGUUCCUUCUCAAGUCU	AGACUUAAGAAGGAACAAUUU	Cleavage	1
stu-novel-miR-163	PGSC0003DMT400082136	1	-1	1	21	352	372	AAAUUGUUCCUUCUCAAGUCU	AGACUUAAGAAGGAACAAUUU	Cleavage	1
stu-novel-miR-163	PGSC0003DMT400046491	1	-1	1	21	1404	1424	AAAUUGUUCCUUCUCAAGUCU	AGACUUAAGAAGGAACAAUUU	Cleavage	1
stu-novel-miR-163	PGSC0003DMT400007537	1	-1	1	21	1659	1679	AAAUUGUUCCUUCUCAAGUCU	AGACUUAAGAAGGAACAAUUU	Cleavage	1
stu-novel-miR-163	PGSC0003DMT400039679	1	-1	1	21	286	306	AAAUUGUUCCUUCUCAAGUCU	GGACUUAAGAAGGAACAAUUU	Cleavage	1
stu-novel-miR-163	PGSC0003DMT400039728	1	-1	1	21	867	887	AAAUUGUUCCUUCUCAAGUCU	GGACUUAAGAAGGAACAAUUU	Cleavage	1
stu-novel-miR-163	PGSC0003DMT400039714	1	-1	1	21	1878	1898	AAAUUGUUCCUUCUCAAGUCU	GGACUUAAGAAGGAACAAUUU	Cleavage	1
stu-novel-miR-163	PGSC0003DMT400030581	1	-1	1	21	758	778	AAAUUGUUCCUUCUCAAGUCU	GGACUUAAGAAGGAACAAUUU	Cleavage	1
stu-novel-miR-163	PGSC0003DMT400062785	1	-1	1	21	1155	1175	AAAUUGUUCCUUCUCAAGUCU	GGACUUAAGAAGGAACAAUUU	Cleavage	1
stu-novel-miR-163	PGSC0003DMT400030580	1	-1	1	21	758	778	AAAUUGUUCCUUCUCAAGUCU	GGACUUAAGAAGGAACAAUUU	Cleavage	1
stu-novel-miR-163	PGSC0003DMT400007531	1	-1	1	21	1182	1202	AAAUUGUUCCUUCUCAAGUCU	GGACUUAAGAAGGAACAAUUU	Cleavage	1
stu-novel-miR-163	PGSC0003DMT400007485	1	-1	1	21	1206	1226	AAAUUGUUCCUUCUCAAGUCU	GGACUUAAGAAGGAACAAUUU	Cleavage	1
stu-novel-miR-163	PGSC0003DMT400039706	1	-1	1	21	1572	1592	AAAUUGUUCCUUCUCAAGUCU	GGACUUAAGAAGGAACAAUUU	Cleavage	1
stu-novel-miR-163	PGSC0003DMT400039719	1	-1	1	21	1623	1643	AAAUUGUUCCUUCUCAAGUCU	GGACUUAAGAAGGAACAAUUU	Cleavage	1
stu-novel-miR-163	PGSC0003DMT400030579	1	-1	1	21	883	903	AAAUUGUUCCUUCUCAAGUCU	GGACUUAAGAAGGAACAAUUU	Cleavage	1
stu-novel-miR-163	PGSC0003DMT400007608	1	-1	1	21	1915	1935	AAAUUGUUCCUUCUCAAGUCU	GGACUUAAGAAGGAACAAUUU	Cleavage	1
stu-novel-miR-172	PGSC0003DMT400017259	1	-1	1	24	2369	2392	UGAACAAGUAGACACAUGAGUCCU	GGGACACAUGUGUCUACUUGUUCA	Cleavage	1
stu-novel-miR-173	PGSC0003DMT400069147	1	-1	1	24	323	346	AUAAUCCUGAACAGCAAAACGAGC	GCUCGUUUUGCUGUUCAGGAUUAC	Cleavage	2
stu-novel-miR-173	PGSC0003DMT400069145	1	-1	1	24	323	346	AUAAUCCUGAACAGCAAAACGAGC	GCUCGUUUUGCUGUUCAGGAUUAC	Cleavage	4
stu-novel-miR-173	PGSC0003DMT400069146	1	-1	1	24	323	346	AUAAUCCUGAACAGCAAAACGAGC	GCUCGUUUUGCUGUUCAGGAUUAC	Cleavage	4
stu-novel-miR-174	PGSC0003DMT400069147	1	-1	1	24	323	346	AUAAUCCUGAACAGCAAAACGAGC	GCUCGUUUUGCUGUUCAGGAUUAC	Cleavage	2
stu-novel-miR-174	PGSC0003DMT400069145	1	-1	1	24	323	346	AUAAUCCUGAACAGCAAAACGAGC	GCUCGUUUUGCUGUUCAGGAUUAC	Cleavage	4
stu-novel-miR-174	PGSC0003DMT400069146	1	-1	1	24	323	346	AUAAUCCUGAACAGCAAAACGAGC	GCUCGUUUUGCUGUUCAGGAUUAC	Cleavage	4
stu-novel-miR-191	PGSC0003DMT400017259	1	-1	1	21	2369	2389	ACAAGUAGACACAUGAGUCCU	GGGACACAUGUGUCUACUUGU	Cleavage	1
stu-novel-miR-192	PGSC0003DMT400017259	1	-1	1	21	2369	2389	ACAAGUAGACACAUGAGUCCU	GGGACACAUGUGUCUACUUGU	Cleavage	1
stu-novel-miR-193	PGSC0003DMT400054990	1	-1	1	24	604	627	AUUUAUCGGAAACAGUCUCUUUAC	GUAGAGAGACUGUUUCCGAUAAAC	Cleavage	1
stu-novel-miR-20	PGSC0003DMT400036145	1	-1	1	24	684	707	CGGAGAAGACUCAACAAUAGGAGA	GGUUCUACUGUUGAGUCUUCUCCG	Cleavage	1
stu-novel-miR-204	PGSC0003DMT400057414	1	-1	1	24	61	84	AAGACCACAAGAUUAAAAGACAUG	CAUGUCCUUUAAUCUUGUGGUCUU	Cleavage	1
stu-novel-miR-204	PGSC0003DMT400057921	1	-1	1	24	2266	2289	AAGACCACAAGAUUAAAAGACAUG	AAUGUCCUUUAAUCUUGUGGUCUU	Cleavage	1
stu-novel-miR-204	PGSC0003DMT400011732	1	-1	1	24	322	345	AAGACCACAAGAUUAAAAGACAUG	AAUAUCCUUUAAUCUUGUGGUCUU	Cleavage	2
stu-novel-miR-204	PGSC0003DMT400053249	1	-1	1	24	2027	2050	AAGACCACAAGAUUAAAAGACAUG	UGUGCCCUUUAAUCUUGUGGUCUU	Cleavage	1
stu-novel-miR-209	PGSC0003DMT400024123	1	-1	1	21	1360	1380	AAGGUGAUGAUAACUCAGCCU	AGACUGAGUUAUCAUCACCUU	Cleavage	1
stu-novel-miR-209	PGSC0003DMT400051008	1	-1	1	21	1536	1556	AAGGUGAUGAUAACUCAGCCU	AGACUGAGUUAUCAUCACCUU	Cleavage	1
stu-novel-miR-228	PGSC0003DMT400069182	1	-1	1	24	1387	1410	AACAAGUACCAGGUAACUCUGUCC	GGAUAGAGUUACCUGGUACUUGUG	Cleavage	1
stu-novel-miR-233	PGSC0003DMT400017259	1	-1	1	24	2369	2392	UGAACAAGUAGACACAUGAGUCCU	GGGACACAUGUGUCUACUUGUUCA	Cleavage	1
stu-novel-miR-248	PGSC0003DMT400077861	1	-1	1	25	2113	2137	UCCGGAAUAUCGAGUUUGGUCUAGA	ACCAUACCAAAUUCGAUAUUCCGGA	Cleavage	1
stu-novel-miR-249	PGSC0003DMT400037218	1	-1	1	24	74	97	AUCGUUAACUAAGAUCGGAAGACU	AGUCUUCUGAUCUUAGUUAACGAU	Cleavage	1
stu-novel-miR-263	PGSC0003DMT400011307	1	-1	1	21	1319	1339	UGACAUGGAUGAAGAAAGCCU	AGGCAUUCUUCAUCCAUGUCA	Cleavage	1
stu-novel-miR-271	PGSC0003DMT400058874	1	-1	1	21	1455	1475	UCUUGUAUGAUUGUUGCAACU	AGUUGUAACAAUCAUACAAGA	Cleavage	1
stu-novel-miR-272	PGSC0003DMT400053424	1	-1	1	21	23	43	CAAGGACAACAAGAAACUUCU	CUGAGUUUCUUGUUGUCCUUG	Cleavage	1
stu-novel-miR-272	PGSC0003DMT400053422	1	-1	1	21	374	394	CAAGGACAACAAGAAACUUCU	CUGAGUUUCUUGUUGUCCUUG	Cleavage	1
stu-novel-miR-275	PGSC0003DMT400048116	1	-1	1	21	1582	1602	CAUUGAAUAGGAUAUGUGCCU	CGGCACAUAUCCUAUUCAAUA	Cleavage	1
stu-novel-miR-276	PGSC0003DMT400062765	1	-1	1	21	1080	1100	UUCCAACUAUCUUCUAGACUU	AAGUUUAGAAGAUAGUUGGAA	Cleavage	1
stu-novel-miR-276	PGSC0003DMT400062763	1	-1	1	21	1080	1100	UUCCAACUAUCUUCUAGACUU	AAGUUUAGAAGAUAGUUGGAA	Cleavage	1
stu-novel-miR-276	PGSC0003DMT400062764	1	-1	1	21	1080	1100	UUCCAACUAUCUUCUAGACUU	AAGUUUAGAAGAUAGUUGGAA	Cleavage	1
stu-novel-miR-276	PGSC0003DMT400062762	1	-1	1	21	1080	1100	UUCCAACUAUCUUCUAGACUU	AAGUUUAGAAGAUAGUUGGAA	Cleavage	1
stu-novel-miR-276	PGSC0003DMT400062766	1	-1	1	21	921	941	UUCCAACUAUCUUCUAGACUU	AAGUCCAGAAGAUAGUUGGAA	Cleavage	1
stu-novel-miR-277	PGSC0003DMT400062765	1	-1	1	21	1080	1100	UUCCAACUAUCUUCUAGACUU	AAGUUUAGAAGAUAGUUGGAA	Cleavage	1
stu-novel-miR-277	PGSC0003DMT400062763	1	-1	1	21	1080	1100	UUCCAACUAUCUUCUAGACUU	AAGUUUAGAAGAUAGUUGGAA	Cleavage	1
stu-novel-miR-277	PGSC0003DMT400062764	1	-1	1	21	1080	1100	UUCCAACUAUCUUCUAGACUU	AAGUUUAGAAGAUAGUUGGAA	Cleavage	1
stu-novel-miR-277	PGSC0003DMT400062762	1	-1	1	21	1080	1100	UUCCAACUAUCUUCUAGACUU	AAGUUUAGAAGAUAGUUGGAA	Cleavage	1
stu-novel-miR-277	PGSC0003DMT400062766	1	-1	1	21	921	941	UUCCAACUAUCUUCUAGACUU	AAGUCCAGAAGAUAGUUGGAA	Cleavage	1
stu-novel-miR-286	PGSC0003DMT400070480	1	-1	1	21	1451	1471	CUUCAGAAGGAUUUGGGACCC	GGGUCCCCAAUCCUUCUGAAG	Cleavage	1
stu-novel-miR-286	PGSC0003DMT400070482	1	-1	1	21	1625	1645	CUUCAGAAGGAUUUGGGACCC	GGGUCCCCAAUCCUUCUGAAG	Cleavage	1
stu-novel-miR-287	PGSC0003DMT400049507	1	-1	1	24	2744	2767	AAGUGACUUUCUGAGAUAGUAAUU	AGUUACUAUAUCAGAAAGUCACUU	Cleavage	1
stu-novel-miR-287	PGSC0003DMT400049506	1	-1	1	24	2888	2911	AAGUGACUUUCUGAGAUAGUAAUU	AGUUACUAUAUCAGAAAGUCACUU	Cleavage	1
stu-novel-miR-292	PGSC0003DMT400016105	1	-1	1	21	1876	1896	UUCCACAGCUUUCUUGAACUG	AUGAUCAAGAAAGCUGUGGAA	Cleavage	1
stu-novel-miR-299	PGSC0003DMT400066799	1	-1	1	21	1611	1631	UUGAGCCGCGCCAAUAUCACG	AGGGAUAUUGGCGCGGCUCAA	Cleavage	1
stu-novel-miR-38	PGSC0003DMT400054667	1	-1	1	21	2393	2413	CUAGAUUCACGCACAAACUCG	GGAGUUUGUGCGUGAAUCUAA	Cleavage	1
stu-novel-miR-42	PGSC0003DMT400000153	1	-1	1	24	147	170	ACACUUAUUUUGAGACGAAGGAAG	CUUGCUCCGUCUCAAAAUAAGUGU	Cleavage	1
stu-novel-miR-43	PGSC0003DMT400037342	1	-1	1	24	103	126	AAUCAGAGGUCUCGGGUUUGAGCC	GGCUCGAACCCGAGACCUCUGAUU	Cleavage	1
stu-novel-miR-5	PGSC0003DMT400026581	1	-1	1	24	121	144	AAGGGGUUCAAAAUCUGAAGAACU	ACUACUUCAUAUUUUGAACCCCUU	Cleavage	1
stu-novel-miR-5	PGSC0003DMT400016261	1	-1	1	24	26	49	AAGGGGUUCAAAAUCUGAAGAACU	ACUUAUUCAUAUUUUGAACCCCUU	Cleavage	1
stu-novel-miR-82	PGSC0003DMT400024289	1	-1	1	24	201	226	AGUGAUUGACAGUAGUGGUU--GACA	AAUCGAAACCACUACUGUCAAUCACC	Cleavage	1
stu-novel-miR-91	PGSC0003DMT400003725	1	-1	1	24	244	267	AUCCCGUGGAAUUAGUCGAGAUGU	GCACCUAGACUAAUUCCACGGGAU	Cleavage	1
stu-novel-miR-91	PGSC0003DMT400032399	1	-1	1	24	2753	2774	AUCCCGUGGAAUUAGUCGAGAUGU	AC--CUGGACUAAUUCCACGGGAU	Cleavage	1
stu-novel-miR-95	PGSC0003DMT400040941	1	-1	1	20	1418	1437	UGCUGCUGAAUCAUUGGCUC	GAACCAAUGAUUCAGCAGCA	Cleavage	1
stu-novel-miR-1	PGSC0003DMT400036475	1.5	-1	1	21	2244	2264	UUCUCUGAUUUCAUUUUGCCU	AGGCAAAAUCAAAUCAGAGAA	Cleavage	1
stu-novel-miR-1	PGSC0003DMT400036473	1.5	-1	1	21	2155	2175	UUCUCUGAUUUCAUUUUGCCU	AGGCAAAAUCAAAUCAGAGAA	Cleavage	1
stu-novel-miR-1	PGSC0003DMT400036474	1.5	-1	1	21	2043	2063	UUCUCUGAUUUCAUUUUGCCU	AGGCAAAAUCAAAUCAGAGAA	Cleavage	1
stu-novel-miR-1	PGSC0003DMT400053590	1.5	-1	1	21	1358	1378	UUCUCUGAUUUCAUUUUGCCU	AGGCAAAAUCAAAUCAGAGAA	Cleavage	1
stu-novel-miR-1	PGSC0003DMT400053589	1.5	-1	1	21	670	690	UUCUCUGAUUUCAUUUUGCCU	AGGCAAAAUCAAAUCAGAGAA	Cleavage	1
stu-novel-miR-102	PGSC0003DMT400046344	1.5	-1	1	23	563	585	CGUGGCAUAAUACAUGUAGGACA	AGUCCUACAUGUAUUAUGUCACG	Cleavage	1
stu-novel-miR-102	PGSC0003DMT400044988	1.5	-1	1	23	1620	1642	CGUGGCAUAAUACAUGUAGGACA	CGUCCUACAUGUAUUAUGCCAUG	Cleavage	1
stu-novel-miR-102	PGSC0003DMT400044986	1.5	-1	1	23	1620	1642	CGUGGCAUAAUACAUGUAGGACA	CGUCCUACAUGUAUUAUGCCAUG	Cleavage	1
stu-novel-miR-102	PGSC0003DMT400044989	1.5	-1	1	23	1620	1642	CGUGGCAUAAUACAUGUAGGACA	CGUCCUACAUGUAUUAUGCCAUG	Cleavage	1
stu-novel-miR-102	PGSC0003DMT400044987	1.5	-1	1	23	1620	1642	CGUGGCAUAAUACAUGUAGGACA	CGUCCUACAUGUAUUAUGCCAUG	Cleavage	1
stu-novel-miR-102	PGSC0003DMT400075660	1.5	-1	1	23	422	444	CGUGGCAUAAUACAUGUAGGACA	UAUCCUACAUGUACUAUGCCACG	Translation	1
stu-novel-miR-117	PGSC0003DMT400045712	1.5	-1	1	23	99	121	ACAAGACGUGUUCAAUUCGAAUU	AAUUCGAAUUGAACAGGUCUUGU	Cleavage	1
stu-novel-miR-118	PGSC0003DMT400045712	1.5	-1	1	23	99	121	ACAAGACGUGUUCAAUUCGAAUU	AAUUCGAAUUGAACAGGUCUUGU	Cleavage	1
stu-novel-miR-121	PGSC0003DMT400049529	1.5	-1	1	24	441	464	GUAUAUAUAAUAGAUGUCGAACCU	GGGUUCGACAUCUAUUGUAUAUAC	Cleavage	1
stu-novel-miR-121	PGSC0003DMT400004898	1.5	-1	1	24	279	302	GUAUAUAUAAUAGAUGUCGAACCU	GGGUUCGACAUCUACUAUAUAUAC	Translation	1
stu-novel-miR-121	PGSC0003DMT400078972	1.5	-1	1	24	309	335	GUAUAUAUAAUAGAUGUCGAA---CCU	AGGGAAUUCGACAUCUACUAUAUAUAC	Translation	1
stu-novel-miR-121	PGSC0003DMT400064620	1.5	-1	1	24	676	702	GUAUAUAUAAUAGAUGUCGAA---CCU	AGGGGAUUCGACAUCUAUUAUACAUAC	Cleavage	1
stu-novel-miR-121	PGSC0003DMT400078971	1.5	-1	1	24	765	791	GUAUAUAUAAUAGAUGUCGAA---CCU	AGGGAAUUCGACAUCUACUAUAUAUAC	Translation	1
stu-novel-miR-124	PGSC0003DMT400077241	1.5	-1	1	21	413	433	CACGAAGUAAAUCAUGAACCU	GGGUUCAUGAUUUACUCCGUG	Cleavage	1
stu-novel-miR-124	PGSC0003DMT400030022	1.5	-1	1	21	1130	1150	CACGAAGUAAAUCAUGAACCU	GGGUUCAUGAUUUACUCCGUG	Cleavage	1
stu-novel-miR-124	PGSC0003DMT400059833	1.5	-1	1	21	1582	1602	CACGAAGUAAAUCAUGAACCU	GGGUUCAUGAUUUACUCCGUG	Cleavage	1
stu-novel-miR-124	PGSC0003DMT400059867	1.5	-1	1	21	1430	1450	CACGAAGUAAAUCAUGAACCU	GGGUUCAUGAUUUACUCCGUG	Cleavage	1
stu-novel-miR-124	PGSC0003DMT400031132	1.5	-1	1	21	1499	1519	CACGAAGUAAAUCAUGAACCU	GGGUUCAUGAUUUACUCCGUG	Cleavage	1
stu-novel-miR-124	PGSC0003DMT400082495	1.5	-1	1	21	1469	1489	CACGAAGUAAAUCAUGAACCU	GGGUUCAUGAUUUACUCCGUG	Cleavage	1
stu-novel-miR-124	PGSC0003DMT400062272	1.5	-1	1	21	1514	1534	CACGAAGUAAAUCAUGAACCU	GGGUUCAUGAUUUACUCCGUG	Cleavage	1
stu-novel-miR-124	PGSC0003DMT400082507	1.5	-1	1	21	1688	1708	CACGAAGUAAAUCAUGAACCU	GGGUUCAUGAUUUACUCCGUG	Cleavage	1
stu-novel-miR-126	PGSC0003DMT400010887	1.5	-1	1	24	836	859	UGAACAAGUAGACACAUGAGUCCU	AAGACUCAUGUGUCUAAUUGUUCA	Cleavage	1
stu-novel-miR-131	PGSC0003DMT400035872	1.5	-1	1	24	543	566	AUUUCGGAUACAUCACUUAACGUC	GACGUUAAGUGAUGUAUUCGAAAU	Cleavage	1
stu-novel-miR-142	PGSC0003DMT400018046	1.5	-1	1	24	2574	2597	AUGCAUCUGUCGAUAUUUUUGAAG	CUUCAAAAAUAUCGACAGUUGCAU	Cleavage	1
stu-novel-miR-144	PGSC0003DMT400019234	1.5	-1	1	24	81	104	UGUAAAGAUAUGACACAUGAGCCU	AGGUUCAUGUGUCAUAUCUUUAUA	Cleavage	1
stu-novel-miR-144	PGSC0003DMT400019236	1.5	-1	1	24	81	104	UGUAAAGAUAUGACACAUGAGCCU	AGGUUCAUGUGUCAUAUCUUUAUA	Cleavage	1
stu-novel-miR-144	PGSC0003DMT400022879	1.5	-1	1	24	1142	1165	UGUAAAGAUAUGACACAUGAGCCU	AGGUCCAUGUGUCAUAUCUUUAUA	Cleavage	1
stu-novel-miR-144	PGSC0003DMT400022881	1.5	-1	1	24	1215	1238	UGUAAAGAUAUGACACAUGAGCCU	AGGUCCAUGUGUCAUAUCUUUAUA	Cleavage	1
stu-novel-miR-144	PGSC0003DMT400022882	1.5	-1	1	24	1220	1243	UGUAAAGAUAUGACACAUGAGCCU	AGGUCCAUGUGUCAUAUCUUUAUA	Cleavage	1
stu-novel-miR-152	PGSC0003DMT400045712	1.5	-1	1	23	99	121	ACAAGACGUGUUCAAUUCGAAUU	AAUUCGAAUUGAACAGGUCUUGU	Cleavage	1
stu-novel-miR-158	PGSC0003DMT400053436	1.5	-1	1	21	3283	3303	CACUUGAAGAUUGGGAAGCCU	AGGCUUCCCAAUCUUCAAUUG	Cleavage	1
stu-novel-miR-158	PGSC0003DMT400081492	1.5	-1	1	21	3270	3290	CACUUGAAGAUUGGGAAGCCU	AGGCUUCCCAAUCUUCAAAUG	Cleavage	1
stu-novel-miR-158	PGSC0003DMT400081486	1.5	-1	1	21	3284	3304	CACUUGAAGAUUGGGAAGCCU	AGGCUUCCCAAUCUUCAAAUG	Cleavage	1
stu-novel-miR-158	PGSC0003DMT400081488	1.5	-1	1	21	3260	3280	CACUUGAAGAUUGGGAAGCCU	AGGCUUCCCAAUCUUCAAAUG	Cleavage	1
stu-novel-miR-158	PGSC0003DMT400081489	1.5	-1	1	21	3260	3280	CACUUGAAGAUUGGGAAGCCU	AGGCUUCCCAAUCUUCAAAUG	Cleavage	1
stu-novel-miR-170	PGSC0003DMT400080429	1.5	-1	1	21	1402	1422	UAGACUUAAACUGAGCUGCUU	AAGCAGCUCAGUUUAAGUUUA	Cleavage	1
stu-novel-miR-172	PGSC0003DMT400010887	1.5	-1	1	24	836	859	UGAACAAGUAGACACAUGAGUCCU	AAGACUCAUGUGUCUAAUUGUUCA	Cleavage	1
stu-novel-miR-173	PGSC0003DMT400015251	1.5	-1	1	24	806	829	AUAAUCCUGAACAGCAAAACGAGC	GCUCGUUUUGCUGUUCAAGAUUAU	Cleavage	2
stu-novel-miR-173	PGSC0003DMT400069145	1.5	-1	1	24	803	826	AUAAUCCUGAACAGCAAAACGAGC	GCUCGUUUUGCUGUUCAAGAUUAU	Cleavage	4
stu-novel-miR-173	PGSC0003DMT400015249	1.5	-1	1	24	391	414	AUAAUCCUGAACAGCAAAACGAGC	GCUCGUUUUGCUAUUCAGGAUUAU	Cleavage	2
stu-novel-miR-173	PGSC0003DMT400069146	1.5	-1	1	24	803	826	AUAAUCCUGAACAGCAAAACGAGC	GCUCGUUUUGCUGUUCAAGAUUAU	Cleavage	4
stu-novel-miR-173	PGSC0003DMT400015250	1.5	-1	1	24	391	414	AUAAUCCUGAACAGCAAAACGAGC	GCUCGUUUUGCUAUUCAGGAUUAU	Cleavage	5
stu-novel-miR-173	PGSC0003DMT400015250	1.5	-1	1	24	1601	1624	AUAAUCCUGAACAGCAAAACGAGC	GCUCGUUUUGCUGUUCAAGAUUAU	Cleavage	5
stu-novel-miR-173	PGSC0003DMT400015250	1.5	-1	1	24	1889	1912	AUAAUCCUGAACAGCAAAACGAGC	GCUCGUUUUGCUGUUCAGGAUCAU	Cleavage	5
stu-novel-miR-173	PGSC0003DMT400015250	1.5	-1	1	24	2171	2194	AUAAUCCUGAACAGCAAAACGAGC	GCUCGUUUUGCUGUUCAAGAUUAU	Cleavage	5
stu-novel-miR-173	PGSC0003DMT400015252	1.5	-1	1	24	291	314	AUAAUCCUGAACAGCAAAACGAGC	GCUCGUUUUGCUGUUCAGGAUCAU	Cleavage	1
stu-novel-miR-173	PGSC0003DMT400015253	1.5	-1	1	24	298	321	AUAAUCCUGAACAGCAAAACGAGC	GCUCGUUUUGCUGUUCAAGAUUAU	Cleavage	1
stu-novel-miR-173	PGSC0003DMT400015254	1.5	-1	1	24	391	414	AUAAUCCUGAACAGCAAAACGAGC	GCUCGUUUUGCUAUUCAGGAUUAU	Cleavage	3
stu-novel-miR-173	PGSC0003DMT400015254	1.5	-1	1	24	1057	1080	AUAAUCCUGAACAGCAAAACGAGC	GCUCGUUUUGCUGUUCAGGAUCAU	Cleavage	3
stu-novel-miR-173	PGSC0003DMT400015254	1.5	-1	1	24	1339	1362	AUAAUCCUGAACAGCAAAACGAGC	GCUCGUUUUGCUGUUCAAGAUUAU	Cleavage	3
stu-novel-miR-174	PGSC0003DMT400015251	1.5	-1	1	24	806	829	AUAAUCCUGAACAGCAAAACGAGC	GCUCGUUUUGCUGUUCAAGAUUAU	Cleavage	2
stu-novel-miR-174	PGSC0003DMT400069145	1.5	-1	1	24	803	826	AUAAUCCUGAACAGCAAAACGAGC	GCUCGUUUUGCUGUUCAAGAUUAU	Cleavage	4
stu-novel-miR-174	PGSC0003DMT400015249	1.5	-1	1	24	391	414	AUAAUCCUGAACAGCAAAACGAGC	GCUCGUUUUGCUAUUCAGGAUUAU	Cleavage	2
stu-novel-miR-174	PGSC0003DMT400069146	1.5	-1	1	24	803	826	AUAAUCCUGAACAGCAAAACGAGC	GCUCGUUUUGCUGUUCAAGAUUAU	Cleavage	4
stu-novel-miR-174	PGSC0003DMT400015250	1.5	-1	1	24	391	414	AUAAUCCUGAACAGCAAAACGAGC	GCUCGUUUUGCUAUUCAGGAUUAU	Cleavage	5
stu-novel-miR-174	PGSC0003DMT400015250	1.5	-1	1	24	1601	1624	AUAAUCCUGAACAGCAAAACGAGC	GCUCGUUUUGCUGUUCAAGAUUAU	Cleavage	5
stu-novel-miR-174	PGSC0003DMT400015250	1.5	-1	1	24	1889	1912	AUAAUCCUGAACAGCAAAACGAGC	GCUCGUUUUGCUGUUCAGGAUCAU	Cleavage	5
stu-novel-miR-174	PGSC0003DMT400015250	1.5	-1	1	24	2171	2194	AUAAUCCUGAACAGCAAAACGAGC	GCUCGUUUUGCUGUUCAAGAUUAU	Cleavage	5
stu-novel-miR-174	PGSC0003DMT400015252	1.5	-1	1	24	291	314	AUAAUCCUGAACAGCAAAACGAGC	GCUCGUUUUGCUGUUCAGGAUCAU	Cleavage	1
stu-novel-miR-174	PGSC0003DMT400015253	1.5	-1	1	24	298	321	AUAAUCCUGAACAGCAAAACGAGC	GCUCGUUUUGCUGUUCAAGAUUAU	Cleavage	1
stu-novel-miR-174	PGSC0003DMT400015254	1.5	-1	1	24	391	414	AUAAUCCUGAACAGCAAAACGAGC	GCUCGUUUUGCUAUUCAGGAUUAU	Cleavage	3
stu-novel-miR-174	PGSC0003DMT400015254	1.5	-1	1	24	1057	1080	AUAAUCCUGAACAGCAAAACGAGC	GCUCGUUUUGCUGUUCAGGAUCAU	Cleavage	3
stu-novel-miR-174	PGSC0003DMT400015254	1.5	-1	1	24	1339	1362	AUAAUCCUGAACAGCAAAACGAGC	GCUCGUUUUGCUGUUCAAGAUUAU	Cleavage	3
stu-novel-miR-182	PGSC0003DMT400065101	1.5	-1	1	24	2309	2332	AGGAAAAGGGAACAACUGAUAGUU	CACUAUCAGUUGUUCACUUUUCCU	Cleavage	1
stu-novel-miR-191	PGSC0003DMT400010887	1.5	-1	1	21	836	856	ACAAGUAGACACAUGAGUCCU	AAGACUCAUGUGUCUAAUUGU	Cleavage	1
stu-novel-miR-192	PGSC0003DMT400010887	1.5	-1	1	21	836	856	ACAAGUAGACACAUGAGUCCU	AAGACUCAUGUGUCUAAUUGU	Cleavage	1
stu-novel-miR-193	PGSC0003DMT400058867	1.5	-1	1	24	404	427	AUUUAUCGGAAACAGUCUCUUUAC	GUAGAGAGACUGAUUCCGAUAAAU	Cleavage	1
stu-novel-miR-20	PGSC0003DMT400086950	1.5	-1	1	24	127	150	CGGAGAAGACUCAACAAUAGGAGA	UCUCCUAUUGUUGUGUCUUCUCCG	Translation	1
stu-novel-miR-209	PGSC0003DMT400024058	1.5	-1	1	21	2800	2820	AAGGUGAUGAUAACUCAGCCU	AGGCUGAGUUAUCAUCAUCUU	Cleavage	1
stu-novel-miR-209	PGSC0003DMT400024056	1.5	-1	1	21	2874	2894	AAGGUGAUGAUAACUCAGCCU	AGGCUGAGUUAUCAUCAUCUU	Cleavage	1
stu-novel-miR-209	PGSC0003DMT400024057	1.5	-1	1	21	2898	2918	AAGGUGAUGAUAACUCAGCCU	AGGCUGAGUUAUCAUCAUCUU	Cleavage	1
stu-novel-miR-215	PGSC0003DMT400019120	1.5	-1	1	24	1139	1162	GAUCACUUUGUAAGUUGGAGUGUU	AACACUCCAACUUACAAAAUGAUC	Cleavage	1
stu-novel-miR-215	PGSC0003DMT400068282	1.5	-1	1	24	2049	2072	GAUCACUUUGUAAGUUGGAGUGUU	AACACUCCAACUUACAAAAUGAUC	Cleavage	1
stu-novel-miR-215	PGSC0003DMT400041576	1.5	-1	1	24	2579	2602	GAUCACUUUGUAAGUUGGAGUGUU	AACACUCCAACUUACAAAAUGAUC	Cleavage	1
stu-novel-miR-215	PGSC0003DMT400065572	1.5	-1	1	24	1782	1805	GAUCACUUUGUAAGUUGGAGUGUU	AACACUCCAACUUACAAAAUGAUC	Cleavage	1
stu-novel-miR-215	PGSC0003DMT400055751	1.5	-1	1	24	3375	3398	GAUCACUUUGUAAGUUGGAGUGUU	AACACUCCAACUUACAAAAUGAUC	Cleavage	1
stu-novel-miR-215	PGSC0003DMT400065571	1.5	-1	1	24	2565	2588	GAUCACUUUGUAAGUUGGAGUGUU	AACACUCCAACUUACAAAAUGAUC	Cleavage	1
stu-novel-miR-215	PGSC0003DMT400048278	1.5	-1	1	24	832	855	GAUCACUUUGUAAGUUGGAGUGUU	AACAUUCCAACUUACAAAAUGAUC	Cleavage	1
stu-novel-miR-215	PGSC0003DMT400078431	1.5	-1	1	24	1343	1366	GAUCACUUUGUAAGUUGGAGUGUU	AAUACUCCAACUUACAAAAUGAUC	Cleavage	1
stu-novel-miR-218	PGSC0003DMT400057410	1.5	-1	1	24	275	298	AUCAUGUGAACUUGUGUUAUGUCU	AGGUAUAACACAAGUUCACGUGAU	Cleavage	1
stu-novel-miR-228	PGSC0003DMT400030271	1.5	-1	1	24	1238	1261	AACAAGUACCAGGUAACUCUGUCC	GGACAGAGUUACAUGGUACUUGUU	Cleavage	1
stu-novel-miR-228	PGSC0003DMT400020551	1.5	-1	1	24	528	551	AACAAGUACCAGGUAACUCUGUCC	GGACCGAGUUACUUGGUACUUGUU	Cleavage	1
stu-novel-miR-228	PGSC0003DMT400038174	1.5	-1	1	24	1655	1678	AACAAGUACCAGGUAACUCUGUCC	GGACGGAGUUACCUGAUACUUGUU	Cleavage	1
stu-novel-miR-228	PGSC0003DMT400020553	1.5	-1	1	24	1061	1084	AACAAGUACCAGGUAACUCUGUCC	GGACCGAGUUACUUGGUACUUGUU	Cleavage	1
stu-novel-miR-233	PGSC0003DMT400010887	1.5	-1	1	24	836	859	UGAACAAGUAGACACAUGAGUCCU	AAGACUCAUGUGUCUAAUUGUUCA	Cleavage	1
stu-novel-miR-236	PGSC0003DMT400015695	1.5	-1	1	24	1291	1314	AAUCAUCAAUGACUGUUAUGGCCU	UCCGCAUAACAGGCAUUGAUGAUU	Cleavage	1
stu-novel-miR-236	PGSC0003DMT400015696	1.5	-1	1	24	1352	1375	AAUCAUCAAUGACUGUUAUGGCCU	UCCGCAUAACAGGCAUUGAUGAUU	Cleavage	1
stu-novel-miR-241	PGSC0003DMT400060317	1.5	-1	1	24	2275	2298	AGACGGAUUUAGAAUUUUAAAAGU	GAUUUUAAAAUUCUAAAUCCGCCU	Cleavage	1
stu-novel-miR-252	PGSC0003DMT400028417	1.5	-1	1	21	1025	1045	UAACUAUUUGAUCACUUGGUG	CACCAAGUGAUCAAAUAGAUA	Cleavage	1
stu-novel-miR-252	PGSC0003DMT400028398	1.5	-1	1	21	284	304	UAACUAUUUGAUCACUUGGUG	CACCAAGUGAUCAAAUAGAUA	Cleavage	1
stu-novel-miR-252	PGSC0003DMT400065971	1.5	-1	1	21	869	889	UAACUAUUUGAUCACUUGGUG	CACCAAGUGAUCAAAUAGAUA	Cleavage	1
stu-novel-miR-252	PGSC0003DMT400011307	1.5	-1	1	21	1564	1584	UAACUAUUUGAUCACUUGGUG	CACCAAGUGAUCAAAUAGAUA	Cleavage	1
stu-novel-miR-252	PGSC0003DMT400028397	1.5	-1	1	21	284	304	UAACUAUUUGAUCACUUGGUG	CACCAAGUGAUCAAAUAGAUA	Cleavage	1
stu-novel-miR-252	PGSC0003DMT400028691	1.5	-1	1	21	1580	1600	UAACUAUUUGAUCACUUGGUG	CACCAAGUGAUCAAAUAGAUA	Cleavage	1
stu-novel-miR-252	PGSC0003DMT400022156	1.5	-1	1	21	1625	1645	UAACUAUUUGAUCACUUGGUG	CACCAAGUGAUCAAAUAGAUA	Cleavage	1
stu-novel-miR-252	PGSC0003DMT400071967	1.5	-1	1	21	1642	1662	UAACUAUUUGAUCACUUGGUG	CACCAAGUGAUCAAAUAGAUA	Cleavage	1
stu-novel-miR-252	PGSC0003DMT400071965	1.5	-1	1	21	1642	1662	UAACUAUUUGAUCACUUGGUG	CACCAAGUGAUCAAAUAGAUA	Cleavage	1
stu-novel-miR-252	PGSC0003DMT400071966	1.5	-1	1	21	1642	1662	UAACUAUUUGAUCACUUGGUG	CACCAAGUGAUCAAAUAGAUA	Cleavage	1
stu-novel-miR-252	PGSC0003DMT400011302	1.5	-1	1	21	1798	1818	UAACUAUUUGAUCACUUGGUG	CACCAAGUGAUCAAAUAGAUA	Cleavage	1
stu-novel-miR-252	PGSC0003DMT400022157	1.5	-1	1	21	1645	1665	UAACUAUUUGAUCACUUGGUG	CACCAAGUGAUCAAAUAGAUA	Cleavage	1
stu-novel-miR-252	PGSC0003DMT400011303	1.5	-1	1	21	1651	1671	UAACUAUUUGAUCACUUGGUG	CACCAAGUGAUCAAAUAGAUA	Cleavage	1
stu-novel-miR-257	PGSC0003DMT400047787	1.5	-1	1	21	1451	1471	CUUGAGAAGGAUUUGGGACCC	GGGUCCCAAAUCCUUCUGAAG	Cleavage	1
stu-novel-miR-257	PGSC0003DMT400047789	1.5	-1	1	21	1575	1595	CUUGAGAAGGAUUUGGGACCC	GGGUCCCAAAUCCUUCUGAAG	Cleavage	1
stu-novel-miR-258	PGSC0003DMT400075090	1.5	-1	1	23	838	860	UUUGAUUGAGAACAAGUUAUCCU	AGGAUAACUUGUUCCCAAUCAAA	Cleavage	1
stu-novel-miR-261	PGSC0003DMT400014928	1.5	-1	1	24	2239	2262	AGGUAAGACUGCAUACAAUAGACC	AGCCUAUUGUAUGCAGCCUUACCU	Cleavage	1
stu-novel-miR-261	PGSC0003DMT400014927	1.5	-1	1	24	2513	2536	AGGUAAGACUGCAUACAAUAGACC	AGCCUAUUGUAUGCAGCCUUACCU	Cleavage	1
stu-novel-miR-263	PGSC0003DMT400022153	1.5	-1	1	21	1417	1437	UGACAUGGAUGAAGAAAGCCU	AGGCUUUCUCCAUCCAUGUCA	Cleavage	1
stu-novel-miR-263	PGSC0003DMT400022155	1.5	-1	1	21	1417	1437	UGACAUGGAUGAAGAAAGCCU	AGGCUUUCUCCAUCCAUGUCA	Cleavage	1
stu-novel-miR-263	PGSC0003DMT400022154	1.5	-1	1	21	1417	1437	UGACAUGGAUGAAGAAAGCCU	AGGCUUUCUCCAUCCAUGUCA	Cleavage	1
stu-novel-miR-263	PGSC0003DMT400021631	1.5	-1	1	21	1427	1447	UGACAUGGAUGAAGAAAGCCU	AGGCUUUCUCCAUCCAUGUCA	Cleavage	1
stu-novel-miR-271	PGSC0003DMT400052475	1.5	-1	1	21	582	602	UCUUGUAUGAUUGUUGCAACU	ACUUGCAACAAGCAUACAAGA	Translation	1
stu-novel-miR-275	PGSC0003DMT400024448	1.5	-1	1	21	1522	1542	CAUUGAAUAGGAUAUGUGCCU	CGGCACAUGUCCUAUUCAAUG	Cleavage	1
stu-novel-miR-276	PGSC0003DMT400005040	1.5	-1	1	21	964	984	UUCCAACUAUCUUCUAGACUU	AAGUCUAGAGGAUAGUUGGAA	Cleavage	1
stu-novel-miR-276	PGSC0003DMT400005006	1.5	-1	1	21	943	963	UUCCAACUAUCUUCUAGACUU	AAGUCUAGAUGAUAGUUGGAA	Cleavage	1
stu-novel-miR-277	PGSC0003DMT400005040	1.5	-1	1	21	964	984	UUCCAACUAUCUUCUAGACUU	AAGUCUAGAGGAUAGUUGGAA	Cleavage	1
stu-novel-miR-277	PGSC0003DMT400005006	1.5	-1	1	21	943	963	UUCCAACUAUCUUCUAGACUU	AAGUCUAGAUGAUAGUUGGAA	Cleavage	1
stu-novel-miR-285	PGSC0003DMT400047787	1.5	-1	1	21	1451	1471	CUUGAGAAGGAUUUGGGACCC	GGGUCCCAAAUCCUUCUGAAG	Cleavage	1
stu-novel-miR-285	PGSC0003DMT400047789	1.5	-1	1	21	1575	1595	CUUGAGAAGGAUUUGGGACCC	GGGUCCCAAAUCCUUCUGAAG	Cleavage	1
stu-novel-miR-286	PGSC0003DMT400036467	1.5	-1	1	21	1564	1584	CUUCAGAAGGAUUUGGGACCC	GGGUCCCAAAUCCUUCUCAAG	Cleavage	1
stu-novel-miR-286	PGSC0003DMT400053585	1.5	-1	1	21	385	405	CUUCAGAAGGAUUUGGGACCC	GGGUCCCAAAUCCUUCUCAAG	Cleavage	1
stu-novel-miR-286	PGSC0003DMT400047772	1.5	-1	1	21	1504	1524	CUUCAGAAGGAUUUGGGACCC	GGGUCCCAACUCCUUCUGAAG	Cleavage	1
stu-novel-miR-286	PGSC0003DMT400047775	1.5	-1	1	21	1476	1496	CUUCAGAAGGAUUUGGGACCC	GGGUCCCAAAUCCUUCUCAAG	Cleavage	1
stu-novel-miR-29	PGSC0003DMT400046720	1.5	-1	1	24	1519	1542	AUUGUCCAAGUCUUAUAAGAAGUC	GACUCCUUAUAAGGCUUGGACAAU	Translation	1
stu-novel-miR-29	PGSC0003DMT400033887	1.5	-1	1	24	794	817	AUUGUCCAAGUCUUAUAAGAAGUC	GACUCCUUAUAAGGCUUGGACAAU	Translation	1
stu-novel-miR-29	PGSC0003DMT400058167	1.5	-1	1	24	1099	1122	AUUGUCCAAGUCUUAUAAGAAGUC	GACUCCUUAUAUGACUUGGACAAU	Cleavage	1
stu-novel-miR-291	PGSC0003DMT400032007	1.5	-1	1	19	1	19	AAAGUCGAGAGAAGUGUUG	CAACACUUCUCUCUACUUU	Cleavage	1
stu-novel-miR-294	PGSC0003DMT400011106	1.5	-1	1	24	179	202	GAGAUGGAAUCAACGUUUGGACAU	AUAUCCAAACGCUGAUUCCAUCUC	Cleavage	1
stu-novel-miR-3	PGSC0003DMT400047787	1.5	-1	1	21	1451	1471	CUUGAGAAGGAUUUGGGACCC	GGGUCCCAAAUCCUUCUGAAG	Cleavage	1
stu-novel-miR-3	PGSC0003DMT400047789	1.5	-1	1	21	1575	1595	CUUGAGAAGGAUUUGGGACCC	GGGUCCCAAAUCCUUCUGAAG	Cleavage	1
stu-novel-miR-33	PGSC0003DMT400061776	1.5	-1	1	24	744	767	UUUCCUGAGGAUUAGUAUGAAAAU	AUUUUCAUACUAAUCCCCAGGAAA	Cleavage	1
stu-novel-miR-52	PGSC0003DMT400046059	1.5	-1	1	21	418	438	UUCAAUGGCGGAUUUUAGAUC	GAUCUAAAAUCUGCCAUUGAA	Translation	3
stu-novel-miR-53	PGSC0003DMT400046059	1.5	-1	1	21	418	438	UUCAAUGGCGGAUUUUAGAUC	GAUCUAAAAUCUGCCAUUGAA	Translation	3
stu-novel-miR-59	PGSC0003DMT400046602	1.5	-1	1	24	159	182	AGAGAAUAAAAUAGAGAAGGGACU	UCACCCUUCUCUAUUUUCUUCUCU	Cleavage	1
stu-novel-miR-7	PGSC0003DMT400021871	1.5	-1	1	24	920	944	AGAUGAAGGUGAAUAUAAUA-ACUC	ACGUAUAUUAUAUUCAUCUUCAUCU	Cleavage	1
stu-novel-miR-72	PGSC0003DMT400046059	1.5	-1	1	20	419	438	UUCAAUGGCGGAUUUUAGAU	AUCUAAAAUCUGCCAUUGAA	Translation	3
stu-novel-miR-75	PGSC0003DMT400053685	1.5	-1	1	21	86	106	AGACUGUUUCUAAUAGACCCU	AGGGUCUAUUGGAAACAGUCU	Translation	1
stu-novel-miR-75	PGSC0003DMT400079798	1.5	-1	1	21	290	310	AGACUGUUUCUAAUAGACCCU	AGGGUCUAUUGGAAACAGUCU	Translation	1
stu-novel-miR-75	PGSC0003DMT400045410	1.5	-1	1	21	802	822	AGACUGUUUCUAAUAGACCCU	AGGGUCUAUUAGAAACCGUCU	Cleavage	1
stu-novel-miR-75	PGSC0003DMT400082356	1.5	-1	1	21	3042	3062	AGACUGUUUCUAAUAGACCCU	GAGGUCUAUUUGAAACAGUCU	Translation	1
stu-novel-miR-8	PGSC0003DMT400066370	1.5	-1	1	24	1294	1317	AUAUGAACUUGAGCAAUCCUCCCC	GGGUAGGAUUGCUCAAGUCCAUAU	Cleavage	1
stu-novel-miR-91	PGSC0003DMT400045411	1.5	-1	1	24	915	938	AUCCCGUGGAAUUAGUCGAGAUGU	GUAUCUCGACUAAUUCCACGGGGU	Cleavage	1
stu-novel-miR-91	PGSC0003DMT400045409	1.5	-1	1	24	1265	1288	AUCCCGUGGAAUUAGUCGAGAUGU	GUAUCUCGACUAAUUCCACGGGGU	Cleavage	1
stu-novel-miR-91	PGSC0003DMT400006952	1.5	-1	1	24	2916	2939	AUCCCGUGGAAUUAGUCGAGAUGU	GCACCUCGACUAAUUCCACGGGGU	Cleavage	1
stu-novel-miR-91	PGSC0003DMT400056474	1.5	-1	1	24	138	161	AUCCCGUGGAAUUAGUCGAGAUGU	ACACCUCGACUAAUUCCACAGGAU	Cleavage	1
stu-novel-miR-91	PGSC0003DMT400073824	1.5	-1	1	24	4160	4183	AUCCCGUGGAAUUAGUCGAGAUGU	ACACCUCGACUAAUUCCACAGGAU	Cleavage	1
stu-novel-miR-91	PGSC0003DMT400013354	1.5	-1	1	24	1915	1938	AUCCCGUGGAAUUAGUCGAGAUGU	GCACCUCGACUAAUUCCAAGGGAU	Cleavage	1
stu-novel-miR-91	PGSC0003DMT400030295	1.5	-1	1	24	667	690	AUCCCGUGGAAUUAGUCGAGAUGU	GCACCUCGACUAAUUCCACAGGAU	Cleavage	1
stu-novel-miR-91	PGSC0003DMT400018280	1.5	-1	1	24	901	924	AUCCCGUGGAAUUAGUCGAGAUGU	GUACCUCGACUAAUCCCACGGGAU	Translation	1
stu-novel-miR-91	PGSC0003DMT400011814	1.5	-1	1	24	2118	2139	AUCCCGUGGAAUUAGUCGAGAUGU	AC--CUCGACUAAUUCCACAGGAU	Cleavage	1
stu-novel-miR-1	PGSC0003DMT400094703	2	-1	1	21	193	213	UUCUCUGAUUUCAUUUUGCCU	AACCAAUAUGAAAUCAGAGAA	Cleavage	1
stu-novel-miR-120	PGSC0003DMT400067669	2	-1	1	24	2526	2549	AGUGAAAUGUUGUUAUUGAGAACA	UAAUAGUAAUAACAACAUUUCACU	Cleavage	1
stu-novel-miR-121	PGSC0003DMT400023494	2	-1	1	24	348	372	GUAUAUAUAAUAGAUGUCGAAC-CU	AGAGUUCAACGUCUAUUAUAUAUAC	Cleavage	1
stu-novel-miR-121	PGSC0003DMT400049624	2	-1	1	24	2707	2730	GUAUAUAUAAUAGAUGUCGAACCU	CGAUUCAACAACUAUUAUAUAUAC	Cleavage	1
stu-novel-miR-121	PGSC0003DMT400049622	2	-1	1	24	2785	2808	GUAUAUAUAAUAGAUGUCGAACCU	CGAUUCAACAACUAUUAUAUAUAC	Cleavage	1
stu-novel-miR-126	PGSC0003DMT400003887	2	-1	1	24	939	962	UGAACAAGUAGACACAUGAGUCCU	AGGAUGCGUGUGUCUACUUGUUCA	Cleavage	1
stu-novel-miR-126	PGSC0003DMT400003884	2	-1	1	24	1471	1494	UGAACAAGUAGACACAUGAGUCCU	AGGAUGCGUGUGUCUACUUGUUCA	Cleavage	1
stu-novel-miR-126	PGSC0003DMT400003883	2	-1	1	24	1648	1671	UGAACAAGUAGACACAUGAGUCCU	AGGAUGCGUGUGUCUACUUGUUCA	Cleavage	1
stu-novel-miR-126	PGSC0003DMT400007611	2	-1	1	24	473	496	UGAACAAGUAGACACAUGAGUCCU	AGAAUGCAUAUGUCUACUUGUUCA	Cleavage	1
stu-novel-miR-127	PGSC0003DMT400007334	2	-1	1	24	761	785	AUGUCAUGUAGGAU-ACAUGUGCCU	AUAUACAUGUCAUCCUACAUGACAU	Cleavage	1
stu-novel-miR-144	PGSC0003DMT400032233	2	-1	1	24	278	301	UGUAAAGAUAUGACACAUGAGCCU	AGGCUCAGAUGUCAUAUCUUUACA	Cleavage	1
stu-novel-miR-144	PGSC0003DMT400049531	2	-1	1	24	4686	4708	UGUAAAGAUAUGACACAUGAGCCU	AGG-UCAGGUGUCAUAUCUUUACG	Cleavage	1
stu-novel-miR-144	PGSC0003DMT400019729	2	-1	1	24	933	956	UGUAAAGAUAUGACACAUGAGCCU	AGGCCCAAGUAUCAUAUCUUUACA	Cleavage	1
stu-novel-miR-144	PGSC0003DMT400087204	2	-1	1	24	957	980	UGUAAAGAUAUGACACAUGAGCCU	GGGGAAGUGUGUCAUAUCUUUACA	Cleavage	1
stu-novel-miR-153	PGSC0003DMT400000928	2	-1	1	21	67	87	AUUCUUGAGAGUUGUGACUUU	AGAGUCUCAACUCUCAAGAAA	Cleavage	1
stu-novel-miR-158	PGSC0003DMT400009064	2	-1	1	21	2146	2166	CACUUGAAGAUUGGGAAGCCU	AGGCUUUCCAAUCUUCAAGUA	Cleavage	1
stu-novel-miR-158	PGSC0003DMT400009065	2	-1	1	21	2278	2298	CACUUGAAGAUUGGGAAGCCU	AGGCUUUCCAAUCUUCAAGUA	Cleavage	1
stu-novel-miR-163	PGSC0003DMT400028433	2	-1	1	21	322	342	AAAUUGUUCCUUCUCAAGUCU	UGAUUUGCGAAGGAACAAUUU	Cleavage	1
stu-novel-miR-171	PGSC0003DMT400012549	2	-1	1	24	1985	2008	AAACUAUUCAAAGUUGAGUGACUU	UGGUCACUUAACUUUGAAUAGUUC	Cleavage	1
stu-novel-miR-172	PGSC0003DMT400003887	2	-1	1	24	939	962	UGAACAAGUAGACACAUGAGUCCU	AGGAUGCGUGUGUCUACUUGUUCA	Cleavage	1
stu-novel-miR-172	PGSC0003DMT400003884	2	-1	1	24	1471	1494	UGAACAAGUAGACACAUGAGUCCU	AGGAUGCGUGUGUCUACUUGUUCA	Cleavage	1
stu-novel-miR-172	PGSC0003DMT400003883	2	-1	1	24	1648	1671	UGAACAAGUAGACACAUGAGUCCU	AGGAUGCGUGUGUCUACUUGUUCA	Cleavage	1
stu-novel-miR-172	PGSC0003DMT400007611	2	-1	1	24	473	496	UGAACAAGUAGACACAUGAGUCCU	AGAAUGCAUAUGUCUACUUGUUCA	Cleavage	1
stu-novel-miR-179	PGSC0003DMT400005678	2	-1	1	23	1054	1076	CCUUUCUAAUGUUUUACUUGUAG	GUCCAAGUGAAACAUUAGAAAGU	Cleavage	1
stu-novel-miR-179	PGSC0003DMT400005679	2	-1	1	23	1588	1610	CCUUUCUAAUGUUUUACUUGUAG	GUCCAAGUGAAACAUUAGAAAGU	Cleavage	1
stu-novel-miR-182	PGSC0003DMT400030327	2	-1	1	24	2250	2273	AGGAAAAGGGAACAACUGAUAGUU	AACUAUUAGUCGUUCCCUUUUCCU	Cleavage	1
stu-novel-miR-182	PGSC0003DMT400030325	2	-1	1	24	2333	2356	AGGAAAAGGGAACAACUGAUAGUU	AACUAUUAGUCGUUCCCUUUUCCU	Cleavage	1
stu-novel-miR-182	PGSC0003DMT400030326	2	-1	1	24	2497	2520	AGGAAAAGGGAACAACUGAUAGUU	AACUAUUAGUCGUUCCCUUUUCCU	Cleavage	1
stu-novel-miR-191	PGSC0003DMT400075660	2	-1	1	21	446	466	ACAAGUAGACACAUGAGUCCU	AGUAUUCAUGUGUCUACUUGU	Cleavage	1
stu-novel-miR-191	PGSC0003DMT400073315	2	-1	1	21	177	197	ACAAGUAGACACAUGAGUCCU	AAGACACGUGUGUCUACUUGU	Cleavage	1
stu-novel-miR-192	PGSC0003DMT400075660	2	-1	1	21	446	466	ACAAGUAGACACAUGAGUCCU	AGUAUUCAUGUGUCUACUUGU	Cleavage	1
stu-novel-miR-192	PGSC0003DMT400073315	2	-1	1	21	177	197	ACAAGUAGACACAUGAGUCCU	AAGACACGUGUGUCUACUUGU	Cleavage	1
stu-novel-miR-204	PGSC0003DMT400060611	2	-1	1	24	1162	1186	AAGACCACAAGAUU-AAAAGACAUG	AAAGACUUUUGAAUCUUGUGGUCUU	Cleavage	1
stu-novel-miR-204	PGSC0003DMT400060613	2	-1	1	24	1162	1186	AAGACCACAAGAUU-AAAAGACAUG	AAAGACUUUUGAAUCUUGUGGUCUU	Cleavage	1
stu-novel-miR-204	PGSC0003DMT400025767	2	-1	1	24	2627	2650	AAGACCACAAGAUUAAAAGACAUG	AAUGUGCUUUAAUCUUGUGGUCUU	Cleavage	1
stu-novel-miR-204	PGSC0003DMT400009488	2	-1	1	24	755	779	AAGACCACAAGAUU-AAAAGACAUG	GAAGACUUUUGAAUCUUGUGGUCUU	Cleavage	1
stu-novel-miR-204	PGSC0003DMT400048161	2	-1	1	24	509	533	AAGACCACAAGAUU-AAAAGACAUG	AAGAACUUUUGAAUCUUGUGGUCUU	Cleavage	1
stu-novel-miR-204	PGSC0003DMT400048160	2	-1	1	24	2028	2052	AAGACCACAAGAUU-AAAAGACAUG	AAGAACUUUUGAAUCUUGUGGUCUU	Cleavage	1
stu-novel-miR-204	PGSC0003DMT400048159	2	-1	1	24	3805	3829	AAGACCACAAGAUU-AAAAGACAUG	AAGAACUUUUGAAUCUUGUGGUCUU	Cleavage	1
stu-novel-miR-221	PGSC0003DMT400070154	2	-1	1	21	154	174	UUCUGGUGCUGAUGGAGAUCU	UUAUCAUCAUCAGCACCAGAA	Cleavage	1
stu-novel-miR-221	PGSC0003DMT400028984	2	-1	1	21	239	259	UUCUGGUGCUGAUGGAGAUCU	CCAUUGCCAUCAGCACCAGAA	Cleavage	1
stu-novel-miR-230	PGSC0003DMT400081214	2	-1	1	24	1225	1248	AUUCUUAAUCAGAGGUCUCGGGUU	AACACGAAACUUCUGAUUAAGAAU	Cleavage	1
stu-novel-miR-233	PGSC0003DMT400003887	2	-1	1	24	939	962	UGAACAAGUAGACACAUGAGUCCU	AGGAUGCGUGUGUCUACUUGUUCA	Cleavage	1
stu-novel-miR-233	PGSC0003DMT400003884	2	-1	1	24	1471	1494	UGAACAAGUAGACACAUGAGUCCU	AGGAUGCGUGUGUCUACUUGUUCA	Cleavage	1
stu-novel-miR-233	PGSC0003DMT400003883	2	-1	1	24	1648	1671	UGAACAAGUAGACACAUGAGUCCU	AGGAUGCGUGUGUCUACUUGUUCA	Cleavage	1
stu-novel-miR-233	PGSC0003DMT400007611	2	-1	1	24	473	496	UGAACAAGUAGACACAUGAGUCCU	AGAAUGCAUAUGUCUACUUGUUCA	Cleavage	1
stu-novel-miR-235	PGSC0003DMT400005063	2	-1	1	24	1326	1350	AAUGUUUUGUGCAUCGAACUG-UCU	AGAGCAGUUCAGUGCACAAAACAUU	Cleavage	1
stu-novel-miR-235	PGSC0003DMT400005064	2	-1	1	24	1500	1524	AAUGUUUUGUGCAUCGAACUG-UCU	AGAGCAGUUCAGUGCACAAAACAUU	Cleavage	1
stu-novel-miR-274	PGSC0003DMT400063366	2	-1	1	24	224	247	UUUCUUGUUGUAACCAUAGAUACU	CAAAUCUAUAUUUACAACAAGAAA	Cleavage	1
stu-novel-miR-274	PGSC0003DMT400063370	2	-1	1	24	454	477	UUUCUUGUUGUAACCAUAGAUACU	CAAAUCUAUAUUUACAACAAGAAA	Cleavage	1
stu-novel-miR-274	PGSC0003DMT400063369	2	-1	1	24	454	477	UUUCUUGUUGUAACCAUAGAUACU	CAAAUCUAUAUUUACAACAAGAAA	Cleavage	1
stu-novel-miR-287	PGSC0003DMT400022041	2	-1	1	24	966	989	AAGUGACUUUCUGAGAUAGUAAUU	AGUUAUCAUCUCAGAAAGUCACUU	Cleavage	1
stu-novel-miR-287	PGSC0003DMT400022039	2	-1	1	24	2229	2252	AAGUGACUUUCUGAGAUAGUAAUU	AGUUAUCAUCUCAGAAAGUCACUU	Cleavage	1
stu-novel-miR-289	PGSC0003DMT400063366	2	-1	1	24	224	247	UUUCUUGUUGUAACCAUAGAUACU	CAAAUCUAUAUUUACAACAAGAAA	Cleavage	1
stu-novel-miR-289	PGSC0003DMT400063370	2	-1	1	24	454	477	UUUCUUGUUGUAACCAUAGAUACU	CAAAUCUAUAUUUACAACAAGAAA	Cleavage	1
stu-novel-miR-289	PGSC0003DMT400063369	2	-1	1	24	454	477	UUUCUUGUUGUAACCAUAGAUACU	CAAAUCUAUAUUUACAACAAGAAA	Cleavage	1
stu-novel-miR-37	PGSC0003DMT400097703	2	-1	1	20	1	20	AAUUGAAGACGUAGAUGUAA	AUGGAUCUACGUCUUCAAUU	Cleavage	1
stu-novel-miR-38	PGSC0003DMT400054669	2	-1	1	21	3365	3385	CUAGAUUCACGCACAAACUCG	GGUGUUUGUGCGUGAAUCUAA	Cleavage	1
stu-novel-miR-41	PGSC0003DMT400081214	2	-1	1	24	1225	1248	AUUCUUAAUCAGAGGUCUCGGGUU	AACACGAAACUUCUGAUUAAGAAU	Cleavage	1
stu-novel-miR-42	PGSC0003DMT400001785	2	-1	1	24	2196	2220	ACACUUAUUUUGAGACGAAG-GAAG	UUUCAUUUCGUUUCAAAAUAAGUGG	Cleavage	1
stu-novel-miR-45	PGSC0003DMT400019151	2	-1	1	24	399	422	AGAUUUUGUAUUUGUGAACUGCCU	AAUAAAUUCACAAAUACAAAAUCC	Cleavage	1
stu-novel-miR-46	PGSC0003DMT400003214	2	-1	1	24	388	411	AUAACACUGAUCACUAAUUCUCCU	AAUACAAUUGAUGAUCAGUGUUAU	Cleavage	1
stu-novel-miR-46	PGSC0003DMT400003210	2	-1	1	24	390	413	AUAACACUGAUCACUAAUUCUCCU	AAUACAAUUGAUGAUCAGUGUUAU	Cleavage	1
stu-novel-miR-48	PGSC0003DMT400028002	2	-1	1	24	3153	3175	ACCGAGUUUAACUUAUAUACACUG	UAG-GUGCAUAAGUUAAACUCGGU	Cleavage	1
stu-novel-miR-48	PGSC0003DMT400028001	2	-1	1	24	3153	3175	ACCGAGUUUAACUUAUAUACACUG	UAG-GUGCAUAAGUUAAACUCGGU	Cleavage	1
stu-novel-miR-52	PGSC0003DMT400023941	2	-1	1	21	191	211	UUCAAUGGCGGAUUUUAGAUC	AAUCUCAAAUCCGCCAUUGAU	Cleavage	1
stu-novel-miR-53	PGSC0003DMT400023941	2	-1	1	21	191	211	UUCAAUGGCGGAUUUUAGAUC	AAUCUCAAAUCCGCCAUUGAU	Cleavage	1
stu-novel-miR-66	PGSC0003DMT400093183	2	-1	1	24	257	280	ACCAAUGUGGGACUUCUUAACACU	UGUGCCGAGAAGUCCCACAUUGGU	Cleavage	1
stu-novel-miR-66	PGSC0003DMT400071480	2	-1	1	24	1371	1394	ACCAAUGUGGGACUUCUUAACACU	GGUGCUAAGUUGUCCCACAUUGGU	Cleavage	1
stu-novel-miR-66	PGSC0003DMT400049903	2	-1	1	24	3349	3372	ACCAAUGUGGGACUUCUUAACACU	CGCGCUAGGAAGUCCCACAUUGGG	Cleavage	1
stu-novel-miR-67	PGSC0003DMT400069083	2	-1	1	24	24	47	AGCGAGACUAAGAUGAUUCAGACA	UGUCUGAACCAUCUUAGUCUCGCC	Cleavage	1
stu-novel-miR-72	PGSC0003DMT400023941	2	-1	1	20	192	211	UUCAAUGGCGGAUUUUAGAU	AUCUCAAAUCCGCCAUUGAU	Cleavage	1
stu-novel-miR-76	PGSC0003DMT400000481	2	-1	1	24	40	63	AUAUGACUUAGUUUGACUUGACAC	CUGUAAAGGUAAACUAAGUCAUAU	Cleavage	1
stu-novel-miR-76	PGSC0003DMT400000482	2	-1	1	24	992	1015	AUAUGACUUAGUUUGACUUGACAC	CUGUAAAGGUAAACUAAGUCAUAU	Cleavage	1
stu-novel-miR-95	PGSC0003DMT400003817	2	-1	1	20	764	783	UGCUGCUGAAUCAUUGGCUC	UAAUCAAUGAUUCAGCAGCA	Cleavage	1
stu-novel-miR-95	PGSC0003DMT400032346	2	-1	1	20	705	724	UGCUGCUGAAUCAUUGGCUC	UAAUCAAUGAUUCAGCAGCA	Cleavage	1
stu-novel-miR-1	PGSC0003DMT400053830	2.5	-1	1	21	331	351	UUCUCUGAUUUCAUUUUGCCU	AUUCAAAAGGAAAUCAGAGAA	Cleavage	1
stu-novel-miR-1	PGSC0003DMT400053833	2.5	-1	1	21	109	129	UUCUCUGAUUUCAUUUUGCCU	AUUCAAAAGGAAAUCAGAGAA	Cleavage	1
stu-novel-miR-102	PGSC0003DMT400058441	2.5	-1	1	23	1402	1424	CGUGGCAUAAUACAUGUAGGACA	UGUCCUACGUGUAUUAUGUCACG	Cleavage	1
stu-novel-miR-106	PGSC0003DMT400067973	2.5	-1	1	24	312	334	AUUGAAUUGAAGAUCGGUUGGAUC	GA-CUAACUGAUCUUCAAUUGAAU	Cleavage	1
stu-novel-miR-106	PGSC0003DMT400067974	2.5	-1	1	24	396	418	AUUGAAUUGAAGAUCGGUUGGAUC	GA-CUAACUGAUCUUCAAUUGAAU	Cleavage	1
stu-novel-miR-106	PGSC0003DMT400067975	2.5	-1	1	24	312	334	AUUGAAUUGAAGAUCGGUUGGAUC	GA-CUAACUGAUCUUCAAUUGAAU	Cleavage	1
stu-novel-miR-112	PGSC0003DMT400097054	2.5	-1	1	24	195	218	AGAUGAGUCAAUUUUUUAACGGAU	GGAUGCUAAAAAAUUGACUCAUUU	Cleavage	1
stu-novel-miR-115	PGSC0003DMT400096737	2.5	-1	1	24	1548	1571	ACCUGUGAAGUAAUGAAUUCGAAC	UUUUGAAUUUAUUAUUUCACAGGU	Translation	1
stu-novel-miR-120	PGSC0003DMT400011663	2.5	-1	1	24	1745	1768	AGUGAAAUGUUGUUAUUGAGAACA	UGUUUUCUAUAACAACAUUUCGCU	Cleavage	1
stu-novel-miR-120	PGSC0003DMT400011664	2.5	-1	1	24	1778	1801	AGUGAAAUGUUGUUAUUGAGAACA	UGUUUUCUAUAACAACAUUUCGCU	Cleavage	1
stu-novel-miR-120	PGSC0003DMT400029123	2.5	-1	1	24	1506	1529	AGUGAAAUGUUGUUAUUGAGAACA	UCAUCUCUAUAACAACAUUUCAUU	Cleavage	1
stu-novel-miR-120	PGSC0003DMT400044815	2.5	-1	1	24	513	536	AGUGAAAUGUUGUUAUUGAGAACA	AGAUCUCAACAACAACAUAUCACU	Cleavage	1
stu-novel-miR-121	PGSC0003DMT400067726	2.5	-1	1	24	2137	2162	GUAUAUAUAAUAGAUGUCGAA--CCU	AGGGAUUCGUCAUCUAUUAUAUAUGC	Cleavage	1
stu-novel-miR-121	PGSC0003DMT400081911	2.5	-1	1	24	738	761	GUAUAUAUAAUAGAUGUCGAACCU	AGAUUCAACAUCUACUAUAUAUAC	Translation	1
stu-novel-miR-121	PGSC0003DMT400002150	2.5	-1	1	24	2800	2826	GUAUAUAUAAUAGAUGUCGAA---CCU	AGGGAGUUCAACAUCUACUAUAUAUAC	Translation	1
stu-novel-miR-121	PGSC0003DMT400002151	2.5	-1	1	24	2988	3014	GUAUAUAUAAUAGAUGUCGAA---CCU	AGGGAGUUCAACAUCUACUAUAUAUAC	Translation	1
stu-novel-miR-123	PGSC0003DMT400096737	2.5	-1	1	24	1548	1571	ACCUGUGAAGUAAUGAAUUCGAAC	UUUUGAAUUUAUUAUUUCACAGGU	Translation	1
stu-novel-miR-126	PGSC0003DMT400075460	2.5	-1	1	24	869	892	UGAACAAGUAGACACAUGAGUCCU	AGGACACAUGUGUCUAUUUGUUCA	Cleavage	1
stu-novel-miR-126	PGSC0003DMT400075461	2.5	-1	1	24	1593	1616	UGAACAAGUAGACACAUGAGUCCU	AGGACACAUGUGUCUAUUUGUUCA	Cleavage	1
stu-novel-miR-126	PGSC0003DMT400053350	2.5	-1	1	24	2558	2581	UGAACAAGUAGACACAUGAGUCCU	AGGAUGCAUGUGUCUAUUUGUUCA	Cleavage	1
stu-novel-miR-126	PGSC0003DMT400044780	2.5	-1	1	24	805	828	UGAACAAGUAGACACAUGAGUCCU	CUAGUUCGUGUGUCUACUUCUUCA	Cleavage	1
stu-novel-miR-127	PGSC0003DMT400017259	2.5	-1	1	24	2336	2359	AUGUCAUGUAGGAUACAUGUGCCU	AGACACAUGUGUCCUACGUGACAU	Cleavage	1
stu-novel-miR-127	PGSC0003DMT400058087	2.5	-1	1	24	930	953	AUGUCAUGUAGGAUACAUGUGCCU	AGACAGAUGUAUCUUACAUGACAU	Translation	1
stu-novel-miR-132	PGSC0003DMT400000235	2.5	-1	1	21	49	69	AGUAGAAAUAUAGUAAUGGCC	CUCCAUAACUAUAUUUCAACU	Cleavage	1
stu-novel-miR-14	PGSC0003DMT400053350	2.5	-1	1	24	2613	2636	UCUAUGACCUCCAACUUUGAAUGU	ACAUCCAAAGUUGGAGGGCAUAGU	Cleavage	1
stu-novel-miR-14	PGSC0003DMT400081911	2.5	-1	1	24	1610	1633	UCUAUGACCUCCAACUUUGAAUGU	ACAUCCAAAAUUGGAGGGCAUAGA	Cleavage	1
stu-novel-miR-14	PGSC0003DMT400073315	2.5	-1	1	24	200	225	UCUAUGACCUCCAACUUUGA-A-UGU	ACACUCUCAAAGUUGGAGGGCAUAGU	Cleavage	1
stu-novel-miR-14	PGSC0003DMT400011323	2.5	-1	1	24	225	248	UCUAUGACCUCCAACUUUGAAUGU	AAAUGGAAAGUUGGAGGUCAAAGA	Cleavage	1
stu-novel-miR-140	PGSC0003DMT400006064	2.5	-1	1	24	522	545	ACGAUCUGUUGAAUAUUCUCUGAU	AUCAGAGAAAAUUCAGCAGAUCGU	Cleavage	1
stu-novel-miR-140	PGSC0003DMT400047499	2.5	-1	1	24	501	524	ACGAUCUGUUGAAUAUUCUCUGAU	AUCAGAGAAGAUUCAACAGAUUGU	Cleavage	1
stu-novel-miR-140	PGSC0003DMT400043719	2.5	-1	1	24	546	569	ACGAUCUGUUGAAUAUUCUCUGAU	AGCAGAGUAUAUUCAGCAGAUCGU	Cleavage	1
stu-novel-miR-144	PGSC0003DMT400029656	2.5	-1	1	24	820	843	UGUAAAGAUAUGACACAUGAGCCU	UGACUUAUGUGUCAUAUUUUUACA	Cleavage	1
stu-novel-miR-144	PGSC0003DMT400006391	2.5	-1	1	24	106	129	UGUAAAGAUAUGACACAUGAGCCU	AAGCUUAUGUGCCAUAUCUUUACA	Cleavage	1
stu-novel-miR-144	PGSC0003DMT400033240	2.5	-1	1	24	390	413	UGUAAAGAUAUGACACAUGAGCCU	AGGCCCAUGUGCCAUAUCUUUACC	Cleavage	1
stu-novel-miR-144	PGSC0003DMT400033239	2.5	-1	1	24	390	413	UGUAAAGAUAUGACACAUGAGCCU	AGGCCCAUGUGCCAUAUCUUUACC	Cleavage	1
stu-novel-miR-144	PGSC0003DMT400054994	2.5	-1	1	24	2771	2794	UGUAAAGAUAUGACACAUGAGCCU	AGACUCAAGUGUCAUUUCUUUACA	Cleavage	1
stu-novel-miR-144	PGSC0003DMT400054995	2.5	-1	1	24	2818	2841	UGUAAAGAUAUGACACAUGAGCCU	AGACUCAAGUGUCAUUUCUUUACA	Cleavage	1
stu-novel-miR-144	PGSC0003DMT400018618	2.5	-1	1	24	2071	2093	UGUAAAGAUAUGACACAUGAGCCU	AGGC-CAGGUGCCAUAUCUUUACA	Cleavage	1
stu-novel-miR-147	PGSC0003DMT400086452	2.5	-1	1	24	145	168	AUCAUCUCGAAUUUUGAAUAGCCU	AAAAUAUUCAAAAAUCGAGAUGAG	Translation	1
stu-novel-miR-155	PGSC0003DMT400072854	2.5	-1	1	24	1141	1164	AUGCUCGUACAAGAAUUUGAAACU	GGUCUCAAACUCUUGUACGAGCGU	Cleavage	1
stu-novel-miR-155	PGSC0003DMT400038915	2.5	-1	1	24	1126	1149	AUGCUCGUACAAGAAUUUGAAACU	GGUCUCAAACUCUUGUACGAGCGU	Cleavage	1
stu-novel-miR-156	PGSC0003DMT400029001	2.5	-1	1	24	3008	3031	AUAAAUAUACAUUCUUGUUAAGCU	UGGAUAACAAGAAUGUAUACUUAC	Cleavage	1
stu-novel-miR-156	PGSC0003DMT400029003	2.5	-1	1	24	3012	3035	AUAAAUAUACAUUCUUGUUAAGCU	UGGAUAACAAGAAUGUAUACUUAC	Cleavage	1
stu-novel-miR-158	PGSC0003DMT400065580	2.5	-1	1	21	3189	3209	CACUUGAAGAUUGGGAAGCCU	AGGUUUCCCAAUCUUCAAGGG	Cleavage	1
stu-novel-miR-158	PGSC0003DMT400065579	2.5	-1	1	21	3192	3212	CACUUGAAGAUUGGGAAGCCU	AGGUUUCCCAAUCUUCAAGGG	Cleavage	1
stu-novel-miR-158	PGSC0003DMT400053199	2.5	-1	1	21	777	797	CACUUGAAGAUUGGGAAGCCU	GAGCAUCCCAAUGUUCAAGUG	Cleavage	1
stu-novel-miR-163	PGSC0003DMT400039723	2.5	-1	1	21	510	530	AAAUUGUUCCUUCUCAAGUCU	GGACUUAAGAAGGAGCAAUUU	Cleavage	1
stu-novel-miR-163	PGSC0003DMT400068787	2.5	-1	1	21	335	355	AAAUUGUUCCUUCUCAAGUCU	UGACUUGGGAAGCAACAAUUU	Cleavage	1
stu-novel-miR-163	PGSC0003DMT400004725	2.5	-1	1	21	1632	1652	AAAUUGUUCCUUCUCAAGUCU	AGACUUGCGAAUGAACAAUUU	Translation	1
stu-novel-miR-163	PGSC0003DMT400004611	2.5	-1	1	21	1812	1832	AAAUUGUUCCUUCUCAAGUCU	AGACUUGCGAAUGAACAAUUU	Translation	1
stu-novel-miR-163	PGSC0003DMT400076049	2.5	-1	1	21	1864	1884	AAAUUGUUCCUUCUCAAGUCU	AGACUUGCGAAUGAACAAUUU	Translation	1
stu-novel-miR-163	PGSC0003DMT400004617	2.5	-1	1	21	2004	2024	AAAUUGUUCCUUCUCAAGUCU	AGACUUGUGAAUGAACAAUUU	Translation	1
stu-novel-miR-163	PGSC0003DMT400083512	2.5	-1	1	21	386	406	AAAUUGUUCCUUCUCAAGUCU	GGACUUAAGAAAGAACAAUUU	Translation	1
stu-novel-miR-163	PGSC0003DMT400007479	2.5	-1	1	21	591	611	AAAUUGUUCCUUCUCAAGUCU	GGACUUAAGAAAGAACAAUUU	Translation	1
stu-novel-miR-163	PGSC0003DMT400063400	2.5	-1	1	21	1150	1170	AAAUUGUUCCUUCUCAAGUCU	UUACUUGGGAAGCAACAAUUU	Cleavage	1
stu-novel-miR-164	PGSC0003DMT400030796	2.5	-1	1	24	887	910	AUUAAUUUGAGAUCGUUGUAGAAA	UUUCUUCAACGAUCUCAAGUUAAU	Cleavage	1
stu-novel-miR-164	PGSC0003DMT400030795	2.5	-1	1	24	1109	1132	AUUAAUUUGAGAUCGUUGUAGAAA	UUUCUUCAACGAUCUCAAGUUAAU	Cleavage	1
stu-novel-miR-164	PGSC0003DMT400061283	2.5	-1	1	24	707	730	AUUAAUUUGAGAUCGUUGUAGAAA	UUCCUACAACAACCUCAAAUUAAU	Cleavage	1
stu-novel-miR-171	PGSC0003DMT400005766	2.5	-1	1	24	862	885	AAACUAUUCAAAGUUGAGUGACUU	CGAUCACUCGACUUUAAAUAGUUU	Cleavage	1
stu-novel-miR-172	PGSC0003DMT400075460	2.5	-1	1	24	869	892	UGAACAAGUAGACACAUGAGUCCU	AGGACACAUGUGUCUAUUUGUUCA	Cleavage	1
stu-novel-miR-172	PGSC0003DMT400075461	2.5	-1	1	24	1593	1616	UGAACAAGUAGACACAUGAGUCCU	AGGACACAUGUGUCUAUUUGUUCA	Cleavage	1
stu-novel-miR-172	PGSC0003DMT400053350	2.5	-1	1	24	2558	2581	UGAACAAGUAGACACAUGAGUCCU	AGGAUGCAUGUGUCUAUUUGUUCA	Cleavage	1
stu-novel-miR-172	PGSC0003DMT400044780	2.5	-1	1	24	805	828	UGAACAAGUAGACACAUGAGUCCU	CUAGUUCGUGUGUCUACUUCUUCA	Cleavage	1
stu-novel-miR-182	PGSC0003DMT400004821	2.5	-1	1	24	151	174	AGGAAAAGGGAACAACUGAUAGUU	AACUAUCAGUCGUUCUCUUUUCCU	Cleavage	1
stu-novel-miR-182	PGSC0003DMT400058068	2.5	-1	1	24	567	590	AGGAAAAGGGAACAACUGAUAGUU	AACUAUUAGUUGAUCCCUUUUCCU	Cleavage	1
stu-novel-miR-182	PGSC0003DMT400065309	2.5	-1	1	24	634	657	AGGAAAAGGGAACAACUGAUAGUU	AACUACCAGUUGUUCCUUUUUCCU	Cleavage	1
stu-novel-miR-183	PGSC0003DMT400035456	2.5	-1	1	24	1155	1176	AAUGAGUUGAGCUAAUGAAUGAGC	GCU--UCCAUUAGCUCAACUUAUU	Cleavage	1
stu-novel-miR-184	PGSC0003DMT400006610	2.5	-1	1	24	592	626	AGCCUCGAUUUCAACAGUAG-----------AACU	AGUUGAGCUUGCCAAUUGCUGUUGAAAUCGAGGGU	Cleavage	1
stu-novel-miR-184	PGSC0003DMT400006609	2.5	-1	1	24	592	626	AGCCUCGAUUUCAACAGUAG-----------AACU	AGUUGAGCUUGCCAAUUGCUGUUGAAAUCGAGGGU	Cleavage	1
stu-novel-miR-184	PGSC0003DMT400006608	2.5	-1	1	24	1635	1669	AGCCUCGAUUUCAACAGUAG-----------AACU	AGUUGAGCUUGCCAAUUGCUGUUGAAAUCGAGGGU	Cleavage	1
stu-novel-miR-184	PGSC0003DMT400006611	2.5	-1	1	24	1635	1669	AGCCUCGAUUUCAACAGUAG-----------AACU	AGUUGAGCUUGCCAAUUGCUGUUGAAAUCGAGGGU	Cleavage	1
stu-novel-miR-185	PGSC0003DMT400077601	2.5	-1	1	24	112	135	AUAUUCUAGGAAAUUCUAAAGCCU	AGGAAUUUGAAUUUCAUAGAAUAU	Cleavage	1
stu-novel-miR-185	PGSC0003DMT400077600	2.5	-1	1	24	579	602	AUAUUCUAGGAAAUUCUAAAGCCU	AGGAAUUUGAAUUUCAUAGAAUAU	Cleavage	1
stu-novel-miR-19	PGSC0003DMT400028269	2.5	-1	1	24	145	168	ACUGUUUCUUCAUGCUCAAUUCUU	UCAUAUUGAGUAGGAAGAAACAGU	Cleavage	1
stu-novel-miR-19	PGSC0003DMT400028270	2.5	-1	1	24	144	167	ACUGUUUCUUCAUGCUCAAUUCUU	UCAUAUUGAGUAGGAAGAAACAGU	Cleavage	1
stu-novel-miR-190	PGSC0003DMT400061738	2.5	-1	1	21	1103	1123	AGACUUCAUCUCACUCUUCUU	GUGAAGAGAGAGAUGAAGUCG	Cleavage	1
stu-novel-miR-190	PGSC0003DMT400061737	2.5	-1	1	21	950	970	AGACUUCAUCUCACUCUUCUU	GUGAAGAGAGAGAUGAAGUCG	Cleavage	1
stu-novel-miR-191	PGSC0003DMT400075460	2.5	-1	1	21	869	889	ACAAGUAGACACAUGAGUCCU	AGGACACAUGUGUCUAUUUGU	Cleavage	1
stu-novel-miR-191	PGSC0003DMT400075461	2.5	-1	1	21	1593	1613	ACAAGUAGACACAUGAGUCCU	AGGACACAUGUGUCUAUUUGU	Cleavage	1
stu-novel-miR-192	PGSC0003DMT400075460	2.5	-1	1	21	869	889	ACAAGUAGACACAUGAGUCCU	AGGACACAUGUGUCUAUUUGU	Cleavage	1
stu-novel-miR-192	PGSC0003DMT400075461	2.5	-1	1	21	1593	1613	ACAAGUAGACACAUGAGUCCU	AGGACACAUGUGUCUAUUUGU	Cleavage	1
stu-novel-miR-193	PGSC0003DMT400014993	2.5	-1	1	24	888	911	AUUUAUCGGAAACAGUCUCUUUAC	GUAGAGAGGCUGUUUCCGAUAGAU	Cleavage	1
stu-novel-miR-193	PGSC0003DMT400014991	2.5	-1	1	24	969	992	AUUUAUCGGAAACAGUCUCUUUAC	GUAGAGAGGCUGUUUCCGAUAGAU	Cleavage	1
stu-novel-miR-193	PGSC0003DMT400014992	2.5	-1	1	24	1907	1930	AUUUAUCGGAAACAGUCUCUUUAC	GUAGAGAGGCUGUUUCCGAUAGAU	Cleavage	1
stu-novel-miR-193	PGSC0003DMT400014994	2.5	-1	1	24	1988	2011	AUUUAUCGGAAACAGUCUCUUUAC	GUAGAGAGGCUGUUUCCGAUAGAU	Cleavage	1
stu-novel-miR-193	PGSC0003DMT400014990	2.5	-1	1	24	2251	2274	AUUUAUCGGAAACAGUCUCUUUAC	GUAGAGAGGCUGUUUCCGAUAGAU	Cleavage	1
stu-novel-miR-193	PGSC0003DMT400040054	2.5	-1	1	24	890	913	AUUUAUCGGAAACAGUCUCUUUAC	GGAGUGAGAUUGUUUUCGAUAAAU	Cleavage	1
stu-novel-miR-196	PGSC0003DMT400008555	2.5	-1	1	21	473	493	AAGAAUUUGAAUAAUGAACUC	GCGUUCAUUAUUCAAAUUUUG	Cleavage	1
stu-novel-miR-196	PGSC0003DMT400080765	2.5	-1	1	21	1338	1358	AAGAAUUUGAAUAAUGAACUC	GUGUUAAUUUUUCAAAUUCUU	Cleavage	1
stu-novel-miR-203	PGSC0003DMT400011106	2.5	-1	1	24	181	204	GUGAGAUGAAAUCAACGUUUGGAU	AUCCAAACGCUGAUUCCAUCUCAC	Cleavage	1
stu-novel-miR-204	PGSC0003DMT400011732	2.5	-1	1	24	1046	1071	AAGACCACAAGAUUAAAAGA--CAUG	UUUGAAUCUUUAAAUCCUGUGGUCUU	Translation	2
stu-novel-miR-204	PGSC0003DMT400055498	2.5	-1	1	24	98	121	AAGACCACAAGAUUAAAAGACAUG	AAUGUCCUUUAUUCUUGUGGUCUU	Cleavage	1
stu-novel-miR-204	PGSC0003DMT400070776	2.5	-1	1	24	223	247	AAGACCACAAGAUUAAAAGA-CAUG	UGUGAUCCUUUAAUCUUGUGGUUUU	Cleavage	1
stu-novel-miR-204	PGSC0003DMT400070775	2.5	-1	1	24	229	253	AAGACCACAAGAUUAAAAGA-CAUG	UGUGAUCCUUUAAUCUUGUGGUUUU	Cleavage	1
stu-novel-miR-204	PGSC0003DMT400070777	2.5	-1	1	24	229	253	AAGACCACAAGAUUAAAAGA-CAUG	UGUGAUCCUUUAAUCUUGUGGUUUU	Cleavage	1
stu-novel-miR-204	PGSC0003DMT400062291	2.5	-1	1	24	402	426	AAGACCACAAGAUUAAAAGAC-AUG	CAUUGCCCUUUAAUUUUGUGGUCUU	Translation	1
stu-novel-miR-204	PGSC0003DMT400062290	2.5	-1	1	24	402	426	AAGACCACAAGAUUAAAAGAC-AUG	CAUUGCCCUUUAAUUUUGUGGUCUU	Translation	1
stu-novel-miR-204	PGSC0003DMT400050223	2.5	-1	1	24	2405	2428	AAGACCACAAGAUUAAAAGACAUG	AAUUUCCUUUAAUCAUGUGGUCUU	Translation	1
stu-novel-miR-204	PGSC0003DMT400060507	2.5	-1	1	24	1090	1113	AAGACCACAAGAUUAAAAGACAUG	AAGAUUUUUUAAUCUUGUGGUCGU	Cleavage	1
stu-novel-miR-204	PGSC0003DMT400014924	2.5	-1	1	24	766	789	AAGACCACAAGAUUAAAAGACAUG	AAUGCCCUUUAAUCUUGUGAUCUU	Cleavage	1
stu-novel-miR-204	PGSC0003DMT400028998	2.5	-1	1	24	292	315	AAGACCACAAGAUUAAAAGACAUG	AAUGCCCUUUAAUCGUGUGGUCUU	Translation	1
stu-novel-miR-204	PGSC0003DMT400082017	2.5	-1	1	24	1333	1355	AAGACCACAAGAUUAAAAGACAUG	CUUG-CUUUGAAUUUUGUGGUCUU	Translation	1
stu-novel-miR-204	PGSC0003DMT400013444	2.5	-1	1	24	759	782	AAGACCACAAGAUUAAAAGACAUG	GAGACUUUUUAAUCUUGUGGUAUU	Cleavage	1
stu-novel-miR-204	PGSC0003DMT400010987	2.5	-1	1	24	71	94	AAGACCACAAGAUUAAAAGACAUG	AUUGCCCUUUAAUCUUGUGGGCUU	Cleavage	1
stu-novel-miR-205	PGSC0003DMT400061738	2.5	-1	1	21	1103	1123	AGACUUCAUCUCACUCUUCUU	GUGAAGAGAGAGAUGAAGUCG	Cleavage	1
stu-novel-miR-205	PGSC0003DMT400061737	2.5	-1	1	21	950	970	AGACUUCAUCUCACUCUUCUU	GUGAAGAGAGAGAUGAAGUCG	Cleavage	1
stu-novel-miR-206	PGSC0003DMT400005711	2.5	-1	1	21	1937	1957	CAGCCAGGGAUGACUUGCCGA	UAGGCAAGUCAUCCUUGGCUA	Cleavage	1
stu-novel-miR-206	PGSC0003DMT400005710	2.5	-1	1	21	2118	2138	CAGCCAGGGAUGACUUGCCGA	UAGGCAAGUCAUCCUUGGCUA	Cleavage	1
stu-novel-miR-206	PGSC0003DMT400005712	2.5	-1	1	21	2836	2856	CAGCCAGGGAUGACUUGCCGA	UAGGCAAGUCAUCCUUGGCUA	Cleavage	1
stu-novel-miR-206	PGSC0003DMT400005713	2.5	-1	1	21	2942	2962	CAGCCAGGGAUGACUUGCCGA	UAGGCAAGUCAUCCUUGGCUA	Cleavage	1
stu-novel-miR-208	PGSC0003DMT400065110	2.5	-1	1	24	2358	2381	ACCUAUAGAUCACCGGUUUGAGCC	AGCUCAAACCUGUGACCUAUAGGU	Cleavage	1
stu-novel-miR-209	PGSC0003DMT400056602	2.5	-1	1	21	595	615	AAGGUGAUGAUAACUCAGCCU	AGGCUUAGUUAUCAUCAUCUU	Cleavage	1
stu-novel-miR-209	PGSC0003DMT400024063	2.5	-1	1	21	688	708	AAGGUGAUGAUAACUCAGCCU	AGGCUUAGUUAUCAUCAUCUU	Cleavage	1
stu-novel-miR-209	PGSC0003DMT400024060	2.5	-1	1	21	770	790	AAGGUGAUGAUAACUCAGCCU	AGGCUUAGUUAUCAUCAUCUU	Cleavage	1
stu-novel-miR-209	PGSC0003DMT400043963	2.5	-1	1	21	1230	1250	AAGGUGAUGAUAACUCAGCCU	AGACUGAGUUAUCAUCAUCUU	Cleavage	1
stu-novel-miR-209	PGSC0003DMT400045483	2.5	-1	1	20	1	20	AAGGUGAUGAUAACUCAGCC	UGCUGAAUUAUGAUCACCUU	Cleavage	1
stu-novel-miR-215	PGSC0003DMT400049367	2.5	-1	1	24	101	124	GAUCACUUUGUAAGUUGGAGUGUU	AACACUCUAACUUACAAAAUGAUC	Cleavage	1
stu-novel-miR-215	PGSC0003DMT400030625	2.5	-1	1	24	1162	1185	GAUCACUUUGUAAGUUGGAGUGUU	AACACUCCAGCUUACAAAAUGAUC	Cleavage	1
stu-novel-miR-215	PGSC0003DMT400030401	2.5	-1	1	24	917	940	GAUCACUUUGUAAGUUGGAGUGUU	AACACUCCGACUUACAAAAUGAUC	Cleavage	1
stu-novel-miR-215	PGSC0003DMT400030398	2.5	-1	1	24	1014	1037	GAUCACUUUGUAAGUUGGAGUGUU	AACACUCCGACUUACAAAAUGAUC	Cleavage	1
stu-novel-miR-215	PGSC0003DMT400030400	2.5	-1	1	24	917	940	GAUCACUUUGUAAGUUGGAGUGUU	AACACUCCGACUUACAAAAUGAUC	Cleavage	1
stu-novel-miR-216	PGSC0003DMT400057804	2.5	-1	1	24	519	542	AUGCGGACAACUUUAAGGGGCACC	ACAGCCUCUUAAAAUUGUCCGCAU	Translation	1
stu-novel-miR-216	PGSC0003DMT400057805	2.5	-1	1	24	649	672	AUGCGGACAACUUUAAGGGGCACC	ACAGCCUCUUAAAAUUGUCCGCAU	Translation	1
stu-novel-miR-216	PGSC0003DMT400015496	2.5	-1	1	24	1773	1796	AUGCGGACAACUUUAAGGGGCACC	AUAACCCCUCAAAGUUGUCUGCAU	Cleavage	1
stu-novel-miR-216	PGSC0003DMT400015495	2.5	-1	1	24	3601	3624	AUGCGGACAACUUUAAGGGGCACC	AUAACCCCUCAAAGUUGUCUGCAU	Cleavage	1
stu-novel-miR-219	PGSC0003DMT400054182	2.5	-1	1	24	1115	1138	AGUAUUUAUGACUCUGAUGGCAAC	GACUUCAUCAGAGUCAUAGAUACA	Cleavage	1
stu-novel-miR-221	PGSC0003DMT400019809	2.5	-1	1	21	344	364	UUCUGGUGCUGAUGGAGAUCU	CGAUCACCAUCAGCAGCAGAA	Cleavage	1
stu-novel-miR-223	PGSC0003DMT400062100	2.5	-1	1	24	2621	2644	AGAUUUGAACACUGAAUGAUUAAG	CUUAAUCAUUUAGUGUUCAGAUCU	Cleavage	1
stu-novel-miR-223	PGSC0003DMT400062099	2.5	-1	1	24	3061	3084	AGAUUUGAACACUGAAUGAUUAAG	CUUAAUCAUUUAGUGUUCAGAUCU	Cleavage	1
stu-novel-miR-228	PGSC0003DMT400003337	2.5	-1	1	24	762	785	AACAAGUACCAGGUAACUCUGUCC	GGACAGAGUAACUUGGUACUUGUU	Cleavage	1
stu-novel-miR-228	PGSC0003DMT400007575	2.5	-1	1	24	326	349	AACAAGUACCAGGUAACUCUGUCC	AGAUAGAGUUGCUUGGUACUUGUU	Cleavage	1
stu-novel-miR-228	PGSC0003DMT400063849	2.5	-1	1	24	214	237	AACAAGUACCAGGUAACUCUGUCC	GGAUAGAGUUGCCUGGUACCUGUU	Cleavage	1
stu-novel-miR-228	PGSC0003DMT400004826	2.5	-1	1	24	853	876	AACAAGUACCAGGUAACUCUGUCC	GGACAGACUUACCUAGUACUUGUU	Translation	1
stu-novel-miR-228	PGSC0003DMT400039917	2.5	-1	1	24	32	55	AACAAGUACCAGGUAACUCUGUCC	AGACAGAGUUACAUGGUACUUGUG	Cleavage	1
stu-novel-miR-230	PGSC0003DMT400018163	2.5	-1	1	24	644	667	AUUCUUAAUCAGAGGUCUCGGGUU	AAUCCGAGAUCUCUGAUUAAGGAU	Cleavage	1
stu-novel-miR-230	PGSC0003DMT400009988	2.5	-1	1	24	112	135	AUUCUUAAUCAGAGGUCUCGGGUU	AACUCGAAACCUCUGAUUAAGGAU	Cleavage	1
stu-novel-miR-230	PGSC0003DMT400045772	2.5	-1	1	24	28	51	AUUCUUAAUCAGAGGUCUCGGGUU	UACCUUAGACCUCUGAUUAAGGAU	Cleavage	1
stu-novel-miR-230	PGSC0003DMT400034336	2.5	-1	1	24	53	76	AUUCUUAAUCAGAGGUCUCGGGUU	AGUCAGAGACUUCUGAUUAAGGAU	Cleavage	1
stu-novel-miR-230	PGSC0003DMT400049258	2.5	-1	1	24	411	434	AUUCUUAAUCAGAGGUCUCGGGUU	GGGCCGAGACAUCUGAUUAAGGAU	Cleavage	1
stu-novel-miR-233	PGSC0003DMT400075460	2.5	-1	1	24	869	892	UGAACAAGUAGACACAUGAGUCCU	AGGACACAUGUGUCUAUUUGUUCA	Cleavage	1
stu-novel-miR-233	PGSC0003DMT400075461	2.5	-1	1	24	1593	1616	UGAACAAGUAGACACAUGAGUCCU	AGGACACAUGUGUCUAUUUGUUCA	Cleavage	1
stu-novel-miR-233	PGSC0003DMT400053350	2.5	-1	1	24	2558	2581	UGAACAAGUAGACACAUGAGUCCU	AGGAUGCAUGUGUCUAUUUGUUCA	Cleavage	1
stu-novel-miR-233	PGSC0003DMT400044780	2.5	-1	1	24	805	828	UGAACAAGUAGACACAUGAGUCCU	CUAGUUCGUGUGUCUACUUCUUCA	Cleavage	1
stu-novel-miR-235	PGSC0003DMT400057189	2.5	-1	1	24	451	474	AAUGUUUUGUGCAUCGAACUGUCU	AGGCAGCUCGAUGCACAAAGCAUU	Cleavage	1
stu-novel-miR-242	PGSC0003DMT400066544	2.5	-1	1	21	1277	1297	CUUAGCAUCAAGUACUUGGUC	GAUCAAGUUCUUGAUGCUAAG	Cleavage	1
stu-novel-miR-245	PGSC0003DMT400058779	2.5	-1	1	24	342	365	AAGUUAAAAAUCAAAAGUAGGCCU	AGAACUACUUAUGACUUUUAACUU	Translation	1
stu-novel-miR-246	PGSC0003DMT400079889	2.5	-1	1	24	1667	1690	AAUCUGGAGAAUUUUGUUCGUCUC	GAGAGGAAGAAAAUUCUCCAAAUU	Cleavage	1
stu-novel-miR-246	PGSC0003DMT400079890	2.5	-1	1	24	1759	1782	AAUCUGGAGAAUUUUGUUCGUCUC	GAGAGGAAGAAAAUUCUCCAAAUU	Cleavage	1
stu-novel-miR-252	PGSC0003DMT400021607	2.5	-1	1	21	605	625	UAACUAUUUGAUCACUUGGUG	CACCAACUGAUCAAAUAGAUA	Cleavage	1
stu-novel-miR-252	PGSC0003DMT400056053	2.5	-1	1	21	1202	1222	UAACUAUUUGAUCACUUGGUG	CACCAAGGGAUCAAAUAGAUA	Cleavage	1
stu-novel-miR-252	PGSC0003DMT400021608	2.5	-1	1	21	1647	1667	UAACUAUUUGAUCACUUGGUG	CACCAACUGAUCAAAUAGAUA	Cleavage	1
stu-novel-miR-252	PGSC0003DMT400022153	2.5	-1	1	21	1662	1682	UAACUAUUUGAUCACUUGGUG	CACCAAUUGAUCAAAUAGAUA	Cleavage	1
stu-novel-miR-252	PGSC0003DMT400022155	2.5	-1	1	21	1662	1682	UAACUAUUUGAUCACUUGGUG	CACCAAUUGAUCAAAUAGAUA	Cleavage	1
stu-novel-miR-252	PGSC0003DMT400022154	2.5	-1	1	21	1662	1682	UAACUAUUUGAUCACUUGGUG	CACCAAUUGAUCAAAUAGAUA	Cleavage	1
stu-novel-miR-256	PGSC0003DMT400013312	2.5	-1	1	24	1327	1350	AGGACCUCUGUCUGCUCUGAUACC	GGUAUUAGAGCAGGCAGAGGUCCU	Translation	1
stu-novel-miR-256	PGSC0003DMT400089202	2.5	-1	1	24	279	302	AGGACCUCUGUCUGCUCUGAUACC	AGCCCCAGAGCAGACAGCGGUCCC	Cleavage	1
stu-novel-miR-257	PGSC0003DMT400070480	2.5	-1	1	21	1451	1471	CUUGAGAAGGAUUUGGGACCC	GGGUCCCCAAUCCUUCUGAAG	Cleavage	1
stu-novel-miR-257	PGSC0003DMT400070482	2.5	-1	1	21	1625	1645	CUUGAGAAGGAUUUGGGACCC	GGGUCCCCAAUCCUUCUGAAG	Cleavage	1
stu-novel-miR-257	PGSC0003DMT400007719	2.5	-1	1	21	530	550	CUUGAGAAGGAUUUGGGACCC	AGGUCCCAAAUCCUUCUAAAA	Cleavage	1
stu-novel-miR-257	PGSC0003DMT400007720	2.5	-1	1	21	530	550	CUUGAGAAGGAUUUGGGACCC	AGGUCCCAAAUCCUUCUAAAA	Cleavage	1
stu-novel-miR-257	PGSC0003DMT400007718	2.5	-1	1	21	530	550	CUUGAGAAGGAUUUGGGACCC	AGGUCCCAAAUCCUUCUAAAA	Cleavage	1
stu-novel-miR-257	PGSC0003DMT400007715	2.5	-1	1	21	530	550	CUUGAGAAGGAUUUGGGACCC	AGGUCCCAAAUCCUUCUAAAA	Cleavage	1
stu-novel-miR-257	PGSC0003DMT400007716	2.5	-1	1	21	530	550	CUUGAGAAGGAUUUGGGACCC	AGGUCCCAAAUCCUUCUAAAA	Cleavage	1
stu-novel-miR-257	PGSC0003DMT400007717	2.5	-1	1	21	530	550	CUUGAGAAGGAUUUGGGACCC	AGGUCCCAAAUCCUUCUAAAA	Cleavage	1
stu-novel-miR-259	PGSC0003DMT400005220	2.5	-1	1	24	270	293	GUUAUGUCCAUGACUGAUGAGCCU	UCAAUCAUCAGUCAUUGACAUAAA	Cleavage	1
stu-novel-miR-261	PGSC0003DMT400023770	2.5	-1	1	24	65	88	AGGUAAGACUGCAUACAAUAGACC	GGCCUAUUAUACGCAGUCUUACCU	Cleavage	1
stu-novel-miR-263	PGSC0003DMT400028879	2.5	-1	1	21	267	287	UGACAUGGAUGAAGAAAGCCU	AGGGUUUCUUCGUCCAUGUCA	Translation	1
stu-novel-miR-263	PGSC0003DMT400028417	2.5	-1	1	21	780	800	UGACAUGGAUGAAGAAAGCCU	AGGGUUUCUUCGUCCAUGUCA	Translation	1
stu-novel-miR-263	PGSC0003DMT400028843	2.5	-1	1	21	60	80	UGACAUGGAUGAAGAAAGCCU	AGGGUUUCUUCGUCCAUGUCA	Translation	1
stu-novel-miR-263	PGSC0003DMT400049253	2.5	-1	1	21	1335	1355	UGACAUGGAUGAAGAAAGCCU	AGGAUUUCUUCGUCCAUGUCA	Translation	1
stu-novel-miR-263	PGSC0003DMT400049255	2.5	-1	1	21	1404	1424	UGACAUGGAUGAAGAAAGCCU	AGGAUUUCUUCGUCCAUGUCA	Translation	1
stu-novel-miR-271	PGSC0003DMT400078489	2.5	-1	1	21	537	557	UCUUGUAUGAUUGUUGCAACU	GGUUACAACAAACAUACAAGA	Translation	1
stu-novel-miR-272	PGSC0003DMT400028204	2.5	-1	1	21	1040	1060	CAAGGACAACAAGAAACUUCU	UGAACUUUCUUGUUUUCCUUG	Cleavage	1
stu-novel-miR-272	PGSC0003DMT400052550	2.5	-1	1	21	1722	1742	CAAGGACAACAAGAAACUUCU	AUAACUUUCUUGUUGUACUUG	Cleavage	1
stu-novel-miR-272	PGSC0003DMT400024506	2.5	-1	1	21	1232	1252	CAAGGACAACAAGAAACUUCU	AUAAGUUACUUGCUGUCCUUG	Cleavage	1
stu-novel-miR-272	PGSC0003DMT400024505	2.5	-1	1	21	1978	1998	CAAGGACAACAAGAAACUUCU	AUAAGUUACUUGCUGUCCUUG	Cleavage	1
stu-novel-miR-272	PGSC0003DMT400024503	2.5	-1	1	21	2945	2965	CAAGGACAACAAGAAACUUCU	AUAAGUUACUUGCUGUCCUUG	Cleavage	1
stu-novel-miR-275	PGSC0003DMT400047788	2.5	-1	1	21	1717	1737	CAUUGAAUAGGAUAUGUGCCU	CGGCACAUGUCCUAUUCAAUA	Cleavage	1
stu-novel-miR-275	PGSC0003DMT400048202	2.5	-1	1	21	178	198	CAUUGAAUAGGAUAUGUGCCU	CGGCACAUGUCCUAUUCAAUA	Cleavage	1
stu-novel-miR-275	PGSC0003DMT400007707	2.5	-1	1	21	1453	1473	CAUUGAAUAGGAUAUGUGCCU	CGGCACAUGUCCUAUUCAAUA	Cleavage	1
stu-novel-miR-275	PGSC0003DMT400045554	2.5	-1	1	21	1318	1338	CAUUGAAUAGGAUAUGUGCCU	UGGCACAUGUCCUAUUCAAUA	Cleavage	1
stu-novel-miR-275	PGSC0003DMT400070480	2.5	-1	1	21	1591	1611	CAUUGAAUAGGAUAUGUGCCU	CGGCACUUAUCUUAUUCAAUG	Translation	1
stu-novel-miR-275	PGSC0003DMT400070482	2.5	-1	1	21	1765	1785	CAUUGAAUAGGAUAUGUGCCU	CGGCACUUAUCUUAUUCAAUG	Translation	1
stu-novel-miR-276	PGSC0003DMT400017539	2.5	-1	1	21	467	487	UUCCAACUAUCUUCUAGACUU	AAGUUUAGAUGAUAGUUGGAA	Cleavage	1
stu-novel-miR-276	PGSC0003DMT400002788	2.5	-1	1	21	919	939	UUCCAACUAUCUUCUAGACUU	AAGUUUAGAUGAUAGUUGGAA	Cleavage	1
stu-novel-miR-276	PGSC0003DMT400017538	2.5	-1	1	21	1043	1063	UUCCAACUAUCUUCUAGACUU	AAGUUUAGAUGAUAGUUGGAA	Cleavage	1
stu-novel-miR-276	PGSC0003DMT400048669	2.5	-1	1	21	462	482	UUCCAACUAUCUUCUAGACUU	AAGUCUAGAUGAUAGUUGGAU	Cleavage	1
stu-novel-miR-276	PGSC0003DMT400046494	2.5	-1	1	21	564	584	UUCCAACUAUCUUCUAGACUU	CACUCUAGAUGAUAGUUGGAA	Cleavage	1
stu-novel-miR-276	PGSC0003DMT400005017	2.5	-1	1	21	974	994	UUCCAACUAUCUUCUAGACUU	CACUCUAGAUGAUAGUUGGAA	Cleavage	1
stu-novel-miR-277	PGSC0003DMT400017539	2.5	-1	1	21	467	487	UUCCAACUAUCUUCUAGACUU	AAGUUUAGAUGAUAGUUGGAA	Cleavage	1
stu-novel-miR-277	PGSC0003DMT400002788	2.5	-1	1	21	919	939	UUCCAACUAUCUUCUAGACUU	AAGUUUAGAUGAUAGUUGGAA	Cleavage	1
stu-novel-miR-277	PGSC0003DMT400017538	2.5	-1	1	21	1043	1063	UUCCAACUAUCUUCUAGACUU	AAGUUUAGAUGAUAGUUGGAA	Cleavage	1
stu-novel-miR-277	PGSC0003DMT400048669	2.5	-1	1	21	462	482	UUCCAACUAUCUUCUAGACUU	AAGUCUAGAUGAUAGUUGGAU	Cleavage	1
stu-novel-miR-277	PGSC0003DMT400046494	2.5	-1	1	21	564	584	UUCCAACUAUCUUCUAGACUU	CACUCUAGAUGAUAGUUGGAA	Cleavage	1
stu-novel-miR-277	PGSC0003DMT400005017	2.5	-1	1	21	974	994	UUCCAACUAUCUUCUAGACUU	CACUCUAGAUGAUAGUUGGAA	Cleavage	1
stu-novel-miR-283	PGSC0003DMT400023000	2.5	-1	1	24	277	300	AGAAGAGAUCGCACUGGUAACCUG	AAGGUUACCCGUGCGGUCUCUUCU	Cleavage	1
stu-novel-miR-283	PGSC0003DMT400022998	2.5	-1	1	24	405	428	AGAAGAGAUCGCACUGGUAACCUG	AAGGUUACCCGUGCGGUCUCUUCU	Cleavage	1
stu-novel-miR-283	PGSC0003DMT400012031	2.5	-1	1	24	45	68	AGAAGAGAUCGCACUGGUAACCUG	CAAGUUACCUGUGCGGUCUCUUCU	Cleavage	1
stu-novel-miR-283	PGSC0003DMT400055734	2.5	-1	1	24	53	79	AGAAGAGAUCGCACUGGUAAC---CUG	CAGUCGGUUACCUGUGCGAUCUCUUUU	Cleavage	1
stu-novel-miR-283	PGSC0003DMT400076639	2.5	-1	1	24	400	423	AGAAGAGAUCGCACUGGUAACCUG	CACGUUACCUGUGCGGUCUCUUCU	Cleavage	1
stu-novel-miR-283	PGSC0003DMT400055732	2.5	-1	1	24	629	655	AGAAGAGAUCGCACUGGUAAC---CUG	CAGUCGGUUACCUGUGCGAUCUCUUUU	Cleavage	1
stu-novel-miR-283	PGSC0003DMT400055733	2.5	-1	1	24	736	762	AGAAGAGAUCGCACUGGUAAC---CUG	CAGUCGGUUACCUGUGCGAUCUCUUUU	Cleavage	1
stu-novel-miR-284	PGSC0003DMT400039923	2.5	-1	1	23	93	115	GUGAUUCAUAUGUAUCUAGGAUA	UAUCCCAGAUACAUACGAAUCAC	Cleavage	1
stu-novel-miR-285	PGSC0003DMT400070480	2.5	-1	1	21	1451	1471	CUUGAGAAGGAUUUGGGACCC	GGGUCCCCAAUCCUUCUGAAG	Cleavage	1
stu-novel-miR-285	PGSC0003DMT400070482	2.5	-1	1	21	1625	1645	CUUGAGAAGGAUUUGGGACCC	GGGUCCCCAAUCCUUCUGAAG	Cleavage	1
stu-novel-miR-285	PGSC0003DMT400007719	2.5	-1	1	21	530	550	CUUGAGAAGGAUUUGGGACCC	AGGUCCCAAAUCCUUCUAAAA	Cleavage	1
stu-novel-miR-285	PGSC0003DMT400007720	2.5	-1	1	21	530	550	CUUGAGAAGGAUUUGGGACCC	AGGUCCCAAAUCCUUCUAAAA	Cleavage	1
stu-novel-miR-285	PGSC0003DMT400007718	2.5	-1	1	21	530	550	CUUGAGAAGGAUUUGGGACCC	AGGUCCCAAAUCCUUCUAAAA	Cleavage	1
stu-novel-miR-285	PGSC0003DMT400007715	2.5	-1	1	21	530	550	CUUGAGAAGGAUUUGGGACCC	AGGUCCCAAAUCCUUCUAAAA	Cleavage	1
stu-novel-miR-285	PGSC0003DMT400007716	2.5	-1	1	21	530	550	CUUGAGAAGGAUUUGGGACCC	AGGUCCCAAAUCCUUCUAAAA	Cleavage	1
stu-novel-miR-285	PGSC0003DMT400007717	2.5	-1	1	21	530	550	CUUGAGAAGGAUUUGGGACCC	AGGUCCCAAAUCCUUCUAAAA	Cleavage	1
stu-novel-miR-286	PGSC0003DMT400007719	2.5	-1	1	21	530	550	CUUCAGAAGGAUUUGGGACCC	AGGUCCCAAAUCCUUCUAAAA	Cleavage	1
stu-novel-miR-286	PGSC0003DMT400007720	2.5	-1	1	21	530	550	CUUCAGAAGGAUUUGGGACCC	AGGUCCCAAAUCCUUCUAAAA	Cleavage	1
stu-novel-miR-286	PGSC0003DMT400007718	2.5	-1	1	21	530	550	CUUCAGAAGGAUUUGGGACCC	AGGUCCCAAAUCCUUCUAAAA	Cleavage	1
stu-novel-miR-286	PGSC0003DMT400007715	2.5	-1	1	21	530	550	CUUCAGAAGGAUUUGGGACCC	AGGUCCCAAAUCCUUCUAAAA	Cleavage	1
stu-novel-miR-286	PGSC0003DMT400007716	2.5	-1	1	21	530	550	CUUCAGAAGGAUUUGGGACCC	AGGUCCCAAAUCCUUCUAAAA	Cleavage	1
stu-novel-miR-286	PGSC0003DMT400007717	2.5	-1	1	21	530	550	CUUCAGAAGGAUUUGGGACCC	AGGUCCCAAAUCCUUCUAAAA	Cleavage	1
stu-novel-miR-287	PGSC0003DMT400024647	2.5	-1	1	24	963	986	AAGUGACUUUCUGAGAUAGUAAUU	AUUUAUUAUCUCAGAAAGUCAUUU	Cleavage	1
stu-novel-miR-287	PGSC0003DMT400004106	2.5	-1	1	24	1074	1097	AAGUGACUUUCUGAGAUAGUAAUU	AGUUAUUAUCUCAGAAAAUCACUU	Cleavage	1
stu-novel-miR-29	PGSC0003DMT400045962	2.5	-1	1	24	965	988	AUUGUCCAAGUCUUAUAAGAAGUC	GACUCCUAAUAAGACUUGGGCAAU	Cleavage	1
stu-novel-miR-29	PGSC0003DMT400045963	2.5	-1	1	24	971	994	AUUGUCCAAGUCUUAUAAGAAGUC	GACUCCUAAUAAGACUUGGGCAAU	Cleavage	1
stu-novel-miR-292	PGSC0003DMT400049891	2.5	-1	1	21	466	486	UUCCACAGCUUUCUUGAACUG	AGGGUCAAGGAAGCUGUGGAA	Cleavage	1
stu-novel-miR-292	PGSC0003DMT400049896	2.5	-1	1	21	873	893	UUCCACAGCUUUCUUGAACUG	AGGGUCAAGGAAGCUGUGGAA	Cleavage	1
stu-novel-miR-292	PGSC0003DMT400049895	2.5	-1	1	21	4197	4217	UUCCACAGCUUUCUUGAACUG	AGGGUCAAGGAAGCUGUGGAA	Cleavage	1
stu-novel-miR-292	PGSC0003DMT400029433	2.5	-1	1	21	129	149	UUCCACAGCUUUCUUGAACUG	CUUUUCAAGAAAGCUGUGCAA	Cleavage	1
stu-novel-miR-294	PGSC0003DMT400022876	2.5	-1	1	24	14	37	GAGAUGGAAUCAACGUUUGGACAU	AUGUCCAAAUGCUGAUUCCAUCUC	Cleavage	1
stu-novel-miR-297	PGSC0003DMT400069635	2.5	-1	1	24	49	72	AUUGAGAGUGUGAGUUUUAUACCU	UGUUAUAAAAACCACACUCUCAAU	Cleavage	1
stu-novel-miR-299	PGSC0003DMT400033037	2.5	-1	1	21	919	939	UUGAGCCGCGCCAAUAUCACG	UGUGAUACUGGCACGGCUCAA	Cleavage	1
stu-novel-miR-3	PGSC0003DMT400070480	2.5	-1	1	21	1451	1471	CUUGAGAAGGAUUUGGGACCC	GGGUCCCCAAUCCUUCUGAAG	Cleavage	1
stu-novel-miR-3	PGSC0003DMT400070482	2.5	-1	1	21	1625	1645	CUUGAGAAGGAUUUGGGACCC	GGGUCCCCAAUCCUUCUGAAG	Cleavage	1
stu-novel-miR-3	PGSC0003DMT400007719	2.5	-1	1	21	530	550	CUUGAGAAGGAUUUGGGACCC	AGGUCCCAAAUCCUUCUAAAA	Cleavage	1
stu-novel-miR-3	PGSC0003DMT400007720	2.5	-1	1	21	530	550	CUUGAGAAGGAUUUGGGACCC	AGGUCCCAAAUCCUUCUAAAA	Cleavage	1
stu-novel-miR-3	PGSC0003DMT400007718	2.5	-1	1	21	530	550	CUUGAGAAGGAUUUGGGACCC	AGGUCCCAAAUCCUUCUAAAA	Cleavage	1
stu-novel-miR-3	PGSC0003DMT400007715	2.5	-1	1	21	530	550	CUUGAGAAGGAUUUGGGACCC	AGGUCCCAAAUCCUUCUAAAA	Cleavage	1
stu-novel-miR-3	PGSC0003DMT400007716	2.5	-1	1	21	530	550	CUUGAGAAGGAUUUGGGACCC	AGGUCCCAAAUCCUUCUAAAA	Cleavage	1
stu-novel-miR-3	PGSC0003DMT400007717	2.5	-1	1	21	530	550	CUUGAGAAGGAUUUGGGACCC	AGGUCCCAAAUCCUUCUAAAA	Cleavage	1
stu-novel-miR-30	PGSC0003DMT400080636	2.5	-1	1	24	119	146	AAUUCGAGUAAAACUGUAGAG----AGU	ACUAGGACACUACAUUUUUACUUGAAUU	Cleavage	1
stu-novel-miR-30	PGSC0003DMT400080637	2.5	-1	1	24	119	146	AAUUCGAGUAAAACUGUAGAG----AGU	ACUAGGACACUACAUUUUUACUUGAAUU	Cleavage	1
stu-novel-miR-302	PGSC0003DMT400079594	2.5	-1	1	21	131	151	GUUCAAGAAAGUUGUGGGAAA	UUUUCCACAACUUUCUAGAAC	Cleavage	1
stu-novel-miR-302	PGSC0003DMT400079591	2.5	-1	1	21	131	151	GUUCAAGAAAGUUGUGGGAAA	UUUUCCACAACUUUCUAGAAC	Cleavage	1
stu-novel-miR-302	PGSC0003DMT400079592	2.5	-1	1	21	131	151	GUUCAAGAAAGUUGUGGGAAA	UUUUCCACAACUUUCUAGAAC	Cleavage	1
stu-novel-miR-4	PGSC0003DMT400029001	2.5	-1	1	24	3008	3031	AUAAAUAUACAUUCUUGUUAAGCU	UGGAUAACAAGAAUGUAUACUUAC	Cleavage	1
stu-novel-miR-4	PGSC0003DMT400029003	2.5	-1	1	24	3012	3035	AUAAAUAUACAUUCUUGUUAAGCU	UGGAUAACAAGAAUGUAUACUUAC	Cleavage	1
stu-novel-miR-41	PGSC0003DMT400018163	2.5	-1	1	24	644	667	AUUCUUAAUCAGAGGUCUCGGGUU	AAUCCGAGAUCUCUGAUUAAGGAU	Cleavage	1
stu-novel-miR-41	PGSC0003DMT400009988	2.5	-1	1	24	112	135	AUUCUUAAUCAGAGGUCUCGGGUU	AACUCGAAACCUCUGAUUAAGGAU	Cleavage	1
stu-novel-miR-41	PGSC0003DMT400045772	2.5	-1	1	24	28	51	AUUCUUAAUCAGAGGUCUCGGGUU	UACCUUAGACCUCUGAUUAAGGAU	Cleavage	1
stu-novel-miR-41	PGSC0003DMT400034336	2.5	-1	1	24	53	76	AUUCUUAAUCAGAGGUCUCGGGUU	AGUCAGAGACUUCUGAUUAAGGAU	Cleavage	1
stu-novel-miR-41	PGSC0003DMT400049258	2.5	-1	1	24	411	434	AUUCUUAAUCAGAGGUCUCGGGUU	GGGCCGAGACAUCUGAUUAAGGAU	Cleavage	1
stu-novel-miR-43	PGSC0003DMT400009833	2.5	-1	1	24	162	185	AAUCAGAGGUCUCGGGUUUGAGCC	GGCUCGAACCCGAGACCUCUGGUU	Cleavage	1
stu-novel-miR-43	PGSC0003DMT400007402	2.5	-1	1	24	542	565	AAUCAGAGGUCUCGGGUUUGAGCC	GGCUCGAACCCGAGACCUCUGGUU	Cleavage	1
stu-novel-miR-43	PGSC0003DMT400018163	2.5	-1	1	24	637	661	AAUCAGAGGUCUCGGGUUUGAG-CC	GGACUCAAAUCCGAGAUCUCUGAUU	Cleavage	1
stu-novel-miR-43	PGSC0003DMT400093183	2.5	-1	1	24	323	346	AAUCAGAGGUCUCGGGUUUGAGCC	GACUCGAACCCGAGAUCUCUGAUU	Cleavage	1
stu-novel-miR-43	PGSC0003DMT400039888	2.5	-1	1	24	79	102	AAUCAGAGGUCUCGGGUUUGAGCC	GACUCGAACCCGAGACCUCUGGUU	Cleavage	1
stu-novel-miR-43	PGSC0003DMT400009988	2.5	-1	1	24	106	129	AAUCAGAGGUCUCGGGUUUGAGCC	AGUUCAAACUCGAAACCUCUGAUU	Translation	1
stu-novel-miR-43	PGSC0003DMT400029793	2.5	-1	1	24	2816	2839	AAUCAGAGGUCUCGGGUUUGAGCC	CACUAAAACUCGAGACCUAUGAUU	Cleavage	1
stu-novel-miR-47	PGSC0003DMT400079273	2.5	-1	1	24	3788	3811	AUUCCAAUGUGGGUACCGAACACC	GGUGUUCUGUACCCACAUUGGAGU	Cleavage	1
stu-novel-miR-47	PGSC0003DMT400008206	2.5	-1	1	24	928	951	AUUCCAAUGUGGGUACCGAACACC	AACAUUCGAUACCCACAUUGGAGU	Cleavage	1
stu-novel-miR-48	PGSC0003DMT400076213	2.5	-1	1	24	11	34	ACCGAGUUUAACUUAUAUACACUG	UAGUGUAUAUAAUUUAAACUCGGG	Cleavage	1
stu-novel-miR-48	PGSC0003DMT400076211	2.5	-1	1	24	11	34	ACCGAGUUUAACUUAUAUACACUG	UAGUGUAUAUAAUUUAAACUCGGG	Cleavage	1
stu-novel-miR-48	PGSC0003DMT400076212	2.5	-1	1	24	11	34	ACCGAGUUUAACUUAUAUACACUG	UAGUGUAUAUAAUUUAAACUCGGG	Cleavage	1
stu-novel-miR-48	PGSC0003DMT400076214	2.5	-1	1	24	11	34	ACCGAGUUUAACUUAUAUACACUG	UAGUGUAUAUAAUUUAAACUCGGG	Cleavage	1
stu-novel-miR-48	PGSC0003DMT400022912	2.5	-1	1	24	1838	1861	ACCGAGUUUAACUUAUAUACACUG	GAUAACAUAUACGUUAAACUCGGU	Cleavage	1
stu-novel-miR-48	PGSC0003DMT400022913	2.5	-1	1	24	1838	1861	ACCGAGUUUAACUUAUAUACACUG	GAUAACAUAUACGUUAAACUCGGU	Cleavage	1
stu-novel-miR-5	PGSC0003DMT400060611	2.5	-1	1	24	518	546	AAGGGGUUCAAAAUCUGAAG-----AACU	UGUUUACUGCUUCAUAUUUUGAGCCCCUU	Cleavage	1
stu-novel-miR-5	PGSC0003DMT400060613	2.5	-1	1	24	518	546	AAGGGGUUCAAAAUCUGAAG-----AACU	UGUUUACUGCUUCAUAUUUUGAGCCCCUU	Cleavage	1
stu-novel-miR-5	PGSC0003DMT400066275	2.5	-1	1	24	1747	1770	AAGGGGUUCAAAAUCUGAAGAACU	AGUAGGUCAGAUUUUGAACUCCUU	Cleavage	1
stu-novel-miR-5	PGSC0003DMT400055170	2.5	-1	1	24	273	296	AAGGGGUUCAAAAUCUGAAGAACU	ACCUUUUCAUAUUUUAAACCCCUU	Cleavage	1
stu-novel-miR-52	PGSC0003DMT400086126	2.5	-1	1	21	73	93	UUCAAUGGCGGAUUUUAGAUC	CAUCUACAAUCCCCCAUUGAA	Cleavage	3
stu-novel-miR-52	PGSC0003DMT400046059	2.5	-1	1	21	334	354	UUCAAUGGCGGAUUUUAGAUC	GAUCUGAAAUCCACCAUUGAA	Cleavage	3
stu-novel-miR-52	PGSC0003DMT400046059	2.5	-1	1	21	52	72	UUCAAUGGCGGAUUUUAGAUC	GAUAUAAAAUCCACCAUUGAA	Cleavage	3
stu-novel-miR-52	PGSC0003DMT400038616	2.5	-1	1	21	150	170	UUCAAUGGCGGAUUUUAGAUC	UCUCUAAAAUCCGCCAUGGAU	Cleavage	1
stu-novel-miR-53	PGSC0003DMT400086126	2.5	-1	1	21	73	93	UUCAAUGGCGGAUUUUAGAUC	CAUCUACAAUCCCCCAUUGAA	Cleavage	3
stu-novel-miR-53	PGSC0003DMT400046059	2.5	-1	1	21	334	354	UUCAAUGGCGGAUUUUAGAUC	GAUCUGAAAUCCACCAUUGAA	Cleavage	3
stu-novel-miR-53	PGSC0003DMT400046059	2.5	-1	1	21	52	72	UUCAAUGGCGGAUUUUAGAUC	GAUAUAAAAUCCACCAUUGAA	Cleavage	3
stu-novel-miR-53	PGSC0003DMT400038616	2.5	-1	1	21	150	170	UUCAAUGGCGGAUUUUAGAUC	UCUCUAAAAUCCGCCAUGGAU	Cleavage	1
stu-novel-miR-71	PGSC0003DMT400068261	2.5	-1	1	21	1159	1179	UCUAAAAUCCGCCAUUGAAGA	GCUUCCAUGGCGGAUGUUAGA	Cleavage	1
stu-novel-miR-72	PGSC0003DMT400086126	2.5	-1	1	20	74	93	UUCAAUGGCGGAUUUUAGAU	AUCUACAAUCCCCCAUUGAA	Cleavage	3
stu-novel-miR-72	PGSC0003DMT400046059	2.5	-1	1	20	335	354	UUCAAUGGCGGAUUUUAGAU	AUCUGAAAUCCACCAUUGAA	Cleavage	3
stu-novel-miR-72	PGSC0003DMT400046059	2.5	-1	1	20	53	72	UUCAAUGGCGGAUUUUAGAU	AUAUAAAAUCCACCAUUGAA	Cleavage	3
stu-novel-miR-72	PGSC0003DMT400038616	2.5	-1	1	20	151	170	UUCAAUGGCGGAUUUUAGAU	CUCUAAAAUCCGCCAUGGAU	Cleavage	1
stu-novel-miR-75	PGSC0003DMT400009927	2.5	-1	1	21	191	211	AGACUGUUUCUAAUAGACCCU	AGGGUCUAUUGGAAACAGUCC	Translation	1
stu-novel-miR-75	PGSC0003DMT400077938	2.5	-1	1	21	1786	1806	AGACUGUUUCUAAUAGACCCU	AGGGUCUGUCAGAAACAGUCU	Cleavage	1
stu-novel-miR-75	PGSC0003DMT400077937	2.5	-1	1	21	1811	1831	AGACUGUUUCUAAUAGACCCU	AGGGUCUGUCAGAAACAGUCU	Cleavage	1
stu-novel-miR-75	PGSC0003DMT400077936	2.5	-1	1	21	1873	1893	AGACUGUUUCUAAUAGACCCU	AGGGUCUGUCAGAAACAGUCU	Cleavage	1
stu-novel-miR-75	PGSC0003DMT400030552	2.5	-1	1	21	570	590	AGACUGUUUCUAAUAGACCCU	AGGGUCUGUCAGAAACAGUCU	Cleavage	2
stu-novel-miR-75	PGSC0003DMT400030552	2.5	-1	1	21	712	732	AGACUGUUUCUAAUAGACCCU	AGAGUCUAUCAGAAACAGUCU	Cleavage	2
stu-novel-miR-75	PGSC0003DMT400077935	2.5	-1	1	21	2991	3011	AGACUGUUUCUAAUAGACCCU	AGGGUCUGUCAGAAACAGUCU	Cleavage	1
stu-novel-miR-75	PGSC0003DMT400054112	2.5	-1	1	21	1706	1726	AGACUGUUUCUAAUAGACCCU	AUGGUCUUUCAGAAACAGUCU	Cleavage	1
stu-novel-miR-78	PGSC0003DMT400032983	2.5	-1	1	22	107	128	UAUCUGAGAAGCAUAGGGAAUU	GAUUCCCUUUUCUUCUCAGAUA	Cleavage	1
stu-novel-miR-79	PGSC0003DMT400032983	2.5	-1	1	22	107	128	UAUCUGAGAAGCAUAGGGAAUU	GAUUCCCUUUUCUUCUCAGAUA	Cleavage	1
stu-novel-miR-91	PGSC0003DMT400011616	2.5	-1	1	24	363	386	AUCCCGUGGAAUUAGUCGAGAUGU	GCGCCUCAACUAUUUCCACGGGAU	Cleavage	1
stu-novel-miR-91	PGSC0003DMT400079634	2.5	-1	1	24	3127	3150	AUCCCGUGGAAUUAGUCGAGAUGU	GCACCUUGACUAAUUCCACGGGUU	Cleavage	1
stu-novel-miR-91	PGSC0003DMT400018345	2.5	-1	1	24	719	743	AUCCCGUGGAAUUAGUCGAG-AUGU	UCGUACUCCACUAAUUUCACGGGAU	Cleavage	1
stu-novel-miR-91	PGSC0003DMT400015588	2.5	-1	1	24	505	528	AUCCCGUGGAAUUAGUCGAGAUGU	GCACUUCGCCUAAUUCCACGAGAU	Cleavage	1
stu-novel-miR-93	PGSC0003DMT400033727	2.5	-1	1	21	799	819	AGCUGCUGACCUAUGGAUUCC	UGAAUCAAUAGGUCGGCAGCU	Cleavage	1
stu-novel-miR-93	PGSC0003DMT400033728	2.5	-1	1	21	1165	1185	AGCUGCUGACCUAUGGAUUCC	UGAAUCAAUAGGUCGGCAGCU	Cleavage	1
stu-novel-miR-93	PGSC0003DMT400033726	2.5	-1	1	21	1269	1289	AGCUGCUGACCUAUGGAUUCC	UGAAUCAAUAGGUCGGCAGCU	Cleavage	1
stu-novel-miR-94	PGSC0003DMT400033727	2.5	-1	1	21	799	819	AGCUGCUGACCUAUGGAUUCC	UGAAUCAAUAGGUCGGCAGCU	Cleavage	1
stu-novel-miR-94	PGSC0003DMT400033728	2.5	-1	1	21	1165	1185	AGCUGCUGACCUAUGGAUUCC	UGAAUCAAUAGGUCGGCAGCU	Cleavage	1
stu-novel-miR-94	PGSC0003DMT400033726	2.5	-1	1	21	1269	1289	AGCUGCUGACCUAUGGAUUCC	UGAAUCAAUAGGUCGGCAGCU	Cleavage	1
stu-novel-miR-95	PGSC0003DMT400008204	2.5	-1	1	20	3002	3021	UGCUGCUGAAUCAUUGGCUC	AAGACAAUGAUUCAGCAGAA	Cleavage	1
stu-novel-miR-97	PGSC0003DMT400095039	2.5	-1	1	24	20	43	AUUUCACUAAUGUUGCAAGAUCGG	CUGGAAUUGCAACAUUAGUAAAAU	Cleavage	1
stu-novel-miR-101	PGSC0003DMT400089860	3	-1	1	24	48	70	AUGUGCUCUGAUACCACUUGUUGG	CCAA-ACUUGGUAUCAGAGCACAG	Cleavage	1
stu-novel-miR-101	PGSC0003DMT400077168	3	-1	1	24	721	743	AUGUGCUCUGAUACCACUUGUUGG	CCAA-ACUUGGUAUCAGAGCACAG	Cleavage	1
stu-novel-miR-108	PGSC0003DMT400092889	3	-1	1	24	647	670	AGGACUUUAGGGAAUCCAUAAGAU	AAGAUGUGGACUCCCUAAAGUCCA	Cleavage	1
stu-novel-miR-109	PGSC0003DMT400089860	3	-1	1	24	48	70	AUGUGCUCUGAUACCACUUGUUGG	CCAA-ACUUGGUAUCAGAGCACAG	Cleavage	1
stu-novel-miR-109	PGSC0003DMT400077168	3	-1	1	24	721	743	AUGUGCUCUGAUACCACUUGUUGG	CCAA-ACUUGGUAUCAGAGCACAG	Cleavage	1
stu-novel-miR-120	PGSC0003DMT400023097	3	-1	1	24	654	678	AGUGAAAUGUUGUUAUUG-AGAACA	UACCCUACUAUAACAACAUUUCACU	Cleavage	1
stu-novel-miR-124	PGSC0003DMT400037875	3	-1	1	21	589	609	CACGAAGUAAAUCAUGAACCU	GAUUUCCUGAUUUACUUCGUC	Cleavage	1
stu-novel-miR-124	PGSC0003DMT400037876	3	-1	1	21	589	609	CACGAAGUAAAUCAUGAACCU	GAUUUCCUGAUUUACUUCGUC	Cleavage	1
stu-novel-miR-126	PGSC0003DMT400047888	3	-1	1	24	2683	2706	UGAACAAGUAGACACAUGAGUCCU	AGGACAUGUGUGUCUACUUGUUCA	Cleavage	1
stu-novel-miR-126	PGSC0003DMT400046344	3	-1	1	24	587	610	UGAACAAGUAGACACAUGAGUCCU	CGGACAUGUGUGUCUACUUGUUCA	Cleavage	1
stu-novel-miR-126	PGSC0003DMT400044988	3	-1	1	24	1644	1667	UGAACAAGUAGACACAUGAGUCCU	AAGACAUGUGUGUCUACUUGUUCA	Cleavage	1
stu-novel-miR-126	PGSC0003DMT400044986	3	-1	1	24	1644	1667	UGAACAAGUAGACACAUGAGUCCU	AAGACAUGUGUGUCUACUUGUUCA	Cleavage	1
stu-novel-miR-126	PGSC0003DMT400044989	3	-1	1	24	1644	1667	UGAACAAGUAGACACAUGAGUCCU	AAGACAUGUGUGUCUACUUGUUCA	Cleavage	1
stu-novel-miR-126	PGSC0003DMT400044987	3	-1	1	24	1644	1667	UGAACAAGUAGACACAUGAGUCCU	AAGACAUGUGUGUCUACUUGUUCA	Cleavage	1
stu-novel-miR-126	PGSC0003DMT400071641	3	-1	1	24	590	613	UGAACAAGUAGACACAUGAGUCCU	CAAUUUUAAAUGUCUACUUGUUCA	Cleavage	1
stu-novel-miR-142	PGSC0003DMT400000135	3	-1	1	24	1290	1313	AUGCAUCUGUCGAUAUUUUUGAAG	CUUGAUAUAUAUCGACAGAUGCAA	Cleavage	1
stu-novel-miR-15	PGSC0003DMT400087643	3	-1	1	24	358	381	UUUGGCAAUGUAGGACUUCUUAUA	AAUAAGAGUUACUACAUUGCCAAA	Cleavage	1
stu-novel-miR-153	PGSC0003DMT400059869	3	-1	1	21	55	75	AUUCUUGAGAGUUGUGACUUU	UUAUUUGCAACUCUCAAGAAU	Cleavage	1
stu-novel-miR-153	PGSC0003DMT400059870	3	-1	1	21	262	282	AUUCUUGAGAGUUGUGACUUU	UUAUUUGCAACUCUCAAGAAU	Cleavage	1
stu-novel-miR-153	PGSC0003DMT400043801	3	-1	1	21	263	283	AUUCUUGAGAGUUGUGACUUU	UUAUUUGCAACUCUCAAGAAU	Cleavage	1
stu-novel-miR-154	PGSC0003DMT400028114	3	-1	1	24	242	265	AAACUUUGAAUCAUGAAUACGCCU	AGUUCCCUUUAUGAUUCAAAGUUU	Cleavage	1
stu-novel-miR-154	PGSC0003DMT400011051	3	-1	1	24	206	229	AAACUUUGAAUCAUGAAUACGCCU	AGUUCCCUUUAUGAUUCAAAGUUU	Cleavage	1
stu-novel-miR-162	PGSC0003DMT400045712	3	-1	1	24	534	557	AGUGAUAUUGUCCGCUCUGGGCCU	UGGUCCAAAACGGACAAUAUCACA	Cleavage	1
stu-novel-miR-163	PGSC0003DMT400092187	3	-1	1	21	693	714	AAAUUGUUCCUUCU-CAAGUCU	UUGCUUGGAGAAGGAACAAUUU	Cleavage	1
stu-novel-miR-164	PGSC0003DMT400050830	3	-1	1	24	1136	1159	AUUAAUUUGAGAUCGUUGUAGAAA	UUUCUAUUAUGAUCUCAAAUUAAU	Cleavage	1
stu-novel-miR-164	PGSC0003DMT400001484	3	-1	1	24	928	951	AUUAAUUUGAGAUCGUUGUAGAAA	UUUCUAAAAUAAUCUCAAAUUAAU	Cleavage	1
stu-novel-miR-171	PGSC0003DMT400078334	3	-1	1	24	53	77	AAACUAUUCAAAGUUGAGUGA-CUU	AGGCUAAUUCACCUUUGAAUAGUUG	Cleavage	1
stu-novel-miR-172	PGSC0003DMT400047888	3	-1	1	24	2683	2706	UGAACAAGUAGACACAUGAGUCCU	AGGACAUGUGUGUCUACUUGUUCA	Cleavage	1
stu-novel-miR-172	PGSC0003DMT400046344	3	-1	1	24	587	610	UGAACAAGUAGACACAUGAGUCCU	CGGACAUGUGUGUCUACUUGUUCA	Cleavage	1
stu-novel-miR-172	PGSC0003DMT400044988	3	-1	1	24	1644	1667	UGAACAAGUAGACACAUGAGUCCU	AAGACAUGUGUGUCUACUUGUUCA	Cleavage	1
stu-novel-miR-172	PGSC0003DMT400044986	3	-1	1	24	1644	1667	UGAACAAGUAGACACAUGAGUCCU	AAGACAUGUGUGUCUACUUGUUCA	Cleavage	1
stu-novel-miR-172	PGSC0003DMT400044989	3	-1	1	24	1644	1667	UGAACAAGUAGACACAUGAGUCCU	AAGACAUGUGUGUCUACUUGUUCA	Cleavage	1
stu-novel-miR-172	PGSC0003DMT400044987	3	-1	1	24	1644	1667	UGAACAAGUAGACACAUGAGUCCU	AAGACAUGUGUGUCUACUUGUUCA	Cleavage	1
stu-novel-miR-172	PGSC0003DMT400071641	3	-1	1	24	590	613	UGAACAAGUAGACACAUGAGUCCU	CAAUUUUAAAUGUCUACUUGUUCA	Cleavage	1
stu-novel-miR-177	PGSC0003DMT400090911	3	-1	1	23	446	468	ACGUGACACUAUCUUCUGGGCCU	UUUUCCUGAGGAUAGUGUCACGA	Cleavage	1
stu-novel-miR-179	PGSC0003DMT400083984	3	-1	1	23	22	45	CCUUUCUAAUGUUUUACUUG-UAG	AUAGUAGCUAGAACAUUAGAAAGG	Cleavage	1
stu-novel-miR-179	PGSC0003DMT400011785	3	-1	1	23	1396	1418	CCUUUCUAAUGUUUUACUUGUAG	GCACAAUCAGAACAUUAGAAAGG	Cleavage	1
stu-novel-miR-179	PGSC0003DMT400011784	3	-1	1	23	2024	2046	CCUUUCUAAUGUUUUACUUGUAG	GCACAAUCAGAACAUUAGAAAGG	Cleavage	1
stu-novel-miR-182	PGSC0003DMT400055797	3	-1	1	24	18	41	AGGAAAAGGGAACAACUGAUAGUU	AACUAUCAUAUGUUCCCUUUUCCA	Cleavage	1
stu-novel-miR-191	PGSC0003DMT400003887	3	-1	1	21	939	959	ACAAGUAGACACAUGAGUCCU	AGGAUGCGUGUGUCUACUUGU	Cleavage	1
stu-novel-miR-191	PGSC0003DMT400003884	3	-1	1	21	1471	1491	ACAAGUAGACACAUGAGUCCU	AGGAUGCGUGUGUCUACUUGU	Cleavage	1
stu-novel-miR-191	PGSC0003DMT400003883	3	-1	1	21	1648	1668	ACAAGUAGACACAUGAGUCCU	AGGAUGCGUGUGUCUACUUGU	Cleavage	1
stu-novel-miR-191	PGSC0003DMT400047888	3	-1	1	21	2683	2703	ACAAGUAGACACAUGAGUCCU	AGGACAUGUGUGUCUACUUGU	Cleavage	1
stu-novel-miR-191	PGSC0003DMT400046344	3	-1	1	21	587	607	ACAAGUAGACACAUGAGUCCU	CGGACAUGUGUGUCUACUUGU	Cleavage	1
stu-novel-miR-191	PGSC0003DMT400044988	3	-1	1	21	1644	1664	ACAAGUAGACACAUGAGUCCU	AAGACAUGUGUGUCUACUUGU	Cleavage	1
stu-novel-miR-191	PGSC0003DMT400044986	3	-1	1	21	1644	1664	ACAAGUAGACACAUGAGUCCU	AAGACAUGUGUGUCUACUUGU	Cleavage	1
stu-novel-miR-191	PGSC0003DMT400044989	3	-1	1	21	1644	1664	ACAAGUAGACACAUGAGUCCU	AAGACAUGUGUGUCUACUUGU	Cleavage	1
stu-novel-miR-191	PGSC0003DMT400044987	3	-1	1	21	1644	1664	ACAAGUAGACACAUGAGUCCU	AAGACAUGUGUGUCUACUUGU	Cleavage	1
stu-novel-miR-191	PGSC0003DMT400062433	3	-1	1	21	4666	4686	ACAAGUAGACACAUGAGUCCU	UCCACUGAUGUGUCUACUUGC	Cleavage	1
stu-novel-miR-191	PGSC0003DMT400062432	3	-1	1	21	4666	4686	ACAAGUAGACACAUGAGUCCU	UCCACUGAUGUGUCUACUUGC	Cleavage	1
stu-novel-miR-191	PGSC0003DMT400062431	3	-1	1	21	4666	4686	ACAAGUAGACACAUGAGUCCU	UCCACUGAUGUGUCUACUUGC	Cleavage	1
stu-novel-miR-192	PGSC0003DMT400003887	3	-1	1	21	939	959	ACAAGUAGACACAUGAGUCCU	AGGAUGCGUGUGUCUACUUGU	Cleavage	1
stu-novel-miR-192	PGSC0003DMT400003884	3	-1	1	21	1471	1491	ACAAGUAGACACAUGAGUCCU	AGGAUGCGUGUGUCUACUUGU	Cleavage	1
stu-novel-miR-192	PGSC0003DMT400003883	3	-1	1	21	1648	1668	ACAAGUAGACACAUGAGUCCU	AGGAUGCGUGUGUCUACUUGU	Cleavage	1
stu-novel-miR-192	PGSC0003DMT400047888	3	-1	1	21	2683	2703	ACAAGUAGACACAUGAGUCCU	AGGACAUGUGUGUCUACUUGU	Cleavage	1
stu-novel-miR-192	PGSC0003DMT400046344	3	-1	1	21	587	607	ACAAGUAGACACAUGAGUCCU	CGGACAUGUGUGUCUACUUGU	Cleavage	1
stu-novel-miR-192	PGSC0003DMT400044988	3	-1	1	21	1644	1664	ACAAGUAGACACAUGAGUCCU	AAGACAUGUGUGUCUACUUGU	Cleavage	1
stu-novel-miR-192	PGSC0003DMT400044986	3	-1	1	21	1644	1664	ACAAGUAGACACAUGAGUCCU	AAGACAUGUGUGUCUACUUGU	Cleavage	1
stu-novel-miR-192	PGSC0003DMT400044989	3	-1	1	21	1644	1664	ACAAGUAGACACAUGAGUCCU	AAGACAUGUGUGUCUACUUGU	Cleavage	1
stu-novel-miR-192	PGSC0003DMT400044987	3	-1	1	21	1644	1664	ACAAGUAGACACAUGAGUCCU	AAGACAUGUGUGUCUACUUGU	Cleavage	1
stu-novel-miR-192	PGSC0003DMT400062433	3	-1	1	21	4666	4686	ACAAGUAGACACAUGAGUCCU	UCCACUGAUGUGUCUACUUGC	Cleavage	1
stu-novel-miR-192	PGSC0003DMT400062432	3	-1	1	21	4666	4686	ACAAGUAGACACAUGAGUCCU	UCCACUGAUGUGUCUACUUGC	Cleavage	1
stu-novel-miR-192	PGSC0003DMT400062431	3	-1	1	21	4666	4686	ACAAGUAGACACAUGAGUCCU	UCCACUGAUGUGUCUACUUGC	Cleavage	1
stu-novel-miR-199	PGSC0003DMT400012949	3	-1	1	24	4242	4266	AAACGGAACCAAAUA-CAGGAGCUC	UGGAUUCUGAUAUUUGGUUCCGUUU	Cleavage	1
stu-novel-miR-204	PGSC0003DMT400069446	3	-1	1	24	3532	3555	AAGACCACAAGAUUAAAAGACAUG	AAUGUCCCUCAAUCUUGUGGUCUU	Cleavage	1
stu-novel-miR-204	PGSC0003DMT400069445	3	-1	1	24	3607	3630	AAGACCACAAGAUUAAAAGACAUG	AAUGUCCCUCAAUCUUGUGGUCUU	Cleavage	1
stu-novel-miR-213	PGSC0003DMT400022399	3	-1	1	21	658	678	UGAGGCUGAGUUAUCAUCACC	GUCAAGGAUAACUCAGCCUCA	Cleavage	1
stu-novel-miR-213	PGSC0003DMT400022398	3	-1	1	21	658	678	UGAGGCUGAGUUAUCAUCACC	GUCAAGGAUAACUCAGCCUCA	Cleavage	1
stu-novel-miR-213	PGSC0003DMT400022400	3	-1	1	21	677	697	UGAGGCUGAGUUAUCAUCACC	GUCAAGGAUAACUCAGCCUCA	Cleavage	1
stu-novel-miR-213	PGSC0003DMT400022397	3	-1	1	21	734	754	UGAGGCUGAGUUAUCAUCACC	GUCAAGGAUAACUCAGCCUCA	Cleavage	1
stu-novel-miR-214	PGSC0003DMT400022399	3	-1	1	21	658	678	UGAGGCUGAGUUAUCAUCACC	GUCAAGGAUAACUCAGCCUCA	Cleavage	1
stu-novel-miR-214	PGSC0003DMT400022398	3	-1	1	21	658	678	UGAGGCUGAGUUAUCAUCACC	GUCAAGGAUAACUCAGCCUCA	Cleavage	1
stu-novel-miR-214	PGSC0003DMT400022400	3	-1	1	21	677	697	UGAGGCUGAGUUAUCAUCACC	GUCAAGGAUAACUCAGCCUCA	Cleavage	1
stu-novel-miR-214	PGSC0003DMT400022397	3	-1	1	21	734	754	UGAGGCUGAGUUAUCAUCACC	GUCAAGGAUAACUCAGCCUCA	Cleavage	1
stu-novel-miR-225	PGSC0003DMT400034044	3	-1	1	21	491	511	AAGCUCAGGAGGGAUAGCGCC	UUGUCUAUCCCUCCUGAGCUA	Cleavage	1
stu-novel-miR-225	PGSC0003DMT400070158	3	-1	1	21	1711	1731	AAGCUCAGGAGGGAUAGCGCC	GGAAAUAUCCCUCCUGAGCUU	Cleavage	1
stu-novel-miR-229	PGSC0003DMT400045712	3	-1	1	24	534	557	AGUGAUAUUGUCCGCUCUGGGCCU	UGGUCCAAAACGGACAAUAUCACA	Cleavage	1
stu-novel-miR-230	PGSC0003DMT400075656	3	-1	1	24	559	582	AUUCUUAAUCAGAGGUCUCGGGUU	AACUCAAGGCUUCUGAUUAAGAAU	Cleavage	1
stu-novel-miR-230	PGSC0003DMT400074436	3	-1	1	24	345	369	AUUCUUAAUCAGAGGUCUCG-GGUU	AAUUUCGAGAAUUCUGAUUAAGAAA	Cleavage	1
stu-novel-miR-230	PGSC0003DMT400074435	3	-1	1	24	345	369	AUUCUUAAUCAGAGGUCUCG-GGUU	AAUUUCGAGAAUUCUGAUUAAGAAA	Cleavage	1
stu-novel-miR-233	PGSC0003DMT400047888	3	-1	1	24	2683	2706	UGAACAAGUAGACACAUGAGUCCU	AGGACAUGUGUGUCUACUUGUUCA	Cleavage	1
stu-novel-miR-233	PGSC0003DMT400046344	3	-1	1	24	587	610	UGAACAAGUAGACACAUGAGUCCU	CGGACAUGUGUGUCUACUUGUUCA	Cleavage	1
stu-novel-miR-233	PGSC0003DMT400044988	3	-1	1	24	1644	1667	UGAACAAGUAGACACAUGAGUCCU	AAGACAUGUGUGUCUACUUGUUCA	Cleavage	1
stu-novel-miR-233	PGSC0003DMT400044986	3	-1	1	24	1644	1667	UGAACAAGUAGACACAUGAGUCCU	AAGACAUGUGUGUCUACUUGUUCA	Cleavage	1
stu-novel-miR-233	PGSC0003DMT400044989	3	-1	1	24	1644	1667	UGAACAAGUAGACACAUGAGUCCU	AAGACAUGUGUGUCUACUUGUUCA	Cleavage	1
stu-novel-miR-233	PGSC0003DMT400044987	3	-1	1	24	1644	1667	UGAACAAGUAGACACAUGAGUCCU	AAGACAUGUGUGUCUACUUGUUCA	Cleavage	1
stu-novel-miR-233	PGSC0003DMT400071641	3	-1	1	24	590	613	UGAACAAGUAGACACAUGAGUCCU	CAAUUUUAAAUGUCUACUUGUUCA	Cleavage	1
stu-novel-miR-235	PGSC0003DMT400011930	3	-1	1	24	4033	4056	AAUGUUUUGUGCAUCGAACUGUCU	GGGCAGCUCGGUGCACAAAACAUC	Cleavage	1
stu-novel-miR-235	PGSC0003DMT400019163	3	-1	1	24	195	217	AAUGUUUUGUGCAUCGAACUGUCU	GGA-AGUCUGAUGCACAAAACAUC	Cleavage	1
stu-novel-miR-242	PGSC0003DMT400011900	3	-1	1	21	388	408	CUUAGCAUCAAGUACUUGGUC	AAUCAAGAACUUGAUGCUAAU	Cleavage	1
stu-novel-miR-242	PGSC0003DMT400011901	3	-1	1	21	504	524	CUUAGCAUCAAGUACUUGGUC	AAUCAAGAACUUGAUGCUAAU	Cleavage	1
stu-novel-miR-242	PGSC0003DMT400056316	3	-1	1	21	774	794	CUUAGCAUCAAGUACUUGGUC	AAUCAAGAACUUGAUGCUAAU	Cleavage	1
stu-novel-miR-242	PGSC0003DMT400011902	3	-1	1	21	782	802	CUUAGCAUCAAGUACUUGGUC	AAUCAAGAACUUGAUGCUAAU	Cleavage	1
stu-novel-miR-249	PGSC0003DMT400059482	3	-1	1	24	1109	1132	AUCGUUAACUAAGAUCGGAAGACU	AAUUUUGUGGUCUUAGUUAACGAU	Cleavage	1
stu-novel-miR-251	PGSC0003DMT400066559	3	-1	1	24	1086	1111	AAUUAUGUCCUGAAAUUCUA--AACU	AGUUAUUGUUAUUUCAGGACAUAAUU	Cleavage	1
stu-novel-miR-257	PGSC0003DMT400077137	3	-1	1	21	480	500	CUUGAGAAGGAUUUGGGACCC	GGAUUCUAAAUCCUUCUCAAG	Cleavage	1
stu-novel-miR-257	PGSC0003DMT400028923	3	-1	1	21	792	812	CUUGAGAAGGAUUUGGGACCC	CGCUCACAAAUCCUUCUCAAA	Cleavage	1
stu-novel-miR-258	PGSC0003DMT400053399	3	-1	1	23	1378	1400	UUUGAUUGAGAACAAGUUAUCCU	AUGACAACUAGUUCUCAAUCAAC	Cleavage	1
stu-novel-miR-276	PGSC0003DMT400078332	3	-1	1	21	968	988	UUCCAACUAUCUUCUAGACUU	AAGUUUUAAAGAUAGUUGGAA	Cleavage	1
stu-novel-miR-276	PGSC0003DMT400078333	3	-1	1	21	1005	1025	UUCCAACUAUCUUCUAGACUU	AAGUUUUAAAGAUAGUUGGAA	Cleavage	1
stu-novel-miR-277	PGSC0003DMT400078332	3	-1	1	21	968	988	UUCCAACUAUCUUCUAGACUU	AAGUUUUAAAGAUAGUUGGAA	Cleavage	1
stu-novel-miR-277	PGSC0003DMT400078333	3	-1	1	21	1005	1025	UUCCAACUAUCUUCUAGACUU	AAGUUUUAAAGAUAGUUGGAA	Cleavage	1
stu-novel-miR-282	PGSC0003DMT400016478	3	-1	1	21	380	400	CUAGUGAAGUCUCUUGGGAUU	UAUCUCCAGAGACUUCACUAA	Cleavage	1
stu-novel-miR-283	PGSC0003DMT400034497	3	-1	1	24	63	86	AGAAGAGAUCGCACUGGUAACCUG	CAGGUUAUCUGUGCGAUCUCUUCA	Cleavage	1
stu-novel-miR-285	PGSC0003DMT400077137	3	-1	1	21	480	500	CUUGAGAAGGAUUUGGGACCC	GGAUUCUAAAUCCUUCUCAAG	Cleavage	1
stu-novel-miR-285	PGSC0003DMT400028923	3	-1	1	21	792	812	CUUGAGAAGGAUUUGGGACCC	CGCUCACAAAUCCUUCUCAAA	Cleavage	1
stu-novel-miR-287	PGSC0003DMT400050748	3	-1	1	24	20	43	AAGUGACUUUCUGAGAUAGUAAUU	AAUUGUUUUCACAGAAAGUCACUU	Cleavage	1
stu-novel-miR-287	PGSC0003DMT400050489	3	-1	1	24	559	582	AAGUGACUUUCUGAGAUAGUAAUU	GAUUUUUUUCUCAGAAAGUCACUC	Cleavage	1
stu-novel-miR-287	PGSC0003DMT400082509	3	-1	1	24	1199	1222	AAGUGACUUUCUGAGAUAGUAAUU	CACUAUUUUCUCAGAAAGUCACUC	Cleavage	1
stu-novel-miR-29	PGSC0003DMT400033255	3	-1	1	24	746	769	AUUGUCCAAGUCUUAUAAGAAGUC	UUUUUCUCACAAGACUUGGACAAA	Cleavage	1
stu-novel-miR-292	PGSC0003DMT400072629	3	-1	1	21	168	189	UUCCACA-GCUUUCUUGAACUG	CCGUUCAAGAAAGCCUGUGGAA	Cleavage	1
stu-novel-miR-292	PGSC0003DMT400033847	3	-1	1	21	149	170	UUCCACA-GCUUUCUUGAACUG	CCGUUCAAGAAAGCCUGUGGAA	Cleavage	1
stu-novel-miR-292	PGSC0003DMT400079338	3	-1	1	21	268	289	UUCCACA-GCUUUCUUGAACUG	CCGUUCAAGAAAGCCUGUGGAA	Cleavage	1
stu-novel-miR-292	PGSC0003DMT400075563	3	-1	1	21	681	702	UUCCACA-GCUUUCUUGAACUG	CCGUUCAAGAAAGCAUGUGGAA	Cleavage	1
stu-novel-miR-292	PGSC0003DMT400072628	3	-1	1	21	742	763	UUCCACA-GCUUUCUUGAACUG	CCGUUCAAGAAAGCCUGUGGAA	Cleavage	1
stu-novel-miR-292	PGSC0003DMT400031893	3	-1	1	21	593	614	UUCCACA-GCUUUCUUGAACUG	CCGUUCAAGAAAGCCUGUGGAA	Cleavage	1
stu-novel-miR-292	PGSC0003DMT400047584	3	-1	1	21	934	955	UUCCACA-GCUUUCUUGAACUG	CCGUUCAAGAAAGCCUGUGGAA	Cleavage	1
stu-novel-miR-292	PGSC0003DMT400031894	3	-1	1	21	682	703	UUCCACA-GCUUUCUUGAACUG	CCGUUCAAGAAAGCCUGUGGAA	Cleavage	1
stu-novel-miR-292	PGSC0003DMT400031892	3	-1	1	21	767	788	UUCCACA-GCUUUCUUGAACUG	CCGUUCAAGAAAGCCUGUGGAA	Cleavage	1
stu-novel-miR-292	PGSC0003DMT400047583	3	-1	1	21	934	955	UUCCACA-GCUUUCUUGAACUG	CCGUUCAAGAAAGCCUGUGGAA	Cleavage	1
stu-novel-miR-292	PGSC0003DMT400047582	3	-1	1	21	934	955	UUCCACA-GCUUUCUUGAACUG	CCGUUCAAGAAAGCCUGUGGAA	Cleavage	1
stu-novel-miR-292	PGSC0003DMT400047580	3	-1	1	21	934	955	UUCCACA-GCUUUCUUGAACUG	CCGUUCAAGAAAGCCUGUGGAA	Cleavage	1
stu-novel-miR-292	PGSC0003DMT400008352	3	-1	1	21	966	987	UUCCACA-GCUUUCUUGAACUG	CCGUUCAAGAAAGCAUGUGGAA	Cleavage	1
stu-novel-miR-292	PGSC0003DMT400008353	3	-1	1	21	1038	1059	UUCCACA-GCUUUCUUGAACUG	CCGUUCAAGAAAGCAUGUGGAA	Cleavage	1
stu-novel-miR-292	PGSC0003DMT400033246	3	-1	1	21	720	741	UUCCACA-GCUUUCUUGAACUG	ACGUUCAAGAAAGCCUGUGGAA	Cleavage	1
stu-novel-miR-292	PGSC0003DMT400019663	3	-1	1	21	519	539	UUCCACAGCUUUCUUGAACUG	CAGAUGGAGAAAGCUGUGGAA	Cleavage	1
stu-novel-miR-292	PGSC0003DMT400019665	3	-1	1	21	853	873	UUCCACAGCUUUCUUGAACUG	CAGAUGGAGAAAGCUGUGGAA	Cleavage	1
stu-novel-miR-292	PGSC0003DMT400019664	3	-1	1	21	1529	1549	UUCCACAGCUUUCUUGAACUG	CAGAUGGAGAAAGCUGUGGAA	Cleavage	1
stu-novel-miR-292	PGSC0003DMT400046956	3	-1	1	21	581	601	UUCCACAGCUUUCUUGAACUG	GAGGUAAAGAAAGCUGUGGAG	Cleavage	1
stu-novel-miR-3	PGSC0003DMT400077137	3	-1	1	21	480	500	CUUGAGAAGGAUUUGGGACCC	GGAUUCUAAAUCCUUCUCAAG	Cleavage	1
stu-novel-miR-3	PGSC0003DMT400028923	3	-1	1	21	792	812	CUUGAGAAGGAUUUGGGACCC	CGCUCACAAAUCCUUCUCAAA	Cleavage	1
stu-novel-miR-302	PGSC0003DMT400008389	3	-1	1	21	212	232	GUUCAAGAAAGUUGUGGGAAA	AAUACUACAACUUUCUUGAAG	Cleavage	1
stu-novel-miR-302	PGSC0003DMT400008394	3	-1	1	21	255	275	GUUCAAGAAAGUUGUGGGAAA	AAUACUACAACUUUCUUGAAG	Cleavage	1
stu-novel-miR-302	PGSC0003DMT400008395	3	-1	1	21	574	594	GUUCAAGAAAGUUGUGGGAAA	AAUACUACAACUUUCUUGAAG	Cleavage	1
stu-novel-miR-303	PGSC0003DMT400045712	3	-1	1	24	534	557	AGUGAUAUUGUCCGCUCUGGGCCU	UGGUCCAAAACGGACAAUAUCACA	Cleavage	1
stu-novel-miR-305	PGSC0003DMT400045712	3	-1	1	24	534	557	AGUGAUAUUGUCCACUUUGGGCCU	UGGUCCAAAACGGACAAUAUCACA	Cleavage	1
stu-novel-miR-41	PGSC0003DMT400075656	3	-1	1	24	559	582	AUUCUUAAUCAGAGGUCUCGGGUU	AACUCAAGGCUUCUGAUUAAGAAU	Cleavage	1
stu-novel-miR-41	PGSC0003DMT400074436	3	-1	1	24	345	369	AUUCUUAAUCAGAGGUCUCG-GGUU	AAUUUCGAGAAUUCUGAUUAAGAAA	Cleavage	1
stu-novel-miR-41	PGSC0003DMT400074435	3	-1	1	24	345	369	AUUCUUAAUCAGAGGUCUCG-GGUU	AAUUUCGAGAAUUCUGAUUAAGAAA	Cleavage	1
stu-novel-miR-47	PGSC0003DMT400045361	3	-1	1	24	1197	1220	AUUCCAAUGUGGGUACCGAACACC	GGUGUCCGAUACCCACAUUGGAAC	Cleavage	2
stu-novel-miR-47	PGSC0003DMT400045361	3	-1	1	24	1357	1380	AUUCCAAUGUGGGUACCGAACACC	GGUGUCCGAUACCCACAUUGGAAC	Cleavage	2
stu-novel-miR-5	PGSC0003DMT400061186	3	-1	1	24	2612	2636	AA-GGGGUUCAAAAUCUGAAGAACU	AGUUCUUCAGAUUUUGAACCCCCUU	Cleavage	1
stu-novel-miR-5	PGSC0003DMT400008765	3	-1	1	24	67	91	AA-GGGGUUCAAAAUCUGAAGAACU	AUUUUUUCAGAUUUUGAACCCCCUU	Cleavage	1
stu-novel-miR-5	PGSC0003DMT400007478	3	-1	1	24	1739	1763	AA-GGGGUUCAAAAUCUGAAGAACU	UACUUUUCAGAUUUUGAACCCCCUU	Cleavage	1
stu-novel-miR-51	PGSC0003DMT400066372	3	-1	1	22	2745	2766	AACAUCAUGACCAAGACGGCGA	UUGAAGUCUUGGUCAUGAUGUA	Cleavage	1
stu-novel-miR-58	PGSC0003DMT400082499	3	-1	1	21	2691	2711	AAAGUUGAUUGAUGGUUCACU	CUCCAACCAUCAAUCAACUUG	Cleavage	1
stu-novel-miR-59	PGSC0003DMT400050542	3	-1	1	24	728	751	AGAGAAUAAAAUAGAGAAGGGACU	AUUCCUUUAACUAUUUUAUUCUCU	Cleavage	1
stu-novel-miR-66	PGSC0003DMT400018618	3	-1	1	24	1970	1994	ACCAAUGUGGGACUUCUUA-ACACU	AGUGGGUAAAAAGUCCCACAUUGGU	Cleavage	1
stu-novel-miR-66	PGSC0003DMT400023306	3	-1	1	24	1193	1216	ACCAAUGUGGGACUUCUUAACACU	CGCGCUGGGAAGUCCCACAUUGGG	Cleavage	1

## Sheet: Targets of DE miRNAs
Table S5. Targets of differentially expressed (DE) miRNAs. 'N/A' means no target gene was identified at E<3.0
Conserved miRNAs
LD4 vs SD4	name of miRNA	log2FoldChange	p value	padj value	predicted targets (E<3.0)	Target gene description
1	stu-miR399g-3p	-1.44997	0.00061077	0.0196464	0	N/A
2	stu-miR482d-3p	-0.705193	0.00026095	0.0100727	PGSC0003DMT400030029	Confers resistance to the biotrophic oomycete, Peronospora parasitica. Encodes an NBS-LRR type R protein with a putative amino-terminal leucine zipper. Fungal protein ATR13 induces RPP13 gene expression and disease resistance. The mRNA is cell-to-cell mobile.
					PGSC0003DMT400062766	Disease resistance protein Gpa2; NB-ARC domain-containing disease resistance protein
					PGSC0003DMT400030027	Confers resistance to the biotrophic oomycete, Peronospora parasitica. Encodes an NBS-LRR type R protein with a putative amino-terminal leucine zipper. Fungal protein ATR13 induces RPP13 gene expression and disease resistance. The mRNA is cell-to-cell mobile.
					PGSC0003DMT400030042	Disease resistance protein Gpa2; NB-ARC domain-containing disease resistance protein
					PGSC0003DMT400016707	Disease resistance protein Gpa2; NB-ARC domain-containing disease resistance protein
					PGSC0003DMT400055336	Encodes a NB-LRR protein SUMM2 involved in defense response to bacterium.
					PGSC0003DMT400055334	Encodes a NB-LRR protein SUMM2 involved in defense response to bacterium.
					PGSC0003DMT400055333	Encodes a NB-LRR protein SUMM2 involved in defense response to bacterium.
					PGSC0003DMT400030030	Disease resistance protein Gpa2; NB-ARC domain-containing disease resistance protein
					PGSC0003DMT400025433	Encodes a NB-LRR protein SUMM2 involved in defense response to bacterium.
					PGSC0003DMT400030044	Disease resistance protein Gpa2; NB-ARC domain-containing disease resistance protein
					PGSC0003DMT400025432	Encodes a NB-LRR protein SUMM2 involved in defense response to bacterium.
					PGSC0003DMT400070503	Encodes a NB-LRR protein SUMM2 involved in defense response to bacterium.
					PGSC0003DMT400031116	Encodes a NB-LRR protein SUMM2 involved in defense response to bacterium.
					PGSC0003DMT400031132	Encodes a NB-LRR protein SUMM2 involved in defense response to bacterium.
					PGSC0003DMT400030022	Encodes a NB-LRR protein SUMM2 involved in defense response to bacterium.
					PGSC0003DMT400030026	Encodes a NB-LRR protein SUMM2 involved in defense response to bacterium.
					PGSC0003DMT400062280	Encodes a NB-LRR protein SUMM2 involved in defense response to bacterium.
4	stu-miR319-3p	0.693966	0.000145395	0.00701533	PGSC0003DMT400014421	PEROXIN 3
					PGSC0003DMT400014422	PEROXIN 3
					PGSC0003DMT400040941	Hypothetical gene of unknown function
					PGSC0003DMT400051252	TEOSINTE BRANCHED 1, cycloidea and PCF transcription factor 2 (TCP2)
					PGSC0003DMT400051253	TEOSINTE BRANCHED 1, cycloidea and PCF transcription factor 2 (TCP2)
					PGSC0003DMT400024327	TCP transcription factor 10; Arabidopsis thaliana TCP family transcription factor. Regulated by miR319. Involved in heterchronic regulation of leaf differentiation.
					PGSC0003DMT400024328	TCP transcription factor 10; Arabidopsis thaliana TCP family transcription factor. Regulated by miR319. Involved in heterchronic regulation of leaf differentiation.
					PGSC0003DMT400024329	TCP transcription factor 10; Arabidopsis thaliana TCP family transcription factor. Regulated by miR319. Involved in heterchronic regulation of leaf differentiation.
					PGSC0003DMT400039786	TCP transcription factor 10; Arabidopsis thaliana TCP family transcription factor. Regulated by miR319. Involved in heterchronic regulation of leaf differentiation.
					PGSC0003DMT400032268	TCP transcription factor 10; Arabidopsis thaliana TCP family transcription factor. Regulated by miR319. Involved in heterchronic regulation of leaf differentiation.
					PGSC0003DMT400032269	TCP transcription factor 10; Arabidopsis thaliana TCP family transcription factor. Regulated by miR319. Involved in heterchronic regulation of leaf differentiation.
3	stu-miR8006-5p	0.796301	0.000124819	0.00701533	PGSC0003DMT400046304	Hypothetical gene of unknown function
					PGSC0003DMT400013670	Hypothetical gene of unknown function
					PGSC0003DMT400069001	Protein phosphatase 2c
5	stu-miR479	1.21184	1.04e-05	0.000999654	PGSC0003DMT400031475	GRAS family transcription factor; DELLA, SCARCROW
					PGSC0003DMT400049612	DUF538 domain containing protein; Serine protease
					PGSC0003DMT400049609	DUF538 domain containing protein; Serine protease
6	stu-miR477b-5p	1.54179	0.000762562	0.0210249	PGSC0003DMT400039455	GRAS family transcription factor; DELLA protein GAI
					PGSC0003DMT400004500	Replication factor C subunit; Nucleoside-triphosphatase/ nucleotide binding protein; A locus involved in embryogenesis. Mutations in this locus result in embryo lethality.
					PGSC0003DMT400039455	GRAS family transcription factor; DELLA protein GAI
					PGSC0003DMT400004500	Replication factor C subunit; Nucleoside-triphosphatase/ nucleotide binding protein; A locus involved in embryogenesis. Mutations in this locus result in embryo lethality.
7	stu-miR477a-5p	1.72612	3.82e-07	7.37e-05	PGSC0003DMT400004500	Replication factor C subunit; Nucleoside-triphosphatase/ nucleotide binding protein
					PGSC0003DMT400039455	GRAS family transcription factor; DELLA protein GAI
					PGSC0003DMT400004500	Replication factor C subunit; Nucleoside-triphosphatase/ nucleotide binding protein; A locus involved in embryogenesis. Mutations in this locus result in embryo lethality.
					PGSC0003DMT400039455	GRAS family transcription factor; DELLA protein GAI
LD10 vs SD10
8	stu-miR477b-5p	1.79488	0.000346152	0.052615	PGSC0003DMT400039455	GRAS family transcription factor; DELLA protein GAI
					PGSC0003DMT400004500	Replication factor C subunit; Nucleoside-triphosphatase/ nucleotide binding protein; A locus involved in embryogenesis. Mutations in this locus result in embryo lethality.
					PGSC0003DMT400039455	GRAS family transcription factor; DELLA protein GAI
					PGSC0003DMT400004500	Replication factor C subunit; Nucleoside-triphosphatase/ nucleotide binding protein; A locus involved in embryogenesis. Mutations in this locus result in embryo lethality.
9	stu-miR477a-5p	2.38316	2.16e-07	6.57e-05	PGSC0003DMT400004500	Replication factor C subunit; Nucleoside-triphosphatase/ nucleotide binding protein
					PGSC0003DMT400039455	GRAS family transcription factor; DELLA protein GAI
					PGSC0003DMT400004500	Replication factor C subunit; Nucleoside-triphosphatase/ nucleotide binding protein; A locus involved in embryogenesis. Mutations in this locus result in embryo lethality.
					PGSC0003DMT400039455	GRAS family transcription factor; DELLA protein GAI
Novel miRNAs
LD4 vs SD4	name of miRNA	log2FoldChange	p value	padj value	predicted targets
1	stu-novel-miR-302	-1.38807	7.92e-11	5.07e-09	PGSC0003DMT400079594	Catalytic; Metal-dependent phosphohydrolase HD domain-containing protein
					PGSC0003DMT400079591	Catalytic; Metal-dependent phosphohydrolase HD domain-containing protein
					PGSC0003DMT400079592	Catalytic; Metal-dependent phosphohydrolase HD domain-containing protein
					PGSC0003DMT400008389	Malic enzyme; The malic enzyme (EC 1.1.1.40) encoded by AtNADP-ME4 is localized to chloroplasts. The gene is expressed throughout the whole plant and during embryogenesis and germination. A possible involvement in the fatty acid biosynthesis has been proposed.
					PGSC0003DMT400008394	Malic enzyme; The malic enzyme (EC 1.1.1.40) encoded by AtNADP-ME4 is localized to chloroplasts. The gene is expressed throughout the whole plant and during embryogenesis and germination. A possible involvement in the fatty acid biosynthesis has been proposed.
					PGSC0003DMT400008395	Malic enzyme; The malic enzyme (EC 1.1.1.40) encoded by AtNADP-ME4 is localized to chloroplasts. The gene is expressed throughout the whole plant and during embryogenesis and germination. A possible involvement in the fatty acid biosynthesis has been proposed.
2	stu-novel-miR-93	-0.654425	0.000227784	0.00361224	PGSC0003DMT400033727	Protein CPR-5; Regulator of expression of pathogenesis-related (PR) genes. Participates in signal transduction pathways involved in plant defense (systemic acquired resistance -SAR
					PGSC0003DMT400033728	Protein CPR-5; Regulator of expression of pathogenesis-related (PR) genes. Participates in signal transduction pathways involved in plant defense (systemic acquired resistance -SAR
					PGSC0003DMT400033726	Protein CPR-5; Regulator of expression of pathogenesis-related (PR) genes. Participates in signal transduction pathways involved in plant defense (systemic acquired resistance -SAR
3	stu-novel-miR-94	-0.654425	0.000227784	0.00361224	PGSC0003DMT400033727	Protein CPR-5; Regulator of expression of pathogenesis-related (PR) genes. Participates in signal transduction pathways involved in plant defense (systemic acquired resistance -SAR
					PGSC0003DMT400033728	Protein CPR-5; Regulator of expression of pathogenesis-related (PR) genes. Participates in signal transduction pathways involved in plant defense (systemic acquired resistance -SAR
					PGSC0003DMT400033726	Protein CPR-5; Regulator of expression of pathogenesis-related (PR) genes. Participates in signal transduction pathways involved in plant defense (systemic acquired resistance -SAR
4	stu-novel-miR-221	-0.621515	0.00551818	0.0353164	PGSC0003DMT400070154	Translation factor GUF1 homolog, chloroplastic
					PGSC0003DMT400028984	Set domain protein; Histone-lysine N-methyltransferase ASHR3; Encodes a member of the trxG protein family. Contains a SET domain which is known to be involved in modification of histone tails by methylation. Interacts physically with AMS, but the implications of this interaction are unknown.Overexpression results in plieotrophic developmental defects.
					PGSC0003DMT400019809	APYRASE 1, Encodes an Golgi-localized integral membrane enzyme with nucleoside diphosphate activity that when mutated in combination with ATAPY2 causes a complete inhibition of pollen germination.With respect to substrate specificity, APY1 shows the following preferences UTP>IDP>GDP.
5	stu-novel-miR-278	0.533862	0.00405527	0.0288375	0	N/A
6	stu-novel-miR-279	0.533862	0.00405527	0.0288375	0	N/A
7	stu-novel-miR-276	0.609165	0.00221014	0.020207	PGSC0003DMT400005034	Confers resistance to the biotrophic oomycete, Peronospora parasitica. Encodes an NBS-LRR type R protein with a putative amino-terminal leucine zipper. Fungal protein ATR13 induces RPP13 gene expression and disease resistance. The mRNA is cell-to-cell mobile.
					PGSC0003DMT400005032	Confers resistance to the biotrophic oomycete, Peronospora parasitica. Encodes an NBS-LRR type R protein with a putative amino-terminal leucine zipper. Fungal protein ATR13 induces RPP13 gene expression and disease resistance. The mRNA is cell-to-cell mobile.
					PGSC0003DMT400062765	Confers resistance to the biotrophic oomycete, Peronospora parasitica. Encodes an NBS-LRR type R protein with a putative amino-terminal leucine zipper. Fungal protein ATR13 induces RPP13 gene expression and disease resistance. The mRNA is cell-to-cell mobile.
					PGSC0003DMT400062763	Confers resistance to the biotrophic oomycete, Peronospora parasitica. Encodes an NBS-LRR type R protein with a putative amino-terminal leucine zipper. Fungal protein ATR13 induces RPP13 gene expression and disease resistance. The mRNA is cell-to-cell mobile.
					PGSC0003DMT400062764	Confers resistance to the biotrophic oomycete, Peronospora parasitica. Encodes an NBS-LRR type R protein with a putative amino-terminal leucine zipper. Fungal protein ATR13 induces RPP13 gene expression and disease resistance. The mRNA is cell-to-cell mobile.
					PGSC0003DMT400062762	Confers resistance to the biotrophic oomycete, Peronospora parasitica. Encodes an NBS-LRR type R protein with a putative amino-terminal leucine zipper. Fungal protein ATR13 induces RPP13 gene expression and disease resistance. The mRNA is cell-to-cell mobile.
					PGSC0003DMT400062766	Confers resistance to the biotrophic oomycete, Peronospora parasitica. Encodes an NBS-LRR type R protein with a putative amino-terminal leucine zipper. Fungal protein ATR13 induces RPP13 gene expression and disease resistance. The mRNA is cell-to-cell mobile.
					PGSC0003DMT400005040	Confers resistance to the biotrophic oomycete, Peronospora parasitica. Encodes an NBS-LRR type R protein with a putative amino-terminal leucine zipper. Fungal protein ATR13 induces RPP13 gene expression and disease resistance. The mRNA is cell-to-cell mobile.
					PGSC0003DMT400005006	Confers resistance to the biotrophic oomycete, Peronospora parasitica. Encodes an NBS-LRR type R protein with a putative amino-terminal leucine zipper. Fungal protein ATR13 induces RPP13 gene expression and disease resistance. The mRNA is cell-to-cell mobile.
					PGSC0003DMT400017539	Confers resistance to the biotrophic oomycete, Peronospora parasitica. Encodes an NBS-LRR type R protein with a putative amino-terminal leucine zipper. Fungal protein ATR13 induces RPP13 gene expression and disease resistance. The mRNA is cell-to-cell mobile.
					PGSC0003DMT400002788	Confers resistance to the biotrophic oomycete, Peronospora parasitica. Encodes an NBS-LRR type R protein with a putative amino-terminal leucine zipper. Fungal protein ATR13 induces RPP13 gene expression and disease resistance. The mRNA is cell-to-cell mobile.
					PGSC0003DMT400017538	Confers resistance to the biotrophic oomycete, Peronospora parasitica. Encodes an NBS-LRR type R protein with a putative amino-terminal leucine zipper. Fungal protein ATR13 induces RPP13 gene expression and disease resistance. The mRNA is cell-to-cell mobile.
					PGSC0003DMT400048669	Confers resistance to the biotrophic oomycete, Peronospora parasitica. Encodes an NBS-LRR type R protein with a putative amino-terminal leucine zipper. Fungal protein ATR13 induces RPP13 gene expression and disease resistance. The mRNA is cell-to-cell mobile.
					PGSC0003DMT400046494	Confers resistance to the biotrophic oomycete, Peronospora parasitica. Encodes an NBS-LRR type R protein with a putative amino-terminal leucine zipper. Fungal protein ATR13 induces RPP13 gene expression and disease resistance. The mRNA is cell-to-cell mobile.
					PGSC0003DMT400005017	Confers resistance to the biotrophic oomycete, Peronospora parasitica. Encodes an NBS-LRR type R protein with a putative amino-terminal leucine zipper. Fungal protein ATR13 induces RPP13 gene expression and disease resistance. The mRNA is cell-to-cell mobile.
					PGSC0003DMT400078332	Confers resistance to the biotrophic oomycete, Peronospora parasitica. Encodes an NBS-LRR type R protein with a putative amino-terminal leucine zipper. Fungal protein ATR13 induces RPP13 gene expression and disease resistance. The mRNA is cell-to-cell mobile.
					PGSC0003DMT400078333	Confers resistance to the biotrophic oomycete, Peronospora parasitica. Encodes an NBS-LRR type R protein with a putative amino-terminal leucine zipper. Fungal protein ATR13 induces RPP13 gene expression and disease resistance. The mRNA is cell-to-cell mobile.
8	stu-novel-miR-277	0.609165	0.00221014	0.020207	PGSC0003DMT400005034	Confers resistance to the biotrophic oomycete, Peronospora parasitica. Encodes an NBS-LRR type R protein with a putative amino-terminal leucine zipper. Fungal protein ATR13 induces RPP13 gene expression and disease resistance. The mRNA is cell-to-cell mobile.
					PGSC0003DMT400005032	Confers resistance to the biotrophic oomycete, Peronospora parasitica. Encodes an NBS-LRR type R protein with a putative amino-terminal leucine zipper. Fungal protein ATR13 induces RPP13 gene expression and disease resistance. The mRNA is cell-to-cell mobile.
					PGSC0003DMT400062765	Confers resistance to the biotrophic oomycete, Peronospora parasitica. Encodes an NBS-LRR type R protein with a putative amino-terminal leucine zipper. Fungal protein ATR13 induces RPP13 gene expression and disease resistance. The mRNA is cell-to-cell mobile.
					PGSC0003DMT400062763	Confers resistance to the biotrophic oomycete, Peronospora parasitica. Encodes an NBS-LRR type R protein with a putative amino-terminal leucine zipper. Fungal protein ATR13 induces RPP13 gene expression and disease resistance. The mRNA is cell-to-cell mobile.
					PGSC0003DMT400062764	Confers resistance to the biotrophic oomycete, Peronospora parasitica. Encodes an NBS-LRR type R protein with a putative amino-terminal leucine zipper. Fungal protein ATR13 induces RPP13 gene expression and disease resistance. The mRNA is cell-to-cell mobile.
					PGSC0003DMT400062762	Confers resistance to the biotrophic oomycete, Peronospora parasitica. Encodes an NBS-LRR type R protein with a putative amino-terminal leucine zipper. Fungal protein ATR13 induces RPP13 gene expression and disease resistance. The mRNA is cell-to-cell mobile.
					PGSC0003DMT400062766	Confers resistance to the biotrophic oomycete, Peronospora parasitica. Encodes an NBS-LRR type R protein with a putative amino-terminal leucine zipper. Fungal protein ATR13 induces RPP13 gene expression and disease resistance. The mRNA is cell-to-cell mobile.
					PGSC0003DMT400005040	Confers resistance to the biotrophic oomycete, Peronospora parasitica. Encodes an NBS-LRR type R protein with a putative amino-terminal leucine zipper. Fungal protein ATR13 induces RPP13 gene expression and disease resistance. The mRNA is cell-to-cell mobile.
					PGSC0003DMT400005006	Confers resistance to the biotrophic oomycete, Peronospora parasitica. Encodes an NBS-LRR type R protein with a putative amino-terminal leucine zipper. Fungal protein ATR13 induces RPP13 gene expression and disease resistance. The mRNA is cell-to-cell mobile.
					PGSC0003DMT400017539	Confers resistance to the biotrophic oomycete, Peronospora parasitica. Encodes an NBS-LRR type R protein with a putative amino-terminal leucine zipper. Fungal protein ATR13 induces RPP13 gene expression and disease resistance. The mRNA is cell-to-cell mobile.
					PGSC0003DMT400002788	Confers resistance to the biotrophic oomycete, Peronospora parasitica. Encodes an NBS-LRR type R protein with a putative amino-terminal leucine zipper. Fungal protein ATR13 induces RPP13 gene expression and disease resistance. The mRNA is cell-to-cell mobile.
					PGSC0003DMT400017538	Confers resistance to the biotrophic oomycete, Peronospora parasitica. Encodes an NBS-LRR type R protein with a putative amino-terminal leucine zipper. Fungal protein ATR13 induces RPP13 gene expression and disease resistance. The mRNA is cell-to-cell mobile.
					PGSC0003DMT400048669	Confers resistance to the biotrophic oomycete, Peronospora parasitica. Encodes an NBS-LRR type R protein with a putative amino-terminal leucine zipper. Fungal protein ATR13 induces RPP13 gene expression and disease resistance. The mRNA is cell-to-cell mobile.
					PGSC0003DMT400046494	Confers resistance to the biotrophic oomycete, Peronospora parasitica. Encodes an NBS-LRR type R protein with a putative amino-terminal leucine zipper. Fungal protein ATR13 induces RPP13 gene expression and disease resistance. The mRNA is cell-to-cell mobile.
					PGSC0003DMT400005017	Confers resistance to the biotrophic oomycete, Peronospora parasitica. Encodes an NBS-LRR type R protein with a putative amino-terminal leucine zipper. Fungal protein ATR13 induces RPP13 gene expression and disease resistance. The mRNA is cell-to-cell mobile.
					PGSC0003DMT400078332	Confers resistance to the biotrophic oomycete, Peronospora parasitica. Encodes an NBS-LRR type R protein with a putative amino-terminal leucine zipper. Fungal protein ATR13 induces RPP13 gene expression and disease resistance. The mRNA is cell-to-cell mobile.
					PGSC0003DMT400078333	Confers resistance to the biotrophic oomycete, Peronospora parasitica. Encodes an NBS-LRR type R protein with a putative amino-terminal leucine zipper. Fungal protein ATR13 induces RPP13 gene expression and disease resistance. The mRNA is cell-to-cell mobile.
9	stu-novel-miR-40	0.657262	0.000282206	0.00361224	0	N/A
10	stu-novel-miR-147	1.01409	4.04e-07	1.29e-05	PGSC0003DMT400028029	Hypothetical gene of unknown function
					PGSC0003DMT400085946	Hypothetical gene of unknown function
					PGSC0003DMT400086452	Cytochrome P450 71D7; involved in oxidation-reduction process, secondary metabolite biosynthetic process
LD10 vs SD10
11	stu-novel-miR-139	1.34269	0.000185958	0.0289165	0	N/A
12	stu-novel-miR-206	1.34467	0.000128676	0.0289165	PGSC0003DMT400005711	Catalytic; Exostosin family protein
					PGSC0003DMT400005710	Catalytic; Exostosin family protein
					PGSC0003DMT400005712	Catalytic; Exostosin family protein
					PGSC0003DMT400005713	Catalytic; Exostosin family protein
