# Supplementary material for: Genome-wide transcriptome analysis reveals small RNA profiles involved in early stages of stolon-to-tuber transitions in potato under photoperiodic conditions
Source: BMC Plant Biol. 2018 Nov 16;18:284. doi: 10.1186/s12870-018-1501-4 (PMC6238349; doi:10.1186/s12870-018-1501-4)
Supplement: Supplementary file 7 — Table S6. B2G annotation for miRNA targets (XLSX 210 kb) [file 12870_2018_1501_MOESM7_ESM.xlsx]

## Sheet: Target genes annotation
Table S6. B2G annotation for miRNA targets.
BLASTED, MAPPED, ANNOTATED	Sequence name	Hits	Length	Description	e-Value	Sim mean	#GO	GO IDs	GO Names
BLASTED, MAPPED, ANNOTATED	PGSC0003DMT400030295	20	2594	dirigent 16-like	1.39e-147	86.55	1	C:GO:0016021	C:integral component of membrane
BLASTED	PGSC0003DMT400047888	20	3022	PREDICTED: uncharacterized protein LOC102581671	1.22e-132	78.3
BLASTED, MAPPED, ANNOTATED	PGSC0003DMT400030034	20	2520	disease resistance RPP13-like	0	86.8	2	F:GO:0043531; P:GO:0006952	F:ADP binding; P:defense response
BLASTED, MAPPED, ANNOTATED	PGSC0003DMT400030030	20	3189	R2 late blight resistance	0	80.25	2	F:GO:0043531; P:GO:0006952	F:ADP binding; P:defense response
BLASTED, MAPPED, ANNOTATED	PGSC0003DMT400030047	20	2328	R2 late blight resistance	0	78.75	2	F:GO:0043531; P:GO:0006952	F:ADP binding; P:defense response
BLASTED, MAPPED, ANNOTATED	PGSC0003DMT400016712	20	2523	disease resistance RPP13-like	0	87.3	2	F:GO:0043531; P:GO:0006952	F:ADP binding; P:defense response
BLASTED, MAPPED, ANNOTATED	PGSC0003DMT400030019	20	2535	disease resistance RPP13-like	0	86.25	2	F:GO:0043531; P:GO:0006952	F:ADP binding; P:defense response
BLASTED, MAPPED, ANNOTATED	PGSC0003DMT400082496	20	2571	R2 late blight resistance	0	85.1	2	F:GO:0043531; P:GO:0006952	F:ADP binding; P:defense response
BLASTED, MAPPED, ANNOTATED	PGSC0003DMT400030010	20	2633	disease resistance RPP13-like	0	85.2	2	F:GO:0043531; P:GO:0006952	F:ADP binding; P:defense response
BLASTED, MAPPED, ANNOTATED	PGSC0003DMT400082499	20	2777	disease resistance RPP13-like	0	85.65	2	F:GO:0043531; P:GO:0006952	F:ADP binding; P:defense response
BLASTED, MAPPED, ANNOTATED	PGSC0003DMT400030011	20	2797	disease resistance RPP13-like	0	85.2	2	F:GO:0043531; P:GO:0006952	F:ADP binding; P:defense response
NO-BLAST	PGSC0003DMT400075660		1755	---NA---
BLASTED, MAPPED, ANNOTATED	PGSC0003DMT400020064	20	727	kirola-like	2.81e-69	80	2	P:GO:0009607; P:GO:0006952	P:response to biotic stimulus; P:defense response
BLASTED, MAPPED, ANNOTATED	PGSC0003DMT400007434	20	779	kirola-like	5.58e-54	81.7	2	P:GO:0009607; P:GO:0006952	P:response to biotic stimulus; P:defense response
BLASTED, MAPPED, ANNOTATED	PGSC0003DMT400047418	20	3213	TMV resistance N-like isoform X1	0	75.4	3	P:GO:0007165; F:GO:0043531; P:GO:0006952	P:signal transduction; F:ADP binding; P:defense response
BLASTED, MAPPED, ANNOTATED	PGSC0003DMT400074982	20	3330	E3 ubiquitin- ligase MARCH7-like isoform X3	2.39e-64	98.05	2	F:GO:0008270; C:GO:0016021	F:zinc ion binding; C:integral component of membrane
BLASTED, MAPPED, ANNOTATED	PGSC0003DMT400034378	20	1035	NBS-LRR resistance	2.66e-134	86	2	F:GO:0043531; P:GO:0006952	F:ADP binding; P:defense response
BLASTED, MAPPED, ANNOTATED	PGSC0003DMT400013659	20	1686	NBS-LRR resistance	0	77.95	2	F:GO:0043531; P:GO:0006952	F:ADP binding; P:defense response
BLASTED, MAPPED, ANNOTATED	PGSC0003DMT400059786	20	3881	NBS-LRR resistance	0	84.55	2	F:GO:0043531; P:GO:0006952	F:ADP binding; P:defense response
BLASTED, MAPPED, ANNOTATED	PGSC0003DMT400056552	20	3943	NBS-LRR resistance	0	87.15	2	F:GO:0043531; P:GO:0006952	F:ADP binding; P:defense response
BLASTED, MAPPED, ANNOTATED	PGSC0003DMT400017033	20	1014	receptor 12	0	86.85	1	C:GO:0016021	C:integral component of membrane
BLASTED, MAPPED, ANNOTATED	PGSC0003DMT400007483	20	2420	receptor 12	0	76.05	1	C:GO:0016020	C:membrane
BLASTED, MAPPED	PGSC0003DMT400007482	20	2660	receptor 12	0	73.45	2	C:GO:0016020; C:GO:0016021	C:membrane; C:integral component of membrane
BLASTED, MAPPED, ANNOTATED	PGSC0003DMT400069147	20	1167	CYTM_SOLTU ame: Full=Multicystatin Short=MC	4.26e-158	77.55	4	F:GO:0004869; P:GO:0006508; P:GO:0010951; F:GO:0008233	F:cysteine-type endopeptidase inhibitor activity; P:proteolysis; P:negative regulation of endopeptidase activity; F:peptidase activity
BLASTED, MAPPED, ANNOTATED	PGSC0003DMT400015251	20	1278	CYTM_SOLTU ame: Full=Multicystatin Short=MC	9.25e-158	73.35	4	F:GO:0004869; P:GO:0006508; P:GO:0010951; F:GO:0008233	F:cysteine-type endopeptidase inhibitor activity; P:proteolysis; P:negative regulation of endopeptidase activity; F:peptidase activity
BLASTED, MAPPED, ANNOTATED	PGSC0003DMT400069145	20	1339	CYTM_SOLTU ame: Full=Multicystatin Short=MC	3.26e-139	72.65	2	F:GO:0004869; P:GO:0010951	F:cysteine-type endopeptidase inhibitor activity; P:negative regulation of endopeptidase activity
BLASTED, MAPPED, ANNOTATED	PGSC0003DMT400015249	20	1527	CYTM_SOLTU ame: Full=Multicystatin Short=MC	0	68.85	2	F:GO:0004869; P:GO:0010951	F:cysteine-type endopeptidase inhibitor activity; P:negative regulation of endopeptidase activity
BLASTED, MAPPED, ANNOTATED	PGSC0003DMT400069146	20	1887	CYTM_SOLTU ame: Full=Multicystatin Short=MC	2.52e-160	76.15	4	F:GO:0004869; P:GO:0006508; P:GO:0010951; F:GO:0008233	F:cysteine-type endopeptidase inhibitor activity; P:proteolysis; P:negative regulation of endopeptidase activity; F:peptidase activity
BLASTED, MAPPED, ANNOTATED	PGSC0003DMT400015250	20	2643	CYTM_SOLTU ame: Full=Multicystatin Short=MC	0	74.45	4	F:GO:0004869; P:GO:0006508; P:GO:0010951; F:GO:0008233	F:cysteine-type endopeptidase inhibitor activity; P:proteolysis; P:negative regulation of endopeptidase activity; F:peptidase activity
BLASTED	PGSC0003DMT400047187	20	4694	F-box At1g49610 isoform X1	2.3e-93	63.55
BLASTED	PGSC0003DMT400094736	3	573	PREDICTED: uncharacterized protein LOC107059544	1.5e-48	72
BLASTED	PGSC0003DMT400070981	20	819	PREDICTED: uncharacterized protein LOC107059544	7.01e-119	60.7
BLASTED	PGSC0003DMT400068215	8	786	PREDICTED: uncharacterized protein LOC107059544	2.4e-83	60.88
BLASTED, MAPPED, ANNOTATED	PGSC0003DMT400076092	20	3328	disease resistance RGA4	0	81.4	3	F:GO:0005524; F:GO:0043531; P:GO:0006952	F:ATP binding; F:ADP binding; P:defense response
BLASTED, MAPPED, ANNOTATED	PGSC0003DMT400022135	20	3343	disease resistance RGA4	0	80.65	3	F:GO:0005524; F:GO:0043531; P:GO:0006952	F:ATP binding; F:ADP binding; P:defense response
BLASTED, MAPPED, ANNOTATED	PGSC0003DMT400079273	20	4068	Disease resistance	0	84.25	3	F:GO:0005524; F:GO:0043531; P:GO:0006952	F:ATP binding; F:ADP binding; P:defense response
BLASTED, MAPPED, ANNOTATED	PGSC0003DMT400014803	20	868	myosin-13-like isoform X1	3.4e-27	86.9	1	P:GO:0016539	P:intein-mediated protein splicing
BLASTED	PGSC0003DMT400021984	20	1565	F-box kelch-repeat At3g27150-like	0	85.55
BLASTED	PGSC0003DMT400021985	20	1609	F-box kelch-repeat At3g27150-like	0	85.3
BLASTED, MAPPED, ANNOTATED	PGSC0003DMT400023086	20	2997	dehydrogenase reductase SDR family member on chromosome X isoform X1	0	87.3	1	C:GO:0016021	C:integral component of membrane
BLASTED, MAPPED, ANNOTATED	PGSC0003DMT400023088	20	3943	dehydrogenase reductase SDR family member on chromosome X-like	1.02e-168	84.8	1	C:GO:0016021	C:integral component of membrane
BLASTED, MAPPED, ANNOTATED	PGSC0003DMT400060042	20	5042	probable WRKY transcription factor 26	0	75.5	3	F:GO:0003700; P:GO:0006355; F:GO:0043565	F:transcription factor activity, sequence-specific DNA binding; P:regulation of transcription, DNA-templated; F:sequence-specific DNA binding
BLASTED	PGSC0003DMT400022440	20	1569	TMV resistance N-like	5.91e-52	64.05
BLASTED	PGSC0003DMT400022441	20	2082	TMV resistance N-like	8.44e-52	64.05
BLASTED	PGSC0003DMT400022439	20	2860	TMV resistance N-like	1.22e-51	64.05
BLASTED	PGSC0003DMT400067983	20	3518	TMV resistance N-like	0	79.95
BLASTED	PGSC0003DMT400067981	20	3600	TMV resistance N-like	0	82.55
BLASTED	PGSC0003DMT400067982	20	3684	TMV resistance N-like	0	80
BLASTED	PGSC0003DMT400020005	20	5079	TMV resistance N-like	0	79.55
BLASTED, MAPPED, ANNOTATED	PGSC0003DMT400011297	20	5049	disease resistance RGA4	0	81.85	2	F:GO:0043531; P:GO:0006952	F:ADP binding; P:defense response
BLASTED, MAPPED, ANNOTATED	PGSC0003DMT400011296	20	5155	disease resistance RGA4	0	81.85	2	F:GO:0043531; P:GO:0006952	F:ADP binding; P:defense response
BLASTED, MAPPED, ANNOTATED	PGSC0003DMT400011298	20	5559	disease resistance RGA4	0	81.85	2	F:GO:0043531; P:GO:0006952	F:ADP binding; P:defense response
BLASTED, MAPPED, ANNOTATED	PGSC0003DMT400011295	20	5683	disease resistance RGA4	0	81.85	2	F:GO:0043531; P:GO:0006952	F:ADP binding; P:defense response
BLASTED, MAPPED, ANNOTATED	PGSC0003DMT400011301	20	6285	disease resistance RGA4	0	81.75	2	F:GO:0043531; P:GO:0006952	F:ADP binding; P:defense response
BLASTED, MAPPED, ANNOTATED	PGSC0003DMT400036467	20	3063	disease resistance RPP13 1	0	84.75	4	F:GO:0043531; P:GO:0016310; P:GO:0006952; F:GO:0016301	F:ADP binding; P:phosphorylation; P:defense response; F:kinase activity
BLASTED, MAPPED, ANNOTATED	PGSC0003DMT400053585	20	3855	disease resistance RPP13 1	0	78.25	2	F:GO:0043531; P:GO:0006952	F:ADP binding; P:defense response
BLASTED, MAPPED, ANNOTATED	PGSC0003DMT400047775	20	4378	disease resistance RPP13 1	0	81.4	2	F:GO:0043531; P:GO:0006952	F:ADP binding; P:defense response
BLASTED, MAPPED, ANNOTATED	PGSC0003DMT400043325	20	3972	cellulose synthase D4	0	93.2	6	C:GO:0016021; C:GO:0005794; F:GO:0016760; P:GO:0030244; P:GO:0071555; P:GO:0009846	C:integral component of membrane; C:Golgi apparatus; F:cellulose synthase (UDP-forming) activity; P:cellulose biosynthetic process; P:cell wall organization; P:pollen germination	EC:2.4.1.12	Cellulose synthase (UDP-forming)
BLASTED, MAPPED, ANNOTATED	PGSC0003DMT400028398	20	2555	disease resistance RGA4	0	82	2	F:GO:0043531; P:GO:0006952	F:ADP binding; P:defense response
BLASTED, MAPPED, ANNOTATED	PGSC0003DMT400028397	20	3751	disease resistance RGA4	0	81.8	2	F:GO:0043531; P:GO:0006952	F:ADP binding; P:defense response
BLASTED, MAPPED, ANNOTATED	PGSC0003DMT400022156	20	3885	disease resistance RGA4	0	82.95	2	F:GO:0043531; P:GO:0006952	F:ADP binding; P:defense response
BLASTED, MAPPED, ANNOTATED	PGSC0003DMT400068570	20	3993	disease resistance RGA4	0	82.6	2	F:GO:0043531; P:GO:0006952	F:ADP binding; P:defense response
BLASTED, MAPPED, ANNOTATED	PGSC0003DMT400068569	20	4083	disease resistance RGA4	0	79.5	2	F:GO:0043531; P:GO:0006952	F:ADP binding; P:defense response
BLASTED, MAPPED, ANNOTATED	PGSC0003DMT400022157	20	4454	disease resistance RGA4	0	82.95	2	F:GO:0043531; P:GO:0006952	F:ADP binding; P:defense response
BLASTED, MAPPED, ANNOTATED	PGSC0003DMT400058885	20	1433	ankyrin repeat-containing At3g12360-like isoform X1	1.55e-38	79.95	1	C:GO:0016021	C:integral component of membrane
BLASTED, MAPPED	PGSC0003DMT400077465	20	3652	ankyrin repeat-containing At3g12360-like isoform X1	1.03e-59	58.8	2	C:GO:0016020; C:GO:0016021	C:membrane; C:integral component of membrane
BLASTED, MAPPED	PGSC0003DMT400077466	20	3718	ankyrin repeat-containing At3g12360-like isoform X1	1.05e-59	58.8	2	C:GO:0016020; C:GO:0016021	C:membrane; C:integral component of membrane
BLASTED, MAPPED, ANNOTATED	PGSC0003DMT400050619	20	3709	disease resistance	0	78.3	3	P:GO:0000902; F:GO:0043531; P:GO:0006952	P:cell morphogenesis; F:ADP binding; P:defense response
BLASTED, MAPPED, ANNOTATED	PGSC0003DMT400050640	20	3969	disease resistance	0	87.5	3	P:GO:0000902; F:GO:0043531; P:GO:0006952	P:cell morphogenesis; F:ADP binding; P:defense response
BLASTED, MAPPED, ANNOTATED	PGSC0003DMT400018940	20	3989	disease resistance RPP13 1	0	79.8	2	F:GO:0043531; P:GO:0006952	F:ADP binding; P:defense response
BLASTED, MAPPED, ANNOTATED	PGSC0003DMT400024448	20	3756	disease resistance At3g14460 isoform X2	0	80.45	2	F:GO:0043531; P:GO:0006952	F:ADP binding; P:defense response
BLASTED, MAPPED, ANNOTATED	PGSC0003DMT400048116	20	2094	disease resistance RPP13 1	0	87.25	2	F:GO:0043531; P:GO:0006952	F:ADP binding; P:defense response
BLASTED, MAPPED, ANNOTATED	PGSC0003DMT400050639	20	2316	disease resistance	0	85.35	3	P:GO:0000902; F:GO:0043531; P:GO:0006952	P:cell morphogenesis; F:ADP binding; P:defense response
BLASTED, MAPPED, ANNOTATED	PGSC0003DMT400005034	20	1227	late blight resistance homolog R1A-3	0	79.9	2	F:GO:0043531; P:GO:0006952	F:ADP binding; P:defense response
BLASTED, MAPPED	PGSC0003DMT400005032	20	1758	late blight resistance homolog R1B-16	0	71.1	2	F:GO:0043531; P:GO:0006952	F:ADP binding; P:defense response
BLASTED, MAPPED, ANNOTATED	PGSC0003DMT400086429	20	1107	F-box CPR30-like isoform X1	0	68.3	1	P:GO:0044267	P:cellular protein metabolic process
BLASTED, MAPPED, ANNOTATED	PGSC0003DMT400089925	20	1242	F-box CPR30-like isoform X1	0	67.7	1	P:GO:0044267	P:cellular protein metabolic process
BLASTED, MAPPED, ANNOTATED	PGSC0003DMT400047787	20	3789	disease resistance R3a	0	83.7	4	F:GO:0043531; P:GO:0016310; P:GO:0006952; F:GO:0016301	F:ADP binding; P:phosphorylation; P:defense response; F:kinase activity
BLASTED, MAPPED, ANNOTATED	PGSC0003DMT400047789	20	4452	disease resistance R3a	0	83.7	4	F:GO:0043531; P:GO:0016310; P:GO:0006952; F:GO:0016301	F:ADP binding; P:phosphorylation; P:defense response; F:kinase activity
BLASTED, MAPPED, ANNOTATED	PGSC0003DMT400012104	20	2834	scarecrow 22	0	82.85	2	P:GO:0006351; P:GO:0006355	P:transcription, DNA-templated; P:regulation of transcription, DNA-templated
BLASTED, MAPPED, ANNOTATED	PGSC0003DMT400061130	20	369	basic blue -like	4.04e-85	87.75	2	F:GO:0009055; C:GO:0046658	F:electron carrier activity; C:anchored component of plasma membrane
BLASTED, MAPPED, ANNOTATED	PGSC0003DMT400061132	20	369	basic blue -like	3.62e-85	87.75	2	F:GO:0009055; C:GO:0046658	F:electron carrier activity; C:anchored component of plasma membrane
BLASTED, MAPPED, ANNOTATED	PGSC0003DMT400061134	20	369	basic blue -like	1.02e-84	87.75	2	F:GO:0009055; C:GO:0046658	F:electron carrier activity; C:anchored component of plasma membrane
BLASTED	PGSC0003DMT400086126	20	318	tetratricopeptide repeat 5-like	4.13e-16	85.85
BLASTED, MAPPED, ANNOTATED	PGSC0003DMT400054356	20	3064	disease resistance RPM1	0	60.7	2	F:GO:0043531; P:GO:0006952	F:ADP binding; P:defense response
BLASTED, MAPPED, ANNOTATED	PGSC0003DMT400039220	20	1410	S-adenosyl-L-methionine-dependent methyltransferases superfamily isoform 1	7.24e-150	91.25	4	C:GO:0005737; C:GO:0016021; F:GO:0008757; P:GO:0032259	C:cytoplasm; C:integral component of membrane; F:S-adenosylmethionine-dependent methyltransferase activity; P:methylation
BLASTED, MAPPED	PGSC0003DMT400074731	20	3584	PREDICTED: uncharacterized protein LOC107858601	2.54e-38	54.25	4	F:GO:0003676; C:GO:0005634; F:GO:0004190; P:GO:0006508	F:nucleic acid binding; C:nucleus; F:aspartic-type endopeptidase activity; P:proteolysis
BLASTED, MAPPED, ANNOTATED	PGSC0003DMT400013490	20	4064	QUIRKY-like	0	78.65	1	C:GO:0016020	C:membrane
BLASTED, MAPPED, ANNOTATED	PGSC0003DMT400036891	20	1728	chaperone chloroplastic isoform X2	0	96.45	7	C:GO:0009570; F:GO:0016887; F:GO:0005524; P:GO:0019538; F:GO:0042803; C:GO:0009941; P:GO:0034214	C:chloroplast stroma; F:ATPase activity; F:ATP binding; P:protein metabolic process; F:protein homodimerization activity; C:chloroplast envelope; P:protein hexamerization	EC:3.6.1.3; EC:3.6.1.15	Adenosinetriphosphatase; Nucleoside-triphosphate phosphatase
BLASTED	PGSC0003DMT400022805	20	1992	mis18-binding 1-like isoform X2	0	79.95
BLASTED, MAPPED, ANNOTATED	PGSC0003DMT400014421	20	2010	peroxisome biogenesis 3-2-like	0	88.95	2	C:GO:0005779; P:GO:0007031	C:integral component of peroxisomal membrane; P:peroxisome organization
BLASTED, MAPPED, ANNOTATED	PGSC0003DMT400014422	20	2625	peroxisome biogenesis 3-2-like	2.33e-89	86.7	2	C:GO:0005779; P:GO:0007031	C:integral component of peroxisomal membrane; P:peroxisome organization
NO-BLAST	PGSC0003DMT400047732		647	---NA---
BLASTED	PGSC0003DMT400015195	20	3464	J domain-containing spf31-like	2.06e-135	92.9
BLASTED	PGSC0003DMT400068821	20	843	PREDICTED: uncharacterized protein LOC107802771 isoform X2	4.65e-21	83.55
BLASTED, MAPPED, ANNOTATED	PGSC0003DMT400022022	20	2608	sulfate transporter -like	2e-177	81.75	3	C:GO:0005887; F:GO:0008271; P:GO:1902358	C:integral component of plasma membrane; F:secondary active sulfate transmembrane transporter activity; P:sulfate transmembrane transport
BLASTED	PGSC0003DMT400063841	20	3143	pentatricopeptide repeat-containing chloroplastic-like	0	88.1
BLASTED, MAPPED, ANNOTATED	PGSC0003DMT400017259	20	4988	cyclic nucleotide-gated ion channel 15	0	88.45	4	C:GO:0005887; F:GO:0005249; P:GO:0042391; P:GO:0071805	C:integral component of plasma membrane; F:voltage-gated potassium channel activity; P:regulation of membrane potential; P:potassium ion transmembrane transport
BLASTED, MAPPED, ANNOTATED	PGSC0003DMT400015011	20	1710	B3 domain-containing transcription factor NGA1-like	0	70.15	4	C:GO:0005634; F:GO:0003677; P:GO:0006351; P:GO:0006355	C:nucleus; F:DNA binding; P:transcription, DNA-templated; P:regulation of transcription, DNA-templated
BLASTED, MAPPED	PGSC0003DMT400063680	20	1248	nucleosome assembly 1 4 isoform X1	3.44e-18	58.6	4	C:GO:0005634; C:GO:0005737; F:GO:0042393; P:GO:0006334	C:nucleus; C:cytoplasm; F:histone binding; P:nucleosome assembly
BLASTED	PGSC0003DMT400028029	1	786	cytokinin dehydrogenase 3-like	3.39e-05	62
BLASTED	PGSC0003DMT400085946	1	1185	cytokinin dehydrogenase 3-like	2.34e-22	55
BLASTED, MAPPED, ANNOTATED	PGSC0003DMT400025007	20	714	cytosolic sulfotransferase 5-like	1.04e-81	89.95	1	F:GO:0008146	F:sulfotransferase activity
BLASTED, MAPPED, ANNOTATED	PGSC0003DMT400020480	20	1335	receptor 12	0	86.3	1	C:GO:0016021	C:integral component of membrane
BLASTED	PGSC0003DMT400082136	20	2021	receptor 12	0	86.45
BLASTED, MAPPED	PGSC0003DMT400046491	20	2496	receptor 12	0	68	2	C:GO:0016020; C:GO:0016021	C:membrane; C:integral component of membrane
BLASTED, MAPPED	PGSC0003DMT400007537	20	2670	receptor 12	0	70.4	2	C:GO:0016020; C:GO:0016021	C:membrane; C:integral component of membrane
BLASTED, MAPPED, ANNOTATED	PGSC0003DMT400039679	20	1386	receptor 12	0	87.35	1	C:GO:0016021	C:integral component of membrane
BLASTED, MAPPED, ANNOTATED	PGSC0003DMT400039728	20	1665	receptor 12	0	81.65	1	C:GO:0016021	C:integral component of membrane
BLASTED, MAPPED, ANNOTATED	PGSC0003DMT400039714	20	1929	receptor 12	0	74.6	1	C:GO:0016020	C:membrane
BLASTED, MAPPED, ANNOTATED	PGSC0003DMT400030581	20	1945	receptor 12	6.21e-180	73.65	1	C:GO:0016021	C:integral component of membrane
BLASTED, MAPPED, ANNOTATED	PGSC0003DMT400062785	20	2016	receptor 12	0	77.6	1	C:GO:0016020	C:membrane
BLASTED, MAPPED, ANNOTATED	PGSC0003DMT400030580	20	2061	receptor 12	1.63e-163	85.9	1	C:GO:0016021	C:integral component of membrane
BLASTED, MAPPED, ANNOTATED	PGSC0003DMT400007531	20	2277	receptor 12	0	73.8	1	C:GO:0016020	C:membrane
BLASTED, MAPPED, ANNOTATED	PGSC0003DMT400007485	20	2331	receptor 12	0	79.5	1	C:GO:0016020	C:membrane
BLASTED, MAPPED, ANNOTATED	PGSC0003DMT400039706	20	2649	receptor 12	0	82.45	1	C:GO:0016021	C:integral component of membrane
BLASTED, MAPPED, ANNOTATED	PGSC0003DMT400039719	20	2724	receptor 12	0	80.1	1	C:GO:0016021	C:integral component of membrane
BLASTED, MAPPED, ANNOTATED	PGSC0003DMT400030579	20	2784	receptor 12	3.99e-160	86.4	1	C:GO:0016021	C:integral component of membrane
BLASTED, MAPPED, ANNOTATED	PGSC0003DMT400007608	20	2998	receptor 12	0	79.65	1	C:GO:0016021	C:integral component of membrane
BLASTED, MAPPED, ANNOTATED	PGSC0003DMT400054990	20	1724	sucrose-phosphatase 1 isoform X1	2.62e-108	94.8	4	F:GO:0000287; P:GO:0005986; F:GO:0050307; P:GO:0016311	F:magnesium ion binding; P:sucrose biosynthetic process; F:sucrose-phosphate phosphatase activity; P:dephosphorylation	EC:3.1.3.23; EC:3.1.3.24; EC:3.1.3.41	Sugar-phosphatase; Sucrose-phosphate phosphatase; 4-nitrophenylphosphatase
BLASTED, MAPPED, ANNOTATED	PGSC0003DMT400036145	20	1819	serine threonine- kinase CDL1-like	0	86.55	3	F:GO:0005524; F:GO:0004674; P:GO:0006468	F:ATP binding; F:protein serine/threonine kinase activity; P:protein phosphorylation	EC:2.7.11	Transferring phosphorus-containing groups
BLASTED, MAPPED, ANNOTATED	PGSC0003DMT400057414	20	922	probable cytokinin riboside 5 -monophosphate phosphoribohydrolase LOGL10	9.55e-140	92.3	1	F:GO:0016829	F:lyase activity
BLASTED	PGSC0003DMT400057921	20	4002	acyltransferase chloroplastic	2.49e-130	89.8
BLASTED, MAPPED, ANNOTATED	PGSC0003DMT400011732	20	1170	probable receptor kinase At5g18500	1.5e-19	89.4	4	F:GO:0005524; C:GO:0016021; F:GO:0004674; P:GO:0006468	F:ATP binding; C:integral component of membrane; F:protein serine/threonine kinase activity; P:protein phosphorylation	EC:2.7.11	Transferring phosphorus-containing groups
BLASTED, MAPPED, ANNOTATED	PGSC0003DMT400053249	20	4440	transmembrane 128	1.92e-50	85.75	1	C:GO:0016021	C:integral component of membrane
BLASTED, MAPPED, ANNOTATED	PGSC0003DMT400024123	20	3349	disease resistance RGA4	0	87.3	3	F:GO:0005524; F:GO:0043531; P:GO:0006952	F:ATP binding; F:ADP binding; P:defense response
BLASTED, MAPPED, ANNOTATED	PGSC0003DMT400051008	20	3684	truncated RB	0	91.4	3	F:GO:0005524; F:GO:0043531; P:GO:0006952	F:ATP binding; F:ADP binding; P:defense response
BLASTED, MAPPED, ANNOTATED	PGSC0003DMT400069182	20	1817	lysine--tRNA ligase isoform X2	2.01e-30	99.7	6	F:GO:0003676; F:GO:0005524; C:GO:0009506; F:GO:0004824; C:GO:0005829; P:GO:0006430	F:nucleic acid binding; F:ATP binding; C:plasmodesma; F:lysine-tRNA ligase activity; C:cytosol; P:lysyl-tRNA aminoacylation	EC:6.1.1.6	Lysine--tRNA ligase
BLASTED, MAPPED	PGSC0003DMT400077861	8	2443	NB-ARC domain containing	5.45e-55	76.75	4	F:GO:0003676; P:GO:0015074; F:GO:0043531; P:GO:0006952	F:nucleic acid binding; P:DNA integration; F:ADP binding; P:defense response
NO-BLAST	PGSC0003DMT400037218		2686	---NA---
BLASTED, MAPPED, ANNOTATED	PGSC0003DMT400011307	20	3516	disease resistance RGA3	0	85.7	2	F:GO:0043531; P:GO:0006952	F:ADP binding; P:defense response
BLASTED	PGSC0003DMT400058874	20	1643	pentatricopeptide repeat-containing At3g46870-like	1.14e-175	80.95
BLASTED, MAPPED, ANNOTATED	PGSC0003DMT400053424	20	360	germin subfamily 1 member 20	3.77e-81	92.85	6	F:GO:0046564; P:GO:0033609; C:GO:0005618; F:GO:0030145; C:GO:0005576; F:GO:0045735	F:oxalate decarboxylase activity; P:oxalate metabolic process; C:cell wall; F:manganese ion binding; C:extracellular region; F:nutrient reservoir activity	EC:4.1.1.2	Oxalate decarboxylase
BLASTED, MAPPED, ANNOTATED	PGSC0003DMT400053422	20	910	germin 2-1	6.53e-100	85.8	6	F:GO:0046564; P:GO:0033609; C:GO:0005618; F:GO:0030145; C:GO:0005576; F:GO:0045735	F:oxalate decarboxylase activity; P:oxalate metabolic process; C:cell wall; F:manganese ion binding; C:extracellular region; F:nutrient reservoir activity	EC:4.1.1.2	Oxalate decarboxylase
BLASTED, MAPPED, ANNOTATED	PGSC0003DMT400062765	20	3213	late blight resistance homolog R1A-3	0	79.15	2	F:GO:0043531; P:GO:0006952	F:ADP binding; P:defense response
BLASTED, MAPPED, ANNOTATED	PGSC0003DMT400062763	20	3544	late blight resistance homolog R1A-3	0	79.3	2	F:GO:0043531; P:GO:0006952	F:ADP binding; P:defense response
BLASTED, MAPPED, ANNOTATED	PGSC0003DMT400062764	20	3577	late blight resistance homolog R1A-3	0	79.15	2	F:GO:0043531; P:GO:0006952	F:ADP binding; P:defense response
BLASTED, MAPPED, ANNOTATED	PGSC0003DMT400062762	20	3795	late blight resistance homolog R1A-3	0	79.3	2	F:GO:0043531; P:GO:0006952	F:ADP binding; P:defense response
BLASTED, MAPPED, ANNOTATED	PGSC0003DMT400062766	20	1617	late blight resistance homolog R1A-3	0	85	2	F:GO:0043531; P:GO:0006952	F:ADP binding; P:defense response
BLASTED, MAPPED, ANNOTATED	PGSC0003DMT400070480	20	2145	disease resistance RPP13 1	0	91.35	4	F:GO:0043531; P:GO:0016310; P:GO:0006952; F:GO:0016301	F:ADP binding; P:phosphorylation; P:defense response; F:kinase activity
BLASTED, MAPPED, ANNOTATED	PGSC0003DMT400070482	20	4046	disease resistance RPP13 1	0	91.25	4	F:GO:0043531; P:GO:0016310; P:GO:0006952; F:GO:0016301	F:ADP binding; P:phosphorylation; P:defense response; F:kinase activity
BLASTED, MAPPED, ANNOTATED	PGSC0003DMT400049507	20	2978	G-type lectin S-receptor-like serine threonine- kinase At4g27290 isoform X1	0	91.35	5	F:GO:0005524; P:GO:0048544; C:GO:0016021; F:GO:0004674; P:GO:0006468	F:ATP binding; P:recognition of pollen; C:integral component of membrane; F:protein serine/threonine kinase activity; P:protein phosphorylation	EC:2.7.11	Transferring phosphorus-containing groups
BLASTED, MAPPED, ANNOTATED	PGSC0003DMT400049506	20	3122	G-type lectin S-receptor-like serine threonine- kinase At4g27290 isoform X1	0	86.25	5	F:GO:0005524; P:GO:0048544; C:GO:0016021; F:GO:0004674; P:GO:0006468	F:ATP binding; P:recognition of pollen; C:integral component of membrane; F:protein serine/threonine kinase activity; P:protein phosphorylation	EC:2.7.11	Transferring phosphorus-containing groups
BLASTED	PGSC0003DMT400016105	20	2550	late blight resistance homolog R1A-3	0	76.05
BLASTED, MAPPED, ANNOTATED	PGSC0003DMT400066799	20	3012	scarecrow 22	0	79.85	2	P:GO:0006351; P:GO:0006355	P:transcription, DNA-templated; P:regulation of transcription, DNA-templated
BLASTED, MAPPED, ANNOTATED	PGSC0003DMT400054667	20	2456	argonaute 2-like	0	73.4	1	F:GO:0003676	F:nucleic acid binding
BLASTED, MAPPED, ANNOTATED	PGSC0003DMT400000153	20	1547	glycerol-3-phosphate 2-O-acyltransferase 4	0	94.45	5	F:GO:0090447; P:GO:0010143; C:GO:0016021; F:GO:0016791; P:GO:0016311	F:glycerol-3-phosphate 2-O-acyltransferase activity; P:cutin biosynthetic process; C:integral component of membrane; F:phosphatase activity; P:dephosphorylation	EC:3.1.3.41	4-nitrophenylphosphatase
BLASTED, MAPPED, ANNOTATED	PGSC0003DMT400037342	20	3369	septin and tuftelin-interacting 1 homolog 1	0	87.7	4	F:GO:0003677; P:GO:0000390; P:GO:0006355; C:GO:0071008	F:DNA binding; P:spliceosomal complex disassembly; P:regulation of transcription, DNA-templated; C:U2-type post-mRNA release spliceosomal complex
BLASTED, MAPPED, ANNOTATED	PGSC0003DMT400026581	20	762	(+)-neomenthol dehydrogenase-like	2.5e-86	82.75	2	F:GO:0016491; P:GO:0055114	F:oxidoreductase activity; P:oxidation-reduction process
BLASTED, MAPPED, ANNOTATED	PGSC0003DMT400016261	20	847	cytochrome P450 CYP736A12-like	6.55e-147	87.5	6	F:GO:0005506; C:GO:0016020; P:GO:0044550; F:GO:0016709; P:GO:0055114; F:GO:0020037	F:iron ion binding; C:membrane; P:secondary metabolite biosynthetic process; F:oxidoreductase activity, acting on paired donors, with incorporation or reduction of molecular oxygen, NAD(P)H as one donor, and incorporation of one atom of oxygen; P:oxidation-reduction process; F:heme binding	EC:1.14.13	Acting on paired donors, with incorporation or reduction of molecular oxygen. The oxygen incorporated need not be derived from O(2)
BLASTED, MAPPED, ANNOTATED	PGSC0003DMT400024289	20	1592	basic leucine zipper 61-like	0	78	3	F:GO:0003700; P:GO:0006355; F:GO:0043565	F:transcription factor activity, sequence-specific DNA binding; P:regulation of transcription, DNA-templated; F:sequence-specific DNA binding
BLASTED	PGSC0003DMT400003725	20	1828	ultraviolet-B receptor UVR8	4.52e-135	94.75
BLASTED, MAPPED, ANNOTATED	PGSC0003DMT400032399	20	2987	dynamin-related 5A	0	91.7	4	F:GO:0005525; F:GO:0003924; P:GO:0000911; C:GO:0009504	F:GTP binding; F:GTPase activity; P:cytokinesis by cell plate formation; C:cell plate	EC:3.6.1.15	Nucleoside-triphosphate phosphatase
NO-BLAST	PGSC0003DMT400040941		1527	---NA---
BLASTED, MAPPED	PGSC0003DMT400036475	20	2670	disease resistance RPP13 1	2.3e-91	67.4	2	F:GO:0043531; P:GO:0006952	F:ADP binding; P:defense response
BLASTED, MAPPED	PGSC0003DMT400036473	20	2581	disease resistance RPP13 1	1.27e-91	67.4	2	F:GO:0043531; P:GO:0006952	F:ADP binding; P:defense response
BLASTED, MAPPED	PGSC0003DMT400036474	20	2469	disease resistance RPP13 1	5.92e-92	67.4	2	F:GO:0043531; P:GO:0006952	F:ADP binding; P:defense response
BLASTED, MAPPED, ANNOTATED	PGSC0003DMT400053590	20	2007	disease resistance RPP13 1	8.89e-09	90.45	4	F:GO:0043531; P:GO:0016310; P:GO:0006952; F:GO:0016301	F:ADP binding; P:phosphorylation; P:defense response; F:kinase activity
BLASTED, MAPPED, ANNOTATED	PGSC0003DMT400053589	20	1319	disease resistance RPP13 1	3.83e-09	90.45	4	F:GO:0043531; P:GO:0016310; P:GO:0006952; F:GO:0016301	F:ADP binding; P:phosphorylation; P:defense response; F:kinase activity
BLASTED, MAPPED, ANNOTATED	PGSC0003DMT400046344	20	2234	cyclic nucleotide-gated ion channel 1-like	6.3e-70	62.3	3	F:GO:0005216; P:GO:0034220; C:GO:0016021	F:ion channel activity; P:ion transmembrane transport; C:integral component of membrane
BLASTED, MAPPED, ANNOTATED	PGSC0003DMT400044988	20	8321	cyclin-dependent kinase G-2 isoform X1	0	88.3	3	F:GO:0005524; F:GO:0004672; P:GO:0006468	F:ATP binding; F:protein kinase activity; P:protein phosphorylation
BLASTED, MAPPED, ANNOTATED	PGSC0003DMT400044986	20	8339	cyclin-dependent kinase G-2 isoform X1	0	88.3	3	F:GO:0005524; F:GO:0004672; P:GO:0006468	F:ATP binding; F:protein kinase activity; P:protein phosphorylation
BLASTED, MAPPED, ANNOTATED	PGSC0003DMT400044989	20	8431	cyclin-dependent kinase G-2 isoform X1	0	86.25	3	F:GO:0005524; F:GO:0004672; P:GO:0006468	F:ATP binding; F:protein kinase activity; P:protein phosphorylation
BLASTED, MAPPED, ANNOTATED	PGSC0003DMT400044987	20	8433	cyclin-dependent kinase G-2 isoform X1	0	88.3	3	F:GO:0005524; F:GO:0004672; P:GO:0006468	F:ATP binding; F:protein kinase activity; P:protein phosphorylation
BLASTED, MAPPED	PGSC0003DMT400045712	1	775	PREDICTED: uncharacterized protein LOC102594494	5.92e-06	55	2	P:GO:0006614; C:GO:0005622	P:SRP-dependent cotranslational protein targeting to membrane; C:intracellular
BLASTED	PGSC0003DMT400049529	20	563	G-type lectin S-receptor-like serine threonine- kinase At4g27290	1.96e-47	84.45
BLASTED, MAPPED, ANNOTATED	PGSC0003DMT400004898	20	2937	copal-8-ol diphosphate chloroplastic-like	0	79.3	6	F:GO:0000287; F:GO:0016836; P:GO:1902243; P:GO:1902247; C:GO:0009536; F:GO:0010333	F:magnesium ion binding; F:hydro-lyase activity; P:copal-8-ol diphosphate(3-) biosynthetic process; P:geranylgeranyl diphosphate catabolic process; C:plastid; F:terpene synthase activity
BLASTED, MAPPED, ANNOTATED	PGSC0003DMT400078972	20	677	metallocarboxypeptidase inhibitor-like	1.73e-52	73.75	5	F:GO:0004180; F:GO:0004866; P:GO:0006508; C:GO:0016021; P:GO:0010951	F:carboxypeptidase activity; F:endopeptidase inhibitor activity; P:proteolysis; C:integral component of membrane; P:negative regulation of endopeptidase activity
BLASTED	PGSC0003DMT400064620	1	723	PREDICTED: uncharacterized protein LOC104106639 isoform X1	1.66e-09	44
BLASTED, MAPPED, ANNOTATED	PGSC0003DMT400078971	20	1133	metallocarboxypeptidase inhibitor-like	2.01e-40	70.7	3	F:GO:0004866; C:GO:0016020; P:GO:0010951	F:endopeptidase inhibitor activity; C:membrane; P:negative regulation of endopeptidase activity
BLASTED, MAPPED, ANNOTATED	PGSC0003DMT400077241	20	1074	disease resistance RPP13-like	1.25e-84	76.9	2	F:GO:0043531; P:GO:0006952	F:ADP binding; P:defense response
BLASTED, MAPPED	PGSC0003DMT400030022	20	1575	R2 late blight resistance	0	67.45	2	F:GO:0043531; P:GO:0006952	F:ADP binding; P:defense response
BLASTED, MAPPED, ANNOTATED	PGSC0003DMT400059833	20	1987	R2 late blight resistance	0	92.75	2	F:GO:0043531; P:GO:0006952	F:ADP binding; P:defense response
BLASTED, MAPPED, ANNOTATED	PGSC0003DMT400059867	20	2328	disease resistance RPP13-like	0	83.85	2	F:GO:0043531; P:GO:0006952	F:ADP binding; P:defense response
BLASTED, MAPPED, ANNOTATED	PGSC0003DMT400031132	20	2403	disease resistance RPP13-like	0	82.05	2	F:GO:0043531; P:GO:0006952	F:ADP binding; P:defense response
BLASTED, MAPPED, ANNOTATED	PGSC0003DMT400082495	20	2791	disease resistance RPP13-like	0	89.7	2	F:GO:0043531; P:GO:0006952	F:ADP binding; P:defense response
BLASTED, MAPPED, ANNOTATED	PGSC0003DMT400062272	20	2933	disease resistance RPP13-like	0	92.55	2	F:GO:0043531; P:GO:0006952	F:ADP binding; P:defense response
BLASTED, MAPPED, ANNOTATED	PGSC0003DMT400082507	20	2941	R2 late blight resistance	0	89.45	2	F:GO:0043531; P:GO:0006952	F:ADP binding; P:defense response
BLASTED, MAPPED, ANNOTATED	PGSC0003DMT400010887	20	976	thaumatin	1.55e-149	82.85	4	F:GO:0005515; P:GO:0031640; C:GO:0005576; P:GO:0050832	F:protein binding; P:killing of cells of other organism; C:extracellular region; P:defense response to fungus
BLASTED, MAPPED, ANNOTATED	PGSC0003DMT400035872	20	624	bidirectional sugar transporter SWEET1-like	3.81e-98	88.05	3	C:GO:0016021; P:GO:0034219; F:GO:0051119	C:integral component of membrane; P:carbohydrate transmembrane transport; F:sugar transmembrane transporter activity
BLASTED, MAPPED, ANNOTATED	PGSC0003DMT400018046	20	2614	transcription factor bHLH13-like	0	85	5	C:GO:0005634; F:GO:0003700; P:GO:0009737; P:GO:0006355; F:GO:0046983	C:nucleus; F:transcription factor activity, sequence-specific DNA binding; P:response to abscisic acid; P:regulation of transcription, DNA-templated; F:protein dimerization activity
BLASTED, MAPPED, ANNOTATED	PGSC0003DMT400019234	20	2498	U-box domain-containing 14	0	92.9	5	C:GO:0005634; F:GO:0004842; C:GO:0005737; F:GO:0070696; P:GO:0016567	C:nucleus; F:ubiquitin-protein transferase activity; C:cytoplasm; F:transmembrane receptor protein serine/threonine kinase binding; P:protein ubiquitination
BLASTED, MAPPED, ANNOTATED	PGSC0003DMT400019236	20	2612	U-box domain-containing 14	0	86.7	5	C:GO:0005634; F:GO:0004842; C:GO:0005737; F:GO:0070696; P:GO:0016567	C:nucleus; F:ubiquitin-protein transferase activity; C:cytoplasm; F:transmembrane receptor protein serine/threonine kinase binding; P:protein ubiquitination
BLASTED	PGSC0003DMT400022879	20	1238	4 -phosphopantetheinyl transferase	1.18e-106	88.7
BLASTED, MAPPED, ANNOTATED	PGSC0003DMT400022881	20	1305	4 -phosphopantetheinyl transferase isoform X1	6.44e-101	80.6	1	F:GO:0016740	F:transferase activity
BLASTED, MAPPED	PGSC0003DMT400022882	20	1316	4 -phosphopantetheinyl transferase	2.32e-106	84.5	2	F:GO:0000287; F:GO:0008897	F:magnesium ion binding; F:holo-[acyl-carrier-protein] synthase activity
BLASTED, MAPPED, ANNOTATED	PGSC0003DMT400053436	20	3906	NBS-LRR resistance	0	79.35	2	F:GO:0043531; P:GO:0006952	F:ADP binding; P:defense response
BLASTED, MAPPED, ANNOTATED	PGSC0003DMT400081492	20	4042	NBS-LRR resistance	0	85	2	F:GO:0043531; P:GO:0006952	F:ADP binding; P:defense response
BLASTED, MAPPED, ANNOTATED	PGSC0003DMT400081486	20	4056	NBS-LRR resistance	0	85	2	F:GO:0043531; P:GO:0006952	F:ADP binding; P:defense response
BLASTED, MAPPED, ANNOTATED	PGSC0003DMT400081488	20	4595	NBS-LRR resistance	0	85	2	F:GO:0043531; P:GO:0006952	F:ADP binding; P:defense response
BLASTED, MAPPED, ANNOTATED	PGSC0003DMT400081489	20	4977	NBS-LRR resistance	0	85	2	F:GO:0043531; P:GO:0006952	F:ADP binding; P:defense response
BLASTED	PGSC0003DMT400080429	20	1779	TMV resistance N-like	0	87.25
BLASTED, MAPPED, ANNOTATED	PGSC0003DMT400015252	20	763	AChain Characterization Of Solanum Tuberosum Multicystatin And Significance Of Core Domains	4.89e-75	75.8	4	F:GO:0004869; P:GO:0006508; P:GO:0010951; F:GO:0008233	F:cysteine-type endopeptidase inhibitor activity; P:proteolysis; P:negative regulation of endopeptidase activity; F:peptidase activity
BLASTED, MAPPED, ANNOTATED	PGSC0003DMT400015253	20	770	AChain Characterization Of Solanum Tuberosum Multicystatin And Significance Of Core Domains	5.6e-81	76.5	4	F:GO:0004869; P:GO:0006508; P:GO:0010951; F:GO:0008233	F:cysteine-type endopeptidase inhibitor activity; P:proteolysis; P:negative regulation of endopeptidase activity; F:peptidase activity
BLASTED, MAPPED, ANNOTATED	PGSC0003DMT400015254	20	1811	CYTM_SOLTU ame: Full=Multicystatin Short=MC	0	73.7	4	F:GO:0004869; P:GO:0006508; P:GO:0010951; F:GO:0008233	F:cysteine-type endopeptidase inhibitor activity; P:proteolysis; P:negative regulation of endopeptidase activity; F:peptidase activity
BLASTED, MAPPED, ANNOTATED	PGSC0003DMT400065101	20	2484	UDP-N-acetylmuramoyl-tripeptide--D-alanyl-D-alanine ligase-like isoform X1	0	86.05	5	F:GO:0005524; C:GO:0005737; P:GO:0009058; P:GO:0071555; F:GO:0047480	F:ATP binding; C:cytoplasm; P:biosynthetic process; P:cell wall organization; F:UDP-N-acetylmuramoyl-tripeptide-D-alanyl-D-alanine ligase activity	EC:6.3.2.10	UDP-N-acetylmuramoyl-tripeptide--D-alanyl-D-alanine ligase
BLASTED, MAPPED, ANNOTATED	PGSC0003DMT400058867	20	2788	SUN domain-containing ossification factor-like	0	79.6	1	C:GO:0016021	C:integral component of membrane
BLASTED	PGSC0003DMT400086950	20	732	PREDICTED: uncharacterized protein LOC107059544	2.44e-77	66
BLASTED, MAPPED, ANNOTATED	PGSC0003DMT400024058	20	4766	disease resistance RGA4	0	85.95	3	F:GO:0005524; F:GO:0043531; P:GO:0006952	F:ATP binding; F:ADP binding; P:defense response
BLASTED, MAPPED, ANNOTATED	PGSC0003DMT400024056	20	4840	disease resistance RGA4	0	85.95	3	F:GO:0005524; F:GO:0043531; P:GO:0006952	F:ATP binding; F:ADP binding; P:defense response
BLASTED, MAPPED, ANNOTATED	PGSC0003DMT400024057	20	4864	disease resistance RGA4	0	85.95	3	F:GO:0005524; F:GO:0043531; P:GO:0006952	F:ATP binding; F:ADP binding; P:defense response
BLASTED, MAPPED, ANNOTATED	PGSC0003DMT400019120	20	1370	SUPPRESSOR OF K(+) TRANSPORT GROWTH DEFECT 1 isoform X2	5.52e-97	97.9	5	C:GO:0005634; F:GO:0005524; P:GO:0007033; P:GO:0031122; F:GO:0008568	C:nucleus; F:ATP binding; P:vacuole organization; P:cytoplasmic microtubule organization; F:microtubule-severing ATPase activity	EC:3.6.1.3; EC:3.6.1.15; EC:3.6.4.3	Adenosinetriphosphatase; Nucleoside-triphosphate phosphatase; Microtubule-severing ATPase
BLASTED, MAPPED, ANNOTATED	PGSC0003DMT400068282	20	2152	trna(ile)-lysidine chloroplastic	3.4e-163	89.15	7	F:GO:0005524; F:GO:0016879; P:GO:0010098; C:GO:0005737; P:GO:0008033; P:GO:0009793; P:GO:0009658	F:ATP binding; F:ligase activity, forming carbon-nitrogen bonds; P:suspensor development; C:cytoplasm; P:tRNA processing; P:embryo development ending in seed dormancy; P:chloroplast organization
BLASTED, MAPPED, ANNOTATED	PGSC0003DMT400041576	20	2645	probable mannitol dehydrogenase	0	91.65	3	F:GO:0008270; F:GO:0016491; P:GO:0055114	F:zinc ion binding; F:oxidoreductase activity; P:oxidation-reduction process
BLASTED, MAPPED, ANNOTATED	PGSC0003DMT400065572	20	2733	serine threonine- kinase tricorner-like	0	94.9	5	F:GO:0005524; F:GO:0004674; P:GO:0018105; C:GO:0005622; P:GO:0035556	F:ATP binding; F:protein serine/threonine kinase activity; P:peptidyl-serine phosphorylation; C:intracellular; P:intracellular signal transduction	EC:2.7.11	Transferring phosphorus-containing groups
BLASTED, MAPPED, ANNOTATED	PGSC0003DMT400055751	20	3777	mitogen-activated kinase homolog MMK2	0	95.25	4	F:GO:0005524; P:GO:0000165; F:GO:0004707; C:GO:0005622	F:ATP binding; P:MAPK cascade; F:MAP kinase activity; C:intracellular	EC:2.7.11; EC:2.7.11.24	Transferring phosphorus-containing groups; Mitogen-activated protein kinase
BLASTED, MAPPED, ANNOTATED	PGSC0003DMT400065571	20	4075	serine threonine- kinase tricorner-like	0	92.75	5	F:GO:0005524; F:GO:0004674; P:GO:0018105; C:GO:0005622; P:GO:0035556	F:ATP binding; F:protein serine/threonine kinase activity; P:peptidyl-serine phosphorylation; C:intracellular; P:intracellular signal transduction	EC:2.7.11	Transferring phosphorus-containing groups
BLASTED, MAPPED, ANNOTATED	PGSC0003DMT400048278	20	1329	sugar carrier A	8.69e-99	94.2	6	C:GO:0005887; P:GO:0015992; F:GO:0005351; P:GO:0046323; F:GO:0005355; P:GO:1904659	C:integral component of plasma membrane; P:proton transport; F:sugar:proton symporter activity; P:glucose import; F:glucose transmembrane transporter activity; P:glucose transmembrane transport
BLASTED, MAPPED, ANNOTATED	PGSC0003DMT400078431	20	1541	LEAF RUST 10 DISEASE-RESISTANCE LOCUS RECEPTOR-LIKE PROTEIN KINASE-like	0	84	6	F:GO:0005524; C:GO:0016021; P:GO:0007166; F:GO:0004674; P:GO:0006468; C:GO:0005886	F:ATP binding; C:integral component of membrane; P:cell surface receptor signaling pathway; F:protein serine/threonine kinase activity; P:protein phosphorylation; C:plasma membrane	EC:2.7.11	Transferring phosphorus-containing groups
BLASTED	PGSC0003DMT400057410	20	2210	PREDICTED: uncharacterized protein LOC102592665	0	85.55
BLASTED, MAPPED, ANNOTATED	PGSC0003DMT400030271	20	2066	dirigent 16-like	5.36e-156	89.9	4	F:GO:0042349; P:GO:0050790; C:GO:0016021; P:GO:0009699	F:guiding stereospecific synthesis activity; P:regulation of catalytic activity; C:integral component of membrane; P:phenylpropanoid biosynthetic process
BLASTED, MAPPED, ANNOTATED	PGSC0003DMT400020551	20	1125	probable BOI-related E3 ubiquitin- ligase 2	0	84	5	C:GO:0005634; F:GO:0004842; F:GO:0008270; P:GO:0031347; P:GO:0016567	C:nucleus; F:ubiquitin-protein transferase activity; F:zinc ion binding; P:regulation of defense response; P:protein ubiquitination
BLASTED, MAPPED, ANNOTATED	PGSC0003DMT400038174	20	1771	7-dehydrocholesterol reductase	0	93.8	6	F:GO:0016628; F:GO:0009918; C:GO:0030176; P:GO:0016132; P:GO:0055114; P:GO:0016126	F:oxidoreductase activity, acting on the CH-CH group of donors, NAD or NADP as acceptor; F:sterol delta7 reductase activity; C:integral component of endoplasmic reticulum membrane; P:brassinosteroid biosynthetic process; P:oxidation-reduction process; P:sterol biosynthetic process
BLASTED, MAPPED, ANNOTATED	PGSC0003DMT400020553	20	2549	probable BOI-related E3 ubiquitin- ligase 2	1.95e-92	94.45	5	C:GO:0005634; F:GO:0004842; F:GO:0008270; P:GO:0031347; P:GO:0016567	C:nucleus; F:ubiquitin-protein transferase activity; F:zinc ion binding; P:regulation of defense response; P:protein ubiquitination
BLASTED, MAPPED, ANNOTATED	PGSC0003DMT400015695	20	2157	scarecrow-like transcription factor PAT1	0	89.75	9	C:GO:0005634; F:GO:0003700; P:GO:0009640; C:GO:0005737; P:GO:0006351; P:GO:0007165; P:GO:0006355; F:GO:0043565; F:GO:0004871	C:nucleus; F:transcription factor activity, sequence-specific DNA binding; P:photomorphogenesis; C:cytoplasm; P:transcription, DNA-templated; P:signal transduction; P:regulation of transcription, DNA-templated; F:sequence-specific DNA binding; F:signal transducer activity
BLASTED, MAPPED, ANNOTATED	PGSC0003DMT400015696	20	2218	scarecrow-like transcription factor PAT1	0	89.75	9	C:GO:0005634; F:GO:0003700; P:GO:0009640; C:GO:0005737; P:GO:0006351; P:GO:0007165; P:GO:0006355; F:GO:0043565; F:GO:0004871	C:nucleus; F:transcription factor activity, sequence-specific DNA binding; P:photomorphogenesis; C:cytoplasm; P:transcription, DNA-templated; P:signal transduction; P:regulation of transcription, DNA-templated; F:sequence-specific DNA binding; F:signal transducer activity
BLASTED, MAPPED, ANNOTATED	PGSC0003DMT400060317	20	2503	patatin 6	0	89.1	2	P:GO:0016042; F:GO:0016787	P:lipid catabolic process; F:hydrolase activity
BLASTED, MAPPED, ANNOTATED	PGSC0003DMT400028417	20	1104	disease resistance RGA4	0	88.45	2	F:GO:0043531; P:GO:0006952	F:ADP binding; P:defense response
BLASTED, MAPPED, ANNOTATED	PGSC0003DMT400065971	20	2889	disease resistance RGA4	0	78.9	2	F:GO:0043531; P:GO:0006952	F:ADP binding; P:defense response
BLASTED, MAPPED, ANNOTATED	PGSC0003DMT400028691	20	3873	disease resistance RGA4	0	83.45	2	F:GO:0043531; P:GO:0006952	F:ADP binding; P:defense response
BLASTED, MAPPED, ANNOTATED	PGSC0003DMT400071967	20	4046	disease resistance RGA4	0	83.2	2	F:GO:0043531; P:GO:0006952	F:ADP binding; P:defense response
BLASTED, MAPPED, ANNOTATED	PGSC0003DMT400071965	20	4070	disease resistance RGA4	0	83.2	2	F:GO:0043531; P:GO:0006952	F:ADP binding; P:defense response
BLASTED, MAPPED, ANNOTATED	PGSC0003DMT400071966	20	4234	disease resistance RGA4	0	83.2	2	F:GO:0043531; P:GO:0006952	F:ADP binding; P:defense response
BLASTED, MAPPED, ANNOTATED	PGSC0003DMT400011302	20	4350	disease resistance RGA4	0	77.3	2	F:GO:0043531; P:GO:0006952	F:ADP binding; P:defense response
BLASTED, MAPPED, ANNOTATED	PGSC0003DMT400011303	20	4663	disease resistance RGA4	0	77.3	2	F:GO:0043531; P:GO:0006952	F:ADP binding; P:defense response
BLASTED, MAPPED, ANNOTATED	PGSC0003DMT400075090	20	1624	probable WRKY transcription factor 70	5.19e-142	73.8	3	F:GO:0003700; P:GO:0006355; F:GO:0043565	F:transcription factor activity, sequence-specific DNA binding; P:regulation of transcription, DNA-templated; F:sequence-specific DNA binding
BLASTED, MAPPED, ANNOTATED	PGSC0003DMT400014928	20	2998	BTB POZ domain-containing At5g41330-like	0	88.05	1	P:GO:0051260	P:protein homooligomerization
BLASTED, MAPPED, ANNOTATED	PGSC0003DMT400014927	20	3272	BTB POZ domain-containing At5g41330-like	0	88.05	1	P:GO:0051260	P:protein homooligomerization
BLASTED, MAPPED, ANNOTATED	PGSC0003DMT400022153	20	4910	disease resistance RGA4 isoform X1	0	83.5	2	F:GO:0043531; P:GO:0006952	F:ADP binding; P:defense response
BLASTED, MAPPED, ANNOTATED	PGSC0003DMT400022155	20	5105	disease resistance RGA4 isoform X1	0	83.5	2	F:GO:0043531; P:GO:0006952	F:ADP binding; P:defense response
BLASTED, MAPPED, ANNOTATED	PGSC0003DMT400022154	20	5179	disease resistance RGA4 isoform X1	0	83.5	2	F:GO:0043531; P:GO:0006952	F:ADP binding; P:defense response
BLASTED, MAPPED, ANNOTATED	PGSC0003DMT400021631	20	5360	disease resistance RGA4	0	84	2	F:GO:0043531; P:GO:0006952	F:ADP binding; P:defense response
BLASTED, MAPPED, ANNOTATED	PGSC0003DMT400052475	20	1104	ankyrin repeat-containing At3g12360-like isoform X1	2.81e-120	74.35	1	C:GO:0016020	C:membrane
BLASTED, MAPPED, ANNOTATED	PGSC0003DMT400005040	20	3163	late blight resistance homolog R1A-3	0	78.6	2	F:GO:0043531; P:GO:0006952	F:ADP binding; P:defense response
BLASTED, MAPPED, ANNOTATED	PGSC0003DMT400005006	20	2711	late blight resistance homolog R1A-3	0	80.9	2	F:GO:0043531; P:GO:0006952	F:ADP binding; P:defense response
BLASTED, MAPPED, ANNOTATED	PGSC0003DMT400047772	20	3916	disease resistance RPP13 1	0	82.85	4	F:GO:0043531; P:GO:0016310; P:GO:0006952; F:GO:0016301	F:ADP binding; P:phosphorylation; P:defense response; F:kinase activity
BLASTED, MAPPED, ANNOTATED	PGSC0003DMT400046720	20	1969	cytochrome P450 71A4-like	0	79.65	6	F:GO:0005506; P:GO:0044550; C:GO:0016021; F:GO:0016709; P:GO:0055114; F:GO:0020037	F:iron ion binding; P:secondary metabolite biosynthetic process; C:integral component of membrane; F:oxidoreductase activity, acting on paired donors, with incorporation or reduction of molecular oxygen, NAD(P)H as one donor, and incorporation of one atom of oxygen; P:oxidation-reduction process; F:heme binding	EC:1.14.13	Acting on paired donors, with incorporation or reduction of molecular oxygen. The oxygen incorporated need not be derived from O(2)
BLASTED	PGSC0003DMT400033887	20	3587	PREDICTED: uncharacterized protein LOC102591429 isoform X1	0	90.4
BLASTED, MAPPED, ANNOTATED	PGSC0003DMT400058167	20	2024	transcription factor HBI1-like	7.25e-155	65.45	4	C:GO:0005634; F:GO:0003700; P:GO:0006355; F:GO:0046983	C:nucleus; F:transcription factor activity, sequence-specific DNA binding; P:regulation of transcription, DNA-templated; F:protein dimerization activity
BLASTED	PGSC0003DMT400032007	20	775	PREDICTED: uncharacterized protein LOC109220985	1.62e-30	69.75
NO-BLAST	PGSC0003DMT400011106		1054	---NA---
BLASTED, MAPPED, ANNOTATED	PGSC0003DMT400061776	20	3133	heparan-alpha-glucosaminide N-acetyltransferase-like isoform X1	4.29e-30	87.95	1	C:GO:0016021	C:integral component of membrane
BLASTED	PGSC0003DMT400046059	7	657	tetratricopeptide repeat 5-like	1.86e-50	66
BLASTED, MAPPED, ANNOTATED	PGSC0003DMT400046602	20	1558	fasciclin-like arabinogalactan 4	0	84.9	5	P:GO:0009825; P:GO:0009651; C:GO:0009897; C:GO:0016021; C:GO:0046658	P:multidimensional cell growth; P:response to salt stress; C:external side of plasma membrane; C:integral component of membrane; C:anchored component of plasma membrane
BLASTED, MAPPED, ANNOTATED	PGSC0003DMT400021871	20	984	chlorophyll a-b binding chloroplastic	0	94.75	11	F:GO:0046872; F:GO:0031409; C:GO:0009941; C:GO:0016021; C:GO:0009522; P:GO:0018298; F:GO:0016168; C:GO:0010287; P:GO:0009416; P:GO:0009768; C:GO:0009535	F:metal ion binding; F:pigment binding; C:chloroplast envelope; C:integral component of membrane; C:photosystem I; P:protein-chromophore linkage; F:chlorophyll binding; C:plastoglobule; P:response to light stimulus; P:photosynthesis, light harvesting in photosystem I; C:chloroplast thylakoid membrane
BLASTED, MAPPED, ANNOTATED	PGSC0003DMT400053685	20	1366	ras-related Rab11A	4.55e-95	91.45	3	F:GO:0005525; P:GO:0007264; C:GO:0005622	F:GTP binding; P:small GTPase mediated signal transduction; C:intracellular
BLASTED, MAPPED, ANNOTATED	PGSC0003DMT400079798	20	2484	shugoshin-1-like isoform X1	1.2e-99	74.45	3	C:GO:0005634; P:GO:0045132; C:GO:0000775	C:nucleus; P:meiotic chromosome segregation; C:chromosome, centromeric region
BLASTED, MAPPED, ANNOTATED	PGSC0003DMT400045410	20	1036	PREDICTED: uncharacterized protein LOC102597342	2.63e-100	74.4	2	C:GO:0009507; C:GO:0016021	C:chloroplast; C:integral component of membrane
BLASTED, MAPPED, ANNOTATED	PGSC0003DMT400082356	20	4310	serine threonine- kinase Aurora-3 isoform X2	1.37e-32	68.7	1	P:GO:0009987	P:cellular process
BLASTED, MAPPED, ANNOTATED	PGSC0003DMT400066370	20	1955	GATA transcription factor 26-like	1.87e-101	76.9	1	F:GO:0005488	F:binding
BLASTED, MAPPED, ANNOTATED	PGSC0003DMT400045411	20	1402	small multi-drug export	2.79e-52	94.25	2	C:GO:0009507; C:GO:0016021	C:chloroplast; C:integral component of membrane
BLASTED, MAPPED, ANNOTATED	PGSC0003DMT400045409	20	1752	small multi-drug export	5.24e-173	83.95	2	C:GO:0009507; C:GO:0016021	C:chloroplast; C:integral component of membrane
BLASTED, MAPPED, ANNOTATED	PGSC0003DMT400006952	20	5405	SRSF kinase 2-like	0	86.05	3	F:GO:0005524; F:GO:0004674; P:GO:0006468	F:ATP binding; F:protein serine/threonine kinase activity; P:protein phosphorylation	EC:2.7.11	Transferring phosphorus-containing groups
NO-BLAST	PGSC0003DMT400056474		737	---NA---
BLASTED	PGSC0003DMT400073824	20	5937	pentatricopeptide repeat-containing chloroplastic	0	81.3
BLASTED, MAPPED, ANNOTATED	PGSC0003DMT400013354	20	2532	3 -N-debenzoyl-2 -deoxytaxol N-benzoyltransferase	0	74.3	1	F:GO:0016747	F:transferase activity, transferring acyl groups other than amino-acyl groups
BLASTED, MAPPED, ANNOTATED	PGSC0003DMT400018280	20	1093	trichome birefringence-like 41	0	88.2	3	C:GO:0005794; P:GO:0071554; F:GO:0016413	C:Golgi apparatus; P:cell wall organization or biogenesis; F:O-acetyltransferase activity
BLASTED, MAPPED, ANNOTATED	PGSC0003DMT400011814	20	2440	glucosidase 2 subunit beta-like	0	87.9	4	F:GO:0005516; P:GO:0006491; C:GO:0005783; P:GO:0042742	F:calmodulin binding; P:N-glycan processing; C:endoplasmic reticulum; P:defense response to bacterium
BLASTED	PGSC0003DMT400094703	9	837	PREDICTED: uncharacterized protein LOC101244554	3.36e-39	64.56
BLASTED, MAPPED, ANNOTATED	PGSC0003DMT400067669	20	3128	probable E3 ubiquitin- ligase RHG1A	0	78.45	1	F:GO:0008270	F:zinc ion binding
BLASTED, MAPPED, ANNOTATED	PGSC0003DMT400023494	20	510	arabinogalactan peptide 22	5.36e-11	78.9	1	C:GO:0016021	C:integral component of membrane
BLASTED, MAPPED, ANNOTATED	PGSC0003DMT400049624	20	2959	G-type lectin S-receptor-like serine threonine- kinase At4g27290 isoform X1	0	89.35	8	F:GO:0005524; C:GO:0009506; P:GO:0048544; C:GO:0016021; F:GO:0004674; P:GO:0006468; P:GO:0006952; C:GO:0005886	F:ATP binding; C:plasmodesma; P:recognition of pollen; C:integral component of membrane; F:protein serine/threonine kinase activity; P:protein phosphorylation; P:defense response; C:plasma membrane	EC:2.7.11	Transferring phosphorus-containing groups
BLASTED, MAPPED, ANNOTATED	PGSC0003DMT400049622	20	3037	G-type lectin S-receptor-like serine threonine- kinase At4g27290 isoform X1	0	84.2	8	F:GO:0005524; C:GO:0009506; P:GO:0048544; C:GO:0016021; F:GO:0004674; P:GO:0006468; P:GO:0006952; C:GO:0005886	F:ATP binding; C:plasmodesma; P:recognition of pollen; C:integral component of membrane; F:protein serine/threonine kinase activity; P:protein phosphorylation; P:defense response; C:plasma membrane	EC:2.7.11	Transferring phosphorus-containing groups
BLASTED, MAPPED, ANNOTATED	PGSC0003DMT400003887	20	977	trichome birefringence-like 34	1.68e-70	92.05	4	C:GO:0016021; C:GO:0005794; P:GO:0071554; F:GO:0016413	C:integral component of membrane; C:Golgi apparatus; P:cell wall organization or biogenesis; F:O-acetyltransferase activity
BLASTED, MAPPED, ANNOTATED	PGSC0003DMT400003884	20	1536	trichome birefringence-like 34	3.82e-125	93.8	4	C:GO:0016021; C:GO:0005794; P:GO:0071554; F:GO:0016413	C:integral component of membrane; C:Golgi apparatus; P:cell wall organization or biogenesis; F:O-acetyltransferase activity
BLASTED, MAPPED, ANNOTATED	PGSC0003DMT400003883	20	1713	trichome birefringence-like 34	0	92.6	4	C:GO:0016021; C:GO:0005794; P:GO:0071554; F:GO:0016413	C:integral component of membrane; C:Golgi apparatus; P:cell wall organization or biogenesis; F:O-acetyltransferase activity
NO-BLAST	PGSC0003DMT400007611		583	---NA---
BLASTED, MAPPED, ANNOTATED	PGSC0003DMT400007334	20	810	PREDICTED: uncharacterized protein LOC102589632	1.46e-90	70.25	1	C:GO:0016021	C:integral component of membrane
BLASTED, MAPPED, ANNOTATED	PGSC0003DMT400032233	20	2586	cytochrome P450 CYP72A219-like	0	92.8	6	F:GO:0005506; F:GO:0016705; C:GO:0016021; P:GO:0055114; F:GO:0004497; F:GO:0020037	F:iron ion binding; F:oxidoreductase activity, acting on paired donors, with incorporation or reduction of molecular oxygen; C:integral component of membrane; P:oxidation-reduction process; F:monooxygenase activity; F:heme binding
BLASTED	PGSC0003DMT400049531	20	4908	G-type lectin S-receptor-like serine threonine- kinase At4g27290	0	84.65
BLASTED, MAPPED, ANNOTATED	PGSC0003DMT400019729	20	1869	dihydroneopterin aldolase 1-like isoform X2	7.54e-68	91	3	F:GO:0004150; P:GO:0046656; P:GO:0046654	F:dihydroneopterin aldolase activity; P:folic acid biosynthetic process; P:tetrahydrofolate biosynthetic process	EC:4.1.2.25	Dihydroneopterin aldolase
BLASTED, MAPPED, ANNOTATED	PGSC0003DMT400087204	20	2439	FT-interacting 1-like	0	89.05	4	F:GO:0005509; C:GO:0016021; C:GO:0005886; F:GO:0005544	F:calcium ion binding; C:integral component of membrane; C:plasma membrane; F:calcium-dependent phospholipid binding
BLASTED, MAPPED, ANNOTATED	PGSC0003DMT400000928	20	446	arabinogalactan peptide 20-like	3.51e-22	80.7	1	C:GO:0016021	C:integral component of membrane
BLASTED, MAPPED, ANNOTATED	PGSC0003DMT400009064	20	2922	disease resistance RPP13 4	0	87	4	F:GO:0004721; P:GO:0006470; F:GO:0043531; P:GO:0006952	F:phosphoprotein phosphatase activity; P:protein dephosphorylation; F:ADP binding; P:defense response	EC:3.1.3.16; EC:3.1.3.41	Protein-serine/threonine phosphatase; 4-nitrophenylphosphatase
BLASTED, MAPPED, ANNOTATED	PGSC0003DMT400009065	20	3054	disease resistance RPP13 4	0	87	4	F:GO:0004721; P:GO:0006470; F:GO:0043531; P:GO:0006952	F:phosphoprotein phosphatase activity; P:protein dephosphorylation; F:ADP binding; P:defense response	EC:3.1.3.16; EC:3.1.3.41	Protein-serine/threonine phosphatase; 4-nitrophenylphosphatase
BLASTED, MAPPED, ANNOTATED	PGSC0003DMT400028433	20	1044	probable LRR receptor-like serine threonine- kinase At3g47570	1.44e-134	79.45	4	F:GO:0000166; C:GO:0016020; F:GO:0004672; P:GO:0016310	F:nucleotide binding; C:membrane; F:protein kinase activity; P:phosphorylation
BLASTED, MAPPED, ANNOTATED	PGSC0003DMT400012549	20	2053	alanine aminotransferase 2-like	0	95.95	3	F:GO:0030170; F:GO:0008483; P:GO:0009058	F:pyridoxal phosphate binding; F:transaminase activity; P:biosynthetic process
BLASTED	PGSC0003DMT400005678	20	2169	ultraviolet-B receptor UVR8	0	89.35
BLASTED	PGSC0003DMT400005679	20	2702	ultraviolet-B receptor UVR8	0	89.35
BLASTED, MAPPED, ANNOTATED	PGSC0003DMT400030327	20	2781	PREDICTED: uncharacterized protein LOC102588097	0	90.1	1	C:GO:0009535	C:chloroplast thylakoid membrane
BLASTED, MAPPED, ANNOTATED	PGSC0003DMT400030325	20	2864	PREDICTED: uncharacterized protein LOC102588097	6.93e-154	92.25	1	C:GO:0009535	C:chloroplast thylakoid membrane
BLASTED, MAPPED, ANNOTATED	PGSC0003DMT400030326	20	3028	ELF4-LIKE 3-like	2.23e-89	95.55	1	C:GO:0009535	C:chloroplast thylakoid membrane
BLASTED, MAPPED, ANNOTATED	PGSC0003DMT400073315	20	1527	phosphatidyl-N-methylethanolamine N-methyltransferase	1.23e-112	89.7	6	C:GO:0005789; C:GO:0016021; F:GO:0080101; P:GO:0008654; F:GO:0000773; P:GO:0032259	C:endoplasmic reticulum membrane; C:integral component of membrane; F:phosphatidyl-N-dimethylethanolamine N-methyltransferase activity; P:phospholipid biosynthetic process; F:phosphatidyl-N-methylethanolamine N-methyltransferase activity; P:methylation	EC:2.1.1.71	Phosphatidyl-N-methylethanolamine N-methyltransferase
BLASTED, MAPPED, ANNOTATED	PGSC0003DMT400060611	20	2569	very-long-chain (3R)-3-hydroxyacyl- dehydratase PASTICCINO 2	1.12e-89	86.65	1	C:GO:0016021	C:integral component of membrane
BLASTED, MAPPED, ANNOTATED	PGSC0003DMT400060613	20	3479	very-long-chain (3R)-3-hydroxyacyl- dehydratase PASTICCINO 2A-like	2.6e-36	86.6	1	C:GO:0016021	C:integral component of membrane
BLASTED, MAPPED, ANNOTATED	PGSC0003DMT400025767	20	3509	CO(2)-response secreted protease-like	0	87.55	3	C:GO:0005618; P:GO:0006508; F:GO:0004252	C:cell wall; P:proteolysis; F:serine-type endopeptidase activity	EC:3.4.21	Acting on peptide bonds (peptidases)
BLASTED, MAPPED, ANNOTATED	PGSC0003DMT400009488	20	2174	inositol-pentakisphosphate 2-kinase-like	0	85.85	3	F:GO:0005524; F:GO:0035299; P:GO:0016310	F:ATP binding; F:inositol pentakisphosphate 2-kinase activity; P:phosphorylation	EC:2.7.1.158	Inositol-pentakisphosphate 2-kinase
BLASTED, MAPPED, ANNOTATED	PGSC0003DMT400048161	20	1429	abscisic-aldehyde oxidase-like	1.3e-99	92.1	11	F:GO:0004854; F:GO:0016614; F:GO:0005506; F:GO:0050660; F:GO:0009055; C:GO:0005829; F:GO:0004031; P:GO:0009115; P:GO:0009851; P:GO:0055114; F:GO:0051537	F:xanthine dehydrogenase activity; F:oxidoreductase activity, acting on CH-OH group of donors; F:iron ion binding; F:flavin adenine dinucleotide binding; F:electron carrier activity; C:cytosol; F:aldehyde oxidase activity; P:xanthine catabolic process; P:auxin biosynthetic process; P:oxidation-reduction process; F:2 iron, 2 sulfur cluster binding	EC:1.17.1; EC:1.17.1.4; EC:1.2.3.1	Acting on CH or CH(2) groups; Xanthine dehydrogenase; Aldehyde oxidase
BLASTED, MAPPED, ANNOTATED	PGSC0003DMT400048160	20	2948	abscisic-aldehyde oxidase-like	0	91.75	11	F:GO:0004854; F:GO:0016614; F:GO:0005506; F:GO:0050660; F:GO:0009055; C:GO:0005829; F:GO:0004031; P:GO:0009115; P:GO:0009851; P:GO:0055114; F:GO:0051537	F:xanthine dehydrogenase activity; F:oxidoreductase activity, acting on CH-OH group of donors; F:iron ion binding; F:flavin adenine dinucleotide binding; F:electron carrier activity; C:cytosol; F:aldehyde oxidase activity; P:xanthine catabolic process; P:auxin biosynthetic process; P:oxidation-reduction process; F:2 iron, 2 sulfur cluster binding	EC:1.17.1; EC:1.17.1.4; EC:1.2.3.1	Acting on CH or CH(2) groups; Xanthine dehydrogenase; Aldehyde oxidase
BLASTED, MAPPED, ANNOTATED	PGSC0003DMT400048159	20	4859	abscisic-aldehyde oxidase-like	0	91.6	11	F:GO:0004854; F:GO:0016614; F:GO:0005506; F:GO:0050660; F:GO:0009055; C:GO:0005829; F:GO:0004031; P:GO:0009115; P:GO:0009851; P:GO:0055114; F:GO:0051537	F:xanthine dehydrogenase activity; F:oxidoreductase activity, acting on CH-OH group of donors; F:iron ion binding; F:flavin adenine dinucleotide binding; F:electron carrier activity; C:cytosol; F:aldehyde oxidase activity; P:xanthine catabolic process; P:auxin biosynthetic process; P:oxidation-reduction process; F:2 iron, 2 sulfur cluster binding	EC:1.17.1; EC:1.17.1.4; EC:1.2.3.1	Acting on CH or CH(2) groups; Xanthine dehydrogenase; Aldehyde oxidase
BLASTED, MAPPED, ANNOTATED	PGSC0003DMT400070154	20	2440	translation factor GUF1 chloroplastic	0	95.4	5	F:GO:0005525; C:GO:0009507; P:GO:0045727; F:GO:0003924; P:GO:0006412	F:GTP binding; C:chloroplast; P:positive regulation of translation; F:GTPase activity; P:translation	EC:3.6.1.15	Nucleoside-triphosphate phosphatase
BLASTED	PGSC0003DMT400028984	20	2460	histone-lysine N-methyltransferase ASHR3 isoform X2	0	78.95
BLASTED, MAPPED, ANNOTATED	PGSC0003DMT400081214	20	1470	auxin-responsive SAUR71-like	1.29e-109	74.75	1	P:GO:0009733	P:response to auxin
BLASTED, MAPPED, ANNOTATED	PGSC0003DMT400005063	20	4186	basic leucine zipper 6	0	79.8	3	F:GO:0003700; P:GO:0006355; F:GO:0043565	F:transcription factor activity, sequence-specific DNA binding; P:regulation of transcription, DNA-templated; F:sequence-specific DNA binding
BLASTED, MAPPED, ANNOTATED	PGSC0003DMT400005064	20	4360	basic leucine zipper 6	0	79.8	3	F:GO:0003700; P:GO:0006355; F:GO:0043565	F:transcription factor activity, sequence-specific DNA binding; P:regulation of transcription, DNA-templated; F:sequence-specific DNA binding
BLASTED, MAPPED, ANNOTATED	PGSC0003DMT400063366	20	432	pre-mRNA-splicing factor ATP-dependent RNA helicase DEAH1-like isoform X1	3.02e-90	82.35	4	F:GO:0003676; F:GO:0005524; F:GO:0008026; P:GO:0006397	F:nucleic acid binding; F:ATP binding; F:ATP-dependent helicase activity; P:mRNA processing	EC:3.6.1.3; EC:3.6.1.15	Adenosinetriphosphatase; Nucleoside-triphosphate phosphatase
BLASTED, MAPPED, ANNOTATED	PGSC0003DMT400063370	20	3881	pre-mRNA-splicing factor ATP-dependent RNA helicase DEAH1-like isoform X1	0	95.4	6	F:GO:0003676; F:GO:0005524; C:GO:0005737; C:GO:0005681; F:GO:0004004; P:GO:0000398	F:nucleic acid binding; F:ATP binding; C:cytoplasm; C:spliceosomal complex; F:ATP-dependent RNA helicase activity; P:mRNA splicing, via spliceosome	EC:3.6.1.3; EC:3.6.1.15	Adenosinetriphosphatase; Nucleoside-triphosphate phosphatase
BLASTED, MAPPED, ANNOTATED	PGSC0003DMT400063369	20	3935	pre-mRNA-splicing factor ATP-dependent RNA helicase DEAH1-like isoform X1	0	97.2	6	F:GO:0003676; F:GO:0005524; C:GO:0005737; C:GO:0005681; F:GO:0004004; P:GO:0000398	F:nucleic acid binding; F:ATP binding; C:cytoplasm; C:spliceosomal complex; F:ATP-dependent RNA helicase activity; P:mRNA splicing, via spliceosome	EC:3.6.1.3; EC:3.6.1.15	Adenosinetriphosphatase; Nucleoside-triphosphate phosphatase
BLASTED, MAPPED, ANNOTATED	PGSC0003DMT400022041	20	1349	cryptochrome 1	2.95e-113	81.85	18	P:GO:0010075; F:GO:0042802; F:GO:0009882; P:GO:0009640; P:GO:0009583; P:GO:0046777; F:GO:0004672; P:GO:0009785; P:GO:0009414; P:GO:0051510; C:GO:0005634; F:GO:0005524; P:GO:0046283; C:GO:0005737; P:GO:0010617; P:GO:0010118; P:GO:0055114; P:GO:0010343	P:regulation of meristem growth; F:identical protein binding; F:blue light photoreceptor activity; P:photomorphogenesis; P:detection of light stimulus; P:protein autophosphorylation; F:protein kinase activity; P:blue light signaling pathway; P:response to water deprivation; P:regulation of unidimensional cell growth; C:nucleus; F:ATP binding; P:anthocyanin-containing compound metabolic process; C…
BLASTED, MAPPED, ANNOTATED	PGSC0003DMT400022039	20	2619	cryptochrome-1-like isoform X1	0	90.05	18	P:GO:0010075; F:GO:0042802; F:GO:0009882; P:GO:0009640; P:GO:0009583; P:GO:0046777; F:GO:0004672; P:GO:0009785; P:GO:0009414; P:GO:0051510; C:GO:0005634; F:GO:0005524; P:GO:0046283; C:GO:0005737; P:GO:0010617; P:GO:0010118; P:GO:0055114; P:GO:0010343	P:regulation of meristem growth; F:identical protein binding; F:blue light photoreceptor activity; P:photomorphogenesis; P:detection of light stimulus; P:protein autophosphorylation; F:protein kinase activity; P:blue light signaling pathway; P:response to water deprivation; P:regulation of unidimensional cell growth; C:nucleus; F:ATP binding; P:anthocyanin-containing compound metabolic process; C…
BLASTED	PGSC0003DMT400097703	20	645	PREDICTED: uncharacterized protein LOC107057949	6.22e-101	68.4
BLASTED, MAPPED, ANNOTATED	PGSC0003DMT400054669	20	3607	argonaute 2-like	0	81.65	1	F:GO:0003676	F:nucleic acid binding
BLASTED, MAPPED, ANNOTATED	PGSC0003DMT400001785	20	2229	pyrophosphate-fructose 6-phosphate 1-phosphotransferase subunit beta	0	93	11	F:GO:0005524; F:GO:0047334; C:GO:0005618; C:GO:0016020; P:GO:0006002; C:GO:0005829; P:GO:0061615; P:GO:0015979; P:GO:0046835; P:GO:0009735; F:GO:0003872	F:ATP binding; F:diphosphate-fructose-6-phosphate 1-phosphotransferase activity; C:cell wall; C:membrane; P:fructose 6-phosphate metabolic process; C:cytosol; P:glycolytic process through fructose-6-phosphate; P:photosynthesis; P:carbohydrate phosphorylation; P:response to cytokinin; F:6-phosphofructokinase activity	EC:2.7.1.90; EC:2.7.1.11	Diphosphate--fructose-6-phosphate 1-phosphotransferase; 6-phosphofructokinase
BLASTED, MAPPED, ANNOTATED	PGSC0003DMT400019151	20	996	acylsugar acyltransferase 3	0	78.55	2	F:GO:0016746; P:GO:0005985	F:transferase activity, transferring acyl groups; P:sucrose metabolic process
BLASTED	PGSC0003DMT400003214	1	1227	PREDICTED: uncharacterized protein LOC102578243	8.45e-27	100
BLASTED	PGSC0003DMT400003210	1	1758	PREDICTED: uncharacterized protein LOC102578243	1.19e-50	90
BLASTED, MAPPED, ANNOTATED	PGSC0003DMT400028002	20	4459	PREDICTED: uncharacterized protein LOC102600454	0	89.1	1	C:GO:0016021	C:integral component of membrane
BLASTED, MAPPED, ANNOTATED	PGSC0003DMT400028001	20	4638	PREDICTED: uncharacterized protein LOC102600454	0	89.1	1	C:GO:0016021	C:integral component of membrane
BLASTED	PGSC0003DMT400023941	20	797	PREDICTED: uncharacterized protein LOC107062735	2.26e-27	77.75
BLASTED	PGSC0003DMT400093183	1	348	disease resistance At4g27190-like	2.14e-05	79
BLASTED, MAPPED, ANNOTATED	PGSC0003DMT400071480	20	2824	probable LRR receptor-like serine threonine- kinase At1g53420 isoform X1	0	86.15	4	F:GO:0005524; C:GO:0016021; F:GO:0004672; P:GO:0006468	F:ATP binding; C:integral component of membrane; F:protein kinase activity; P:protein phosphorylation
BLASTED, MAPPED, ANNOTATED	PGSC0003DMT400049903	20	3516	ABC transporter F family member 4-like	0	93.65	2	F:GO:0016887; F:GO:0005524	F:ATPase activity; F:ATP binding	EC:3.6.1.3; EC:3.6.1.15	Adenosinetriphosphatase; Nucleoside-triphosphate phosphatase
BLASTED, MAPPED, ANNOTATED	PGSC0003DMT400069083	20	2189	premnaspirodiene oxygenase-like	0	75.6	6	F:GO:0005506; P:GO:0044550; C:GO:0016021; F:GO:0016709; P:GO:0055114; F:GO:0020037	F:iron ion binding; P:secondary metabolite biosynthetic process; C:integral component of membrane; F:oxidoreductase activity, acting on paired donors, with incorporation or reduction of molecular oxygen, NAD(P)H as one donor, and incorporation of one atom of oxygen; P:oxidation-reduction process; F:heme binding	EC:1.14.13	Acting on paired donors, with incorporation or reduction of molecular oxygen. The oxygen incorporated need not be derived from O(2)
NO-BLAST	PGSC0003DMT400000481		437	---NA---
BLASTED, MAPPED, ANNOTATED	PGSC0003DMT400000482	20	1389	small nuclear ribonucleo -associated B -like	1.14e-66	94.1	3	C:GO:0005634; F:GO:0003723; C:GO:0030529	C:nucleus; F:RNA binding; C:intracellular ribonucleoprotein complex
BLASTED	PGSC0003DMT400003817	20	2032	ultraviolet-B receptor UVR8	0	90.2
BLASTED	PGSC0003DMT400032346	20	2258	ultraviolet-B receptor UVR8	0	89.65
BLASTED, MAPPED, ANNOTATED	PGSC0003DMT400053830	20	810	histone-lysine N-methyltransferase ATX4-like	8.61e-64	88.9	5	C:GO:0005634; F:GO:0008270; C:GO:0016020; F:GO:0008168; P:GO:0032259	C:nucleus; F:zinc ion binding; C:membrane; F:methyltransferase activity; P:methylation
BLASTED	PGSC0003DMT400053833	7	280	PREDICTED: uncharacterized protein LOC109224322	2.7e-11	71.14
BLASTED, MAPPED, ANNOTATED	PGSC0003DMT400058441	20	4061	heme oxygenase 2	7.2e-39	69.4	4	F:GO:0016636; P:GO:0008152; P:GO:0044699; P:GO:0009987	F:oxidoreductase activity, acting on the CH-CH group of donors, iron-sulfur protein as acceptor; P:metabolic process; P:single-organism process; P:cellular process
BLASTED	PGSC0003DMT400067973	20	1765	TMV resistance N-like	0	73.9
BLASTED	PGSC0003DMT400067974	20	1849	TMV resistance N-like	0	73.9
BLASTED	PGSC0003DMT400067975	20	1849	TMV resistance N-like	0	69.5
BLASTED	PGSC0003DMT400097054	20	648	FRIGIDA-ESSENTIAL 1-like isoform X1	5.73e-32	57.75
BLASTED	PGSC0003DMT400096737	20	2127	Enzymatic poly	2.7e-106	66.65
BLASTED	PGSC0003DMT400011663	20	1820	uncharacterized WD repeat-containing -like	0	93
BLASTED	PGSC0003DMT400011664	20	1853	uncharacterized WD repeat-containing -like	0	93
BLASTED	PGSC0003DMT400029123	20	1539	probable receptor kinase At5g56460	6.32e-56	66.55
BLASTED	PGSC0003DMT400044815	20	1509	PREDICTED: uncharacterized protein LOC107062936	6.7e-111	58.15
BLASTED	PGSC0003DMT400067726	20	2332	pentatricopeptide repeat-containing mitochondrial	0	88.55
BLASTED, MAPPED, ANNOTATED	PGSC0003DMT400081911	20	2436	linoleate 13S-lipoxygenase 2- chloroplastic	5.75e-84	90.9	6	C:GO:0009570; F:GO:0046872; P:GO:0031408; C:GO:0009534; F:GO:0016165; P:GO:0055114	C:chloroplast stroma; F:metal ion binding; P:oxylipin biosynthetic process; C:chloroplast thylakoid; F:linoleate 13S-lipoxygenase activity; P:oxidation-reduction process	EC:1.13.11; EC:1.13.11.12	Acting on single donors with incorporation of molecular oxygen (oxygenases). The oxygen incorporated need not be derived from O(2); Linoleate 13S-lipoxygenase
BLASTED, MAPPED, ANNOTATED	PGSC0003DMT400002150	20	3235	PREDICTED: uncharacterized protein At1g26090, chloroplastic	0	90.75	3	F:GO:0016887; F:GO:0005524; C:GO:0010287	F:ATPase activity; F:ATP binding; C:plastoglobule	EC:3.6.1.3; EC:3.6.1.15	Adenosinetriphosphatase; Nucleoside-triphosphate phosphatase
BLASTED, MAPPED, ANNOTATED	PGSC0003DMT400002151	20	3423	PREDICTED: uncharacterized protein At1g26090, chloroplastic	0	90.5	3	F:GO:0016887; F:GO:0005524; C:GO:0010287	F:ATPase activity; F:ATP binding; C:plastoglobule	EC:3.6.1.3; EC:3.6.1.15	Adenosinetriphosphatase; Nucleoside-triphosphate phosphatase
BLASTED, MAPPED, ANNOTATED	PGSC0003DMT400075460	20	950	UDP-glycosyltransferase 74E2-like	9.74e-171	90.95	5	P:GO:0052696; F:GO:0080043; C:GO:0043231; F:GO:0080044; P:GO:0009813	P:flavonoid glucuronidation; F:quercetin 3-O-glucosyltransferase activity; C:intracellular membrane-bounded organelle; F:quercetin 7-O-glucosyltransferase activity; P:flavonoid biosynthetic process
BLASTED, MAPPED, ANNOTATED	PGSC0003DMT400075461	20	1674	UDP-glycosyltransferase 74E2-like	0	87.1	5	P:GO:0052696; F:GO:0080043; C:GO:0043231; F:GO:0080044; P:GO:0009813	P:flavonoid glucuronidation; F:quercetin 3-O-glucosyltransferase activity; C:intracellular membrane-bounded organelle; F:quercetin 7-O-glucosyltransferase activity; P:flavonoid biosynthetic process
BLASTED, MAPPED, ANNOTATED	PGSC0003DMT400053350	20	3232	ADP-ribosylation factor 2	2.44e-21	94.8	6	F:GO:0005525; P:GO:0007264; P:GO:0009793; P:GO:0009960; C:GO:0005622; P:GO:0009558	F:GTP binding; P:small GTPase mediated signal transduction; P:embryo development ending in seed dormancy; P:endosperm development; C:intracellular; P:embryo sac cellularization
BLASTED, MAPPED, ANNOTATED	PGSC0003DMT400044780	20	2143	RPM1-interacting 4-like	3.14e-34	92.05	1	C:GO:0016021	C:integral component of membrane
BLASTED, MAPPED, ANNOTATED	PGSC0003DMT400058087	20	998	syntaxin-81-like isoform X1	2.11e-129	96.55	5	P:GO:0006888; P:GO:0006890; C:GO:0016021; C:GO:0031201; C:GO:0005783	P:ER to Golgi vesicle-mediated transport; P:retrograde vesicle-mediated transport, Golgi to ER; C:integral component of membrane; C:SNARE complex; C:endoplasmic reticulum
BLASTED	PGSC0003DMT400000235	20	1338	PREDICTED: uncharacterized protein LOC102590352	0	80.7
BLASTED, MAPPED, ANNOTATED	PGSC0003DMT400011323	20	1086	GDP-mannose transporter GONST1-like isoform X1	0	80.8	1	C:GO:0016021	C:integral component of membrane
BLASTED, MAPPED	PGSC0003DMT400006064	20	2583	TMV resistance N-like	0	68.3	3	P:GO:0007165; F:GO:0043531; P:GO:0006952	P:signal transduction; F:ADP binding; P:defense response
BLASTED, MAPPED, ANNOTATED	PGSC0003DMT400047499	20	3510	TMV resistance N-like isoform X1	0	80.45	3	P:GO:0007165; F:GO:0043531; P:GO:0006952	P:signal transduction; F:ADP binding; P:defense response
BLASTED, MAPPED	PGSC0003DMT400043719	20	4118	TMV resistance N-like	0	73.5	3	P:GO:0007165; F:GO:0043531; P:GO:0006952	P:signal transduction; F:ADP binding; P:defense response
BLASTED, MAPPED	PGSC0003DMT400029656	20	2929	beta-glucosidase 11-like isoform X2	1.14e-174	85.7	2	P:GO:0005975; F:GO:0004553	P:carbohydrate metabolic process; F:hydrolase activity, hydrolyzing O-glycosyl compounds
BLASTED, MAPPED, ANNOTATED	PGSC0003DMT400006391	20	1171	receptor-like serine threonine- kinase ALE2	8.44e-133	85.9	4	F:GO:0005524; C:GO:0016021; F:GO:0004674; P:GO:0006468	F:ATP binding; C:integral component of membrane; F:protein serine/threonine kinase activity; P:protein phosphorylation	EC:2.7.11	Transferring phosphorus-containing groups
BLASTED	PGSC0003DMT400033240	20	1574	calcium-binding 39	6.7e-151	93.05
BLASTED	PGSC0003DMT400033239	20	1584	calcium-binding 39	0	93.35
BLASTED, MAPPED, ANNOTATED	PGSC0003DMT400054994	20	2999	ABC transporter G family member 22 isoform X1	0	92.55	6	F:GO:0015412; F:GO:0005524; P:GO:0055085; C:GO:0016021; C:GO:0005886; P:GO:0015689	F:ATPase-coupled molybdate transmembrane transporter activity; F:ATP binding; P:transmembrane transport; C:integral component of membrane; C:plasma membrane; P:molybdate ion transport	EC:3.6.1.3; EC:3.6.1.15; EC:3.6.3.29	Adenosinetriphosphatase; Nucleoside-triphosphate phosphatase; Molybdate-transporting ATPase
BLASTED, MAPPED, ANNOTATED	PGSC0003DMT400054995	20	3046	ABC transporter G family member 22-like	0	95.6	5	F:GO:0005524; F:GO:0042626; P:GO:0055085; C:GO:0016021; C:GO:0005886	F:ATP binding; F:ATPase activity, coupled to transmembrane movement of substances; P:transmembrane transport; C:integral component of membrane; C:plasma membrane	EC:3.6.1.3; EC:3.6.1.15	Adenosinetriphosphatase; Nucleoside-triphosphate phosphatase
BLASTED, MAPPED, ANNOTATED	PGSC0003DMT400018618	20	3545	CMP-sialic acid transporter 5	1.02e-116	96.35	13	P:GO:1902183; P:GO:0015992; P:GO:0008643; F:GO:0005351; C:GO:0000139; C:GO:0005783; F:GO:0005463; P:GO:1903857; P:GO:1990569; C:GO:0016021; P:GO:0010584; P:GO:0015789; P:GO:1903070	P:regulation of shoot apical meristem development; P:proton transport; P:carbohydrate transport; F:sugar:proton symporter activity; C:Golgi membrane; C:endoplasmic reticulum; F:UDP-N-acetylgalactosamine transmembrane transporter activity; P:negative regulation of cytokinin dehydrogenase activity; P:UDP-N-acetylglucosamine transmembrane transport; C:integral component of membrane; P:pollen exine f…
BLASTED, MAPPED, ANNOTATED	PGSC0003DMT400086452	20	1071	premnaspirodiene oxygenase-like	0	78.85	6	F:GO:0005506; C:GO:0016020; P:GO:0044550; F:GO:0016709; P:GO:0055114; F:GO:0020037	F:iron ion binding; C:membrane; P:secondary metabolite biosynthetic process; F:oxidoreductase activity, acting on paired donors, with incorporation or reduction of molecular oxygen, NAD(P)H as one donor, and incorporation of one atom of oxygen; P:oxidation-reduction process; F:heme binding	EC:1.14.13	Acting on paired donors, with incorporation or reduction of molecular oxygen. The oxygen incorporated need not be derived from O(2)
BLASTED, MAPPED, ANNOTATED	PGSC0003DMT400072854	20	1414	cytosolic sulfotransferase 5-like	0	83.4	1	F:GO:0008146	F:sulfotransferase activity
BLASTED, MAPPED, ANNOTATED	PGSC0003DMT400038915	20	1489	cytosolic sulfotransferase 5-like	0	82.75	1	F:GO:0008146	F:sulfotransferase activity
BLASTED, MAPPED, ANNOTATED	PGSC0003DMT400029001	20	4135	eukaryotic peptide chain release factor subunit 1-3	0	97.95	3	P:GO:0006415; C:GO:0005737; F:GO:0016149	P:translational termination; C:cytoplasm; F:translation release factor activity, codon specific
BLASTED, MAPPED, ANNOTATED	PGSC0003DMT400029003	20	4139	eukaryotic peptide chain release factor subunit 1-3	0	97.95	3	P:GO:0006415; C:GO:0005737; F:GO:0016149	P:translational termination; C:cytoplasm; F:translation release factor activity, codon specific
BLASTED, MAPPED, ANNOTATED	PGSC0003DMT400065580	20	4043	late blight resistance homolog R1A-3	0	82.3	2	F:GO:0043531; P:GO:0006952	F:ADP binding; P:defense response
BLASTED, MAPPED, ANNOTATED	PGSC0003DMT400065579	20	4306	late blight resistance homolog R1A-3	0	82.3	2	F:GO:0043531; P:GO:0006952	F:ADP binding; P:defense response
BLASTED, MAPPED, ANNOTATED	PGSC0003DMT400053199	20	1162	B3 domain-containing At5g58280	0	86.95	4	C:GO:0005634; F:GO:0003677; P:GO:0006351; P:GO:0006355	C:nucleus; F:DNA binding; P:transcription, DNA-templated; P:regulation of transcription, DNA-templated
BLASTED, MAPPED, ANNOTATED	PGSC0003DMT400039723	20	1608	receptor 12	0	85.2	1	C:GO:0016021	C:integral component of membrane
BLASTED, MAPPED, ANNOTATED	PGSC0003DMT400068787	20	3781	probable LRR receptor-like serine threonine- kinase At3g47570	0	87.05	4	F:GO:0005524; C:GO:0016021; F:GO:0004674; P:GO:0006468	F:ATP binding; C:integral component of membrane; F:protein serine/threonine kinase activity; P:protein phosphorylation	EC:2.7.11	Transferring phosphorus-containing groups
BLASTED, MAPPED, ANNOTATED	PGSC0003DMT400004725	20	1933	receptor 12	0	65	1	C:GO:0016020	C:membrane
BLASTED, MAPPED, ANNOTATED	PGSC0003DMT400004611	20	2883	receptor 12	0	71.6	1	C:GO:0016021	C:integral component of membrane
BLASTED, MAPPED, ANNOTATED	PGSC0003DMT400076049	20	3272	receptor 12	0	72.65	1	C:GO:0016021	C:integral component of membrane
BLASTED, MAPPED, ANNOTATED	PGSC0003DMT400004617	20	3459	receptor 12	0	73.4	1	C:GO:0016021	C:integral component of membrane
BLASTED, MAPPED, ANNOTATED	PGSC0003DMT400083512	20	992	receptor 12	1.36e-103	85.75	1	C:GO:0016021	C:integral component of membrane
BLASTED, MAPPED	PGSC0003DMT400007479	20	1152	receptor 12	1.33e-154	71.95	2	C:GO:0016020; C:GO:0016021	C:membrane; C:integral component of membrane
BLASTED, MAPPED, ANNOTATED	PGSC0003DMT400063400	20	3688	probable LRR receptor-like serine threonine- kinase At1g74360	0	87.65	4	F:GO:0005524; C:GO:0016021; F:GO:0004674; P:GO:0006468	F:ATP binding; C:integral component of membrane; F:protein serine/threonine kinase activity; P:protein phosphorylation	EC:2.7.11	Transferring phosphorus-containing groups
BLASTED, MAPPED	PGSC0003DMT400030796	20	957	PREDICTED: uncharacterized protein LOC102586234	9.4e-112	64.95	2	C:GO:0016020; C:GO:0016021	C:membrane; C:integral component of membrane
BLASTED, MAPPED	PGSC0003DMT400030795	20	1179	PREDICTED: uncharacterized protein LOC102586234	1.39e-84	64.9	2	C:GO:0016020; C:GO:0016021	C:membrane; C:integral component of membrane
BLASTED	PGSC0003DMT400061283	20	895	LOB domain-containing 4-like	1.6e-123	85.75
NO-BLAST	PGSC0003DMT400005766		985	---NA---
BLASTED, MAPPED, ANNOTATED	PGSC0003DMT400004821	20	738	basic leucine zipper 43-like	1.49e-116	77.4	3	F:GO:0003700; P:GO:0006355; F:GO:0043565	F:transcription factor activity, sequence-specific DNA binding; P:regulation of transcription, DNA-templated; F:sequence-specific DNA binding
BLASTED, MAPPED	PGSC0003DMT400058068	20	1003	AAA-ATPase At3g50940-like	7.9e-22	52.55	2	F:GO:0000166; F:GO:0005524	F:nucleotide binding; F:ATP binding
BLASTED, MAPPED, ANNOTATED	PGSC0003DMT400065309	20	1918	NRT1 PTR FAMILY -like	0	81.6	3	P:GO:0006857; C:GO:0016021; F:GO:0005215	P:oligopeptide transport; C:integral component of membrane; F:transporter activity
BLASTED, MAPPED, ANNOTATED	PGSC0003DMT400035456	20	1308	premnaspirodiene oxygenase-like	0	81.7	6	F:GO:0005506; P:GO:0044550; C:GO:0016021; F:GO:0016709; P:GO:0055114; F:GO:0020037	F:iron ion binding; P:secondary metabolite biosynthetic process; C:integral component of membrane; F:oxidoreductase activity, acting on paired donors, with incorporation or reduction of molecular oxygen, NAD(P)H as one donor, and incorporation of one atom of oxygen; P:oxidation-reduction process; F:heme binding	EC:1.14.13	Acting on paired donors, with incorporation or reduction of molecular oxygen. The oxygen incorporated need not be derived from O(2)
BLASTED, MAPPED, ANNOTATED	PGSC0003DMT400006610	20	2992	phosphatase 2C 16-like isoform X1	0	94.7	3	F:GO:0004722; F:GO:0046872; P:GO:0006470	F:protein serine/threonine phosphatase activity; F:metal ion binding; P:protein dephosphorylation	EC:3.1.3.16; EC:3.1.3.41	Protein-serine/threonine phosphatase; 4-nitrophenylphosphatase
BLASTED, MAPPED, ANNOTATED	PGSC0003DMT400006609	20	3136	phosphatase 2C 16-like isoform X1	0	86.2	3	F:GO:0004722; F:GO:0046872; P:GO:0006470	F:protein serine/threonine phosphatase activity; F:metal ion binding; P:protein dephosphorylation	EC:3.1.3.16; EC:3.1.3.41	Protein-serine/threonine phosphatase; 4-nitrophenylphosphatase
BLASTED, MAPPED, ANNOTATED	PGSC0003DMT400006608	20	4035	phosphatase 2C 16-like isoform X1	0	95.05	3	F:GO:0004722; F:GO:0046872; P:GO:0006470	F:protein serine/threonine phosphatase activity; F:metal ion binding; P:protein dephosphorylation	EC:3.1.3.16; EC:3.1.3.41	Protein-serine/threonine phosphatase; 4-nitrophenylphosphatase
BLASTED, MAPPED, ANNOTATED	PGSC0003DMT400006611	20	4179	phosphatase 2C 16-like isoform X1	0	86.95	3	F:GO:0004722; F:GO:0046872; P:GO:0006470	F:protein serine/threonine phosphatase activity; F:metal ion binding; P:protein dephosphorylation	EC:3.1.3.16; EC:3.1.3.41	Protein-serine/threonine phosphatase; 4-nitrophenylphosphatase
BLASTED, MAPPED, ANNOTATED	PGSC0003DMT400077601	20	1485	beta-glucuronosyltransferase 14B-like	3.22e-123	79.7	2	F:GO:0008375; C:GO:0016020	F:acetylglucosaminyltransferase activity; C:membrane
BLASTED, MAPPED, ANNOTATED	PGSC0003DMT400077600	20	1840	beta-glucuronosyltransferase 14B-like	0	82.55	2	F:GO:0008375; C:GO:0016020	F:acetylglucosaminyltransferase activity; C:membrane
BLASTED, MAPPED, ANNOTATED	PGSC0003DMT400028269	17	2668	E3 ubiquitin- ligase XBAT35 isoform X2	1.81e-11	74.59	1	F:GO:0008270	F:zinc ion binding
BLASTED, MAPPED, ANNOTATED	PGSC0003DMT400028270	20	2556	E3 ubiquitin- ligase XBAT35 isoform X1	0	73.75	1	F:GO:0008270	F:zinc ion binding
BLASTED, MAPPED, ANNOTATED	PGSC0003DMT400061738	20	1847	rho GTPase-activating 2-like	0	88.2	1	P:GO:0007165	P:signal transduction
BLASTED, MAPPED, ANNOTATED	PGSC0003DMT400061737	20	1299	rho GTPase-activating 2-like	0	82.25	1	P:GO:0007165	P:signal transduction
BLASTED	PGSC0003DMT400014993	20	938	yippee-like At4g27745	3.73e-72	96.55
BLASTED	PGSC0003DMT400014991	20	1019	yippee-like At4g27745	8.98e-72	96.55
BLASTED	PGSC0003DMT400014992	20	1957	yippee-like At4g27745	1.63e-44	88.3
BLASTED	PGSC0003DMT400014994	20	2038	yippee-like At4g27745	2.12e-44	88.3
BLASTED	PGSC0003DMT400014990	20	2301	yippee-like At4g27745	4.06e-44	88.3
BLASTED, MAPPED, ANNOTATED	PGSC0003DMT400040054	20	1037	bZIP transcription factor 53-like	4.94e-79	74.2	3	F:GO:0003700; P:GO:0006355; F:GO:0043565	F:transcription factor activity, sequence-specific DNA binding; P:regulation of transcription, DNA-templated; F:sequence-specific DNA binding
BLASTED, MAPPED, ANNOTATED	PGSC0003DMT400008555	20	1736	isoflavone 2 -hydroxylase-like	0	82.2	6	F:GO:0005506; P:GO:0044550; C:GO:0016021; F:GO:0016709; P:GO:0055114; F:GO:0020037	F:iron ion binding; P:secondary metabolite biosynthetic process; C:integral component of membrane; F:oxidoreductase activity, acting on paired donors, with incorporation or reduction of molecular oxygen, NAD(P)H as one donor, and incorporation of one atom of oxygen; P:oxidation-reduction process; F:heme binding	EC:1.14.13	Acting on paired donors, with incorporation or reduction of molecular oxygen. The oxygen incorporated need not be derived from O(2)
BLASTED, MAPPED, ANNOTATED	PGSC0003DMT400080765	20	1513	phenylalanine ammonia-lyase	0	97.85	4	P:GO:0006559; C:GO:0005737; F:GO:0045548; P:GO:0009800	P:L-phenylalanine catabolic process; C:cytoplasm; F:phenylalanine ammonia-lyase activity; P:cinnamic acid biosynthetic process	EC:4.3.1.24; EC:4.3.1.25	Phenylalanine ammonia-lyase; Phenylalanine/tyrosine ammonia-lyase
BLASTED, MAPPED, ANNOTATED	PGSC0003DMT400055498	20	1347	probable receptor kinase At5g47070 isoform X2	1.69e-85	99.25	3	F:GO:0005524; F:GO:0004672; P:GO:0006468	F:ATP binding; F:protein kinase activity; P:protein phosphorylation
BLASTED, MAPPED, ANNOTATED	PGSC0003DMT400070776	20	3541	myosin-binding 1-like isoform X1	0	85.55	1	C:GO:0016021	C:integral component of membrane
BLASTED, MAPPED, ANNOTATED	PGSC0003DMT400070775	20	3544	myosin-binding 1-like isoform X1	0	85.5	1	C:GO:0016021	C:integral component of membrane
BLASTED, MAPPED, ANNOTATED	PGSC0003DMT400070777	20	4280	myosin-binding 1-like isoform X1	0	85.55	1	C:GO:0016021	C:integral component of membrane
BLASTED	PGSC0003DMT400062291	20	2000	PREDICTED: uncharacterized protein LOC107827979	4.01e-15	56.7
BLASTED	PGSC0003DMT400062290	20	2110	PREDICTED: uncharacterized protein LOC107827979	4.29e-15	56.7
BLASTED, MAPPED, ANNOTATED	PGSC0003DMT400050223	20	2921	SAND-like isoform X2	0	86.75	2	P:GO:0016192; C:GO:0012505	P:vesicle-mediated transport; C:endomembrane system
BLASTED, MAPPED, ANNOTATED	PGSC0003DMT400060507	20	1711	two-component response regulator ARR1-like	4.36e-154	92.1	6	C:GO:0005634; F:GO:0003677; F:GO:0003700; P:GO:0006351; P:GO:0000160; P:GO:0006355	C:nucleus; F:DNA binding; F:transcription factor activity, sequence-specific DNA binding; P:transcription, DNA-templated; P:phosphorelay signal transduction system; P:regulation of transcription, DNA-templated
BLASTED	PGSC0003DMT400014924	20	840	AT-hook motif nuclear-localized 5-like	2.22e-40	82.5
BLASTED, MAPPED, ANNOTATED	PGSC0003DMT400028998	20	1858	autophagy-related 18b	0	89.75	10	P:GO:0044804; P:GO:0034497; C:GO:0034045; C:GO:0016021; P:GO:0006497; C:GO:0005829; F:GO:0080025; F:GO:0032266; C:GO:0019898; P:GO:0000422	P:nucleophagy; P:protein localization to pre-autophagosomal structure; C:pre-autophagosomal structure membrane; C:integral component of membrane; P:protein lipidation; C:cytosol; F:phosphatidylinositol-3,5-bisphosphate binding; F:phosphatidylinositol-3-phosphate binding; C:extrinsic component of membrane; P:mitophagy
BLASTED, MAPPED, ANNOTATED	PGSC0003DMT400082017	20	1593	delta(12)-acyl-lipid-desaturase-like	0	93.3	4	F:GO:0016717; P:GO:0006629; C:GO:0016021; P:GO:0055114	F:oxidoreductase activity, acting on paired donors, with oxidation of a pair of donors resulting in the reduction of molecular oxygen to two molecules of water; P:lipid metabolic process; C:integral component of membrane; P:oxidation-reduction process	EC:1.14.19	Acting on paired donors, with incorporation or reduction of molecular oxygen. The oxygen incorporated need not be derived from O(2)
BLASTED, MAPPED, ANNOTATED	PGSC0003DMT400013444	20	1028	pterin-4-alpha-carbinolamine dehydratase	3.61e-67	75.25	2	P:GO:0006729; F:GO:0008124	P:tetrahydrobiopterin biosynthetic process; F:4-alpha-hydroxytetrahydrobiopterin dehydratase activity	EC:4.2.1.96	4a-hydroxytetrahydrobiopterin dehydratase
BLASTED, MAPPED, ANNOTATED	PGSC0003DMT400010987	20	1083	late blight resistance homolog R1B-16	1.39e-130	76.8	2	F:GO:0043531; P:GO:0006952	F:ADP binding; P:defense response
BLASTED, MAPPED, ANNOTATED	PGSC0003DMT400005711	20	2007	probable glycosyltransferase At3g07620	0	88.95	1	C:GO:0016021	C:integral component of membrane
BLASTED, MAPPED, ANNOTATED	PGSC0003DMT400005710	20	2188	probable glycosyltransferase At3g07620	2.41e-153	81	1	C:GO:0016021	C:integral component of membrane
BLASTED, MAPPED, ANNOTATED	PGSC0003DMT400005712	20	2906	probable glycosyltransferase At3g07620	0	73.7	1	C:GO:0016021	C:integral component of membrane
BLASTED, MAPPED, ANNOTATED	PGSC0003DMT400005713	20	3012	probable glycosyltransferase At3g07620	0	88.3	1	C:GO:0016021	C:integral component of membrane
BLASTED, MAPPED, ANNOTATED	PGSC0003DMT400065110	20	2769	homoserine kinase-like	0	90.1	4	F:GO:0004413; F:GO:0005524; P:GO:0016310; P:GO:0006566	F:homoserine kinase activity; F:ATP binding; P:phosphorylation; P:threonine metabolic process	EC:2.7.1.39	Homoserine kinase
BLASTED, MAPPED, ANNOTATED	PGSC0003DMT400056602	20	1116	Disease resistance	1.27e-179	90.5	3	F:GO:0005524; F:GO:0043531; P:GO:0006952	F:ATP binding; F:ADP binding; P:defense response
BLASTED, MAPPED, ANNOTATED	PGSC0003DMT400024063	20	1608	disease resistance RGA1	0	87.05	3	F:GO:0005524; F:GO:0043531; P:GO:0006952	F:ATP binding; F:ADP binding; P:defense response
BLASTED, MAPPED, ANNOTATED	PGSC0003DMT400024060	20	2580	disease resistance RGA1	0	82.55	3	F:GO:0005524; F:GO:0043531; P:GO:0006952	F:ATP binding; F:ADP binding; P:defense response
BLASTED, MAPPED, ANNOTATED	PGSC0003DMT400043963	20	3096	disease resistance RGA1	0	81.85	3	F:GO:0005524; F:GO:0043531; P:GO:0006952	F:ATP binding; F:ADP binding; P:defense response
BLASTED, MAPPED, ANNOTATED	PGSC0003DMT400045483	20	1432	PREDICTED: uncharacterized protein LOC102599958	0	87.15	2	F:GO:0003676; F:GO:0008270	F:nucleic acid binding; F:zinc ion binding
BLASTED, MAPPED, ANNOTATED	PGSC0003DMT400049367	20	1011	phosphoinositide phospholipase C 2-like	1.07e-123	91.6	5	F:GO:0004435; P:GO:0016042; F:GO:0004871; C:GO:0005622; P:GO:0035556	F:phosphatidylinositol phospholipase C activity; P:lipid catabolic process; F:signal transducer activity; C:intracellular; P:intracellular signal transduction	EC:3.1.4.11	Phosphoinositide phospholipase C
BLASTED, MAPPED, ANNOTATED	PGSC0003DMT400030625	20	1572	sufE chloroplastic	1.46e-178	77.85	4	C:GO:0009507; P:GO:0051176; P:GO:0043085; F:GO:0008047	C:chloroplast; P:positive regulation of sulfur metabolic process; P:positive regulation of catalytic activity; F:enzyme activator activity
BLASTED, MAPPED, ANNOTATED	PGSC0003DMT400030401	20	2612	probable sodium-coupled neutral amino acid transporter 6	4.86e-133	90.1	3	C:GO:0016021; F:GO:0015171; P:GO:0003333	C:integral component of membrane; F:amino acid transmembrane transporter activity; P:amino acid transmembrane transport
BLASTED, MAPPED, ANNOTATED	PGSC0003DMT400030398	20	2709	probable sodium-coupled neutral amino acid transporter 6	8.34e-120	90.7	3	C:GO:0016021; F:GO:0015171; P:GO:0003333	C:integral component of membrane; F:amino acid transmembrane transporter activity; P:amino acid transmembrane transport
BLASTED, MAPPED, ANNOTATED	PGSC0003DMT400030400	20	2712	probable sodium-coupled neutral amino acid transporter 6	1.16e-132	89.05	3	C:GO:0016021; F:GO:0015171; P:GO:0003333	C:integral component of membrane; F:amino acid transmembrane transporter activity; P:amino acid transmembrane transport
BLASTED, MAPPED, ANNOTATED	PGSC0003DMT400057804	20	544	RNA polymerase II transcription factor B subunit 2-like isoform X2	1.56e-42	95.15	9	P:GO:0070816; F:GO:0003700; F:GO:0008353; P:GO:0032508; C:GO:0000439; F:GO:0003690; P:GO:0006289; C:GO:0005675; F:GO:0004003	P:phosphorylation of RNA polymerase II C-terminal domain; F:transcription factor activity, sequence-specific DNA binding; F:RNA polymerase II carboxy-terminal domain kinase activity; P:DNA duplex unwinding; C:core TFIIH complex; F:double-stranded DNA binding; P:nucleotide-excision repair; C:holo TFIIH complex; F:ATP-dependent DNA helicase activity	EC:2.7.11; EC:2.7.11.23; EC:3.6.1.3; EC:3.6.1.15	Transferring phosphorus-containing groups; [RNA-polymerase]-subunit kinase; Adenosinetriphosphatase; Nucleoside-triphosphate phosphatase
BLASTED, MAPPED, ANNOTATED	PGSC0003DMT400057805	20	674	RNA polymerase II transcription factor B subunit 2-like isoform X2	6.1e-63	94.05	9	P:GO:0070816; F:GO:0003700; F:GO:0008353; P:GO:0032508; C:GO:0000439; F:GO:0003690; P:GO:0006289; C:GO:0005675; F:GO:0004003	P:phosphorylation of RNA polymerase II C-terminal domain; F:transcription factor activity, sequence-specific DNA binding; F:RNA polymerase II carboxy-terminal domain kinase activity; P:DNA duplex unwinding; C:core TFIIH complex; F:double-stranded DNA binding; P:nucleotide-excision repair; C:holo TFIIH complex; F:ATP-dependent DNA helicase activity	EC:2.7.11; EC:2.7.11.23; EC:3.6.1.3; EC:3.6.1.15	Transferring phosphorus-containing groups; [RNA-polymerase]-subunit kinase; Adenosinetriphosphatase; Nucleoside-triphosphate phosphatase
BLASTED, MAPPED, ANNOTATED	PGSC0003DMT400015496	20	1924	translocase subunit chloroplastic isoform X1	2.17e-152	92.45	5	F:GO:0005524; P:GO:0006605; C:GO:0016020; P:GO:0017038; C:GO:0005622	F:ATP binding; P:protein targeting; C:membrane; P:protein import; C:intracellular
BLASTED, MAPPED, ANNOTATED	PGSC0003DMT400015495	20	3752	translocase subunit chloroplastic isoform X1	0	95.1	5	F:GO:0005524; P:GO:0006605; C:GO:0016020; P:GO:0017038; C:GO:0005622	F:ATP binding; P:protein targeting; C:membrane; P:protein import; C:intracellular
BLASTED	PGSC0003DMT400054182	20	2019	PREDICTED: uncharacterized protein LOC107059016	4.8e-101	74.5
BLASTED, MAPPED, ANNOTATED	PGSC0003DMT400019809	20	2128	apyrase 2-like	0	90.7	2	C:GO:0016021; F:GO:0016787	C:integral component of membrane; F:hydrolase activity
BLASTED, MAPPED, ANNOTATED	PGSC0003DMT400062100	20	2720	potassium channel AKT2 3-like	0	91.4	4	C:GO:0005887; F:GO:0005249; P:GO:0042391; P:GO:0071805	C:integral component of plasma membrane; F:voltage-gated potassium channel activity; P:regulation of membrane potential; P:potassium ion transmembrane transport
BLASTED, MAPPED, ANNOTATED	PGSC0003DMT400062099	20	3160	potassium channel AKT2 3-like	0	91.85	4	C:GO:0005887; F:GO:0005249; P:GO:0042391; P:GO:0071805	C:integral component of plasma membrane; F:voltage-gated potassium channel activity; P:regulation of membrane potential; P:potassium ion transmembrane transport
BLASTED, MAPPED, ANNOTATED	PGSC0003DMT400003337	20	789	cullin-3A-like isoform X1	1.97e-27	98	4	F:GO:0061630; F:GO:0031625; C:GO:0031461; P:GO:0042787	F:ubiquitin protein ligase activity; F:ubiquitin protein ligase binding; C:cullin-RING ubiquitin ligase complex; P:protein ubiquitination involved in ubiquitin-dependent protein catabolic process
BLASTED, MAPPED, ANNOTATED	PGSC0003DMT400007575	20	442	30S ribosomal S17-like	2.4e-20	60.55	1	C:GO:0005622	C:intracellular
BLASTED	PGSC0003DMT400063849	3	315	PREDICTED: uncharacterized protein LOC109207728 isoform X4	7.27e-08	80.33
BLASTED	PGSC0003DMT400004826	20	2535	chloroplastic isoform X2	4.19e-175	93.9
BLASTED	PGSC0003DMT400039917	20	2278	PREDICTED: uncharacterized protein LOC102606264 isoform X2	0	90.95
BLASTED	PGSC0003DMT400018163	1	852	PREDICTED: uncharacterized protein LOC104597731	0.000168	46
BLASTED, MAPPED	PGSC0003DMT400009988	20	658	non-specific lipid-transfer 2-like	2.45e-33	61.4	3	P:GO:0006869; F:GO:0008289; P:GO:0006810	P:lipid transport; F:lipid binding; P:transport
BLASTED, MAPPED, ANNOTATED	PGSC0003DMT400045772	20	957	purine permease 1-like	4.92e-166	82.55	3	C:GO:0016021; P:GO:0006810; F:GO:0005215	C:integral component of membrane; P:transport; F:transporter activity
BLASTED, MAPPED, ANNOTATED	PGSC0003DMT400034336	20	1539	probable receptor kinase At1g33260	0	82.7	4	F:GO:0005524; C:GO:0016020; F:GO:0004672; P:GO:0006468	F:ATP binding; C:membrane; F:protein kinase activity; P:protein phosphorylation
BLASTED, MAPPED, ANNOTATED	PGSC0003DMT400049258	20	956	Heat shock cysteine-rich domain-containing	6.31e-38	91.4	9	P:GO:0070838; F:GO:0031072; P:GO:0043085; P:GO:0045893; C:GO:0016021; P:GO:0030154; F:GO:0051082; P:GO:0009965; C:GO:0009535	P:divalent metal ion transport; F:heat shock protein binding; P:positive regulation of catalytic activity; P:positive regulation of transcription, DNA-templated; C:integral component of membrane; P:cell differentiation; F:unfolded protein binding; P:leaf morphogenesis; C:chloroplast thylakoid membrane
BLASTED, MAPPED, ANNOTATED	PGSC0003DMT400057189	20	1906	mitochondrial isoform X1	1.82e-84	87.8	4	F:GO:0009055; C:GO:0016020; F:GO:0008137; P:GO:0055114	F:electron carrier activity; C:membrane; F:NADH dehydrogenase (ubiquinone) activity; P:oxidation-reduction process	EC:1.6.99.5; EC:1.6.99.3; EC:1.6.5.3	Acting on NADH or NADPH; NADH dehydrogenase; NADH:ubiquinone reductase (H(+)-translocating)
BLASTED, MAPPED, ANNOTATED	PGSC0003DMT400066544	20	1743	cinnamate beta-D-glucosyltransferase-like	0	88.9	5	P:GO:0052696; F:GO:0080043; C:GO:0043231; F:GO:0080044; P:GO:0009813	P:flavonoid glucuronidation; F:quercetin 3-O-glucosyltransferase activity; C:intracellular membrane-bounded organelle; F:quercetin 7-O-glucosyltransferase activity; P:flavonoid biosynthetic process
BLASTED, MAPPED, ANNOTATED	PGSC0003DMT400058779	20	573	dirigent 22-like	5.34e-141	81.35	3	F:GO:0042349; P:GO:0050790; P:GO:0009699	F:guiding stereospecific synthesis activity; P:regulation of catalytic activity; P:phenylpropanoid biosynthetic process
BLASTED, MAPPED, ANNOTATED	PGSC0003DMT400079889	20	3117	pentatricopeptide repeat-containing mitochondrial	0	85.75	2	F:GO:0008270; C:GO:0016021	F:zinc ion binding; C:integral component of membrane
BLASTED, MAPPED, ANNOTATED	PGSC0003DMT400079890	20	3337	pentatricopeptide repeat-containing mitochondrial	0	85.75	2	F:GO:0008270; C:GO:0016021	F:zinc ion binding; C:integral component of membrane
BLASTED, MAPPED, ANNOTATED	PGSC0003DMT400021607	20	1425	disease resistance RGA4	0	79.5	2	F:GO:0043531; P:GO:0006952	F:ADP binding; P:defense response
BLASTED, MAPPED, ANNOTATED	PGSC0003DMT400056053	20	3339	disease resistance RGA4	0	83.95	2	F:GO:0043531; P:GO:0006952	F:ADP binding; P:defense response
BLASTED, MAPPED, ANNOTATED	PGSC0003DMT400021608	20	3791	disease resistance RGA4	0	85.35	2	F:GO:0043531; P:GO:0006952	F:ADP binding; P:defense response
BLASTED	PGSC0003DMT400013312	20	1410	PREDICTED: uncharacterized protein LOC102587599	5.08e-120	95.8
BLASTED	PGSC0003DMT400089202	10	1299	MICOS complex subunit MIC60-like	1.24e-21	54.4
BLASTED, MAPPED, ANNOTATED	PGSC0003DMT400007719	20	3114	disease resistance RPP13 1	0	76.1	2	F:GO:0043531; P:GO:0006952	F:ADP binding; P:defense response
BLASTED, MAPPED, ANNOTATED	PGSC0003DMT400007720	20	3243	disease resistance RPP13 1	0	76.1	2	F:GO:0043531; P:GO:0006952	F:ADP binding; P:defense response
BLASTED, MAPPED, ANNOTATED	PGSC0003DMT400007718	20	3309	disease resistance RPP13 1	0	76.1	2	F:GO:0043531; P:GO:0006952	F:ADP binding; P:defense response
BLASTED, MAPPED, ANNOTATED	PGSC0003DMT400007715	20	4214	disease resistance RPP13 1	0	76.1	2	F:GO:0043531; P:GO:0006952	F:ADP binding; P:defense response
BLASTED, MAPPED, ANNOTATED	PGSC0003DMT400007716	20	4217	disease resistance RPP13 1	0	76.1	2	F:GO:0043531; P:GO:0006952	F:ADP binding; P:defense response
BLASTED, MAPPED, ANNOTATED	PGSC0003DMT400007717	20	4297	disease resistance RPP13 1	0	76.1	2	F:GO:0043531; P:GO:0006952	F:ADP binding; P:defense response
BLASTED, MAPPED	PGSC0003DMT400005220	20	2013	STRUBBELIG-RECEPTOR FAMILY 2	0	76.5	5	F:GO:0005524; C:GO:0016020; C:GO:0016021; F:GO:0004672; P:GO:0006468	F:ATP binding; C:membrane; C:integral component of membrane; F:protein kinase activity; P:protein phosphorylation
BLASTED, MAPPED, ANNOTATED	PGSC0003DMT400023770	20	1135	transcription termination factor chloroplastic	4.52e-95	92.2	4	C:GO:0009507; C:GO:0005739; F:GO:0003690; P:GO:0006355	C:chloroplast; C:mitochondrion; F:double-stranded DNA binding; P:regulation of transcription, DNA-templated
BLASTED, MAPPED, ANNOTATED	PGSC0003DMT400028879	20	1017	disease resistance RGA4	0	76.8	2	F:GO:0043531; P:GO:0006952	F:ADP binding; P:defense response
BLASTED, MAPPED, ANNOTATED	PGSC0003DMT400028843	20	2379	disease resistance RGA4 isoform X1	0	83.45	2	F:GO:0043531; P:GO:0006952	F:ADP binding; P:defense response
BLASTED, MAPPED, ANNOTATED	PGSC0003DMT400049253	20	2769	disease resistance RGA4	0	85.4	2	F:GO:0043531; P:GO:0006952	F:ADP binding; P:defense response
BLASTED, MAPPED, ANNOTATED	PGSC0003DMT400049255	20	4445	disease resistance RGA4	0	85.4	2	F:GO:0043531; P:GO:0006952	F:ADP binding; P:defense response
BLASTED, MAPPED, ANNOTATED	PGSC0003DMT400078489	20	2798	G-type lectin S-receptor-like serine threonine- kinase At4g27290	0	86.25	8	F:GO:0005524; C:GO:0009506; P:GO:0048544; C:GO:0016021; F:GO:0004674; P:GO:0006468; P:GO:0006952; C:GO:0005886	F:ATP binding; C:plasmodesma; P:recognition of pollen; C:integral component of membrane; F:protein serine/threonine kinase activity; P:protein phosphorylation; P:defense response; C:plasma membrane	EC:2.7.11	Transferring phosphorus-containing groups
BLASTED, MAPPED, ANNOTATED	PGSC0003DMT400028204	20	1794	exocyst complex component EXO70A1-like	0	83.15	2	P:GO:0006887; C:GO:0000145	P:exocytosis; C:exocyst
BLASTED, MAPPED, ANNOTATED	PGSC0003DMT400052550	20	1821	D -box ATP-dependent RNA helicase D 10-like	7.24e-155	93.5	4	F:GO:0005524; F:GO:0003723; F:GO:0003724; P:GO:0006401	F:ATP binding; F:RNA binding; F:RNA helicase activity; P:RNA catabolic process	EC:3.6.1.15	Nucleoside-triphosphate phosphatase
BLASTED	PGSC0003DMT400024506	20	2070	uncharacterized WD repeat-containing -like	0	90.65
BLASTED	PGSC0003DMT400024505	20	2816	uncharacterized WD repeat-containing -like isoform X2	0	94.85
BLASTED	PGSC0003DMT400024503	20	3033	uncharacterized WD repeat-containing -like isoform X2	4.97e-95	92.35
BLASTED, MAPPED, ANNOTATED	PGSC0003DMT400047788	20	2046	disease resistance R3a	0	91.5	4	F:GO:0043531; P:GO:0016310; P:GO:0006952; F:GO:0016301	F:ADP binding; P:phosphorylation; P:defense response; F:kinase activity
BLASTED, MAPPED, ANNOTATED	PGSC0003DMT400048202	20	2529	disease resistance RPP13 1	0	74.45	2	F:GO:0043531; P:GO:0006952	F:ADP binding; P:defense response
BLASTED, MAPPED, ANNOTATED	PGSC0003DMT400007707	20	3744	disease resistance RGA1 isoform X1	0	79.5	4	F:GO:0043531; P:GO:0016310; P:GO:0006952; F:GO:0016301	F:ADP binding; P:phosphorylation; P:defense response; F:kinase activity
BLASTED, MAPPED, ANNOTATED	PGSC0003DMT400045554	20	5773	disease resistance RPP13 1	0	81.35	2	F:GO:0043531; P:GO:0006952	F:ADP binding; P:defense response
BLASTED, MAPPED, ANNOTATED	PGSC0003DMT400017539	20	2484	late blight resistance homolog R1A-10	0	80.9	2	F:GO:0043531; P:GO:0006952	F:ADP binding; P:defense response
BLASTED, MAPPED, ANNOTATED	PGSC0003DMT400002788	20	2570	late blight resistance homolog R1B-16 isoform X1	0	78.2	2	F:GO:0043531; P:GO:0006952	F:ADP binding; P:defense response
BLASTED, MAPPED, ANNOTATED	PGSC0003DMT400017538	20	3060	late blight resistance homolog R1A-10	0	79.35	2	F:GO:0043531; P:GO:0006952	F:ADP binding; P:defense response
BLASTED, MAPPED, ANNOTATED	PGSC0003DMT400048669	20	636	late blight resistance homolog R1A-3	4.28e-102	83.7	2	F:GO:0043531; P:GO:0006952	F:ADP binding; P:defense response
BLASTED, MAPPED, ANNOTATED	PGSC0003DMT400046494	20	825	late blight resistance homolog R1B-12	9.8e-163	88.5	2	F:GO:0043531; P:GO:0006952	F:ADP binding; P:defense response
BLASTED, MAPPED, ANNOTATED	PGSC0003DMT400005017	20	2959	late blight resistance homolog R1B-16 isoform X1	0	80.05	2	F:GO:0043531; P:GO:0006952	F:ADP binding; P:defense response
BLASTED, MAPPED	PGSC0003DMT400023000	20	1030	F-box CPR30-like	2.52e-30	67.2	2	C:GO:0016020; C:GO:0016021	C:membrane; C:integral component of membrane
BLASTED, MAPPED	PGSC0003DMT400022998	20	1158	F-box kelch-repeat At3g23880-like	3.25e-30	66.55	2	C:GO:0016020; C:GO:0016021	C:membrane; C:integral component of membrane
BLASTED	PGSC0003DMT400012031	20	1095	F-box kelch-repeat At3g23880-like	0	70.15
BLASTED, MAPPED	PGSC0003DMT400055734	20	1180	F-box kelch-repeat At3g23880-like	0	58.3	4	F:GO:0004842; P:GO:0031146; C:GO:0019005; P:GO:0016567	F:ubiquitin-protein transferase activity; P:SCF-dependent proteasomal ubiquitin-dependent protein catabolic process; C:SCF ubiquitin ligase complex; P:protein ubiquitination
BLASTED, MAPPED, ANNOTATED	PGSC0003DMT400076639	20	1555	F-box kelch-repeat At3g23880-like	0	72.45	3	F:GO:0004842; P:GO:0031146; C:GO:0019005	F:ubiquitin-protein transferase activity; P:SCF-dependent proteasomal ubiquitin-dependent protein catabolic process; C:SCF ubiquitin ligase complex
BLASTED, MAPPED	PGSC0003DMT400055732	20	1757	F-box kelch-repeat At3g23880-like	0	58.25	4	F:GO:0004842; P:GO:0031146; C:GO:0019005; P:GO:0016567	F:ubiquitin-protein transferase activity; P:SCF-dependent proteasomal ubiquitin-dependent protein catabolic process; C:SCF ubiquitin ligase complex; P:protein ubiquitination
BLASTED	PGSC0003DMT400055733	20	1864	F-box kelch-repeat At3g23880-like	0	56.75
NO-BLAST	PGSC0003DMT400039923		1022	---NA---
BLASTED	PGSC0003DMT400024647	20	1120	fasciclin-like arabinogalactan 3	3.16e-93	89.85
BLASTED, MAPPED, ANNOTATED	PGSC0003DMT400004106	20	1385	PI-PLC X-box domain-containing DDB_G0293730-like	0	93.3	2	P:GO:0006629; F:GO:0008081	P:lipid metabolic process; F:phosphoric diester hydrolase activity
BLASTED, MAPPED, ANNOTATED	PGSC0003DMT400045962	20	1692	kinesin KP1-like	4.69e-88	91.15	7	F:GO:0016887; F:GO:0005524; F:GO:0003777; C:GO:0005871; P:GO:0007018; C:GO:0005874; F:GO:0008017	F:ATPase activity; F:ATP binding; F:microtubule motor activity; C:kinesin complex; P:microtubule-based movement; C:microtubule; F:microtubule binding	EC:3.6.1.3; EC:3.6.1.15	Adenosinetriphosphatase; Nucleoside-triphosphate phosphatase
BLASTED, MAPPED, ANNOTATED	PGSC0003DMT400045963	20	1698	kinesin KP1-like	4.85e-88	91.4	7	F:GO:0016887; F:GO:0005524; F:GO:0003777; C:GO:0005871; P:GO:0007018; C:GO:0005874; F:GO:0008017	F:ATPase activity; F:ATP binding; F:microtubule motor activity; C:kinesin complex; P:microtubule-based movement; C:microtubule; F:microtubule binding	EC:3.6.1.3; EC:3.6.1.15	Adenosinetriphosphatase; Nucleoside-triphosphate phosphatase
BLASTED, MAPPED	PGSC0003DMT400049891	20	645	PREDICTED: uncharacterized protein LOC102599202	1.08e-132	72	1	F:GO:0008270	F:zinc ion binding
BLASTED, MAPPED, ANNOTATED	PGSC0003DMT400049896	20	2268	cAMP-regulated phospho 19-related	9.39e-118	86.7	3	C:GO:0005634; C:GO:0005739; C:GO:0005886	C:nucleus; C:mitochondrion; C:plasma membrane
BLASTED	PGSC0003DMT400049895	20	5193	PREDICTED: uncharacterized protein LOC102599202	1.33e-111	72
BLASTED, MAPPED, ANNOTATED	PGSC0003DMT400029433	20	1347	MADS-box transcription factor 23-like	1.74e-95	84	5	C:GO:0005634; F:GO:0003677; P:GO:0006351; P:GO:0006355; F:GO:0046983	C:nucleus; F:DNA binding; P:transcription, DNA-templated; P:regulation of transcription, DNA-templated; F:protein dimerization activity
BLASTED	PGSC0003DMT400022876	20	783	fatty acyl-coa reductase 2	2.49e-103	94.25
BLASTED	PGSC0003DMT400069635	20	1356	DEHYDRATION-INDUCED 19 homolog 5-like isoform X2	1.66e-154	88
BLASTED, MAPPED, ANNOTATED	PGSC0003DMT400033037	20	2236	scarecrow 15	0	86.5	7	C:GO:0005634; F:GO:0003700; P:GO:0006351; P:GO:0030154; P:GO:0006355; F:GO:0043565; P:GO:0048831	C:nucleus; F:transcription factor activity, sequence-specific DNA binding; P:transcription, DNA-templated; P:cell differentiation; P:regulation of transcription, DNA-templated; F:sequence-specific DNA binding; P:regulation of shoot system development
BLASTED, MAPPED, ANNOTATED	PGSC0003DMT400080636	20	1745	UDP-arabinose 4-epimerase 1-like	0	95.3	3	F:GO:0003978; C:GO:0016021; P:GO:0006012	F:UDP-glucose 4-epimerase activity; C:integral component of membrane; P:galactose metabolic process	EC:5.1.3.2	UDP-glucose 4-epimerase
BLASTED, MAPPED, ANNOTATED	PGSC0003DMT400080637	20	1748	UDP-arabinose 4-epimerase 1-like	0	95.3	3	F:GO:0003978; C:GO:0016021; P:GO:0006012	F:UDP-glucose 4-epimerase activity; C:integral component of membrane; P:galactose metabolic process	EC:5.1.3.2	UDP-glucose 4-epimerase
BLASTED	PGSC0003DMT400079594	20	3003	deoxynucleoside triphosphate triphosphohydrolase SAMHD1 homolog isoform X1	0	93.9
BLASTED	PGSC0003DMT400079591	20	3227	deoxynucleoside triphosphate triphosphohydrolase SAMHD1 homolog isoform X1	3.7e-144	94.15
BLASTED	PGSC0003DMT400079592	20	3316	deoxynucleoside triphosphate triphosphohydrolase SAMHD1 homolog isoform X1	0	92.55
BLASTED, MAPPED, ANNOTATED	PGSC0003DMT400009833	14	602	tetra-peptide repeat homeobox 1-like isoform X1	1.49e-32	64.29	1	C:GO:0016020	C:membrane
BLASTED, MAPPED, ANNOTATED	PGSC0003DMT400007402	20	688	E3 ubiquitin- ligase RING1-like	6.09e-63	81.4	7	F:GO:0008270; F:GO:0061630; P:GO:0043161; P:GO:0000209; C:GO:0005886; P:GO:0009789; P:GO:0042787	F:zinc ion binding; F:ubiquitin protein ligase activity; P:proteasome-mediated ubiquitin-dependent protein catabolic process; P:protein polyubiquitination; C:plasma membrane; P:positive regulation of abscisic acid-activated signaling pathway; P:protein ubiquitination involved in ubiquitin-dependent protein catabolic process
BLASTED, MAPPED, ANNOTATED	PGSC0003DMT400039888	20	619	transmembrane 136-like	3.16e-73	92.3	1	C:GO:0016021	C:integral component of membrane
BLASTED, MAPPED, ANNOTATED	PGSC0003DMT400029793	20	3526	activator of 90 kDa heat shock ATPase homolog	0	88.7	5	P:GO:0032781; F:GO:0051087; C:GO:0005829; F:GO:0001671; P:GO:0006950	P:positive regulation of ATPase activity; F:chaperone binding; C:cytosol; F:ATPase activator activity; P:response to stress
BLASTED	PGSC0003DMT400008206	20	1904	F-box only 46	1.32e-60	89.65
BLASTED	PGSC0003DMT400076213	20	1290	F-box PP2-B10-like	1.38e-169	70.85
BLASTED	PGSC0003DMT400076211	20	1331	F-box PP2-B10-like	1.78e-129	79.35
BLASTED	PGSC0003DMT400076212	20	1334	F-box PP2-B10-like	2.62e-130	78.85
BLASTED	PGSC0003DMT400076214	20	1514	F-box At2g02240-like isoform X2	1.05e-83	83.5
BLASTED, MAPPED, ANNOTATED	PGSC0003DMT400022912	20	3132	pentatricopeptide repeat-containing At3g08820	0	88.25	1	F:GO:0008270	F:zinc ion binding
BLASTED, MAPPED, ANNOTATED	PGSC0003DMT400022913	20	3215	pentatricopeptide repeat-containing At3g08820	0	88.25	1	F:GO:0008270	F:zinc ion binding
BLASTED, MAPPED, ANNOTATED	PGSC0003DMT400066275	20	2610	pentatricopeptide repeat-containing At5g39710	0	83.15	1	C:GO:0005739	C:mitochondrion
BLASTED	PGSC0003DMT400055170	6	1317	PREDICTED: uncharacterized protein LOC107009613 isoform X2	8.63e-10	88
BLASTED, MAPPED, ANNOTATED	PGSC0003DMT400038616	20	2457	probable inactive leucine-rich repeat receptor kinase At1g66830	0	89.8	4	F:GO:0005524; C:GO:0016021; F:GO:0004672; P:GO:0006468	F:ATP binding; C:integral component of membrane; F:protein kinase activity; P:protein phosphorylation
BLASTED, MAPPED, ANNOTATED	PGSC0003DMT400068261	20	1302	arogenate dehydratase prephenate dehydratase chloroplastic-like	0	91.9	5	C:GO:0009570; P:GO:0009094; F:GO:0016597; F:GO:0047769; F:GO:0004664	C:chloroplast stroma; P:L-phenylalanine biosynthetic process; F:amino acid binding; F:arogenate dehydratase activity; F:prephenate dehydratase activity	EC:4.2.1.51; EC:4.2.1.91	Prephenate dehydratase; Arogenate dehydratase
BLASTED, MAPPED, ANNOTATED	PGSC0003DMT400009927	20	1460	thioredoxin-like 3-3	2.81e-78	90	9	F:GO:0015035; C:GO:0005737; P:GO:0006662; F:GO:0016671; P:GO:0034599; P:GO:0045454; P:GO:0055114; P:GO:0006457; P:GO:0000103	F:protein disulfide oxidoreductase activity; C:cytoplasm; P:glycerol ether metabolic process; F:oxidoreductase activity, acting on a sulfur group of donors, disulfide as acceptor; P:cellular response to oxidative stress; P:cell redox homeostasis; P:oxidation-reduction process; P:protein folding; P:sulfate assimilation
BLASTED	PGSC0003DMT400077938	20	1935	PREDICTED: uncharacterized protein LOC102583417	0	82.5
BLASTED	PGSC0003DMT400077937	20	1960	PREDICTED: uncharacterized protein LOC102583417	0	82.5
BLASTED	PGSC0003DMT400077936	20	2022	PREDICTED: uncharacterized protein LOC102583417	0	77.35
BLASTED, MAPPED, ANNOTATED	PGSC0003DMT400030552	20	2545	PREDICTED: uncharacterized protein LOC102587803	6.48e-126	84.75	1	F:GO:0016787	F:hydrolase activity
BLASTED	PGSC0003DMT400077935	20	3140	PREDICTED: uncharacterized protein LOC102583417	0	82.55
BLASTED, MAPPED, ANNOTATED	PGSC0003DMT400054112	20	2782	PREDICTED: uncharacterized protein LOC102602402	0	78.45	5	F:GO:0003723; F:GO:0003735; P:GO:0042254; C:GO:0022625; P:GO:0006412	F:RNA binding; F:structural constituent of ribosome; P:ribosome biogenesis; C:cytosolic large ribosomal subunit; P:translation
BLASTED, MAPPED, ANNOTATED	PGSC0003DMT400032983	20	951	Peroxidase 48	0	72.75	10	F:GO:0004601; P:GO:0006979; F:GO:0046872; P:GO:0098869; P:GO:0009664; P:GO:0055114; C:GO:0005576; C:GO:0009505; F:GO:0020037; P:GO:0042744	F:peroxidase activity; P:response to oxidative stress; F:metal ion binding; P:cellular oxidant detoxification; P:plant-type cell wall organization; P:oxidation-reduction process; C:extracellular region; C:plant-type cell wall; F:heme binding; P:hydrogen peroxide catabolic process	EC:1.11.1.7	Peroxidase
BLASTED, MAPPED, ANNOTATED	PGSC0003DMT400011616	20	3405	histidine biosynthesis bifunctional chloroplastic	4.71e-72	92.35	4	C:GO:0009570; F:GO:0004636; F:GO:0004635; P:GO:0000105	C:chloroplast stroma; F:phosphoribosyl-ATP diphosphatase activity; F:phosphoribosyl-AMP cyclohydrolase activity; P:histidine biosynthetic process	EC:3.6.1.31; EC:3.5.4.19	Phosphoribosyl-ATP diphosphatase; Phosphoribosyl-AMP cyclohydrolase
BLASTED, MAPPED, ANNOTATED	PGSC0003DMT400079634	20	3656	probable aminotransferase ACS12	0	92	4	F:GO:0030170; F:GO:0008483; C:GO:0016021; P:GO:0009058	F:pyridoxal phosphate binding; F:transaminase activity; C:integral component of membrane; P:biosynthetic process
BLASTED	PGSC0003DMT400018345	20	1138	PREDICTED: uncharacterized protein At4g22758-like	3.25e-89	81.3
BLASTED, MAPPED, ANNOTATED	PGSC0003DMT400015588	20	570	photosynthetic NDH subunit of subcomplex B chloroplastic	8.85e-82	76.85	2	P:GO:0006979; C:GO:0009535	P:response to oxidative stress; C:chloroplast thylakoid membrane
BLASTED, MAPPED, ANNOTATED	PGSC0003DMT400033727	20	2263	CPR-5	0	79.2	6	P:GO:0048573; C:GO:0005634; P:GO:0009627; P:GO:0010150; C:GO:0016021; P:GO:0010090	P:photoperiodism, flowering; C:nucleus; P:systemic acquired resistance; P:leaf senescence; C:integral component of membrane; P:trichome morphogenesis
BLASTED, MAPPED, ANNOTATED	PGSC0003DMT400033728	20	2629	CPR-5	0	80.7	6	P:GO:0048573; C:GO:0005634; P:GO:0009627; P:GO:0010150; C:GO:0016021; P:GO:0010090	P:photoperiodism, flowering; C:nucleus; P:systemic acquired resistance; P:leaf senescence; C:integral component of membrane; P:trichome morphogenesis
BLASTED, MAPPED, ANNOTATED	PGSC0003DMT400033726	20	2733	CPR-5	0	80.7	6	P:GO:0048573; C:GO:0005634; P:GO:0009627; P:GO:0010150; C:GO:0016021; P:GO:0010090	P:photoperiodism, flowering; C:nucleus; P:systemic acquired resistance; P:leaf senescence; C:integral component of membrane; P:trichome morphogenesis
BLASTED, MAPPED, ANNOTATED	PGSC0003DMT400008204	20	3746	WEB family chloroplastic-like	0	87	2	P:GO:0007131; C:GO:0000795	P:reciprocal meiotic recombination; C:synaptonemal complex
BLASTED, MAPPED, ANNOTATED	PGSC0003DMT400095039	20	339	subtilisin-like protease	4.74e-53	73.4	2	C:GO:0016020; F:GO:0008233	C:membrane; F:peptidase activity
NO-BLAST	PGSC0003DMT400089860		354	---NA---
BLASTED	PGSC0003DMT400077168	20	750	low-temperature-induced 78 kDa -like	5.66e-70	67.15
BLASTED	PGSC0003DMT400092889	9	918	MICOS complex subunit MIC60-like	1.49e-17	62.56
BLASTED, MAPPED, ANNOTATED	PGSC0003DMT400023097	20	1597	1-aminocyclopropane-1-carboxylate oxidase homolog 1-like	8.55e-134	91.6	3	F:GO:0005506; F:GO:0050590; P:GO:0055114	F:iron ion binding; F:desacetoxyvindoline 4-hydroxylase activity; P:oxidation-reduction process	EC:1.14.11; EC:1.14.11.20	Acting on paired donors, with incorporation or reduction of molecular oxygen. The oxygen incorporated need not be derived from O(2); Deacetoxyvindoline 4-hydroxylase
BLASTED, MAPPED, ANNOTATED	PGSC0003DMT400037875	20	811	probable methyltransferase PMT19	1.06e-72	75.35	4	C:GO:0005737; C:GO:0016021; F:GO:0008757; P:GO:0032259	C:cytoplasm; C:integral component of membrane; F:S-adenosylmethionine-dependent methyltransferase activity; P:methylation
BLASTED, MAPPED, ANNOTATED	PGSC0003DMT400037876	20	1879	probable methyltransferase PMT19	0	88.15	4	C:GO:0005737; C:GO:0016021; F:GO:0008757; P:GO:0032259	C:cytoplasm; C:integral component of membrane; F:S-adenosylmethionine-dependent methyltransferase activity; P:methylation
BLASTED, MAPPED, ANNOTATED	PGSC0003DMT400071641	20	1480	CASP 2D1	4.04e-53	84.85	2	C:GO:0016021; C:GO:0005886	C:integral component of membrane; C:plasma membrane
BLASTED, MAPPED, ANNOTATED	PGSC0003DMT400000135	20	3214	pentatricopeptide repeat-containing chloroplastic-like	0	83.2	1	F:GO:0005488	F:binding
BLASTED, MAPPED	PGSC0003DMT400087643	20	1002	replication A 70 kDa DNA-binding subunit B-like	1.14e-116	65	1	F:GO:0003677	F:DNA binding
BLASTED, MAPPED, ANNOTATED	PGSC0003DMT400059869	20	672	PREDICTED: uncharacterized protein LOC107058969	6.43e-133	91.2	3	P:GO:0006470; C:GO:0016021; F:GO:0008138	P:protein dephosphorylation; C:integral component of membrane; F:protein tyrosine/serine/threonine phosphatase activity	EC:3.1.3.16; EC:3.1.3.41	Protein-serine/threonine phosphatase; 4-nitrophenylphosphatase
BLASTED, MAPPED, ANNOTATED	PGSC0003DMT400059870	20	1064	PREDICTED: uncharacterized protein LOC107058969	1.3e-120	90.6	3	P:GO:0006470; C:GO:0016021; F:GO:0008138	P:protein dephosphorylation; C:integral component of membrane; F:protein tyrosine/serine/threonine phosphatase activity	EC:3.1.3.16; EC:3.1.3.41	Protein-serine/threonine phosphatase; 4-nitrophenylphosphatase
BLASTED, MAPPED, ANNOTATED	PGSC0003DMT400043801	20	1289	dual specificity phosphatase domain-containing	1.36e-176	91.05	3	P:GO:0006470; C:GO:0016021; F:GO:0008138	P:protein dephosphorylation; C:integral component of membrane; F:protein tyrosine/serine/threonine phosphatase activity	EC:3.1.3.16; EC:3.1.3.41	Protein-serine/threonine phosphatase; 4-nitrophenylphosphatase
NO-BLAST	PGSC0003DMT400028114		706	---NA---
BLASTED	PGSC0003DMT400011051	20	1283	PREDICTED: uncharacterized protein LOC102593847 isoform X3	1.06e-89	90.05
BLASTED	PGSC0003DMT400092187	20	942	F-box CPR30-like	0	66.75
BLASTED, MAPPED, ANNOTATED	PGSC0003DMT400050830	20	1326	DNA-directed RNA polymerases IV and V subunit 4-like	4.93e-73	85.8	5	F:GO:0000166; F:GO:0003676; F:GO:0003899; P:GO:0006351; C:GO:0005622	F:nucleotide binding; F:nucleic acid binding; F:DNA-directed 5'-3' RNA polymerase activity; P:transcription, DNA-templated; C:intracellular	EC:2.7.7.6	DNA-directed RNA polymerase
BLASTED, MAPPED, ANNOTATED	PGSC0003DMT400001484	20	1154	PREDICTED: uncharacterized protein LOC102604178	2.06e-164	87.35	1	C:GO:0016021	C:integral component of membrane
BLASTED, MAPPED	PGSC0003DMT400078334	20	2763	late blight resistance homolog R1B-16	0	76.4	2	F:GO:0043531; P:GO:0006952	F:ADP binding; P:defense response
NO-BLAST	PGSC0003DMT400090911		510	---NA---
BLASTED, MAPPED, ANNOTATED	PGSC0003DMT400083984	20	1266	50S ribosomal chloroplastic-like	4.81e-104	88.4	3	F:GO:0003735; C:GO:0022625; P:GO:0006412	F:structural constituent of ribosome; C:cytosolic large ribosomal subunit; P:translation
BLASTED, MAPPED, ANNOTATED	PGSC0003DMT400011785	20	1920	condensin-2 complex subunit H2-like	0	78.5	4	C:GO:0000793; P:GO:0045739; P:GO:0051276; C:GO:0005730	C:condensed chromosome; P:positive regulation of DNA repair; P:chromosome organization; C:nucleolus
BLASTED, MAPPED, ANNOTATED	PGSC0003DMT400011784	20	2561	condensin-2 complex subunit H2	0	77.15	4	C:GO:0000793; P:GO:0045739; P:GO:0051276; C:GO:0005730	C:condensed chromosome; P:positive regulation of DNA repair; P:chromosome organization; C:nucleolus
BLASTED, MAPPED, ANNOTATED	PGSC0003DMT400055797	20	1083	external alternative NAD(P)H-ubiquinone oxidoreductase mitochondrial	2.17e-38	89.85	6	C:GO:0005777; C:GO:0005758; F:GO:0016491; F:GO:0005509; P:GO:0055114; C:GO:0005743	C:peroxisome; C:mitochondrial intermembrane space; F:oxidoreductase activity; F:calcium ion binding; P:oxidation-reduction process; C:mitochondrial inner membrane
BLASTED, MAPPED	PGSC0003DMT400062433	20	5368	Integrase core domain containing	3.02e-43	60.8	2	F:GO:0003676; P:GO:0015074	F:nucleic acid binding; P:DNA integration
BLASTED, MAPPED	PGSC0003DMT400062432	20	5374	Integrase core domain containing	3.02e-43	60.8	2	F:GO:0003676; P:GO:0015074	F:nucleic acid binding; P:DNA integration
BLASTED, MAPPED	PGSC0003DMT400062431	20	6041	Integrase core domain containing	3.66e-43	60.8	2	F:GO:0003676; P:GO:0015074	F:nucleic acid binding; P:DNA integration
BLASTED, MAPPED, ANNOTATED	PGSC0003DMT400012949	20	4762	disease resistance RPP13 1	0	62.7	2	F:GO:0043531; P:GO:0006952	F:ADP binding; P:defense response
BLASTED, MAPPED, ANNOTATED	PGSC0003DMT400069446	20	4269	RNA polymerase II transcription factor B subunit 4	0	94.45	9	P:GO:0070816; F:GO:0008094; F:GO:0008353; C:GO:0000439; P:GO:0006289; F:GO:0008135; C:GO:0005675; F:GO:0003684; P:GO:0006412	P:phosphorylation of RNA polymerase II C-terminal domain; F:DNA-dependent ATPase activity; F:RNA polymerase II carboxy-terminal domain kinase activity; C:core TFIIH complex; P:nucleotide-excision repair; F:translation factor activity, RNA binding; C:holo TFIIH complex; F:damaged DNA binding; P:translation	EC:2.7.11; EC:2.7.11.23; EC:3.6.1.3; EC:3.6.1.15	Transferring phosphorus-containing groups; [RNA-polymerase]-subunit kinase; Adenosinetriphosphatase; Nucleoside-triphosphate phosphatase
BLASTED, MAPPED, ANNOTATED	PGSC0003DMT400069445	20	4344	RNA polymerase II transcription factor B subunit 4	0	86.95	9	P:GO:0070816; F:GO:0008094; F:GO:0008353; C:GO:0000439; P:GO:0006289; F:GO:0008135; C:GO:0005675; F:GO:0003684; P:GO:0006412	P:phosphorylation of RNA polymerase II C-terminal domain; F:DNA-dependent ATPase activity; F:RNA polymerase II carboxy-terminal domain kinase activity; C:core TFIIH complex; P:nucleotide-excision repair; F:translation factor activity, RNA binding; C:holo TFIIH complex; F:damaged DNA binding; P:translation	EC:2.7.11; EC:2.7.11.23; EC:3.6.1.3; EC:3.6.1.15	Transferring phosphorus-containing groups; [RNA-polymerase]-subunit kinase; Adenosinetriphosphatase; Nucleoside-triphosphate phosphatase
BLASTED, MAPPED, ANNOTATED	PGSC0003DMT400022399	20	1504	serine threonine- kinase D6PKL2-like	0	83.95	7	C:GO:0005634; F:GO:0005524; C:GO:0005737; F:GO:0004674; P:GO:0006468; C:GO:0005886; P:GO:0035556	C:nucleus; F:ATP binding; C:cytoplasm; F:protein serine/threonine kinase activity; P:protein phosphorylation; C:plasma membrane; P:intracellular signal transduction	EC:2.7.11	Transferring phosphorus-containing groups
BLASTED, MAPPED, ANNOTATED	PGSC0003DMT400022398	20	2348	serine threonine- kinase D6PKL2-like	0	88.7	7	C:GO:0005634; F:GO:0005524; C:GO:0005737; F:GO:0004674; P:GO:0006468; C:GO:0005886; P:GO:0035556	C:nucleus; F:ATP binding; C:cytoplasm; F:protein serine/threonine kinase activity; P:protein phosphorylation; C:plasma membrane; P:intracellular signal transduction	EC:2.7.11	Transferring phosphorus-containing groups
BLASTED, MAPPED, ANNOTATED	PGSC0003DMT400022400	20	2367	serine threonine- kinase D6PKL2-like	0	88.7	7	C:GO:0005634; F:GO:0005524; C:GO:0005737; F:GO:0004674; P:GO:0006468; C:GO:0005886; P:GO:0035556	C:nucleus; F:ATP binding; C:cytoplasm; F:protein serine/threonine kinase activity; P:protein phosphorylation; C:plasma membrane; P:intracellular signal transduction	EC:2.7.11	Transferring phosphorus-containing groups
BLASTED, MAPPED, ANNOTATED	PGSC0003DMT400022397	20	2424	serine threonine- kinase D6PKL2-like	0	88.7	7	C:GO:0005634; F:GO:0005524; C:GO:0005737; F:GO:0004674; P:GO:0006468; C:GO:0005886; P:GO:0035556	C:nucleus; F:ATP binding; C:cytoplasm; F:protein serine/threonine kinase activity; P:protein phosphorylation; C:plasma membrane; P:intracellular signal transduction	EC:2.7.11	Transferring phosphorus-containing groups
NO-BLAST	PGSC0003DMT400034044		740	---NA---
BLASTED, MAPPED, ANNOTATED	PGSC0003DMT400070158	20	3479	leucine-rich repeat receptor-like tyrosine- kinase PXC3	0	92.5	4	F:GO:0005524; C:GO:0016021; F:GO:0004672; P:GO:0006468	F:ATP binding; C:integral component of membrane; F:protein kinase activity; P:protein phosphorylation
BLASTED, MAPPED, ANNOTATED	PGSC0003DMT400075656	11	1110	ARGOS	4.55e-33	77.55	1	C:GO:0016021	C:integral component of membrane
BLASTED, MAPPED, ANNOTATED	PGSC0003DMT400074436	20	2147	ABC transporter I family member 17-like	1.12e-173	82.05	2	F:GO:0016887; F:GO:0005524	F:ATPase activity; F:ATP binding	EC:3.6.1.3; EC:3.6.1.15	Adenosinetriphosphatase; Nucleoside-triphosphate phosphatase
BLASTED, MAPPED, ANNOTATED	PGSC0003DMT400074435	20	2293	ABC transporter I family member 17-like	9.86e-88	81.4	4	F:GO:0016887; F:GO:0005524; C:GO:0005774; C:GO:0005886	F:ATPase activity; F:ATP binding; C:vacuolar membrane; C:plasma membrane	EC:3.6.1.3; EC:3.6.1.15	Adenosinetriphosphatase; Nucleoside-triphosphate phosphatase
BLASTED	PGSC0003DMT400011930	20	4371	ABC transporter B family member 11-like	0	91.8
BLASTED, MAPPED, ANNOTATED	PGSC0003DMT400019163	20	1018	PREDICTED: uncharacterized protein LOC102603730	3.34e-61	91.25	1	C:GO:0016021	C:integral component of membrane
BLASTED, MAPPED, ANNOTATED	PGSC0003DMT400011900	20	740	xyloglucan endotransglucosylase hydrolase 2-like	2.53e-82	93.2	8	C:GO:0005618; C:GO:0048046; C:GO:0016021; P:GO:0071555; F:GO:0004553; F:GO:0016762; P:GO:0010411; P:GO:0042546	C:cell wall; C:apoplast; C:integral component of membrane; P:cell wall organization; F:hydrolase activity, hydrolyzing O-glycosyl compounds; F:xyloglucan:xyloglucosyl transferase activity; P:xyloglucan metabolic process; P:cell wall biogenesis	EC:2.4.1.207	Xyloglucan:xyloglucosyl transferase
BLASTED, MAPPED, ANNOTATED	PGSC0003DMT400011901	20	856	xyloglucan endotransglucosylase hydrolase 2-like	1.06e-136	94.6	8	C:GO:0005618; C:GO:0048046; C:GO:0016021; P:GO:0071555; F:GO:0004553; F:GO:0016762; P:GO:0010411; P:GO:0042546	C:cell wall; C:apoplast; C:integral component of membrane; P:cell wall organization; F:hydrolase activity, hydrolyzing O-glycosyl compounds; F:xyloglucan:xyloglucosyl transferase activity; P:xyloglucan metabolic process; P:cell wall biogenesis	EC:2.4.1.207	Xyloglucan:xyloglucosyl transferase
BLASTED, MAPPED, ANNOTATED	PGSC0003DMT400056316	20	1035	xyloglucan endotransglucosylase hydrolase 2-like	0	94.3	8	C:GO:0005618; C:GO:0048046; C:GO:0016021; P:GO:0071555; F:GO:0004553; F:GO:0016762; P:GO:0010411; P:GO:0042546	C:cell wall; C:apoplast; C:integral component of membrane; P:cell wall organization; F:hydrolase activity, hydrolyzing O-glycosyl compounds; F:xyloglucan:xyloglucosyl transferase activity; P:xyloglucan metabolic process; P:cell wall biogenesis	EC:2.4.1.207	Xyloglucan:xyloglucosyl transferase
BLASTED, MAPPED, ANNOTATED	PGSC0003DMT400011902	20	1134	xyloglucan endotransglucosylase hydrolase 2-like	0	91.35	8	C:GO:0005618; C:GO:0048046; C:GO:0016021; P:GO:0071555; F:GO:0004553; F:GO:0016762; P:GO:0010411; P:GO:0042546	C:cell wall; C:apoplast; C:integral component of membrane; P:cell wall organization; F:hydrolase activity, hydrolyzing O-glycosyl compounds; F:xyloglucan:xyloglucosyl transferase activity; P:xyloglucan metabolic process; P:cell wall biogenesis	EC:2.4.1.207	Xyloglucan:xyloglucosyl transferase
BLASTED	PGSC0003DMT400059482	20	1656	F-box PP2-B10-like	4.57e-34	66.8
BLASTED, MAPPED, ANNOTATED	PGSC0003DMT400066559	20	1461	elicitor-responsive 1-like	4.28e-106	93.95	5	C:GO:0009506; F:GO:0005509; C:GO:0005829; C:GO:0005886; F:GO:0005544	C:plasmodesma; F:calcium ion binding; C:cytosol; C:plasma membrane; F:calcium-dependent phospholipid binding
BLASTED, MAPPED	PGSC0003DMT400077137	3	725	G patch domain-containing 11	4.66e-05	70	1	F:GO:0003676	F:nucleic acid binding
BLASTED, MAPPED, ANNOTATED	PGSC0003DMT400028923	20	1966	omega-6 fatty acid chloroplastic	0	95.45	4	P:GO:0006629; C:GO:0009941; C:GO:0016021; P:GO:0010205	P:lipid metabolic process; C:chloroplast envelope; C:integral component of membrane; P:photoinhibition
BLASTED, MAPPED, ANNOTATED	PGSC0003DMT400053399	20	1434	squamous cell carcinoma antigen recognized by T-cells 3 isoform X1	0	92	3	F:GO:0000166; F:GO:0003676; P:GO:0006396	F:nucleotide binding; F:nucleic acid binding; P:RNA processing
BLASTED, MAPPED	PGSC0003DMT400078332	20	2744	late blight resistance homolog R1B-16	0	75	2	F:GO:0043531; P:GO:0006952	F:ADP binding; P:defense response
BLASTED, MAPPED	PGSC0003DMT400078333	20	2750	late blight resistance homolog R1B-16	0	78.45	2	F:GO:0043531; P:GO:0006952	F:ADP binding; P:defense response
BLASTED, MAPPED, ANNOTATED	PGSC0003DMT400016478	20	1701	perakine reductase-like	1.88e-28	93.05	2	F:GO:0016491; P:GO:0055114	F:oxidoreductase activity; P:oxidation-reduction process
BLASTED, MAPPED	PGSC0003DMT400034497	20	1137	F-box CPR30-like isoform X1	0	67.5	6	F:GO:0004842; C:GO:0016020; C:GO:0016021; P:GO:0031146; C:GO:0019005; P:GO:0016567	F:ubiquitin-protein transferase activity; C:membrane; C:integral component of membrane; P:SCF-dependent proteasomal ubiquitin-dependent protein catabolic process; C:SCF ubiquitin ligase complex; P:protein ubiquitination
BLASTED, MAPPED, ANNOTATED	PGSC0003DMT400050748	20	794	probable linoleate 9S-lipoxygenase 5	2.62e-49	68.85	2	F:GO:0016491; P:GO:0006631	F:oxidoreductase activity; P:fatty acid metabolic process
BLASTED, MAPPED, ANNOTATED	PGSC0003DMT400050489	20	1243	PREDICTED: uncharacterized protein LOC101243761	4.05e-19	95.3	2	C:GO:0016021; C:GO:0009535	C:integral component of membrane; C:chloroplast thylakoid membrane
NO-BLAST	PGSC0003DMT400082509		1304	---NA---
BLASTED, MAPPED, ANNOTATED	PGSC0003DMT400033255	20	2266	cornichon homolog 4-like	7.93e-70	87.15	2	C:GO:0016021; P:GO:0006810	C:integral component of membrane; P:transport
BLASTED, MAPPED, ANNOTATED	PGSC0003DMT400072629	20	1035	growth-regulating factor 3-like	6.48e-171	74.55	5	C:GO:0005634; F:GO:0005524; P:GO:0006351; P:GO:0006355; P:GO:0032502	C:nucleus; F:ATP binding; P:transcription, DNA-templated; P:regulation of transcription, DNA-templated; P:developmental process
BLASTED, MAPPED, ANNOTATED	PGSC0003DMT400033847	20	1222	growth-regulating factor 1-like	2.26e-171	68.5	5	C:GO:0005634; F:GO:0005524; P:GO:0006351; P:GO:0006355; P:GO:0032502	C:nucleus; F:ATP binding; P:transcription, DNA-templated; P:regulation of transcription, DNA-templated; P:developmental process
BLASTED, MAPPED, ANNOTATED	PGSC0003DMT400079338	20	1356	growth-regulating factor 4-like isoform X1	0	90	5	C:GO:0005634; F:GO:0005524; P:GO:0006351; P:GO:0006355; P:GO:0032502	C:nucleus; F:ATP binding; P:transcription, DNA-templated; P:regulation of transcription, DNA-templated; P:developmental process
BLASTED	PGSC0003DMT400075563	20	1517	growth-regulating factor 4-like isoform X1	0	85.35
BLASTED, MAPPED, ANNOTATED	PGSC0003DMT400072628	20	1609	growth-regulating factor 3-like	0	73.35	5	C:GO:0005634; F:GO:0005524; P:GO:0006351; P:GO:0006355; P:GO:0032502	C:nucleus; F:ATP binding; P:transcription, DNA-templated; P:regulation of transcription, DNA-templated; P:developmental process
BLASTED, MAPPED, ANNOTATED	PGSC0003DMT400031893	20	1679	growth-regulating factor 8-like	0	65.55	6	C:GO:0005634; F:GO:0005524; P:GO:0006351; C:GO:0009941; P:GO:0006355; P:GO:0032502	C:nucleus; F:ATP binding; P:transcription, DNA-templated; C:chloroplast envelope; P:regulation of transcription, DNA-templated; P:developmental process
BLASTED, MAPPED, ANNOTATED	PGSC0003DMT400047584	20	1786	growth-regulating factor 4-like isoform X1	2.27e-102	95.2	5	C:GO:0005634; F:GO:0005524; P:GO:0006351; P:GO:0006355; P:GO:0032502	C:nucleus; F:ATP binding; P:transcription, DNA-templated; P:regulation of transcription, DNA-templated; P:developmental process
BLASTED, MAPPED, ANNOTATED	PGSC0003DMT400031894	20	1904	growth-regulating factor 8-like	4.94e-146	76.75	6	C:GO:0005634; F:GO:0005524; P:GO:0006351; C:GO:0009941; P:GO:0006355; P:GO:0032502	C:nucleus; F:ATP binding; P:transcription, DNA-templated; C:chloroplast envelope; P:regulation of transcription, DNA-templated; P:developmental process
BLASTED, MAPPED, ANNOTATED	PGSC0003DMT400031892	20	1989	growth-regulating factor 8-like	1.24e-145	80.4	6	C:GO:0005634; F:GO:0005524; P:GO:0006351; C:GO:0009941; P:GO:0006355; P:GO:0032502	C:nucleus; F:ATP binding; P:transcription, DNA-templated; C:chloroplast envelope; P:regulation of transcription, DNA-templated; P:developmental process
BLASTED, MAPPED, ANNOTATED	PGSC0003DMT400047583	20	2023	growth-regulating factor 4-like isoform X1	0	88.3	5	C:GO:0005634; F:GO:0005524; P:GO:0006351; P:GO:0006355; P:GO:0032502	C:nucleus; F:ATP binding; P:transcription, DNA-templated; P:regulation of transcription, DNA-templated; P:developmental process
BLASTED, MAPPED, ANNOTATED	PGSC0003DMT400047582	20	2023	growth-regulating factor 4-like isoform X1	0	88.3	5	C:GO:0005634; F:GO:0005524; P:GO:0006351; P:GO:0006355; P:GO:0032502	C:nucleus; F:ATP binding; P:transcription, DNA-templated; P:regulation of transcription, DNA-templated; P:developmental process
BLASTED, MAPPED, ANNOTATED	PGSC0003DMT400047580	20	2124	growth-regulating factor 4-like isoform X1	0	88.25	5	C:GO:0005634; F:GO:0005524; P:GO:0006351; P:GO:0006355; P:GO:0032502	C:nucleus; F:ATP binding; P:transcription, DNA-templated; P:regulation of transcription, DNA-templated; P:developmental process
BLASTED, MAPPED	PGSC0003DMT400008352	20	2246	growth-regulating factor 3-like isoform X2	0	70.75	5	C:GO:0005634; F:GO:0005524; P:GO:0006351; P:GO:0006355; P:GO:0032502	C:nucleus; F:ATP binding; P:transcription, DNA-templated; P:regulation of transcription, DNA-templated; P:developmental process
BLASTED, MAPPED	PGSC0003DMT400008353	20	2403	growth-regulating factor 3-like isoform X2	0	66.25	5	C:GO:0005634; F:GO:0005524; P:GO:0006351; P:GO:0006355; P:GO:0032502	C:nucleus; F:ATP binding; P:transcription, DNA-templated; P:regulation of transcription, DNA-templated; P:developmental process
BLASTED, MAPPED, ANNOTATED	PGSC0003DMT400033246	20	1755	growth-regulating factor 9	0	64.15	5	C:GO:0005634; F:GO:0005524; P:GO:0006351; P:GO:0006355; P:GO:0032502	C:nucleus; F:ATP binding; P:transcription, DNA-templated; P:regulation of transcription, DNA-templated; P:developmental process
BLASTED, MAPPED, ANNOTATED	PGSC0003DMT400019663	20	1799	pentatricopeptide repeat-containing chloroplastic	0	92.25	2	F:GO:0000166; F:GO:0003676	F:nucleotide binding; F:nucleic acid binding
BLASTED, MAPPED, ANNOTATED	PGSC0003DMT400019665	20	2121	pentatricopeptide repeat-containing chloroplastic	0	85.55	2	F:GO:0000166; F:GO:0003676	F:nucleotide binding; F:nucleic acid binding
BLASTED, MAPPED, ANNOTATED	PGSC0003DMT400019664	20	2809	pentatricopeptide repeat-containing chloroplastic	0	91.05	2	F:GO:0000166; F:GO:0003676	F:nucleotide binding; F:nucleic acid binding
BLASTED	PGSC0003DMT400046956	20	2791	eukaryotic translation initiation factor 5B-like	0	72.5
BLASTED, MAPPED, ANNOTATED	PGSC0003DMT400008389	20	798	NADP-dependent malic	1.08e-148	87.75	5	P:GO:0006108; F:GO:0046872; F:GO:0051287; F:GO:0004471; P:GO:0055114	P:malate metabolic process; F:metal ion binding; F:NAD binding; F:malate dehydrogenase (decarboxylating) (NAD+) activity; P:oxidation-reduction process	EC:1.1.1.38; EC:1.1.1.39	Malate dehydrogenase (oxaloacetate-decarboxylating); Malate dehydrogenase (decarboxylating)
BLASTED, MAPPED, ANNOTATED	PGSC0003DMT400008394	20	1160	methionine aminopeptidase chloroplastic	5.4e-88	94.95	5	C:GO:0009507; P:GO:0070084; F:GO:0046872; P:GO:0006508; F:GO:0070006	C:chloroplast; P:protein initiator methionine removal; F:metal ion binding; P:proteolysis; F:metalloaminopeptidase activity	EC:3.4.11	Acting on peptide bonds (peptidases)
BLASTED, MAPPED, ANNOTATED	PGSC0003DMT400008395	20	1479	NADP-dependent malic	1.76e-111	92.15	9	C:GO:0009507; P:GO:0006108; P:GO:0070084; F:GO:0046872; F:GO:0051287; P:GO:0006508; F:GO:0004471; F:GO:0070006; P:GO:0055114	C:chloroplast; P:malate metabolic process; P:protein initiator methionine removal; F:metal ion binding; F:NAD binding; P:proteolysis; F:malate dehydrogenase (decarboxylating) (NAD+) activity; F:metalloaminopeptidase activity; P:oxidation-reduction process	EC:3.4.11; EC:1.1.1.38; EC:1.1.1.39	Acting on peptide bonds (peptidases); Malate dehydrogenase (oxaloacetate-decarboxylating); Malate dehydrogenase (decarboxylating)
BLASTED, MAPPED, ANNOTATED	PGSC0003DMT400045361	20	3118	SODIUM POTASSIUM ROOT DEFECTIVE 2-like	2.47e-110	73.9	4	P:GO:0046916; F:GO:0046914; C:GO:0005737; P:GO:0030001	P:cellular transition metal ion homeostasis; F:transition metal ion binding; C:cytoplasm; P:metal ion transport
BLASTED, MAPPED, ANNOTATED	PGSC0003DMT400061186	20	3284	arginyl-tRNA-- transferase 2-like	0	82.6	3	C:GO:0005737; F:GO:0004057; P:GO:0016598	C:cytoplasm; F:arginyltransferase activity; P:protein arginylation	EC:2.3.2.8	Arginyltransferase
BLASTED, MAPPED, ANNOTATED	PGSC0003DMT400008765	20	895	TRANSPORT INHIBITOR RESPONSE 1	1.36e-57	72.2	4	P:GO:0099402; P:GO:0009791; F:GO:0005488; P:GO:0009733	P:plant organ development; P:post-embryonic development; F:binding; P:response to auxin
BLASTED, MAPPED, ANNOTATED	PGSC0003DMT400007478	20	3219	receptor 12	0	83.4	1	C:GO:0016020	C:membrane
BLASTED, MAPPED, ANNOTATED	PGSC0003DMT400066372	20	3536	GATA transcription factor 26-like	5.16e-25	78.45	4	F:GO:0003700; F:GO:0008270; P:GO:0006355; F:GO:0043565	F:transcription factor activity, sequence-specific DNA binding; F:zinc ion binding; P:regulation of transcription, DNA-templated; F:sequence-specific DNA binding
BLASTED, MAPPED, ANNOTATED	PGSC0003DMT400050542	20	2041	protease 2-like isoform X1	0	93.55	4	C:GO:0005737; P:GO:0006508; F:GO:0004252; F:GO:0070008	C:cytoplasm; P:proteolysis; F:serine-type endopeptidase activity; F:serine-type exopeptidase activity	EC:3.4.21	Acting on peptide bonds (peptidases)
BLASTED, MAPPED, ANNOTATED	PGSC0003DMT400023306	20	2167	peroxisomal adenine nucleotide carrier 1-like	1.58e-158	90.5	4	F:GO:0003735; C:GO:0016021; P:GO:0006810; P:GO:0006412	F:structural constituent of ribosome; C:integral component of membrane; P:transport; P:translation
BLASTED, MAPPED, ANNOTATED	PGSC0003DMT400076399	20	2549	squamosa promoter-binding 1-like	6.37e-71	90.65	7	C:GO:0005634; F:GO:0003677; F:GO:0003700; F:GO:0046872; P:GO:0006351; P:GO:0009908; P:GO:0006355	C:nucleus; F:DNA binding; F:transcription factor activity, sequence-specific DNA binding; F:metal ion binding; P:transcription, DNA-templated; P:flower development; P:regulation of transcription, DNA-templated
BLASTED, MAPPED, ANNOTATED	PGSC0003DMT400020874	20	2866	auxin response factor 18-like (ARF16)	0	90	5	C:GO:0005634; F:GO:0003677; P:GO:0006351; P:GO:0006355; P:GO:0009734	C:nucleus; F:DNA binding; P:transcription, DNA-templated; P:regulation of transcription, DNA-templated; P:auxin-activated signaling pathway
BLASTED, MAPPED, ANNOTATED	PGSC0003DMT400062489	20	2515	auxin response factor 18-like (ARF10)	0	81.7	5	C:GO:0005634; F:GO:0003677; P:GO:0006351; P:GO:0006355; P:GO:0009734	C:nucleus; F:DNA binding; P:transcription, DNA-templated; P:regulation of transcription, DNA-templated; P:auxin-activated signaling pathway
BLASTED	PGSC0003DMT400058975	20	2283	DUF936 domain-containing	0	82.35
BLASTED	PGSC0003DMT400058974	20	2288	PREDICTED: uncharacterized protein LOC102603463	0	80.55
BLASTED	PGSC0003DMT400058976	20	2375	PREDICTED: uncharacterized protein LOC102603463	0	80.55
BLASTED	PGSC0003DMT400058973	20	2640	PREDICTED: uncharacterized protein LOC102603463	0	80.55
BLASTED, MAPPED	PGSC0003DMT400005795	20	572	catalytic domain-containing	7.5e-83	71.15	7	F:GO:0005524; C:GO:0016020; C:GO:0016021; F:GO:0004672; P:GO:0016310; P:GO:0006468; F:GO:0016301	F:ATP binding; C:membrane; C:integral component of membrane; F:protein kinase activity; P:phosphorylation; P:protein phosphorylation; F:kinase activity
BLASTED, MAPPED	PGSC0003DMT400005792	20	366	catalytic domain-containing	3.56e-86	71.65	7	F:GO:0005524; C:GO:0016020; C:GO:0016021; F:GO:0004672; P:GO:0016310; P:GO:0006468; F:GO:0016301	F:ATP binding; C:membrane; C:integral component of membrane; F:protein kinase activity; P:phosphorylation; P:protein phosphorylation; F:kinase activity
BLASTED, MAPPED, ANNOTATED	PGSC0003DMT400001824	20	1919	laccase-7-like	0	92.3	6	F:GO:0016722; P:GO:0046274; F:GO:0005507; C:GO:0048046; P:GO:0055114; F:GO:0052716	F:oxidoreductase activity, oxidizing metal ions; P:lignin catabolic process; F:copper ion binding; C:apoplast; P:oxidation-reduction process; F:hydroquinone:oxygen oxidoreductase activity	EC:1.10.3; EC:1.10.3.2	Acting on diphenols and related substances as donors; Laccase
BLASTED, MAPPED, ANNOTATED	PGSC0003DMT400047125	20	3249	viridiflorene synthase	1.63e-139	83.5	6	F:GO:0000287; P:GO:0051762; C:GO:0005737; F:GO:0034003; P:GO:0045339; P:GO:0016114	F:magnesium ion binding; P:sesquiterpene biosynthetic process; C:cytoplasm; F:vetispiradiene synthase activity; P:farnesyl diphosphate catabolic process; P:terpenoid biosynthetic process	EC:4.2.3.21	Vetispiradiene synthase
BLASTED, MAPPED, ANNOTATED	PGSC0003DMT400047126	20	3170	viridiflorene synthase	3.52e-150	83.6	6	F:GO:0000287; P:GO:0051762; C:GO:0005737; F:GO:0034003; P:GO:0045339; P:GO:0016114	F:magnesium ion binding; P:sesquiterpene biosynthetic process; C:cytoplasm; F:vetispiradiene synthase activity; P:farnesyl diphosphate catabolic process; P:terpenoid biosynthetic process	EC:4.2.3.21	Vetispiradiene synthase
BLASTED, MAPPED, ANNOTATED	PGSC0003DMT400047127	20	3095	viridiflorene synthase	1.05e-154	93.9	6	F:GO:0000287; P:GO:0051762; C:GO:0005737; F:GO:0034003; P:GO:0045339; P:GO:0016114	F:magnesium ion binding; P:sesquiterpene biosynthetic process; C:cytoplasm; F:vetispiradiene synthase activity; P:farnesyl diphosphate catabolic process; P:terpenoid biosynthetic process	EC:4.2.3.21	Vetispiradiene synthase
NO-BLAST	PGSC0003DMT400053560		1029	---NA---
BLASTED, MAPPED, ANNOTATED	PGSC0003DMT400031475	20	1672	nodulation-signaling pathway 2	0	85.05	5	C:GO:0005634; F:GO:0003700; P:GO:0006351; P:GO:0006355; F:GO:0043565	C:nucleus; F:transcription factor activity, sequence-specific DNA binding; P:transcription, DNA-templated; P:regulation of transcription, DNA-templated; F:sequence-specific DNA binding
NO-BLAST	PGSC0003DMT400079093		2740	---NA---
NO-BLAST	PGSC0003DMT400079092		3389	---NA---
BLASTED	PGSC0003DMT400039941	20	1586	myosin heavy chain kinase B-like	0	89.2
BLASTED, MAPPED, ANNOTATED	PGSC0003DMT400071727	20	2317	floral homeotic APETALA 2-like isoform X1	4.67e-157	83.5	6	C:GO:0005634; F:GO:0003677; F:GO:0003700; P:GO:0006351; P:GO:0007275; P:GO:0006355	C:nucleus; F:DNA binding; F:transcription factor activity, sequence-specific DNA binding; P:transcription, DNA-templated; P:multicellular organism development; P:regulation of transcription, DNA-templated
BLASTED	PGSC0003DMT400015423	20	2475	pentatricopeptide repeat-containing At1g77405	0	88.15
BLASTED	PGSC0003DMT400049692	20	4650	hypoxia-inducible factor 1-alpha inhibitor	1.85e-145	89.6
BLASTED	PGSC0003DMT400038441	20	2568	pentatricopeptide repeat-containing At1g77405	0	90.65
BLASTED	PGSC0003DMT400038443	20	2685	pentatricopeptide repeat-containing At1g77405	0	90.65
BLASTED	PGSC0003DMT400038444	20	4362	pentatricopeptide repeat-containing At1g77405	0	90.65
BLASTED	PGSC0003DMT400038442	20	4672	pentatricopeptide repeat-containing At1g77405	0	90.65
BLASTED	PGSC0003DMT400038440	20	4911	pentatricopeptide repeat-containing At1g77405	0	90.65
NO-BLAST	PGSC0003DMT400035619		219	---NA---
BLASTED, MAPPED, ANNOTATED	PGSC0003DMT400039552	20	799	NADH dehydrogenase subunit 2 (chloroplast)	1.52e-130	79.45	8	F:GO:0048038; C:GO:0016021; F:GO:0008137; P:GO:0019684; P:GO:0042773; P:GO:0006810; C:GO:0005886; C:GO:0009535	F:quinone binding; C:integral component of membrane; F:NADH dehydrogenase (ubiquinone) activity; P:photosynthesis, light reaction; P:ATP synthesis coupled electron transport; P:transport; C:plasma membrane; C:chloroplast thylakoid membrane	EC:1.6.99.5; EC:1.6.99.3; EC:1.6.5.3	Acting on NADH or NADPH; NADH dehydrogenase; NADH:ubiquinone reductase (H(+)-translocating)
BLASTED, MAPPED, ANNOTATED	PGSC0003DMT400011800	20	2183	ubiquitin-like-specific protease ESD4	0	75.05	4	C:GO:0005634; P:GO:0016926; F:GO:0004175; F:GO:0016929	C:nucleus; P:protein desumoylation; F:endopeptidase activity; F:SUMO-specific protease activity
BLASTED, MAPPED, ANNOTATED	PGSC0003DMT400043766	20	3525	receptor kinase HERK 1	3.06e-179	82.95	3	F:GO:0005524; F:GO:0004674; P:GO:0006468	F:ATP binding; F:protein serine/threonine kinase activity; P:protein phosphorylation	EC:2.7.11	Transferring phosphorus-containing groups
BLASTED, MAPPED, ANNOTATED	PGSC0003DMT400069354	20	441	vinorine synthase-like	1.68e-81	71.65	1	F:GO:0016740	F:transferase activity
BLASTED	PGSC0003DMT400002639	20	3328	DNA polymerase eta isoform X2	1.66e-143	91.3
BLASTED	PGSC0003DMT400079891	20	2184	3-methyl-2-oxobutanoate hydroxymethyltransferase	1.6e-165	92.8
BLASTED, MAPPED, ANNOTATED	PGSC0003DMT400011837	20	1737	DAR GTPase mitochondrial	1.44e-56	89.65	1	F:GO:0005525	F:GTP binding
BLASTED, MAPPED, ANNOTATED	PGSC0003DMT400058718	20	3054	mitochondrial arginine transporter BAC1 isoform X1	5.8e-141	91.15	2	C:GO:0016021; P:GO:0006810	C:integral component of membrane; P:transport
BLASTED, MAPPED, ANNOTATED	PGSC0003DMT400058719	20	3059	mitochondrial arginine transporter BAC1 isoform X1	8.05e-179	91.15	2	C:GO:0016021; P:GO:0006810	C:integral component of membrane; P:transport
BLASTED, MAPPED, ANNOTATED	PGSC0003DMT400061003	20	1800	zeatin O-glucosyltransferase-like	0	85.6	5	F:GO:0008194; P:GO:0052696; F:GO:0016758; C:GO:0043231; P:GO:0009813	F:UDP-glycosyltransferase activity; P:flavonoid glucuronidation; F:transferase activity, transferring hexosyl groups; C:intracellular membrane-bounded organelle; P:flavonoid biosynthetic process
BLASTED, MAPPED, ANNOTATED	PGSC0003DMT400080354	20	1318	N-alpha-acetyltransferase MAK3	1.07e-147	92.15	3	C:GO:0031417; P:GO:0006474; F:GO:0004596	C:NatC complex; P:N-terminal protein amino acid acetylation; F:peptide alpha-N-acetyltransferase activity	EC:2.3.1.88	Peptide alpha-N-acetyltransferase
BLASTED, MAPPED, ANNOTATED	PGSC0003DMT400080355	20	1649	N-alpha-acetyltransferase MAK3	4.84e-146	92.15	3	C:GO:0031417; P:GO:0006474; F:GO:0004596	C:NatC complex; P:N-terminal protein amino acid acetylation; F:peptide alpha-N-acetyltransferase activity	EC:2.3.1.88	Peptide alpha-N-acetyltransferase
BLASTED	PGSC0003DMT400021545	20	692	jacalin-related lectin 3 isoform X1	1.62e-60	95.75
BLASTED	PGSC0003DMT400021541	20	2394	jacalin-related lectin 3 isoform X1	0	88.2
BLASTED	PGSC0003DMT400021540	20	2528	jacalin-related lectin 3 isoform X1	0	86.7
BLASTED, MAPPED, ANNOTATED	PGSC0003DMT400010940	20	3323	receptor 12	0	74.55	1	C:GO:0016020	C:membrane
BLASTED, MAPPED, ANNOTATED	PGSC0003DMT400010939	20	3455	receptor 12	0	74.55	1	C:GO:0016020	C:membrane
NO-BLAST	PGSC0003DMT400007426		1061	---NA---
BLASTED, MAPPED, ANNOTATED	PGSC0003DMT400022896	20	1022	ABC transporter B family member chloroplastic	3.48e-131	91.3	5	F:GO:0005524; F:GO:0042626; P:GO:0055085; C:GO:0009941; C:GO:0016021	F:ATP binding; F:ATPase activity, coupled to transmembrane movement of substances; P:transmembrane transport; C:chloroplast envelope; C:integral component of membrane	EC:3.6.1.3; EC:3.6.1.15	Adenosinetriphosphatase; Nucleoside-triphosphate phosphatase
BLASTED, MAPPED, ANNOTATED	PGSC0003DMT400037326	20	1541	photosynthetic NDH subunit of lumenal location chloroplastic	1.68e-59	92.2	7	F:GO:0045156; F:GO:0005509; C:GO:0009654; C:GO:0009344; C:GO:0019898; P:GO:0009767; C:GO:0009535	F:electron transporter, transferring electrons within the cyclic electron transport pathway of photosynthesis activity; F:calcium ion binding; C:photosystem II oxygen evolving complex; C:nitrite reductase complex [NAD(P)H]; C:extrinsic component of membrane; P:photosynthetic electron transport chain; C:chloroplast thylakoid membrane
BLASTED, MAPPED, ANNOTATED	PGSC0003DMT400037325	20	1589	photosynthetic NDH subunit of lumenal location chloroplastic	5.36e-131	81.5	7	F:GO:0045156; F:GO:0005509; C:GO:0009654; C:GO:0009344; C:GO:0019898; P:GO:0009767; C:GO:0009535	F:electron transporter, transferring electrons within the cyclic electron transport pathway of photosynthesis activity; F:calcium ion binding; C:photosystem II oxygen evolving complex; C:nitrite reductase complex [NAD(P)H]; C:extrinsic component of membrane; P:photosynthetic electron transport chain; C:chloroplast thylakoid membrane
BLASTED, MAPPED, ANNOTATED	PGSC0003DMT400062204	20	775	ubiquinone biosynthesis coq-	3.17e-64	94.1	3	F:GO:0005524; F:GO:0004672; P:GO:0006468	F:ATP binding; F:protein kinase activity; P:protein phosphorylation
BLASTED, MAPPED, ANNOTATED	PGSC0003DMT400062209	20	1140	uncharacterized aarF domain-containing kinase 1-like isoform X1	4.04e-90	79.55	3	F:GO:0005524; F:GO:0004672; P:GO:0006468	F:ATP binding; F:protein kinase activity; P:protein phosphorylation
BLASTED, MAPPED, ANNOTATED	PGSC0003DMT400062210	20	1984	uncharacterized aarF domain-containing kinase 1	1.64e-23	94.3	3	F:GO:0005524; F:GO:0004672; P:GO:0006468	F:ATP binding; F:protein kinase activity; P:protein phosphorylation
BLASTED, MAPPED, ANNOTATED	PGSC0003DMT400062205	20	2064	uncharacterized aarF domain-containing kinase 1-like isoform X1	0	87.4	3	F:GO:0005524; F:GO:0004672; P:GO:0006468	F:ATP binding; F:protein kinase activity; P:protein phosphorylation
BLASTED, MAPPED, ANNOTATED	PGSC0003DMT400056372	20	1153	squamosa promoter-binding 16 (SPL13)	1.23e-138	63.5	2	C:GO:0005634; F:GO:0003677	C:nucleus; F:DNA binding
BLASTED, MAPPED, ANNOTATED	PGSC0003DMT400056373	20	1453	squamosa promoter-binding 16	0	78.85	2	C:GO:0005634; F:GO:0003677	C:nucleus; F:DNA binding
BLASTED, MAPPED, ANNOTATED	PGSC0003DMT400056374	20	1597	squamosa promoter-binding 16	0	78.85	2	C:GO:0005634; F:GO:0003677	C:nucleus; F:DNA binding
BLASTED, MAPPED, ANNOTATED	PGSC0003DMT400068752	20	1840	squamosa promoter-binding 12	0	69.15	2	C:GO:0005634; F:GO:0003677	C:nucleus; F:DNA binding
BLASTED, MAPPED, ANNOTATED	PGSC0003DMT400029751	20	1914	squamosa promoter-binding 9	0	80.6	2	C:GO:0005634; F:GO:0003677	C:nucleus; F:DNA binding
BLASTED, MAPPED, ANNOTATED	PGSC0003DMT400059813	20	1957	squamosa promoter-binding 6	0	70.8	2	C:GO:0005634; F:GO:0003677	C:nucleus; F:DNA binding
BLASTED, MAPPED, ANNOTATED	PGSC0003DMT400029749	20	2027	squamosa promoter-binding 9	0	82.8	2	C:GO:0005634; F:GO:0003677	C:nucleus; F:DNA binding
BLASTED, MAPPED, ANNOTATED	PGSC0003DMT400084734	20	2149	squamosa promoter-binding 12	0	76.2	2	C:GO:0005634; F:GO:0003677	C:nucleus; F:DNA binding
BLASTED, MAPPED, ANNOTATED	PGSC0003DMT400029750	20	2215	squamosa promoter-binding 9	2.27e-163	81.4	2	C:GO:0005634; F:GO:0003677	C:nucleus; F:DNA binding
BLASTED, MAPPED, ANNOTATED	PGSC0003DMT400072746	20	2320	squamosa promoter-binding 6	0	73	2	C:GO:0005634; F:GO:0003677	C:nucleus; F:DNA binding
BLASTED, MAPPED, ANNOTATED	PGSC0003DMT400029748	20	2328	squamosa promoter-binding 9 (SPL9)	3.52e-138	78.85	2	C:GO:0005634; F:GO:0003677	C:nucleus; F:DNA binding
BLASTED, MAPPED, ANNOTATED	PGSC0003DMT400072745	20	2372	squamosa promoter-binding 6	0	73	2	C:GO:0005634; F:GO:0003677	C:nucleus; F:DNA binding
BLASTED, MAPPED, ANNOTATED	PGSC0003DMT400084733	20	4179	squamosa promoter-binding 12 (SPL2)	0	77.65	2	C:GO:0005634; F:GO:0003677	C:nucleus; F:DNA binding
BLASTED, MAPPED, ANNOTATED	PGSC0003DMT400082790	20	744	squamosa promoter-binding 1-like (SPL3)	5.01e-23	67.05	2	C:GO:0005634; F:GO:0003677	C:nucleus; F:DNA binding
BLASTED, MAPPED, ANNOTATED	PGSC0003DMT400082789	20	915	squamosa promoter-binding 3	3.11e-85	76.45	2	C:GO:0005634; F:GO:0003677	C:nucleus; F:DNA binding
BLASTED, MAPPED, ANNOTATED	PGSC0003DMT400063045	20	2550	squamosa promoter-binding 6	0	74.6	2	C:GO:0005634; F:GO:0003677	C:nucleus; F:DNA binding
BLASTED, MAPPED, ANNOTATED	PGSC0003DMT400063046	20	2997	squamosa promoter-binding 6	0	74.6	2	C:GO:0005634; F:GO:0003677	C:nucleus; F:DNA binding
BLASTED, MAPPED, ANNOTATED	PGSC0003DMT400055519	20	3258	auxin response factor 18-like isoform X1 (ARF16)	0	93.05	5	C:GO:0005634; F:GO:0003677; P:GO:0006351; P:GO:0006355; P:GO:0009734	C:nucleus; F:DNA binding; P:transcription, DNA-templated; P:regulation of transcription, DNA-templated; P:auxin-activated signaling pathway
BLASTED, MAPPED, ANNOTATED	PGSC0003DMT400055522	20	3139	auxin response factor 18-like	0	91.75	5	C:GO:0005634; F:GO:0003677; P:GO:0006351; P:GO:0006355; P:GO:0009734	C:nucleus; F:DNA binding; P:transcription, DNA-templated; P:regulation of transcription, DNA-templated; P:auxin-activated signaling pathway
BLASTED, MAPPED, ANNOTATED	PGSC0003DMT400055521	20	3060	auxin response factor 18-like	0	93.6	5	C:GO:0005634; F:GO:0003677; P:GO:0006351; P:GO:0006355; P:GO:0009734	C:nucleus; F:DNA binding; P:transcription, DNA-templated; P:regulation of transcription, DNA-templated; P:auxin-activated signaling pathway
BLASTED, MAPPED, ANNOTATED	PGSC0003DMT400055520	20	1445	auxin response factor 18-like isoform X1	0	89.5	5	C:GO:0005634; F:GO:0003677; P:GO:0006351; P:GO:0006355; P:GO:0009734	C:nucleus; F:DNA binding; P:transcription, DNA-templated; P:regulation of transcription, DNA-templated; P:auxin-activated signaling pathway
BLASTED, MAPPED	PGSC0003DMT400045323	20	970	auxin response factor 18-like isoform X1	0	60.45	6	F:GO:0003677; C:GO:0005634; P:GO:0006351; P:GO:0006355; P:GO:0009725; P:GO:0009734	F:DNA binding; C:nucleus; P:transcription, DNA-templated; P:regulation of transcription, DNA-templated; P:response to hormone; P:auxin-activated signaling pathway
BLASTED, MAPPED, ANNOTATED	PGSC0003DMT400056916	20	1355	NAC domain-containing 21 22-like	0	78.8	4	C:GO:0005634; F:GO:0003677; P:GO:0006351; P:GO:0006355	C:nucleus; F:DNA binding; P:transcription, DNA-templated; P:regulation of transcription, DNA-templated
BLASTED, MAPPED, ANNOTATED	PGSC0003DMT400068035	20	2424	homeobox-leucine zipper ATHB-15-like	0	90.55	13	P:GO:0010075; P:GO:0080060; P:GO:0010087; P:GO:0006351; P:GO:0006355; F:GO:0008289; P:GO:0009965; C:GO:0005634; F:GO:0003677; F:GO:0003700; P:GO:0048263; P:GO:0030154; P:GO:0010014	P:regulation of meristem growth; P:integument development; P:phloem or xylem histogenesis; P:transcription, DNA-templated; P:regulation of transcription, DNA-templated; F:lipid binding; P:leaf morphogenesis; C:nucleus; F:DNA binding; F:transcription factor activity, sequence-specific DNA binding; P:determination of dorsal identity; P:cell differentiation; P:meristem initiation
BLASTED, MAPPED, ANNOTATED	PGSC0003DMT400068038	20	3192	homeobox-leucine zipper ATHB-15-like	0	94.45	3	C:GO:0005634; F:GO:0003677; F:GO:0008289	C:nucleus; F:DNA binding; F:lipid binding
BLASTED, MAPPED, ANNOTATED	PGSC0003DMT400068039	20	3274	homeobox-leucine zipper ATHB-15-like	0	95.5	3	C:GO:0005634; F:GO:0003677; F:GO:0008289	C:nucleus; F:DNA binding; F:lipid binding
BLASTED, MAPPED, ANNOTATED	PGSC0003DMT400006735	20	3507	homeobox-leucine zipper ATHB-15	0	95.55	10	P:GO:0010075; P:GO:0080060; C:GO:0005634; F:GO:0003677; P:GO:0048263; P:GO:0010087; F:GO:0008289; P:GO:0009965; P:GO:0009887; P:GO:0010014	P:regulation of meristem growth; P:integument development; C:nucleus; F:DNA binding; P:determination of dorsal identity; P:phloem or xylem histogenesis; F:lipid binding; P:leaf morphogenesis; P:animal organ morphogenesis; P:meristem initiation
BLASTED, MAPPED, ANNOTATED	PGSC0003DMT400068037	20	3644	homeobox-leucine zipper ATHB-15-like	0	95.55	3	C:GO:0005634; F:GO:0003677; F:GO:0008289	C:nucleus; F:DNA binding; F:lipid binding
BLASTED, MAPPED, ANNOTATED	PGSC0003DMT400006363	20	805	nuclear transcription factor Y subunit A-3-like isoform X1	1.08e-80	75.1	2	F:GO:0003700; P:GO:0006355	F:transcription factor activity, sequence-specific DNA binding; P:regulation of transcription, DNA-templated
BLASTED, MAPPED, ANNOTATED	PGSC0003DMT400006362	20	1112	nuclear transcription factor Y subunit A-3-like isoform X1	4.13e-123	79.6	2	F:GO:0003700; P:GO:0006355	F:transcription factor activity, sequence-specific DNA binding; P:regulation of transcription, DNA-templated
BLASTED, MAPPED, ANNOTATED	PGSC0003DMT400006360	20	1114	nuclear transcription factor Y subunit A-3-like isoform X1	0	75.7	2	F:GO:0003700; P:GO:0006355	F:transcription factor activity, sequence-specific DNA binding; P:regulation of transcription, DNA-templated
BLASTED, MAPPED, ANNOTATED	PGSC0003DMT400006358	20	1204	nuclear transcription factor Y subunit A-3-like isoform X1	0	76.25	2	F:GO:0003700; P:GO:0006355	F:transcription factor activity, sequence-specific DNA binding; P:regulation of transcription, DNA-templated
BLASTED, MAPPED, ANNOTATED	PGSC0003DMT400006357	20	1350	nuclear transcription factor Y subunit A-3-like isoform X1	7.35e-177	75.7	2	F:GO:0003700; P:GO:0006355	F:transcription factor activity, sequence-specific DNA binding; P:regulation of transcription, DNA-templated
BLASTED, MAPPED, ANNOTATED	PGSC0003DMT400006361	20	1493	nuclear transcription factor Y subunit A-3-like isoform X1	6.47e-155	77.65	2	F:GO:0003700; P:GO:0006355	F:transcription factor activity, sequence-specific DNA binding; P:regulation of transcription, DNA-templated
BLASTED, MAPPED, ANNOTATED	PGSC0003DMT400084722	20	1910	F-box only 6	0	88.95	7	F:GO:0004842; P:GO:0010928; P:GO:0031146; C:GO:0019005; P:GO:0010305; P:GO:0060776; P:GO:0016567	F:ubiquitin-protein transferase activity; P:regulation of auxin mediated signaling pathway; P:SCF-dependent proteasomal ubiquitin-dependent protein catabolic process; C:SCF ubiquitin ligase complex; P:leaf vascular tissue pattern formation; P:simple leaf morphogenesis; P:protein ubiquitination
BLASTED, MAPPED, ANNOTATED	PGSC0003DMT400049383	20	1902	laccase-4-like	0	94.35	7	F:GO:0016722; P:GO:0046274; F:GO:0005507; P:GO:0009809; C:GO:0048046; P:GO:0055114; F:GO:0052716	F:oxidoreductase activity, oxidizing metal ions; P:lignin catabolic process; F:copper ion binding; P:lignin biosynthetic process; C:apoplast; P:oxidation-reduction process; F:hydroquinone:oxygen oxidoreductase activity	EC:1.10.3; EC:1.10.3.2	Acting on diphenols and related substances as donors; Laccase
BLASTED, MAPPED, ANNOTATED	PGSC0003DMT400078103	20	1946	laccase-3-like	0	93.45	5	P:GO:0046274; F:GO:0005507; C:GO:0048046; P:GO:0055114; F:GO:0052716	P:lignin catabolic process; F:copper ion binding; C:apoplast; P:oxidation-reduction process; F:hydroquinone:oxygen oxidoreductase activity	EC:1.10.3; EC:1.10.3.2	Acting on diphenols and related substances as donors; Laccase
BLASTED, MAPPED, ANNOTATED	PGSC0003DMT400078104	20	1955	laccase-3-like	0	93.4	5	P:GO:0046274; F:GO:0005507; C:GO:0048046; P:GO:0055114; F:GO:0052716	P:lignin catabolic process; F:copper ion binding; C:apoplast; P:oxidation-reduction process; F:hydroquinone:oxygen oxidoreductase activity	EC:1.10.3; EC:1.10.3.2	Acting on diphenols and related substances as donors; Laccase
BLASTED, MAPPED, ANNOTATED	PGSC0003DMT400078188	20	1638	laccase-2-like	0	89.45	7	F:GO:0016722; P:GO:0046274; F:GO:0005507; P:GO:0009809; C:GO:0048046; P:GO:0055114; F:GO:0052716	F:oxidoreductase activity, oxidizing metal ions; P:lignin catabolic process; F:copper ion binding; P:lignin biosynthetic process; C:apoplast; P:oxidation-reduction process; F:hydroquinone:oxygen oxidoreductase activity	EC:1.10.3; EC:1.10.3.2	Acting on diphenols and related substances as donors; Laccase
BLASTED, MAPPED, ANNOTATED	PGSC0003DMT400069728	20	2153	laccase-12-like	0	94.45	6	F:GO:0016722; P:GO:0046274; F:GO:0005507; C:GO:0048046; P:GO:0055114; F:GO:0052716	F:oxidoreductase activity, oxidizing metal ions; P:lignin catabolic process; F:copper ion binding; C:apoplast; P:oxidation-reduction process; F:hydroquinone:oxygen oxidoreductase activity	EC:1.10.3; EC:1.10.3.2	Acting on diphenols and related substances as donors; Laccase
BLASTED, MAPPED, ANNOTATED	PGSC0003DMT400069729	20	1942	laccase-12-like	0	94.25	6	F:GO:0016722; P:GO:0046274; F:GO:0005507; C:GO:0048046; P:GO:0055114; F:GO:0052716	F:oxidoreductase activity, oxidizing metal ions; P:lignin catabolic process; F:copper ion binding; C:apoplast; P:oxidation-reduction process; F:hydroquinone:oxygen oxidoreductase activity	EC:1.10.3; EC:1.10.3.2	Acting on diphenols and related substances as donors; Laccase
BLASTED, MAPPED, ANNOTATED	PGSC0003DMT400039455	20	1602	DELLA RGL1-like (GAI)	0	85.4	5	C:GO:0005634; F:GO:0003700; P:GO:0006351; P:GO:0006355; F:GO:0043565	C:nucleus; F:transcription factor activity, sequence-specific DNA binding; P:transcription, DNA-templated; P:regulation of transcription, DNA-templated; F:sequence-specific DNA binding
BLASTED, MAPPED, ANNOTATED	PGSC0003DMT400004500	20	1902	replication factor C subunit 3-like	0	70.2	1	P:GO:0009987	P:cellular process
BLASTED, MAPPED, ANNOTATED	PGSC0003DMT400025439	20	3296	disease resistance RPP13 3 isoform X1	0	81	1	F:GO:0043531	F:ADP binding
BLASTED, MAPPED, ANNOTATED	PGSC0003DMT400025437	20	3163	disease resistance RPP13 3 isoform X1	0	81	1	F:GO:0043531	F:ADP binding
BLASTED, MAPPED, ANNOTATED	PGSC0003DMT400025436	20	2660	disease resistance RPP13 3 isoform X1	0	79.9	1	F:GO:0043531	F:ADP binding
BLASTED, MAPPED, ANNOTATED	PGSC0003DMT400025438	20	2527	disease resistance RPP13 3 isoform X1	0	79.9	1	F:GO:0043531	F:ADP binding
BLASTED, MAPPED, ANNOTATED	PGSC0003DMT400058647	20	1869	disease resistance RPP13 3 isoform X1	0	76.95	1	F:GO:0043531	F:ADP binding
BLASTED, MAPPED, ANNOTATED	PGSC0003DMT400034059	20	3000	TMV resistance N-like isoform X2	0	82.3	1	P:GO:0050896	P:response to stimulus
BLASTED, MAPPED, ANNOTATED	PGSC0003DMT400025440	20	1404	disease resistance RPP13 3 isoform X1	0	79.75	1	F:GO:0043531	F:ADP binding
BLASTED, MAPPED, ANNOTATED	PGSC0003DMT400068230	20	912	syntaxin-22-like	4.12e-158	94.35	8	P:GO:0006906; P:GO:0048278; C:GO:0016021; F:GO:0005484; C:GO:0012505; C:GO:0031201; F:GO:0000149; P:GO:0006886	P:vesicle fusion; P:vesicle docking; C:integral component of membrane; F:SNAP receptor activity; C:endomembrane system; C:SNARE complex; F:SNARE binding; P:intracellular protein transport
BLASTED, MAPPED, ANNOTATED	PGSC0003DMT400046793	20	2102	cyclin-D4-1-like	2.26e-17	81.3	1	C:GO:0005634	C:nucleus
BLASTED, MAPPED, ANNOTATED	PGSC0003DMT400046794	20	2410	cyclin-D4-1-like	2.77e-17	81.3	1	C:GO:0005634	C:nucleus
BLASTED, MAPPED, ANNOTATED	PGSC0003DMT400007783	20	1545	probable receptor kinase At1g49730	0	85.65	4	F:GO:0005524; P:GO:0018108; F:GO:0004713; C:GO:0005886	F:ATP binding; P:peptidyl-tyrosine phosphorylation; F:protein tyrosine kinase activity; C:plasma membrane	EC:2.7.10	Transferring phosphorus-containing groups
BLASTED, MAPPED, ANNOTATED	PGSC0003DMT400001796	20	4545	chromatin remodeling EBS-like	2.1e-142	96.75	7	F:GO:0008270; P:GO:0031507; F:GO:0000976; F:GO:0003682; P:GO:0006342; C:GO:0000785; C:GO:0005677	F:zinc ion binding; P:heterochromatin assembly; F:transcription regulatory region sequence-specific DNA binding; F:chromatin binding; P:chromatin silencing; C:chromatin; C:chromatin silencing complex
BLASTED, MAPPED, ANNOTATED	PGSC0003DMT400017554	20	2247	E3 ubiquitin ligase BIG BROTHER	5.98e-135	77.65	6	F:GO:0004842; F:GO:0008270; F:GO:0031624; P:GO:0048437; P:GO:0046621; P:GO:0051865	F:ubiquitin-protein transferase activity; F:zinc ion binding; F:ubiquitin conjugating enzyme binding; P:floral organ development; P:negative regulation of organ growth; P:protein autoubiquitination
BLASTED, MAPPED, ANNOTATED	PGSC0003DMT400017552	20	2767	E3 ubiquitin ligase BIG BROTHER	3.73e-90	78.15	6	F:GO:0004842; F:GO:0008270; F:GO:0031624; P:GO:0048437; P:GO:0046621; P:GO:0051865	F:ubiquitin-protein transferase activity; F:zinc ion binding; F:ubiquitin conjugating enzyme binding; P:floral organ development; P:negative regulation of organ growth; P:protein autoubiquitination
BLASTED, MAPPED, ANNOTATED	PGSC0003DMT400069862	20	2508	beta-glucuronosyltransferase 14B-like	8.97e-114	91.1	2	F:GO:0008375; C:GO:0016021	F:acetylglucosaminyltransferase activity; C:integral component of membrane
BLASTED, MAPPED, ANNOTATED	PGSC0003DMT400023174	18	555	udp-glycosyltransferase 708c1	5.09e-13	73.22	1	F:GO:0046872	F:metal ion binding
BLASTED, MAPPED, ANNOTATED	PGSC0003DMT400024314	20	1995	homeobox-DDT domain RLT2	0	67.4	5	C:GO:0005634; F:GO:0003677; P:GO:0006351; P:GO:0006355; P:GO:0010228	C:nucleus; F:DNA binding; P:transcription, DNA-templated; P:regulation of transcription, DNA-templated; P:vegetative to reproductive phase transition of meristem
BLASTED, MAPPED, ANNOTATED	PGSC0003DMT400054374	20	1017	primase homolog isoform X1	0	77.35	3	P:GO:0032508; F:GO:0003697; F:GO:0043139	P:DNA duplex unwinding; F:single-stranded DNA binding; F:5'-3' DNA helicase activity	EC:3.6.1.15	Nucleoside-triphosphate phosphatase
BLASTED	PGSC0003DMT400043345	20	1305	PREDICTED: uncharacterized protein At2g17340-like	0	77.15
BLASTED, MAPPED, ANNOTATED	PGSC0003DMT400024144	20	1902	hva22 c	0	72.5	4	F:GO:0003676; P:GO:0090502; F:GO:0004523; F:GO:0008270	F:nucleic acid binding; P:RNA phosphodiester bond hydrolysis, endonucleolytic; F:RNA-DNA hybrid ribonuclease activity; F:zinc ion binding	EC:3.1.30; EC:3.1.26; EC:3.1.26.4	Acting on ester bonds; Acting on ester bonds; Ribonuclease H
BLASTED, MAPPED, ANNOTATED	PGSC0003DMT400040560	20	578	GDSL esterase lipase At5g37690	1.22e-46	87.4	1	F:GO:0016788	F:hydrolase activity, acting on ester bonds
BLASTED	PGSC0003DMT400030589	20	1349	probable lysophospholipase BODYGUARD 1	0	89.45
BLASTED	PGSC0003DMT400030588	20	1575	probable lysophospholipase BODYGUARD 1	0	89.1
BLASTED	PGSC0003DMT400083856	20	1752	nucleolin-like isoform X2	1.29e-52	90.55
BLASTED, MAPPED, ANNOTATED	PGSC0003DMT400072396	20	1248	serine threonine- kinase KIPK-like	0	94.2	7	C:GO:0005634; F:GO:0005524; C:GO:0005737; F:GO:0004674; P:GO:0006468; C:GO:0005886; P:GO:0035556	C:nucleus; F:ATP binding; C:cytoplasm; F:protein serine/threonine kinase activity; P:protein phosphorylation; C:plasma membrane; P:intracellular signal transduction	EC:2.7.11	Transferring phosphorus-containing groups
BLASTED, MAPPED, ANNOTATED	PGSC0003DMT400072395	20	3559	serine threonine- kinase KIPK-like	0	82.15	7	C:GO:0005634; F:GO:0005524; C:GO:0005737; F:GO:0004674; P:GO:0006468; C:GO:0005886; P:GO:0035556	C:nucleus; F:ATP binding; C:cytoplasm; F:protein serine/threonine kinase activity; P:protein phosphorylation; C:plasma membrane; P:intracellular signal transduction	EC:2.7.11	Transferring phosphorus-containing groups
BLASTED, MAPPED, ANNOTATED	PGSC0003DMT400007779	20	1860	PREDICTED: uncharacterized protein LOC102578825	0	88.8	2	F:GO:0008375; C:GO:0016021	F:acetylglucosaminyltransferase activity; C:integral component of membrane
BLASTED, MAPPED, ANNOTATED	PGSC0003DMT400007778	20	1863	PREDICTED: uncharacterized protein LOC102578825	0	88.8	2	F:GO:0008375; C:GO:0016021	F:acetylglucosaminyltransferase activity; C:integral component of membrane
BLASTED, MAPPED, ANNOTATED	PGSC0003DMT400055638	20	2051	aspartic ase 2 isoform X1	0	96.8	3	F:GO:0004190; P:GO:0030163; P:GO:0006508	F:aspartic-type endopeptidase activity; P:protein catabolic process; P:proteolysis	EC:3.4.23	Acting on peptide bonds (peptidases)
BLASTED, MAPPED, ANNOTATED	PGSC0003DMT400055639	20	2055	aspartic ase 2 isoform X1	0	96.45	3	F:GO:0004190; P:GO:0030163; P:GO:0006508	F:aspartic-type endopeptidase activity; P:protein catabolic process; P:proteolysis	EC:3.4.23	Acting on peptide bonds (peptidases)
BLASTED, MAPPED, ANNOTATED	PGSC0003DMT400009997	20	562	growth-regulating factor 10-like	1.52e-76	80.05	5	C:GO:0005634; F:GO:0005524; P:GO:0006351; P:GO:0006355; P:GO:0032502	C:nucleus; F:ATP binding; P:transcription, DNA-templated; P:regulation of transcription, DNA-templated; P:developmental process
BLASTED	PGSC0003DMT400054213	20	905	hypothetical protein A4A49_01644	3.88e-34	86.2
BLASTED	PGSC0003DMT400028931	7	1017	udp-glycosyltransferase 708c1	1.1e-06	73.71
BLASTED, MAPPED, ANNOTATED	PGSC0003DMT400009950	20	2673	E3 ubiquitin- ligase MIEL1	7.94e-112	92.6	1	F:GO:0008270	F:zinc ion binding
BLASTED, MAPPED, ANNOTATED	PGSC0003DMT400009948	20	3417	E3 ubiquitin- ligase MIEL1	4.77e-94	92.6	1	F:GO:0008270	F:zinc ion binding
BLASTED, MAPPED, ANNOTATED	PGSC0003DMT400009947	20	3444	E3 ubiquitin- ligase MIEL1	5.33e-94	93.4	1	F:GO:0008270	F:zinc ion binding
BLASTED, MAPPED, ANNOTATED	PGSC0003DMT400065528	20	1145	glucose-6-phosphate phosphate translocator chloroplastic-like	0	88.7	3	C:GO:0016021; P:GO:0034219; F:GO:0005215	C:integral component of membrane; P:carbohydrate transmembrane transport; F:transporter activity
BLASTED, MAPPED, ANNOTATED	PGSC0003DMT400035688	20	1289	SH3 domain-containing 2-like	2.25e-73	90.35	1	C:GO:0005829	C:cytosol
BLASTED, MAPPED, ANNOTATED	PGSC0003DMT400070043	20	2947	beta-glucosidase 3B-like	0	87.8	3	P:GO:0005975; F:GO:0008422; F:GO:0102483	P:carbohydrate metabolic process; F:beta-glucosidase activity; F:scopolin beta-glucosidase activity	EC:3.2.1.21	Beta-glucosidase
BLASTED, MAPPED, ANNOTATED	PGSC0003DMT400004065	20	4040	U11 U12 small nuclear ribonucleo 65 kDa isoform X1	2.54e-120	87.95	6	F:GO:0000166; C:GO:0005689; F:GO:0030626; F:GO:0097157; P:GO:0010229; P:GO:0000398	F:nucleotide binding; C:U12-type spliceosomal complex; F:U12 snRNA binding; F:pre-mRNA intronic binding; P:inflorescence development; P:mRNA splicing, via spliceosome
BLASTED	PGSC0003DMT400006972	20	2183	F-box CPR30-like	0	70.6
BLASTED	PGSC0003DMT400043255	20	2314	WEB family chloroplastic-like	0	73.15
BLASTED	PGSC0003DMT400050395	20	2322	coiled-coil domain-containing SCD2-like isoform X1	1.02e-33	78.6
BLASTED, MAPPED	PGSC0003DMT400010658	20	3842	dentin sialophospho -like	0	67.15	2	C:GO:0016020; C:GO:0016021	C:membrane; C:integral component of membrane
BLASTED	PGSC0003DMT400069768	20	787	PREDICTED: uncharacterized protein LOC107062158	1.63e-143	89.45
BLASTED	PGSC0003DMT400069767	20	1041	PREDICTED: uncharacterized protein LOC107062158	6.05e-140	89.35
BLASTED	PGSC0003DMT400069765	20	1646	PREDICTED: uncharacterized protein LOC102591372	0	88
BLASTED, MAPPED, ANNOTATED	PGSC0003DMT400074138	20	1298	reticulon B8	7.53e-165	89.3	2	C:GO:0005789; C:GO:0016021	C:endoplasmic reticulum membrane; C:integral component of membrane
BLASTED, MAPPED, ANNOTATED	PGSC0003DMT400083857	20	3066	receptor 12	0	76.45	1	C:GO:0016021	C:integral component of membrane
BLASTED, MAPPED, ANNOTATED	PGSC0003DMT400027283	20	1739	DUF2358 domain-containing	1.46e-73	92.05	2	C:GO:0009507; C:GO:0016021	C:chloroplast; C:integral component of membrane
BLASTED, MAPPED, ANNOTATED	PGSC0003DMT400056074	20	1843	7-deoxyloganetin glucosyltransferase	0	86.6	5	P:GO:0052696; F:GO:0080043; C:GO:0043231; F:GO:0080044; P:GO:0009813	P:flavonoid glucuronidation; F:quercetin 3-O-glucosyltransferase activity; C:intracellular membrane-bounded organelle; F:quercetin 7-O-glucosyltransferase activity; P:flavonoid biosynthetic process
BLASTED, MAPPED, ANNOTATED	PGSC0003DMT400037375	20	673	cell differentiation RCD1 homolog	8.26e-106	92.05	4	C:GO:0000932; C:GO:0030015; P:GO:0006402; P:GO:0017148	C:P-body; C:CCR4-NOT core complex; P:mRNA catabolic process; P:negative regulation of translation
BLASTED, MAPPED, ANNOTATED	PGSC0003DMT400037374	20	795	cell differentiation RCD1 homolog	4.25e-153	63.8	1	C:GO:0030014	C:CCR4-NOT complex
BLASTED, MAPPED, ANNOTATED	PGSC0003DMT400013469	20	2445	probable inactive receptor kinase At5g58300	0	86.45	4	F:GO:0005524; C:GO:0016021; F:GO:0004672; P:GO:0006468	F:ATP binding; C:integral component of membrane; F:protein kinase activity; P:protein phosphorylation
BLASTED	PGSC0003DMT400081845	20	1769	Acid phosphatase vanadium-dependent haloperoxidase-related	1.45e-95	80.65
BLASTED	PGSC0003DMT400065376	20	1306	PREDICTED: uncharacterized protein LOC109120229	2.01e-153	64.6
BLASTED, MAPPED, ANNOTATED	PGSC0003DMT400062572	20	1483	PREDICTED: uncharacterized protein LOC102587486 isoform X1	0	91	3	C:GO:0005802; C:GO:0005768; C:GO:0016021	C:trans-Golgi network; C:endosome; C:integral component of membrane
BLASTED, MAPPED, ANNOTATED	PGSC0003DMT400013649	20	1322	glutaredoxin-C11-like	8.77e-65	93.65	5	C:GO:0005623; F:GO:0015035; F:GO:0009055; P:GO:0045454; P:GO:0055114	C:cell; F:protein disulfide oxidoreductase activity; F:electron carrier activity; P:cell redox homeostasis; P:oxidation-reduction process
BLASTED, MAPPED, ANNOTATED	PGSC0003DMT400075780	20	979	PLATZ domain-containing	7.47e-143	80.5	3	F:GO:0008270; C:GO:0016020; C:GO:0005622	F:zinc ion binding; C:membrane; C:intracellular
BLASTED, MAPPED, ANNOTATED	PGSC0003DMT400082411	20	475	kirola-like	1.96e-25	83.4	2	P:GO:0009607; P:GO:0006952	P:response to biotic stimulus; P:defense response
BLASTED	PGSC0003DMT400088956	1	222	uncharacterized mitochondrial g00810-like	8.81e-07	75
BLASTED, MAPPED, ANNOTATED	PGSC0003DMT400034644	20	2230	nicastrin isoform X2	2.11e-163	90.95	5	C:GO:0016021; C:GO:0005783; P:GO:0016485; C:GO:0005774; C:GO:0005798	C:integral component of membrane; C:endoplasmic reticulum; P:protein processing; C:vacuolar membrane; C:Golgi-associated vesicle
BLASTED, MAPPED, ANNOTATED	PGSC0003DMT400034639	20	3425	nicastrin isoform X2	1.35e-158	90.95	5	C:GO:0016021; C:GO:0005783; P:GO:0016485; C:GO:0005774; C:GO:0005798	C:integral component of membrane; C:endoplasmic reticulum; P:protein processing; C:vacuolar membrane; C:Golgi-associated vesicle
BLASTED, MAPPED, ANNOTATED	PGSC0003DMT400068974	20	1815	PREDICTED: uncharacterized protein LOC102606286	0	75.75	1	C:GO:0016021	C:integral component of membrane
BLASTED, MAPPED, ANNOTATED	PGSC0003DMT400055415	20	8708	PREDICTED: uncharacterized protein LOC102604917 isoform X2	0	86.55	9	P:GO:0006906; P:GO:0048278; C:GO:0016021; F:GO:0005484; C:GO:0012505; C:GO:0031201; F:GO:0000149; P:GO:0006886; P:GO:0048193	P:vesicle fusion; P:vesicle docking; C:integral component of membrane; F:SNAP receptor activity; C:endomembrane system; C:SNARE complex; F:SNARE binding; P:intracellular protein transport; P:Golgi vesicle transport
BLASTED, MAPPED, ANNOTATED	PGSC0003DMT400055418	20	8610	PREDICTED: uncharacterized protein LOC102604917 isoform X2	0	86.55	9	P:GO:0006906; P:GO:0048278; C:GO:0016021; F:GO:0005484; C:GO:0012505; C:GO:0031201; F:GO:0000149; P:GO:0006886; P:GO:0048193	P:vesicle fusion; P:vesicle docking; C:integral component of membrane; F:SNAP receptor activity; C:endomembrane system; C:SNARE complex; F:SNARE binding; P:intracellular protein transport; P:Golgi vesicle transport
BLASTED	PGSC0003DMT400096813	2	450	omega-hydroxypalmitate O-feruloyl transferase-like	2.02e-08	60.5
NO-BLAST	PGSC0003DMT400088163		396	---NA---
BLASTED	PGSC0003DMT400095272	20	1401	PREDICTED: uncharacterized protein DDB_G0290685-like	1.03e-63	49.6
BLASTED	PGSC0003DMT400091759	12	1359	yippee-like At3g08990	9.8e-160	56.67
BLASTED, MAPPED, ANNOTATED	PGSC0003DMT400088525	20	612	yippee-like At3g08990	1.4e-23	59.05	1	C:GO:0016020	C:membrane
BLASTED	PGSC0003DMT400095448	12	597	PREDICTED: uncharacterized protein LOC107874628	3.83e-15	54.75
BLASTED, MAPPED	PGSC0003DMT400091768	20	411	yippee-like At3g08990	2.94e-21	53.85	2	C:GO:0016020; C:GO:0016021	C:membrane; C:integral component of membrane
BLASTED, MAPPED, ANNOTATED	PGSC0003DMT400056132	20	2991	kinesin-3-like	0	91.75	7	F:GO:0016887; F:GO:0005524; F:GO:0003777; C:GO:0005871; P:GO:0007018; C:GO:0005874; F:GO:0008017	F:ATPase activity; F:ATP binding; F:microtubule motor activity; C:kinesin complex; P:microtubule-based movement; C:microtubule; F:microtubule binding	EC:3.6.1.3; EC:3.6.1.15	Adenosinetriphosphatase; Nucleoside-triphosphate phosphatase
BLASTED	PGSC0003DMT400092255	2	294	PREDICTED: uncharacterized protein DDB_G0290685-like	1.23e-06	59.5
BLASTED	PGSC0003DMT400086822	3	288	PREDICTED: uncharacterized protein DDB_G0290685-like	6.38e-08	69.67
BLASTED, MAPPED, ANNOTATED	PGSC0003DMT400055614	20	465	auxin response factor 18-like (ARF10)	5.4e-32	84.95	5	C:GO:0005634; F:GO:0003677; P:GO:0006351; P:GO:0006355; P:GO:0009734	C:nucleus; F:DNA binding; P:transcription, DNA-templated; P:regulation of transcription, DNA-templated; P:auxin-activated signaling pathway
BLASTED, MAPPED, ANNOTATED	PGSC0003DMT400065312	20	1753	ethylene-responsive transcription factor RAP2-7-like isoform X2	0	87.75	6	C:GO:0005634; F:GO:0003677; F:GO:0003700; P:GO:0006351; P:GO:0007275; P:GO:0006355	C:nucleus; F:DNA binding; F:transcription factor activity, sequence-specific DNA binding; P:transcription, DNA-templated; P:multicellular organism development; P:regulation of transcription, DNA-templated
BLASTED, MAPPED, ANNOTATED	PGSC0003DMT400065313	20	1798	ethylene-responsive transcription factor RAP2-7-like isoform X1	0	88.45	6	C:GO:0005634; F:GO:0003677; F:GO:0003700; P:GO:0006351; P:GO:0007275; P:GO:0006355	C:nucleus; F:DNA binding; F:transcription factor activity, sequence-specific DNA binding; P:transcription, DNA-templated; P:multicellular organism development; P:regulation of transcription, DNA-templated
BLASTED, MAPPED, ANNOTATED	PGSC0003DMT400031400	20	1856	ethylene-responsive transcription factor RAP2-7-like isoform X2	0	79.65	6	C:GO:0005634; F:GO:0003677; F:GO:0003700; P:GO:0006351; P:GO:0007275; P:GO:0006355	C:nucleus; F:DNA binding; F:transcription factor activity, sequence-specific DNA binding; P:transcription, DNA-templated; P:multicellular organism development; P:regulation of transcription, DNA-templated
BLASTED, MAPPED, ANNOTATED	PGSC0003DMT400031401	20	1859	ethylene-responsive transcription factor RAP2-7-like isoform X1	0	79.9	6	C:GO:0005634; F:GO:0003677; F:GO:0003700; P:GO:0006351; P:GO:0007275; P:GO:0006355	C:nucleus; F:DNA binding; F:transcription factor activity, sequence-specific DNA binding; P:transcription, DNA-templated; P:multicellular organism development; P:regulation of transcription, DNA-templated
BLASTED, MAPPED, ANNOTATED	PGSC0003DMT400031399	20	1935	ethylene-responsive transcription factor RAP2-7-like isoform X1	0	82.2	6	C:GO:0005634; F:GO:0003677; F:GO:0003700; P:GO:0006351; P:GO:0007275; P:GO:0006355	C:nucleus; F:DNA binding; F:transcription factor activity, sequence-specific DNA binding; P:transcription, DNA-templated; P:multicellular organism development; P:regulation of transcription, DNA-templated
BLASTED, MAPPED, ANNOTATED	PGSC0003DMT400065311	20	2033	ethylene-responsive transcription factor RAP2-7-like isoform X1	4.18e-41	93.75	6	C:GO:0005634; F:GO:0003677; F:GO:0003700; P:GO:0006351; P:GO:0007275; P:GO:0006355	C:nucleus; F:DNA binding; F:transcription factor activity, sequence-specific DNA binding; P:transcription, DNA-templated; P:multicellular organism development; P:regulation of transcription, DNA-templated
BLASTED, MAPPED, ANNOTATED	PGSC0003DMT400031402	20	2153	ethylene-responsive transcription factor RAP2-7-like isoform X2	3.11e-163	82	6	C:GO:0005634; F:GO:0003677; F:GO:0003700; P:GO:0006351; P:GO:0007275; P:GO:0006355	C:nucleus; F:DNA binding; F:transcription factor activity, sequence-specific DNA binding; P:transcription, DNA-templated; P:multicellular organism development; P:regulation of transcription, DNA-templated
BLASTED, MAPPED, ANNOTATED	PGSC0003DMT400031398	20	2198	ethylene-responsive transcription factor RAP2-7-like isoform X1	1.28e-147	82.2	6	C:GO:0005634; F:GO:0003677; F:GO:0003700; P:GO:0006351; P:GO:0007275; P:GO:0006355	C:nucleus; F:DNA binding; F:transcription factor activity, sequence-specific DNA binding; P:transcription, DNA-templated; P:multicellular organism development; P:regulation of transcription, DNA-templated
BLASTED, MAPPED, ANNOTATED	PGSC0003DMT400016882	20	1303	AP2-like ethylene-responsive transcription factor TOE3 isoform X1	3.78e-172	86.85	6	C:GO:0005634; F:GO:0003677; F:GO:0003700; P:GO:0006351; P:GO:0007275; P:GO:0006355	C:nucleus; F:DNA binding; F:transcription factor activity, sequence-specific DNA binding; P:transcription, DNA-templated; P:multicellular organism development; P:regulation of transcription, DNA-templated
BLASTED, MAPPED, ANNOTATED	PGSC0003DMT400016881	20	1348	AP2-like ethylene-responsive transcription factor TOE3 isoform X1	0	87.3	6	C:GO:0005634; F:GO:0003677; F:GO:0003700; P:GO:0006351; P:GO:0007275; P:GO:0006355	C:nucleus; F:DNA binding; F:transcription factor activity, sequence-specific DNA binding; P:transcription, DNA-templated; P:multicellular organism development; P:regulation of transcription, DNA-templated
BLASTED, MAPPED, ANNOTATED	PGSC0003DMT400016883	20	1459	AP2-like ethylene-responsive transcription factor TOE3 isoform X1	6.56e-177	76.9	6	C:GO:0005634; F:GO:0003677; F:GO:0003700; P:GO:0006351; P:GO:0007275; P:GO:0006355	C:nucleus; F:DNA binding; F:transcription factor activity, sequence-specific DNA binding; P:transcription, DNA-templated; P:multicellular organism development; P:regulation of transcription, DNA-templated
BLASTED, MAPPED, ANNOTATED	PGSC0003DMT400065502	20	841	AP2-like ethylene-responsive transcription factor TOE3 isoform X2	1.66e-128	82.3	7	C:GO:0005634; F:GO:0003677; F:GO:0003700; P:GO:0006351; P:GO:0007275; P:GO:0071369; P:GO:0006355	C:nucleus; F:DNA binding; F:transcription factor activity, sequence-specific DNA binding; P:transcription, DNA-templated; P:multicellular organism development; P:cellular response to ethylene stimulus; P:regulation of transcription, DNA-templated
BLASTED, MAPPED, ANNOTATED	PGSC0003DMT400065499	20	844	AP2-like ethylene-responsive transcription factor TOE3 isoform X1	3.38e-129	82.05	7	C:GO:0005634; F:GO:0003677; F:GO:0003700; P:GO:0006351; P:GO:0007275; P:GO:0071369; P:GO:0006355	C:nucleus; F:DNA binding; F:transcription factor activity, sequence-specific DNA binding; P:transcription, DNA-templated; P:multicellular organism development; P:cellular response to ethylene stimulus; P:regulation of transcription, DNA-templated
BLASTED, MAPPED, ANNOTATED	PGSC0003DMT400016583	20	1105	floral homeotic APETALA 2	0	82.45	9	C:GO:0005634; F:GO:0003677; F:GO:0003700; P:GO:0010093; P:GO:0006351; P:GO:0010073; P:GO:0006355; P:GO:0048316; P:GO:0048481	C:nucleus; F:DNA binding; F:transcription factor activity, sequence-specific DNA binding; P:specification of floral organ identity; P:transcription, DNA-templated; P:meristem maintenance; P:regulation of transcription, DNA-templated; P:seed development; P:plant ovule development
BLASTED, MAPPED, ANNOTATED	PGSC0003DMT400016585	20	1850	floral homeotic APETALA 2	0	80.65	9	C:GO:0005634; F:GO:0003677; F:GO:0003700; P:GO:0010093; P:GO:0006351; P:GO:0010073; P:GO:0006355; P:GO:0048316; P:GO:0048481	C:nucleus; F:DNA binding; F:transcription factor activity, sequence-specific DNA binding; P:specification of floral organ identity; P:transcription, DNA-templated; P:meristem maintenance; P:regulation of transcription, DNA-templated; P:seed development; P:plant ovule development
BLASTED, MAPPED, ANNOTATED	PGSC0003DMT400016584	20	1933	floral homeotic APETALA 2	0	85.1	9	C:GO:0005634; F:GO:0003677; F:GO:0003700; P:GO:0010093; P:GO:0006351; P:GO:0010073; P:GO:0006355; P:GO:0048316; P:GO:0048481	C:nucleus; F:DNA binding; F:transcription factor activity, sequence-specific DNA binding; P:specification of floral organ identity; P:transcription, DNA-templated; P:meristem maintenance; P:regulation of transcription, DNA-templated; P:seed development; P:plant ovule development
BLASTED, MAPPED, ANNOTATED	PGSC0003DMT400065500	20	2101	AP2-like ethylene-responsive transcription factor TOE3 isoform X2	0	83.35	7	C:GO:0005634; F:GO:0003677; F:GO:0003700; P:GO:0006351; P:GO:0007275; P:GO:0071369; P:GO:0006355	C:nucleus; F:DNA binding; F:transcription factor activity, sequence-specific DNA binding; P:transcription, DNA-templated; P:multicellular organism development; P:cellular response to ethylene stimulus; P:regulation of transcription, DNA-templated
BLASTED, MAPPED, ANNOTATED	PGSC0003DMT400065501	20	2104	AP2-like ethylene-responsive transcription factor TOE3 isoform X2	0	83.35	7	C:GO:0005634; F:GO:0003677; F:GO:0003700; P:GO:0006351; P:GO:0007275; P:GO:0071369; P:GO:0006355	C:nucleus; F:DNA binding; F:transcription factor activity, sequence-specific DNA binding; P:transcription, DNA-templated; P:multicellular organism development; P:cellular response to ethylene stimulus; P:regulation of transcription, DNA-templated
BLASTED, MAPPED, ANNOTATED	PGSC0003DMT400010231	20	2137	floral homeotic APETALA 2	0	87.75	6	C:GO:0005634; F:GO:0003677; F:GO:0003700; P:GO:0006351; P:GO:0007275; P:GO:0006355	C:nucleus; F:DNA binding; F:transcription factor activity, sequence-specific DNA binding; P:transcription, DNA-templated; P:multicellular organism development; P:regulation of transcription, DNA-templated
BLASTED, MAPPED, ANNOTATED	PGSC0003DMT400010230	20	2251	floral homeotic APETALA 2	0	81.75	6	C:GO:0005634; F:GO:0003677; F:GO:0003700; P:GO:0006351; P:GO:0007275; P:GO:0006355	C:nucleus; F:DNA binding; F:transcription factor activity, sequence-specific DNA binding; P:transcription, DNA-templated; P:multicellular organism development; P:regulation of transcription, DNA-templated
BLASTED, MAPPED, ANNOTATED	PGSC0003DMT400010229	20	2303	floral homeotic APETALA 2	0	88.4	6	C:GO:0005634; F:GO:0003677; F:GO:0003700; P:GO:0006351; P:GO:0007275; P:GO:0006355	C:nucleus; F:DNA binding; F:transcription factor activity, sequence-specific DNA binding; P:transcription, DNA-templated; P:multicellular organism development; P:regulation of transcription, DNA-templated
BLASTED, MAPPED, ANNOTATED	PGSC0003DMT400058427	20	1707	transcription factor GAMYB-like	0	76.4	1	F:GO:0003677	F:DNA binding
BLASTED, MAPPED, ANNOTATED	PGSC0003DMT400070549	20	1802	transcription factor GAMYB-like isoform X2	0	79.15	1	F:GO:0003677	F:DNA binding
BLASTED, MAPPED, ANNOTATED	PGSC0003DMT400058426	20	2156	transcription factor GAMYB-like	0	79.55	1	F:GO:0003677	F:DNA binding
BLASTED, MAPPED, ANNOTATED	PGSC0003DMT400058425	20	2469	transcription factor GAMYB-like	0	81.4	1	F:GO:0003677	F:DNA binding
BLASTED	PGSC0003DMT400012012	20	2381	histidine-rich glyco -like	1.68e-167	66.85
BLASTED	PGSC0003DMT400012009	20	1826	histidine-rich glyco -like	1.33e-31	69.55
BLASTED	PGSC0003DMT400012011	20	1713	histidine-rich glyco -like	0	68.8
BLASTED, MAPPED, ANNOTATED	PGSC0003DMT400076435	20	4395	probable ubiquitin-conjugating enzyme E2 24	0	82.2	10	F:GO:0061630; P:GO:0055062; F:GO:0031625; P:GO:0006817; P:GO:2000185; C:GO:0005783; C:GO:0005794; P:GO:0044257; P:GO:0016036; P:GO:0016567	F:ubiquitin protein ligase activity; P:phosphate ion homeostasis; F:ubiquitin protein ligase binding; P:phosphate ion transport; P:regulation of phosphate transmembrane transport; C:endoplasmic reticulum; C:Golgi apparatus; P:cellular protein catabolic process; P:cellular response to phosphate starvation; P:protein ubiquitination
BLASTED, MAPPED, ANNOTATED	PGSC0003DMT400024935	20	1059	TMV resistance N-like	6.16e-56	87.1	3	P:GO:0007165; F:GO:0043531; P:GO:0006952	P:signal transduction; F:ADP binding; P:defense response
BLASTED, MAPPED, ANNOTATED	PGSC0003DMT400006234	20	2103	TMV resistance N-like	0	80.6	3	P:GO:0007165; F:GO:0043531; P:GO:0006952	P:signal transduction; F:ADP binding; P:defense response
BLASTED, MAPPED, ANNOTATED	PGSC0003DMT400040590	20	2202	TMV resistance N-like	0	80.3	3	P:GO:0007165; F:GO:0043531; P:GO:0006952	P:signal transduction; F:ADP binding; P:defense response
BLASTED, MAPPED, ANNOTATED	PGSC0003DMT400035244	20	2589	TMV resistance N-like	0	81.35	3	P:GO:0007165; F:GO:0043531; P:GO:0006952	P:signal transduction; F:ADP binding; P:defense response
BLASTED, MAPPED, ANNOTATED	PGSC0003DMT400043726	20	2807	TMV resistance N-like	0	84.15	3	P:GO:0007165; F:GO:0043531; P:GO:0006952	P:signal transduction; F:ADP binding; P:defense response
BLASTED, MAPPED, ANNOTATED	PGSC0003DMT400043725	20	2818	TMV resistance N-like	0	84.15	3	P:GO:0007165; F:GO:0043531; P:GO:0006952	P:signal transduction; F:ADP binding; P:defense response
BLASTED, MAPPED, ANNOTATED	PGSC0003DMT400043724	20	2823	TMV resistance N-like	0	84.15	3	P:GO:0007165; F:GO:0043531; P:GO:0006952	P:signal transduction; F:ADP binding; P:defense response
BLASTED, MAPPED, ANNOTATED	PGSC0003DMT400035243	20	3181	TMV resistance N-like	0	81.35	3	P:GO:0007165; F:GO:0043531; P:GO:0006952	P:signal transduction; F:ADP binding; P:defense response
BLASTED, MAPPED, ANNOTATED	PGSC0003DMT400043723	20	3184	TMV resistance N-like	0	84.15	3	P:GO:0007165; F:GO:0043531; P:GO:0006952	P:signal transduction; F:ADP binding; P:defense response
BLASTED, MAPPED, ANNOTATED	PGSC0003DMT400035245	20	3201	TMV resistance N-like	0	81.35	3	P:GO:0007165; F:GO:0043531; P:GO:0006952	P:signal transduction; F:ADP binding; P:defense response
BLASTED, MAPPED, ANNOTATED	PGSC0003DMT400030029	20	2652	disease resistance RPP13-like	0	85.1	2	F:GO:0043531; P:GO:0006952	F:ADP binding; P:defense response
BLASTED, MAPPED, ANNOTATED	PGSC0003DMT400030027	20	813	disease resistance RPP13-like	2.95e-150	87.85	2	F:GO:0043531; P:GO:0006952	F:ADP binding; P:defense response
BLASTED, MAPPED, ANNOTATED	PGSC0003DMT400030042	20	2583	R2 late blight resistance	0	87.15	2	F:GO:0043531; P:GO:0006952	F:ADP binding; P:defense response
BLASTED, MAPPED, ANNOTATED	PGSC0003DMT400016707	20	2553	R2 late blight resistance	0	85.25	2	F:GO:0043531; P:GO:0006952	F:ADP binding; P:defense response
BLASTED, MAPPED, ANNOTATED	PGSC0003DMT400015788	19	318	udp-glycosyltransferase 708c1	1.84e-14	69.68	1	F:GO:0046872	F:metal ion binding
BLASTED, MAPPED, ANNOTATED	PGSC0003DMT400082338	20	693	SWI SNF complex subunit SWI3A	1.48e-51	90.5	2	C:GO:0005634; F:GO:0003677	C:nucleus; F:DNA binding
BLASTED	PGSC0003DMT400075941	20	749	PREDICTED: uncharacterized protein LOC109219536	1.1e-24	57.35
BLASTED	PGSC0003DMT400058760	20	1355	CBS domain-containing CBSX5-like	2.82e-176	84.5
BLASTED	PGSC0003DMT400005624	20	1686	pollen-specific SF21-like isoform X2	1.77e-56	97.15
BLASTED	PGSC0003DMT400005621	20	2153	pollen-specific SF21-like	1.5e-139	96.1
BLASTED, MAPPED	PGSC0003DMT400003950	20	2723	Adenine nucleotide alpha hydrolases-like superfamily	4.79e-151	72.95	2	P:GO:0006950; F:GO:0016787	P:response to stress; F:hydrolase activity
BLASTED, MAPPED, ANNOTATED	PGSC0003DMT400015208	20	2743	E3 ubiquitin- ligase RHF2A-like isoform X1	0	87.25	1	F:GO:0008270	F:zinc ion binding
BLASTED, MAPPED, ANNOTATED	PGSC0003DMT400015209	20	3321	E3 ubiquitin- ligase RHF2A-like isoform X1	0	80.85	1	F:GO:0008270	F:zinc ion binding
BLASTED	PGSC0003DMT400013720	20	3516	PREDICTED: uncharacterized protein LOC109230047	3.85e-13	60.8
BLASTED, MAPPED	PGSC0003DMT400065657	2	1661	PREDICTED: uncharacterized protein LOC102597125	0.000224	84	5	P:GO:0090502; F:GO:0003676; F:GO:0004523; F:GO:0008270; F:GO:0046872	P:RNA phosphodiester bond hydrolysis, endonucleolytic; F:nucleic acid binding; F:RNA-DNA hybrid ribonuclease activity; F:zinc ion binding; F:metal ion binding
BLASTED, MAPPED	PGSC0003DMT400065656	2	1753	PREDICTED: uncharacterized protein LOC102597125	0.000242	84	5	P:GO:0090502; F:GO:0003676; F:GO:0004523; F:GO:0008270; F:GO:0046872	P:RNA phosphodiester bond hydrolysis, endonucleolytic; F:nucleic acid binding; F:RNA-DNA hybrid ribonuclease activity; F:zinc ion binding; F:metal ion binding
BLASTED, MAPPED, ANNOTATED	PGSC0003DMT400048346	20	534	triacylglycerol lipase 1	3.08e-29	79.45	6	F:GO:0003676; P:GO:0090502; F:GO:0004523; F:GO:0008270; P:GO:0016042; F:GO:0004806	F:nucleic acid binding; P:RNA phosphodiester bond hydrolysis, endonucleolytic; F:RNA-DNA hybrid ribonuclease activity; F:zinc ion binding; P:lipid catabolic process; F:triglyceride lipase activity	EC:3.1.30; EC:3.1.26; EC:3.1.26.4; EC:3.1.1.1; EC:3.1.1.3	Acting on ester bonds; Acting on ester bonds; Ribonuclease H; Carboxylesterase; Triacylglycerol lipase
BLASTED, MAPPED, ANNOTATED	PGSC0003DMT400042226	20	975	U3 small nucleolar ribonucleo IMP4	0	87.25	6	C:GO:0032040; F:GO:0030515; C:GO:0034457; C:GO:0016363; F:GO:0042134; P:GO:0006364	C:small-subunit processome; F:snoRNA binding; C:Mpp10 complex; C:nuclear matrix; F:rRNA primary transcript binding; P:rRNA processing
BLASTED, MAPPED, ANNOTATED	PGSC0003DMT400003719	20	1272	solute carrier family 25 member 44	4.06e-157	93.7	5	P:GO:0055085; F:GO:0003735; C:GO:0005739; C:GO:0016021; P:GO:0006412	P:transmembrane transport; F:structural constituent of ribosome; C:mitochondrion; C:integral component of membrane; P:translation
BLASTED, MAPPED, ANNOTATED	PGSC0003DMT400054998	20	1943	ABC transporter G family member 22-like	4.97e-87	95.55	3	F:GO:0016887; F:GO:0005524; C:GO:0016021	F:ATPase activity; F:ATP binding; C:integral component of membrane	EC:3.6.1.3; EC:3.6.1.15	Adenosinetriphosphatase; Nucleoside-triphosphate phosphatase
BLASTED	PGSC0003DMT400075018	20	2040	pentatricopeptide repeat-containing At1g77405	0	86.8
BLASTED	PGSC0003DMT400058343	20	2258	F-box cyclin	4.61e-103	77.6
BLASTED	PGSC0003DMT400075019	20	2488	pentatricopeptide repeat-containing At1g77405	0	86.8
BLASTED	PGSC0003DMT400037298	20	1322	PREDICTED: uncharacterized protein LOC102590120	3.37e-99	83.45
BLASTED	PGSC0003DMT400037297	20	1453	PREDICTED: uncharacterized protein LOC102590120	1.3e-98	83.45
BLASTED	PGSC0003DMT400016219	5	2019	glutamic acid-rich -like	1.78e-32	88
BLASTED, MAPPED, ANNOTATED	PGSC0003DMT400062326	20	2167	peroxidase 66	0	87.2	10	F:GO:0004601; P:GO:0006979; F:GO:0046872; P:GO:0098869; P:GO:0009664; P:GO:0055114; C:GO:0005576; C:GO:0009505; F:GO:0020037; P:GO:0042744	F:peroxidase activity; P:response to oxidative stress; F:metal ion binding; P:cellular oxidant detoxification; P:plant-type cell wall organization; P:oxidation-reduction process; C:extracellular region; C:plant-type cell wall; F:heme binding; P:hydrogen peroxide catabolic process	EC:1.11.1.7	Peroxidase
BLASTED	PGSC0003DMT400064184	20	2223	DNA mismatch repair MLH3 isoform X1	7.73e-43	88.3
BLASTED, MAPPED, ANNOTATED	PGSC0003DMT400045450	20	3609	dnaJ homolog subfamily B member 1-like	3.32e-91	92.7	11	F:GO:0015035; P:GO:0006662; C:GO:0005829; F:GO:0016671; P:GO:0034599; F:GO:0051082; P:GO:0045454; P:GO:0055114; P:GO:0006457; P:GO:0000103; C:GO:0005886	F:protein disulfide oxidoreductase activity; P:glycerol ether metabolic process; C:cytosol; F:oxidoreductase activity, acting on a sulfur group of donors, disulfide as acceptor; P:cellular response to oxidative stress; F:unfolded protein binding; P:cell redox homeostasis; P:oxidation-reduction process; P:protein folding; P:sulfate assimilation; C:plasma membrane
BLASTED, MAPPED, ANNOTATED	PGSC0003DMT400029662	20	2006	beta-glucosidase 11-like	2.42e-94	88.25	3	P:GO:0005975; F:GO:0008422; P:GO:1901657	P:carbohydrate metabolic process; F:beta-glucosidase activity; P:glycosyl compound metabolic process	EC:3.2.1.21	Beta-glucosidase
BLASTED, MAPPED, ANNOTATED	PGSC0003DMT400029661	20	2057	beta-glucosidase 11-like	0	90.35	3	P:GO:0005975; F:GO:0008422; P:GO:1901657	P:carbohydrate metabolic process; F:beta-glucosidase activity; P:glycosyl compound metabolic process	EC:3.2.1.21	Beta-glucosidase
BLASTED, MAPPED, ANNOTATED	PGSC0003DMT400092428	20	1323	clathrin assembly At2g25430	0	71.75	4	P:GO:0048268; F:GO:0030276; C:GO:0030136; F:GO:0005545	P:clathrin coat assembly; F:clathrin binding; C:clathrin-coated vesicle; F:1-phosphatidylinositol binding
BLASTED, MAPPED, ANNOTATED	PGSC0003DMT400000932	20	972	transcription factor RAX2-like	0	80.75	2	F:GO:0003677; C:GO:0016021	F:DNA binding; C:integral component of membrane
BLASTED, MAPPED, ANNOTATED	PGSC0003DMT400097683	20	1017	serine threonine- kinase WNK8-like	0	77.1	5	F:GO:0005524; C:GO:0005829; F:GO:0004674; P:GO:0006468; P:GO:0035556	F:ATP binding; C:cytosol; F:protein serine/threonine kinase activity; P:protein phosphorylation; P:intracellular signal transduction	EC:2.7.11	Transferring phosphorus-containing groups
BLASTED	PGSC0003DMT400081943	20	1516	PREDICTED: uncharacterized protein LOC102592029 isoform X3	1.72e-128	87.75
BLASTED, MAPPED, ANNOTATED	PGSC0003DMT400080290	20	2986	PREDICTED: uncharacterized protein LOC102604835	0	88.35	3	F:GO:0003735; C:GO:0005840; P:GO:0006412	F:structural constituent of ribosome; C:ribosome; P:translation
BLASTED, MAPPED, ANNOTATED	PGSC0003DMT400048288	20	2164	sarcolemmal membrane-associated	5.53e-125	83.05	1	C:GO:0016021	C:integral component of membrane
BLASTED	PGSC0003DMT400034999	20	3512	PREDICTED: uncharacterized protein LOC102591698	0	86.95
BLASTED, MAPPED	PGSC0003DMT400034695	20	2704	isocitrate dehydrogenase [NADP]-like isoform X1	8.33e-40	52.05	9	F:GO:0000287; F:GO:0016616; F:GO:0051287; F:GO:0016491; F:GO:0046872; F:GO:0004450; P:GO:0006102; P:GO:0006099; P:GO:0055114	F:magnesium ion binding; F:oxidoreductase activity, acting on the CH-OH group of donors, NAD or NADP as acceptor; F:NAD binding; F:oxidoreductase activity; F:metal ion binding; F:isocitrate dehydrogenase (NADP+) activity; P:isocitrate metabolic process; P:tricarboxylic acid cycle; P:oxidation-reduction process
BLASTED, MAPPED, ANNOTATED	PGSC0003DMT400006943	20	2936	leucine-rich repeat receptor kinase PXC1	0	92.25	5	F:GO:0005524; C:GO:0016021; F:GO:0004672; P:GO:0006468; C:GO:0005886	F:ATP binding; C:integral component of membrane; F:protein kinase activity; P:protein phosphorylation; C:plasma membrane
BLASTED	PGSC0003DMT400044198	20	4908	PREDICTED: uncharacterized protein LOC102605662	0	87.45
BLASTED, MAPPED, ANNOTATED	PGSC0003DMT400063856	20	1046	bidirectional sugar transporter SWEET1-like	2.75e-121	84.05	3	C:GO:0016021; P:GO:0034219; F:GO:0051119	C:integral component of membrane; P:carbohydrate transmembrane transport; F:sugar transmembrane transporter activity
BLASTED, MAPPED, ANNOTATED	PGSC0003DMT400030838	20	2635	mitogen-activated kinase kinase kinase NPK1-like	8.34e-29	80.2	3	F:GO:0005524; F:GO:0004674; P:GO:0006468	F:ATP binding; F:protein serine/threonine kinase activity; P:protein phosphorylation	EC:2.7.11	Transferring phosphorus-containing groups
BLASTED	PGSC0003DMT400076676	20	710	DUF4228 domain	3.76e-32	66.25
NO-BLAST	PGSC0003DMT400032503		940	---NA---
BLASTED, MAPPED, ANNOTATED	PGSC0003DMT400022679	20	747	kirola-like	4.34e-106	81.2	2	P:GO:0009607; P:GO:0006952	P:response to biotic stimulus; P:defense response
BLASTED, MAPPED, ANNOTATED	PGSC0003DMT400056811	20	828	kirola-like	7.35e-80	84.1	2	P:GO:0009607; P:GO:0006952	P:response to biotic stimulus; P:defense response
BLASTED	PGSC0003DMT400022811	20	1045	short-chain dehydrogenase TIC chloroplastic-like	1.45e-103	91.9
BLASTED, MAPPED, ANNOTATED	PGSC0003DMT400081987	20	1076	metal tolerance 4-like	1.9e-49	97.8	5	P:GO:0010043; P:GO:0061088; C:GO:0016021; F:GO:0005385; P:GO:0071577	P:response to zinc ion; P:regulation of sequestering of zinc ion; C:integral component of membrane; F:zinc ion transmembrane transporter activity; P:zinc II ion transmembrane transport
BLASTED, MAPPED, ANNOTATED	PGSC0003DMT400081988	20	1675	metal tolerance 4-like	0	92.4	5	P:GO:0010043; P:GO:0061088; C:GO:0016021; F:GO:0005385; P:GO:0071577	P:response to zinc ion; P:regulation of sequestering of zinc ion; C:integral component of membrane; F:zinc ion transmembrane transporter activity; P:zinc II ion transmembrane transport
BLASTED, MAPPED, ANNOTATED	PGSC0003DMT400082021	20	2222	pentatricopeptide repeat-containing chloroplastic	0	92.7	1	C:GO:0016021	C:integral component of membrane
BLASTED	PGSC0003DMT400082020	20	2518	pentatricopeptide repeat-containing chloroplastic	4.24e-160	93.1
BLASTED, MAPPED, ANNOTATED	PGSC0003DMT400082022	20	2564	pentatricopeptide repeat-containing chloroplastic	0	91.15	1	C:GO:0016021	C:integral component of membrane
BLASTED, MAPPED, ANNOTATED	PGSC0003DMT400022472	20	4948	abscisic-aldehyde oxidase-like	0	91.6	11	F:GO:0004854; F:GO:0016614; F:GO:0005506; F:GO:0050660; F:GO:0009055; C:GO:0005829; F:GO:0004031; P:GO:0009115; P:GO:0009851; P:GO:0055114; F:GO:0051537	F:xanthine dehydrogenase activity; F:oxidoreductase activity, acting on CH-OH group of donors; F:iron ion binding; F:flavin adenine dinucleotide binding; F:electron carrier activity; C:cytosol; F:aldehyde oxidase activity; P:xanthine catabolic process; P:auxin biosynthetic process; P:oxidation-reduction process; F:2 iron, 2 sulfur cluster binding	EC:1.17.1; EC:1.17.1.4; EC:1.2.3.1	Acting on CH or CH(2) groups; Xanthine dehydrogenase; Aldehyde oxidase
BLASTED, MAPPED, ANNOTATED	PGSC0003DMT400054259	20	2406	receptor 12	0	78.85	1	C:GO:0016021	C:integral component of membrane
BLASTED, MAPPED, ANNOTATED	PGSC0003DMT400007477	20	2706	receptor 12	0	73.9	1	C:GO:0016020	C:membrane
BLASTED, MAPPED	PGSC0003DMT400062180	20	2532	late blight resistance homolog R1A-10 isoform X1	0	76.8	2	F:GO:0043531; P:GO:0006952	F:ADP binding; P:defense response
BLASTED, MAPPED, ANNOTATED	PGSC0003DMT400011103	20	375	trans-resveratrol di-O-methyltransferase-like	9.14e-51	83.85	5	F:GO:0008171; F:GO:0046983; F:GO:0008757; P:GO:0019438; P:GO:0032259	F:O-methyltransferase activity; F:protein dimerization activity; F:S-adenosylmethionine-dependent methyltransferase activity; P:aromatic compound biosynthetic process; P:methylation
BLASTED, MAPPED, ANNOTATED	PGSC0003DMT400026761	20	4442	leucine--tRNA cytoplasmic-like	0	95.6	6	F:GO:0005524; P:GO:0006429; F:GO:0004823; P:GO:0006450; F:GO:0002161; C:GO:0005829	F:ATP binding; P:leucyl-tRNA aminoacylation; F:leucine-tRNA ligase activity; P:regulation of translational fidelity; F:aminoacyl-tRNA editing activity; C:cytosol	EC:6.1.1.4; EC:3.1.1.1	Leucine--tRNA ligase; Carboxylesterase
BLASTED, MAPPED, ANNOTATED	PGSC0003DMT400071861	20	1435	transcription factor bHLH118-like	1.02e-54	63.45	2	F:GO:0003677; F:GO:0046983	F:DNA binding; F:protein dimerization activity
BLASTED, MAPPED, ANNOTATED	PGSC0003DMT400021318	20	1763	cytochrome P450 CYP72A219-like	0	90.1	6	F:GO:0005506; F:GO:0016705; C:GO:0016021; P:GO:0055114; F:GO:0004497; F:GO:0020037	F:iron ion binding; F:oxidoreductase activity, acting on paired donors, with incorporation or reduction of molecular oxygen; C:integral component of membrane; P:oxidation-reduction process; F:monooxygenase activity; F:heme binding
BLASTED	PGSC0003DMT400078336	20	936	late blight resistance homolog R1B-16	6.45e-81	80.15
BLASTED, MAPPED, ANNOTATED	PGSC0003DMT400033310	20	651	cytochrome P450 CYP736A12-like	2.89e-60	87.15	6	F:GO:0005506; C:GO:0016020; P:GO:0044550; F:GO:0016709; P:GO:0055114; F:GO:0020037	F:iron ion binding; C:membrane; P:secondary metabolite biosynthetic process; F:oxidoreductase activity, acting on paired donors, with incorporation or reduction of molecular oxygen, NAD(P)H as one donor, and incorporation of one atom of oxygen; P:oxidation-reduction process; F:heme binding	EC:1.14.13	Acting on paired donors, with incorporation or reduction of molecular oxygen. The oxygen incorporated need not be derived from O(2)
BLASTED, MAPPED, ANNOTATED	PGSC0003DMT400033309	20	1543	cytochrome P450 CYP736A12-like	0	88.15	6	F:GO:0005506; C:GO:0016020; P:GO:0044550; F:GO:0016709; P:GO:0055114; F:GO:0020037	F:iron ion binding; C:membrane; P:secondary metabolite biosynthetic process; F:oxidoreductase activity, acting on paired donors, with incorporation or reduction of molecular oxygen, NAD(P)H as one donor, and incorporation of one atom of oxygen; P:oxidation-reduction process; F:heme binding	EC:1.14.13	Acting on paired donors, with incorporation or reduction of molecular oxygen. The oxygen incorporated need not be derived from O(2)
BLASTED, MAPPED, ANNOTATED	PGSC0003DMT400002127	20	3129	late blight resistance homolog R1B-12	0	75.35	2	F:GO:0043531; P:GO:0006952	F:ADP binding; P:defense response
BLASTED	PGSC0003DMT400093721	1	636	PREDICTED: uncharacterized protein LOC109224259	0.000496	63
BLASTED, MAPPED, ANNOTATED	PGSC0003DMT400017634	20	2607	subtilisin-like protease	0	90.75	3	C:GO:0005618; P:GO:0006508; F:GO:0004252	C:cell wall; P:proteolysis; F:serine-type endopeptidase activity	EC:3.4.21	Acting on peptide bonds (peptidases)
BLASTED, MAPPED, ANNOTATED	PGSC0003DMT400016455	20	1911	BTB POZ domain-containing At2g04740	2.84e-52	90.9	1	C:GO:0016021	C:integral component of membrane
BLASTED	PGSC0003DMT400020450	20	2529	formin 18	7.51e-146	79.05
BLASTED, MAPPED, ANNOTATED	PGSC0003DMT400064404	20	3350	calcium-binding PBP1-like	5.45e-69	91	1	F:GO:0005509	F:calcium ion binding
BLASTED	PGSC0003DMT400059469	5	487	PREDICTED: protein ABHD17C-like	2.69e-07	71.6
BLASTED, MAPPED, ANNOTATED	PGSC0003DMT400076027	20	597	Keratin-associated 10-6 isoform 1	3.74e-108	84.4	2	C:GO:0016021; C:GO:0005886	C:integral component of membrane; C:plasma membrane
BLASTED	PGSC0003DMT400026391	20	1083	tetratricopeptide repeat 1	4.74e-83	83.7
BLASTED, MAPPED, ANNOTATED	PGSC0003DMT400003790	20	1164	PREDICTED: uncharacterized protein LOC102580342	6.96e-83	91.7	1	C:GO:0016021	C:integral component of membrane
BLASTED, MAPPED, ANNOTATED	PGSC0003DMT400041823	20	1282	TRIGALACTOSYLDIACYLGLYCEROL chloroplastic	2.27e-44	84.8	1	C:GO:0016021	C:integral component of membrane
BLASTED	PGSC0003DMT400072135	20	1470	ion channel CASTOR-like	6.46e-33	71.2
BLASTED, MAPPED, ANNOTATED	PGSC0003DMT400040152	20	1542	very-long-chain (3R)-3-hydroxyacyl- dehydratase 2	4.87e-56	90.6	1	C:GO:0016021	C:integral component of membrane
BLASTED	PGSC0003DMT400078414	20	1545	ceramide kinase isoform X2	8.56e-163	94.2
BLASTED, MAPPED	PGSC0003DMT400072305	20	1738	PREDICTED: uncharacterized protein LOC108947539	1.91e-28	49.6	8	F:GO:0000166; F:GO:0003676; F:GO:0005524; C:GO:0016020; C:GO:0016021; P:GO:0015074; F:GO:0004672; P:GO:0006468	F:nucleotide binding; F:nucleic acid binding; F:ATP binding; C:membrane; C:integral component of membrane; P:DNA integration; F:protein kinase activity; P:protein phosphorylation
BLASTED, MAPPED, ANNOTATED	PGSC0003DMT400081848	20	1854	lipase PLAT LH2 family	1.92e-132	83.95	1	C:GO:0016021	C:integral component of membrane
BLASTED, MAPPED, ANNOTATED	PGSC0003DMT400047898	20	2177	PREDICTED: uncharacterized protein LOC102582673	2.34e-36	77.9	2	C:GO:0016021; C:GO:0009535	C:integral component of membrane; C:chloroplast thylakoid membrane
BLASTED, MAPPED, ANNOTATED	PGSC0003DMT400062852	20	2320	ABC transporter G family member 23	0	86.8	7	F:GO:0005524; P:GO:0055085; C:GO:0016021; P:GO:0015716; P:GO:0015748; F:GO:0015416; C:GO:0005886	F:ATP binding; P:transmembrane transport; C:integral component of membrane; P:organic phosphonate transport; P:organophosphate ester transport; F:ATPase-coupled organic phosphonate transmembrane transporter activity; C:plasma membrane	EC:3.6.1.3; EC:3.6.1.15; EC:3.6.3.28	Adenosinetriphosphatase; Nucleoside-triphosphate phosphatase; Phosphonate-transporting ATPase
BLASTED	PGSC0003DMT400027911	20	2440	regulator of G- signaling 1 isoform X1	3.06e-136	95.2
BLASTED, MAPPED, ANNOTATED	PGSC0003DMT400078989	20	2475	homeobox knotted-1-like LET12	0	86.95	3	C:GO:0005634; F:GO:0003677; P:GO:0006355	C:nucleus; F:DNA binding; P:regulation of transcription, DNA-templated
BLASTED, MAPPED, ANNOTATED	PGSC0003DMT400044324	20	2556	long-chain-alcohol oxidase FAO1	0	90.2	6	F:GO:0050660; C:GO:0043231; C:GO:0016021; P:GO:0006066; P:GO:0055114; F:GO:0046577	F:flavin adenine dinucleotide binding; C:intracellular membrane-bounded organelle; C:integral component of membrane; P:alcohol metabolic process; P:oxidation-reduction process; F:long-chain-alcohol oxidase activity	EC:1.1.3.20	Long-chain-alcohol oxidase
BLASTED	PGSC0003DMT400036068	20	2959	PREDICTED: uncharacterized protein LOC102582411	2.61e-39	90.2
BLASTED, MAPPED	PGSC0003DMT400080148	20	3138	probable receptor kinase At5g18500	3.77e-42	42.45	14	F:GO:0004672; F:GO:0004674; P:GO:0006468; C:GO:0005622; F:GO:0000166; P:GO:0000165; F:GO:0005524; P:GO:0000186; C:GO:0016020; C:GO:0016021; F:GO:0004709; P:GO:0016310; F:GO:0016740; F:GO:0016301	F:protein kinase activity; F:protein serine/threonine kinase activity; P:protein phosphorylation; C:intracellular; F:nucleotide binding; P:MAPK cascade; F:ATP binding; P:activation of MAPKK activity; C:membrane; C:integral component of membrane; F:MAP kinase kinase kinase activity; P:phosphorylation; F:transferase activity; F:kinase activity
BLASTED, MAPPED, ANNOTATED	PGSC0003DMT400039934	20	3208	mitogen-activated kinase kinase kinase YODA-like isoform X1	0	86.5	4	F:GO:0005524; F:GO:0004702; C:GO:0005737; P:GO:0023014	F:ATP binding; F:signal transducer, downstream of receptor, with serine/threonine kinase activity; C:cytoplasm; P:signal transduction by protein phosphorylation	EC:2.7.11	Transferring phosphorus-containing groups
BLASTED, MAPPED, ANNOTATED	PGSC0003DMT400047899	20	3314	DETOXIFICATION 29-like	4.95e-121	88.4	4	P:GO:0006855; F:GO:0015297; C:GO:0016021; F:GO:0015238	P:drug transmembrane transport; F:antiporter activity; C:integral component of membrane; F:drug transmembrane transporter activity
BLASTED, MAPPED, ANNOTATED	PGSC0003DMT400029423	20	4065	DETOXIFICATION 55	0	87.5	4	P:GO:0006855; F:GO:0015297; C:GO:0016021; F:GO:0015238	P:drug transmembrane transport; F:antiporter activity; C:integral component of membrane; F:drug transmembrane transporter activity
BLASTED, MAPPED, ANNOTATED	PGSC0003DMT400054919	20	5436	probable E3 ubiquitin- ligase HIP1	0	74	1	F:GO:0008270	F:zinc ion binding
BLASTED	PGSC0003DMT400061818	20	5766	beta-carotene isomerase chloroplastic	1.3e-90	81.4
BLASTED, MAPPED, ANNOTATED	PGSC0003DMT400054922	20	5831	probable E3 ubiquitin- ligase HIP1	0	74	1	F:GO:0008270	F:zinc ion binding
BLASTED	PGSC0003DMT400040749	20	1203	chaperone dnaJ chloroplastic-like	4.17e-143	79.95
BLASTED, MAPPED, ANNOTATED	PGSC0003DMT400060553	20	2529	scarecrow 13	0	87.35	5	C:GO:0005634; F:GO:0003700; P:GO:0006351; P:GO:0006355; F:GO:0043565	C:nucleus; F:transcription factor activity, sequence-specific DNA binding; P:transcription, DNA-templated; P:regulation of transcription, DNA-templated; F:sequence-specific DNA binding
BLASTED, MAPPED, ANNOTATED	PGSC0003DMT400045416	20	1853	NRT1 PTR FAMILY -like	0	89.75	3	C:GO:0016021; P:GO:0006810; F:GO:0005215	C:integral component of membrane; P:transport; F:transporter activity
BLASTED, MAPPED, ANNOTATED	PGSC0003DMT400069859	20	1902	beta-glucuronosyltransferase 14B-like	0	91.5	2	F:GO:0008375; C:GO:0016021	F:acetylglucosaminyltransferase activity; C:integral component of membrane
BLASTED, MAPPED, ANNOTATED	PGSC0003DMT400045415	20	2164	NRT1 PTR FAMILY -like	0	89.8	3	C:GO:0016021; P:GO:0006810; F:GO:0005215	C:integral component of membrane; P:transport; F:transporter activity
BLASTED, MAPPED, ANNOTATED	PGSC0003DMT400063381	20	2236	heparanase 2	0	86.7	3	P:GO:0005975; C:GO:0016020; F:GO:0016798	P:carbohydrate metabolic process; C:membrane; F:hydrolase activity, acting on glycosyl bonds
BLASTED, MAPPED, ANNOTATED	PGSC0003DMT400006009	20	1330	probable aldo-keto reductase 2	0	92.7	2	F:GO:0016491; P:GO:0055114	F:oxidoreductase activity; P:oxidation-reduction process
BLASTED	PGSC0003DMT400006010	20	1335	probable aldo-keto reductase 2	0	91.5
BLASTED, MAPPED, ANNOTATED	PGSC0003DMT400006008	20	1939	probable aldo-keto reductase 2	4.74e-135	90.55	2	F:GO:0016491; P:GO:0055114	F:oxidoreductase activity; P:oxidation-reduction process
BLASTED, MAPPED, ANNOTATED	PGSC0003DMT400029994	20	2852	pentatricopeptide repeat-containing At2g13600	0	86.85	4	F:GO:0008270; C:GO:0005739; P:GO:0010182; P:GO:0080156	F:zinc ion binding; C:mitochondrion; P:sugar mediated signaling pathway; P:mitochondrial mRNA modification
BLASTED, MAPPED, ANNOTATED	PGSC0003DMT400042707	20	718	monothiol glutaredoxin-S6-like	5.36e-67	91.85	5	C:GO:0005623; F:GO:0015035; F:GO:0009055; P:GO:0045454; P:GO:0055114	C:cell; F:protein disulfide oxidoreductase activity; F:electron carrier activity; P:cell redox homeostasis; P:oxidation-reduction process
BLASTED, MAPPED, ANNOTATED	PGSC0003DMT400006921	20	2645	heat stress transcription factor A-3	0	73.25	4	C:GO:0005634; F:GO:0003700; P:GO:0006355; F:GO:0043565	C:nucleus; F:transcription factor activity, sequence-specific DNA binding; P:regulation of transcription, DNA-templated; F:sequence-specific DNA binding
BLASTED, MAPPED, ANNOTATED	PGSC0003DMT400066248	20	2647	filament-like plant 7 isoform X1	0	79.45	1	C:GO:0005886	C:plasma membrane
BLASTED, MAPPED, ANNOTATED	PGSC0003DMT400032576	20	2426	ACT domain-containing ACR8-like	0	90.75	2	P:GO:0008152; F:GO:0016597	P:metabolic process; F:amino acid binding
BLASTED, MAPPED, ANNOTATED	PGSC0003DMT400086067	20	411	40S ribosomal S12-like	3.69e-23	59.8	1	C:GO:0030529	C:intracellular ribonucleoprotein complex
BLASTED, MAPPED, ANNOTATED	PGSC0003DMT400067688	20	3570	probable receptor kinase At5g24010	0	84.25	6	F:GO:0005524; C:GO:0009506; C:GO:0016021; F:GO:0004674; P:GO:0006468; C:GO:0005886	F:ATP binding; C:plasmodesma; C:integral component of membrane; F:protein serine/threonine kinase activity; P:protein phosphorylation; C:plasma membrane	EC:2.7.11	Transferring phosphorus-containing groups
NO-BLAST	PGSC0003DMT400043884		711	---NA---
BLASTED, MAPPED, ANNOTATED	PGSC0003DMT400042007	20	1281	myb-related Myb4-like	8.15e-174	78.2	1	F:GO:0003677	F:DNA binding
BLASTED, MAPPED, ANNOTATED	PGSC0003DMT400048498	20	2351	kinase TMKL1	0	85.4	4	F:GO:0005524; C:GO:0016021; F:GO:0004672; P:GO:0006468	F:ATP binding; C:integral component of membrane; F:protein kinase activity; P:protein phosphorylation
BLASTED	PGSC0003DMT400085742	20	783	gag-pol poly	2.2e-35	66.4
BLASTED, MAPPED, ANNOTATED	PGSC0003DMT400034914	20	442	GDSL esterase lipase At5g45670-like	1.03e-46	95.6	2	C:GO:0016021; F:GO:0016298	C:integral component of membrane; F:lipase activity
NO-BLAST	PGSC0003DMT400080475		667	---NA---
BLASTED, MAPPED, ANNOTATED	PGSC0003DMT400030787	20	2622	wall-associated receptor kinase 2-like	0	89.65	6	F:GO:0005524; F:GO:0005509; C:GO:0016021; F:GO:0004674; P:GO:0006468; F:GO:0030247	F:ATP binding; F:calcium ion binding; C:integral component of membrane; F:protein serine/threonine kinase activity; P:protein phosphorylation; F:polysaccharide binding	EC:2.7.11	Transferring phosphorus-containing groups
BLASTED	PGSC0003DMT400025831	20	993	pentatricopeptide repeat-containing At1g76280 isoform X2	3.49e-88	92.5
BLASTED	PGSC0003DMT400025836	20	1662	pentatricopeptide repeat-containing At1g76280 isoform X2	0	95.8
BLASTED	PGSC0003DMT400025835	20	2015	pentatricopeptide repeat-containing At1g76280 isoform X1	0	95.6
BLASTED	PGSC0003DMT400025833	20	3159	pentatricopeptide repeat-containing At1g76280 isoform X2	0	94.7
BLASTED	PGSC0003DMT400025834	20	3166	pentatricopeptide repeat-containing At1g76280 isoform X1	0	93.4
BLASTED, MAPPED, ANNOTATED	PGSC0003DMT400075878	20	3863	OBERON 3	0	70.45	1	P:GO:0044767	P:single-organism developmental process
BLASTED	PGSC0003DMT400055168	20	1818	PREDICTED: uncharacterized protein LOC102588116	3.88e-78	76
BLASTED, MAPPED, ANNOTATED	PGSC0003DMT400006967	20	1428	fatty acyl- reductase 2-like	0	84	5	C:GO:0043231; P:GO:0055114; F:GO:0080019; P:GO:0010345; P:GO:0035336	C:intracellular membrane-bounded organelle; P:oxidation-reduction process; F:fatty-acyl-CoA reductase (alcohol-forming) activity; P:suberin biosynthetic process; P:long-chain fatty-acyl-CoA metabolic process
BLASTED, MAPPED, ANNOTATED	PGSC0003DMT400006966	20	1735	fatty acyl- reductase 2-like	5.61e-132	90.5	5	C:GO:0043231; P:GO:0055114; F:GO:0080019; P:GO:0010345; P:GO:0035336	C:intracellular membrane-bounded organelle; P:oxidation-reduction process; F:fatty-acyl-CoA reductase (alcohol-forming) activity; P:suberin biosynthetic process; P:long-chain fatty-acyl-CoA metabolic process
BLASTED, MAPPED, ANNOTATED	PGSC0003DMT400002368	20	2427	Histone-lysine N-methyltransferase SUV420H14	4.63e-72	80.65	1	F:GO:0016740	F:transferase activity
BLASTED	PGSC0003DMT400092539	20	489	PREDICTED: uncharacterized protein LOC107019517	2.62e-32	62.6
BLASTED, MAPPED, ANNOTATED	PGSC0003DMT400030428	20	956	probable chalcone--flavonone isomerase 3	7.51e-46	92.45	2	F:GO:0045430; P:GO:0009813	F:chalcone isomerase activity; P:flavonoid biosynthetic process	EC:5.5.1.6	Chalcone isomerase
BLASTED, MAPPED, ANNOTATED	PGSC0003DMT400022356	20	1104	PREDICTED: uncharacterized protein LOC101264606	3.37e-145	77.8	4	C:GO:0005634; P:GO:0016926; F:GO:0004175; F:GO:0016929	C:nucleus; P:protein desumoylation; F:endopeptidase activity; F:SUMO-specific protease activity
BLASTED	PGSC0003DMT400093852	10	666	PREDICTED: uncharacterized protein LOC109119804	3.1e-72	93.5
BLASTED, MAPPED, ANNOTATED	PGSC0003DMT400037742	20	2584	Polyketide_cyc domain-containing	3.47e-84	90.25	6	P:GO:0031426; F:GO:0003968; P:GO:0001172; C:GO:0005739; P:GO:0010239; C:GO:0042644	P:polycistronic mRNA processing; F:RNA-directed 5'-3' RNA polymerase activity; P:transcription, RNA-templated; C:mitochondrion; P:chloroplast mRNA processing; C:chloroplast nucleoid	EC:2.7.7.48	RNA-directed RNA polymerase
BLASTED, MAPPED, ANNOTATED	PGSC0003DMT400028018	20	687	11-beta-hydroxysteroid dehydrogenase 1B-like isoform X2	4.8e-114	81.75	1	C:GO:0016020	C:membrane
BLASTED	PGSC0003DMT400096541	20	948	PREDICTED: uncharacterized protein DDB_G0290685-like	6.1e-173	61.95
BLASTED	PGSC0003DMT400087208	20	678	yippee-like At3g08990	6.04e-124	54.4
BLASTED, MAPPED	PGSC0003DMT400093987	20	555	yippee-like At3g08990	3.42e-81	55.75	2	C:GO:0016020; C:GO:0016021	C:membrane; C:integral component of membrane
BLASTED, MAPPED, ANNOTATED	PGSC0003DMT400032620	20	2503	SPX domain-containing membrane At4g22990-like isoform X1	0	92.7	2	P:GO:0055085; C:GO:0016021	P:transmembrane transport; C:integral component of membrane
BLASTED, MAPPED, ANNOTATED	PGSC0003DMT400058753	20	2349	squamosa promoter-binding 1-like	2.3e-80	84.85	7	C:GO:0005634; F:GO:0003677; F:GO:0003700; F:GO:0046872; P:GO:0006351; P:GO:0009908; P:GO:0006355	C:nucleus; F:DNA binding; F:transcription factor activity, sequence-specific DNA binding; F:metal ion binding; P:transcription, DNA-templated; P:flower development; P:regulation of transcription, DNA-templated
BLASTED, MAPPED, ANNOTATED	PGSC0003DMT400074932	20	1587	homeobox-leucine zipper ATHB-15-like	0	96.8	7	C:GO:0005634; F:GO:0003677; P:GO:0008284; P:GO:0010072; F:GO:0008289; P:GO:0045597; P:GO:0010089	C:nucleus; F:DNA binding; P:positive regulation of cell proliferation; P:primary shoot apical meristem specification; F:lipid binding; P:positive regulation of cell differentiation; P:xylem development
BLASTED, MAPPED, ANNOTATED	PGSC0003DMT400030829	20	3050	homeobox-leucine zipper ATHB-14-like isoform X1	0	95.75	3	C:GO:0005634; F:GO:0003677; F:GO:0008289	C:nucleus; F:DNA binding; F:lipid binding
BLASTED, MAPPED, ANNOTATED	PGSC0003DMT400054423	20	3069	homeobox-leucine zipper ATHB-14 isoform X1	0	95.4	3	C:GO:0005634; F:GO:0003677; F:GO:0008289	C:nucleus; F:DNA binding; F:lipid binding
BLASTED, MAPPED, ANNOTATED	PGSC0003DMT400074934	20	3071	homeobox-leucine zipper ATHB-15-like	0	96.15	7	C:GO:0005634; F:GO:0003677; P:GO:0008284; P:GO:0010072; F:GO:0008289; P:GO:0045597; P:GO:0010089	C:nucleus; F:DNA binding; P:positive regulation of cell proliferation; P:primary shoot apical meristem specification; F:lipid binding; P:positive regulation of cell differentiation; P:xylem development
BLASTED, MAPPED, ANNOTATED	PGSC0003DMT400054422	20	3380	homeobox-leucine zipper ATHB-14 isoform X1	0	95.65	3	C:GO:0005634; F:GO:0003677; F:GO:0008289	C:nucleus; F:DNA binding; F:lipid binding
BLASTED, MAPPED, ANNOTATED	PGSC0003DMT400054421	20	3383	homeobox-leucine zipper ATHB-14 isoform X1	0	95.55	3	C:GO:0005634; F:GO:0003677; F:GO:0008289	C:nucleus; F:DNA binding; F:lipid binding
BLASTED, MAPPED, ANNOTATED	PGSC0003DMT400020801	20	3841	homeobox-leucine zipper REVOLUTA	0	93.8	10	C:GO:0005634; P:GO:0010051; F:GO:0044212; P:GO:0030154; F:GO:0008289; P:GO:0009956; P:GO:0009944; P:GO:0010089; P:GO:0009855; P:GO:0010014	C:nucleus; P:xylem and phloem pattern formation; F:transcription regulatory region DNA binding; P:cell differentiation; F:lipid binding; P:radial pattern formation; P:polarity specification of adaxial/abaxial axis; P:xylem development; P:determination of bilateral symmetry; P:meristem initiation
BLASTED, MAPPED, ANNOTATED	PGSC0003DMT400054420	20	3953	homeobox-leucine zipper ATHB-14 isoform X1	0	95.05	3	C:GO:0005634; F:GO:0003677; F:GO:0008289	C:nucleus; F:DNA binding; F:lipid binding
BLASTED, MAPPED, ANNOTATED	PGSC0003DMT400072324	20	966	nuclear transcription factor Y subunit A-10-like isoform X1	1.74e-112	75.35	2	F:GO:0003700; P:GO:0006355	F:transcription factor activity, sequence-specific DNA binding; P:regulation of transcription, DNA-templated
BLASTED, MAPPED, ANNOTATED	PGSC0003DMT400072323	20	972	nuclear transcription factor Y subunit A-10-like isoform X1	6.24e-137	73	2	F:GO:0003700; P:GO:0006355	F:transcription factor activity, sequence-specific DNA binding; P:regulation of transcription, DNA-templated
BLASTED, MAPPED, ANNOTATED	PGSC0003DMT400072322	20	1076	nuclear transcription factor Y subunit A-10-like isoform X1	6.7e-142	71.65	2	F:GO:0003700; P:GO:0006355	F:transcription factor activity, sequence-specific DNA binding; P:regulation of transcription, DNA-templated
BLASTED, MAPPED, ANNOTATED	PGSC0003DMT400000743	20	996	nuclear transcription factor Y subunit A-7-like	1.22e-106	89.3	4	C:GO:0016602; F:GO:0003677; F:GO:0003700; P:GO:0006355	C:CCAAT-binding factor complex; F:DNA binding; F:transcription factor activity, sequence-specific DNA binding; P:regulation of transcription, DNA-templated
BLASTED, MAPPED, ANNOTATED	PGSC0003DMT400000742	20	1649	nuclear transcription factor Y subunit A-7-like	0	84.65	4	C:GO:0016602; F:GO:0003677; F:GO:0003700; P:GO:0006355	C:CCAAT-binding factor complex; F:DNA binding; F:transcription factor activity, sequence-specific DNA binding; P:regulation of transcription, DNA-templated
BLASTED, MAPPED, ANNOTATED	PGSC0003DMT400000741	20	1778	nuclear transcription factor Y subunit A-7-like	0	84.85	4	C:GO:0016602; F:GO:0003677; F:GO:0003700; P:GO:0006355	C:CCAAT-binding factor complex; F:DNA binding; F:transcription factor activity, sequence-specific DNA binding; P:regulation of transcription, DNA-templated
BLASTED, MAPPED, ANNOTATED	PGSC0003DMT400027785	20	1481	nuclear transcription factor Y subunit A-1-like	0	82.5	4	C:GO:0016602; F:GO:0003677; F:GO:0003700; P:GO:0006355	C:CCAAT-binding factor complex; F:DNA binding; F:transcription factor activity, sequence-specific DNA binding; P:regulation of transcription, DNA-templated
BLASTED, MAPPED, ANNOTATED	PGSC0003DMT400004461	20	1857	probable E3 ubiquitin- ligase LOG2	0	86.6	1	F:GO:0008270	F:zinc ion binding
BLASTED	PGSC0003DMT400013349	1	728	PREDICTED: uncharacterized protein LOC107853108	2.36e-21	69
BLASTED	PGSC0003DMT400051252	20	1029	transcription factor TCP2-like	0	73
BLASTED	PGSC0003DMT400051253	20	2112	transcription factor TCP2-like	0	72.95
BLASTED, MAPPED, ANNOTATED	PGSC0003DMT400071750	20	660	low affinity sulfate transporter 3-like	1.65e-93	70.3	3	C:GO:0005887; F:GO:0008271; P:GO:1902358	C:integral component of plasma membrane; F:secondary active sulfate transmembrane transporter activity; P:sulfate transmembrane transport
BLASTED, MAPPED, ANNOTATED	PGSC0003DMT400071749	20	2485	low affinity sulfate transporter 3-like	0	87.65	3	C:GO:0005887; F:GO:0008271; P:GO:1902358	C:integral component of plasma membrane; F:secondary active sulfate transmembrane transporter activity; P:sulfate transmembrane transport
BLASTED, MAPPED, ANNOTATED	PGSC0003DMT400001067	20	2451	PREDICTED: uncharacterized protein LOC102605636	0	84.6	1	C:GO:0016021	C:integral component of membrane
BLASTED, MAPPED, ANNOTATED	PGSC0003DMT400061542	20	1935	laccase-12-like	0	94	6	F:GO:0016722; P:GO:0046274; F:GO:0005507; C:GO:0048046; P:GO:0055114; F:GO:0052716	F:oxidoreductase activity, oxidizing metal ions; P:lignin catabolic process; F:copper ion binding; C:apoplast; P:oxidation-reduction process; F:hydroquinone:oxygen oxidoreductase activity	EC:1.10.3; EC:1.10.3.2	Acting on diphenols and related substances as donors; Laccase
BLASTED, MAPPED, ANNOTATED	PGSC0003DMT400053954	20	3339	TMV resistance N-like	0	78.15	4	P:GO:0007165; C:GO:0016021; F:GO:0043531; P:GO:0006952	P:signal transduction; C:integral component of membrane; F:ADP binding; P:defense response
BLASTED, MAPPED	PGSC0003DMT400053419	20	3592	TMV resistance N-like	0	71.4	3	P:GO:0007165; F:GO:0043531; P:GO:0006952	P:signal transduction; F:ADP binding; P:defense response
BLASTED, MAPPED	PGSC0003DMT400053418	20	3798	TMV resistance N-like	0	72.5	3	P:GO:0007165; F:GO:0043531; P:GO:0006952	P:signal transduction; F:ADP binding; P:defense response
BLASTED	PGSC0003DMT400053420	20	4072	TMV resistance N-like	0	76.5
BLASTED, MAPPED, ANNOTATED	PGSC0003DMT400067963	20	1950	TMV resistance N-like	0	84.6	2	F:GO:0005524; F:GO:0043531	F:ATP binding; F:ADP binding
BLASTED, MAPPED, ANNOTATED	PGSC0003DMT400057543	20	1465	equilibrative nucleotide transporter 3-like	0	92.65	3	F:GO:0005337; C:GO:0016021; P:GO:1901642	F:nucleoside transmembrane transporter activity; C:integral component of membrane; P:nucleoside transmembrane transport
BLASTED, MAPPED, ANNOTATED	PGSC0003DMT400054965	20	1682	syntaxin-121-like	0	93.5	10	P:GO:0006906; P:GO:0048278; C:GO:0016021; F:GO:0005484; C:GO:0012505; C:GO:0031201; F:GO:0000149; P:GO:0006886; P:GO:0006887; C:GO:0005886	P:vesicle fusion; P:vesicle docking; C:integral component of membrane; F:SNAP receptor activity; C:endomembrane system; C:SNARE complex; F:SNARE binding; P:intracellular protein transport; P:exocytosis; C:plasma membrane
BLASTED, MAPPED, ANNOTATED	PGSC0003DMT400054964	20	2218	syntaxin-121-like	2.46e-124	90.05	10	P:GO:0006906; P:GO:0048278; C:GO:0016021; F:GO:0005484; C:GO:0012505; C:GO:0031201; F:GO:0000149; P:GO:0006886; P:GO:0006887; C:GO:0005886	P:vesicle fusion; P:vesicle docking; C:integral component of membrane; F:SNAP receptor activity; C:endomembrane system; C:SNARE complex; F:SNARE binding; P:intracellular protein transport; P:exocytosis; C:plasma membrane
BLASTED, MAPPED, ANNOTATED	PGSC0003DMT400049808	20	1806	TIFY 4B-like isoform X3	5.51e-177	90.6	6	C:GO:0005634; F:GO:0003714; P:GO:0009611; P:GO:2000022; P:GO:0031347; P:GO:1903507	C:nucleus; F:transcription corepressor activity; P:response to wounding; P:regulation of jasmonic acid mediated signaling pathway; P:regulation of defense response; P:negative regulation of nucleic acid-templated transcription
BLASTED, MAPPED, ANNOTATED	PGSC0003DMT400028832	20	619	transcription factor TGA6-like	2.1e-57	79.95	2	P:GO:0006351; F:GO:0043565	P:transcription, DNA-templated; F:sequence-specific DNA binding
BLASTED, MAPPED, ANNOTATED	PGSC0003DMT400028833	20	1061	transcription factor TGA6-like	6.47e-167	81.5	2	P:GO:0006351; F:GO:0043565	P:transcription, DNA-templated; F:sequence-specific DNA binding
BLASTED, MAPPED, ANNOTATED	PGSC0003DMT400062450	20	761	farnesyl pyrophosphate synthase 1-like	9e-09	90.9	2	F:GO:0004337; P:GO:0008299	F:geranyltranstransferase activity; P:isoprenoid biosynthetic process	EC:2.5.1.10	(2E,6E)-farnesyl diphosphate synthase
BLASTED, MAPPED	PGSC0003DMT400062451	20	903	farnesyl pyrophosphate synthase 1-like	3.75e-10	49.45	2	P:GO:0008299; F:GO:0016740	P:isoprenoid biosynthetic process; F:transferase activity
BLASTED, MAPPED, ANNOTATED	PGSC0003DMT400060223	20	2376	DNA RNA-binding KIN17-like	0	88.7	4	C:GO:0005634; P:GO:0006260; F:GO:0003690; P:GO:0006974	C:nucleus; P:DNA replication; F:double-stranded DNA binding; P:cellular response to DNA damage stimulus
BLASTED, MAPPED, ANNOTATED	PGSC0003DMT400042790	20	2053	transcription factor bHLH62	0	71.6	1	F:GO:0046983	F:protein dimerization activity
BLASTED, MAPPED, ANNOTATED	PGSC0003DMT400058609	20	372	dolichol-phosphate mannosyltransferase subunit 3	3.98e-51	67.15	8	F:GO:0016757; P:GO:0006464; C:GO:0005783; P:GO:0044763; P:GO:1901137; C:GO:0044425; P:GO:0044710; P:GO:0034645	F:transferase activity, transferring glycosyl groups; P:cellular protein modification process; C:endoplasmic reticulum; P:single-organism cellular process; P:carbohydrate derivative biosynthetic process; C:membrane part; P:single-organism metabolic process; P:cellular macromolecule biosynthetic process
BLASTED	PGSC0003DMT400076749	20	1952	EARLY RESPONSIVE TO DEHYDRATION 15-like	6.58e-73	90.5
BLASTED, MAPPED, ANNOTATED	PGSC0003DMT400028291	20	321	RPM1-interacting 4	3.78e-41	79.85	1	C:GO:0016021	C:integral component of membrane
BLASTED, MAPPED, ANNOTATED	PGSC0003DMT400060162	20	1242	serine threonine- phosphatase PP1-like isoform X1	0	79.85	3	F:GO:0004721; F:GO:0046872; P:GO:0006470	F:phosphoprotein phosphatase activity; F:metal ion binding; P:protein dephosphorylation	EC:3.1.3.16; EC:3.1.3.41	Protein-serine/threonine phosphatase; 4-nitrophenylphosphatase
BLASTED, MAPPED, ANNOTATED	PGSC0003DMT400042166	20	1347	transcription factor TCP7-like	2.36e-122	79.05	1	P:GO:2000024	P:regulation of leaf development
BLASTED	PGSC0003DMT400010019	20	1361	F-box At1g65770	4.11e-66	76.9
BLASTED, MAPPED, ANNOTATED	PGSC0003DMT400056644	20	1719	probable indole-3-pyruvate monooxygenase YUCCA8	0	94	5	F:GO:0050661; F:GO:0050660; C:GO:0016021; P:GO:0055114; F:GO:0004499	F:NADP binding; F:flavin adenine dinucleotide binding; C:integral component of membrane; P:oxidation-reduction process; F:N,N-dimethylaniline monooxygenase activity	EC:1.14.13.8; EC:1.14.13	Flavin-containing monooxygenase; Acting on paired donors, with incorporation or reduction of molecular oxygen. The oxygen incorporated need not be derived from O(2)
BLASTED, MAPPED, ANNOTATED	PGSC0003DMT400013179	20	1877	probable phosphatase 2C 55	4.1e-180	87.8	1	F:GO:0003824	F:catalytic activity
BLASTED, MAPPED, ANNOTATED	PGSC0003DMT400013180	20	1954	probable phosphatase 2C 55	0	87.3	1	F:GO:0003824	F:catalytic activity
BLASTED, MAPPED, ANNOTATED	PGSC0003DMT400020439	20	2371	probable galacturonosyltransferase 6	0	89.3	4	F:GO:0047262; P:GO:0045489; C:GO:0000139; P:GO:0071555	F:polygalacturonate 4-alpha-galacturonosyltransferase activity; P:pectin biosynthetic process; C:Golgi membrane; P:cell wall organization	EC:2.4.1.43	Polygalacturonate 4-alpha-galacturonosyltransferase
BLASTED, MAPPED, ANNOTATED	PGSC0003DMT400003150	20	2768	urease isoform X2	5.23e-128	96.05	3	P:GO:0043419; F:GO:0016151; F:GO:0009039	P:urea catabolic process; F:nickel cation binding; F:urease activity	EC:3.5.1.5	Urease
BLASTED	PGSC0003DMT400010020	20	2889	F-box At4g35733-like isoform X1	0	68
BLASTED, MAPPED, ANNOTATED	PGSC0003DMT400045469	20	3011	Nucleotide- alpha-beta plait	2.84e-139	79	2	F:GO:0000166; F:GO:0003676	F:nucleotide binding; F:nucleic acid binding
BLASTED, MAPPED, ANNOTATED	PGSC0003DMT400003146	20	3042	urease isoform X2	3.15e-57	96.95	3	P:GO:0043419; F:GO:0016151; F:GO:0009039	P:urea catabolic process; F:nickel cation binding; F:urease activity	EC:3.5.1.5	Urease
BLASTED, MAPPED, ANNOTATED	PGSC0003DMT400042167	20	3117	transcription factor TCP7-like	2.01e-118	73.65	1	P:GO:2000024	P:regulation of leaf development
BLASTED, MAPPED, ANNOTATED	PGSC0003DMT400042168	20	3528	transcription factor TCP7-like	2.44e-117	73.65	1	P:GO:2000024	P:regulation of leaf development
BLASTED, MAPPED, ANNOTATED	PGSC0003DMT400027523	20	2254	LIM domain-containing WLIM1-like	1.51e-31	99.2	1	F:GO:0008270	F:zinc ion binding
BLASTED, MAPPED, ANNOTATED	PGSC0003DMT400033366	20	2497	leucine-rich repeat receptor-like serine threonine- kinase At2g14440	0	89.8	1	C:GO:0016021	C:integral component of membrane
BLASTED	PGSC0003DMT400008534	20	651	ELMO domain-containing A-like isoform X2	5.62e-38	88.55
BLASTED	PGSC0003DMT400051906	9	1133	proline-rich extensin EPR1	3.99e-42	57.78
BLASTED	PGSC0003DMT400061191	20	837	LYR motif-containing 2-like	4.48e-48	91.25
BLASTED	PGSC0003DMT400061192	20	966	LYR motif-containing 2-like	1.04e-49	90.35
BLASTED, MAPPED, ANNOTATED	PGSC0003DMT400044863	20	2334	heterogeneous nuclear ribonucleo 1-like	5.04e-51	96.35	2	F:GO:0000166; F:GO:0003676	F:nucleotide binding; F:nucleic acid binding
BLASTED, MAPPED, ANNOTATED	PGSC0003DMT400044868	20	2501	heterogeneous nuclear ribonucleo 1-like	9.72e-116	95.15	2	F:GO:0000166; F:GO:0003676	F:nucleotide binding; F:nucleic acid binding
BLASTED, MAPPED, ANNOTATED	PGSC0003DMT400044864	20	2508	heterogeneous nuclear ribonucleo 1-like	2.37e-65	96.8	2	F:GO:0000166; F:GO:0003676	F:nucleotide binding; F:nucleic acid binding
BLASTED, MAPPED, ANNOTATED	PGSC0003DMT400044866	20	2909	heterogeneous nuclear ribonucleo 1-like	3.44e-117	95.2	2	F:GO:0000166; F:GO:0003676	F:nucleotide binding; F:nucleic acid binding
BLASTED, MAPPED, ANNOTATED	PGSC0003DMT400044869	20	2995	heterogeneous nuclear ribonucleo 1-like	1.32e-88	86.95	2	F:GO:0000166; F:GO:0003676	F:nucleotide binding; F:nucleic acid binding
BLASTED, MAPPED, ANNOTATED	PGSC0003DMT400044862	20	3017	heterogeneous nuclear ribonucleo 1-like	2.98e-50	96.25	2	F:GO:0000166; F:GO:0003676	F:nucleotide binding; F:nucleic acid binding
BLASTED, MAPPED, ANNOTATED	PGSC0003DMT400001195	20	3257	vacuolar sorting-associated 24 homolog 1-like	2.01e-75	95.7	2	P:GO:0007034; C:GO:0005622	P:vacuolar transport; C:intracellular
BLASTED, MAPPED, ANNOTATED	PGSC0003DMT400001194	20	3360	vacuolar sorting-associated 24 homolog 1-like	8.67e-121	98.05	2	P:GO:0007034; C:GO:0005622	P:vacuolar transport; C:intracellular
NO-BLAST	PGSC0003DMT400055069		2972	---NA---
BLASTED, MAPPED, ANNOTATED	PGSC0003DMT400013398	20	2796	receptor 12	0	79.2	1	C:GO:0016021	C:integral component of membrane
BLASTED, MAPPED, ANNOTATED	PGSC0003DMT400044169	20	3713	disease resistance RGA3	0	84.35	1	F:GO:0043531	F:ADP binding
BLASTED, MAPPED, ANNOTATED	PGSC0003DMT400044170	20	3824	disease resistance RGA3	0	84.35	1	F:GO:0043531	F:ADP binding
BLASTED, MAPPED, ANNOTATED	PGSC0003DMT400007974	20	4621	cold-regulated 413 inner membrane chloroplastic-like	8.42e-28	69.4	1	C:GO:0016020	C:membrane
BLASTED, MAPPED, ANNOTATED	PGSC0003DMT400018099	20	1745	serine carboxypeptidase-like 17	0	84.75	4	P:GO:0019748; F:GO:0016747; F:GO:0004185; P:GO:0051603	P:secondary metabolic process; F:transferase activity, transferring acyl groups other than amino-acyl groups; F:serine-type carboxypeptidase activity; P:proteolysis involved in cellular protein catabolic process	EC:3.4.21; EC:3.4.16	Acting on peptide bonds (peptidases); Acting on peptide bonds (peptidases)
BLASTED, MAPPED, ANNOTATED	PGSC0003DMT400032161	20	864	probable copper-transporting ATPase HMA5	1.92e-70	96.25	4	F:GO:0005524; F:GO:0004008; P:GO:0060003; C:GO:0016021	F:ATP binding; F:copper-exporting ATPase activity; P:copper ion export; C:integral component of membrane	EC:3.6.1.3; EC:3.6.1.15; EC:3.6.3.4	Adenosinetriphosphatase; Nucleoside-triphosphate phosphatase; Cu(2+)-exporting ATPase
BLASTED, MAPPED, ANNOTATED	PGSC0003DMT400077343	20	2810	primary amine oxidase-like	0	86.2	5	P:GO:0009308; F:GO:0005507; F:GO:0048038; F:GO:0008131; P:GO:0055114	P:amine metabolic process; F:copper ion binding; F:quinone binding; F:primary amine oxidase activity; P:oxidation-reduction process	EC:1.4.3.21	Primary-amine oxidase
BLASTED, MAPPED, ANNOTATED	PGSC0003DMT400055770	20	4368	probable polygalacturonase	3.33e-177	96.7	2	P:GO:0005975; F:GO:0004650	P:carbohydrate metabolic process; F:polygalacturonase activity	EC:3.2.1.15	Polygalacturonase
BLASTED, MAPPED, ANNOTATED	PGSC0003DMT400046304	20	3316	39S ribosomal mitochondrial	4.1e-62	86.7	2	F:GO:0003735; C:GO:0005762	F:structural constituent of ribosome; C:mitochondrial large ribosomal subunit
BLASTED, MAPPED	PGSC0003DMT400088834	1	405	chromo domain containing	4.31e-05	66	3	F:GO:0003676; F:GO:0008270; F:GO:0046872	F:nucleic acid binding; F:zinc ion binding; F:metal ion binding
BLASTED	PGSC0003DMT400089119	5	720	hypothetical protein A4A49_64102	5.99e-18	51
BLASTED, MAPPED, ANNOTATED	PGSC0003DMT400003370	20	3879	KH domain-containing At4g18375	0	88.9	1	F:GO:0003723	F:RNA binding
BLASTED, MAPPED, ANNOTATED	PGSC0003DMT400003371	20	4063	KH domain-containing At4g18375	0	88.9	1	F:GO:0003723	F:RNA binding
BLASTED	PGSC0003DMT400078959	20	2416	uncharacterized LOC102585328	3.64e-100	77.4
BLASTED, MAPPED, ANNOTATED	PGSC0003DMT400007030	20	2812	polyadenylation and cleavage factor homolog 4-like	0	79.65	1	F:GO:0046872	F:metal ion binding
BLASTED, MAPPED, ANNOTATED	PGSC0003DMT400007033	20	3476	polyadenylation and cleavage factor homolog 4-like	0	82.1	1	F:GO:0046872	F:metal ion binding
BLASTED, MAPPED, ANNOTATED	PGSC0003DMT400007031	20	3619	polyadenylation and cleavage factor homolog 4-like	0	81.9	1	F:GO:0046872	F:metal ion binding
BLASTED, MAPPED, ANNOTATED	PGSC0003DMT400007032	20	4275	polyadenylation and cleavage factor homolog 4-like	0	81.9	1	F:GO:0046872	F:metal ion binding
BLASTED, MAPPED, ANNOTATED	PGSC0003DMT400079988	20	1115	PREDICTED: uncharacterized protein LOC102605236	8.72e-175	91.2	1	C:GO:0016021	C:integral component of membrane
BLASTED, MAPPED, ANNOTATED	PGSC0003DMT400000189	20	3055	chloroplastic-like	0	88.35	1	C:GO:0016021	C:integral component of membrane
BLASTED, MAPPED, ANNOTATED	PGSC0003DMT400081394	20	2263	GTP diphosphokinase chloroplastic	0	96.05	6	F:GO:0008728; C:GO:0009507; P:GO:0042594; P:GO:0015969; F:GO:0008893; F:GO:0016597	F:GTP diphosphokinase activity; C:chloroplast; P:response to starvation; P:guanosine tetraphosphate metabolic process; F:guanosine-3',5'-bis(diphosphate) 3'-diphosphatase activity; F:amino acid binding	EC:2.7.6.5; EC:3.1.7.2	GTP diphosphokinase; Guanosine-3',5'-bis(diphosphate) 3'-diphosphatase
BLASTED, MAPPED, ANNOTATED	PGSC0003DMT400081389	20	2721	GTP diphosphokinase chloroplastic	0	95.55	6	F:GO:0008728; C:GO:0009507; P:GO:0042594; P:GO:0015969; F:GO:0008893; F:GO:0016597	F:GTP diphosphokinase activity; C:chloroplast; P:response to starvation; P:guanosine tetraphosphate metabolic process; F:guanosine-3',5'-bis(diphosphate) 3'-diphosphatase activity; F:amino acid binding	EC:2.7.6.5; EC:3.1.7.2	GTP diphosphokinase; Guanosine-3',5'-bis(diphosphate) 3'-diphosphatase
BLASTED, MAPPED, ANNOTATED	PGSC0003DMT400055458	20	7294	cytochrome b5	7.51e-89	82.5	5	F:GO:0047063; F:GO:0046872; C:GO:0016021; P:GO:0055114; F:GO:0020037	F:L-ascorbate-cytochrome-b5 reductase activity; F:metal ion binding; C:integral component of membrane; P:oxidation-reduction process; F:heme binding	EC:1.10.2.1; EC:1.10.2	L-ascorbate--cytochrome-b5 reductase; Acting on diphenols and related substances as donors
BLASTED, MAPPED, ANNOTATED	PGSC0003DMT400039789	20	1009	tRNA dimethylallyltransferase 9	2.85e-66	85.15	3	F:GO:0005524; F:GO:0052381; P:GO:0006400	F:ATP binding; F:tRNA dimethylallyltransferase activity; P:tRNA modification	EC:2.5.1.75	tRNA dimethylallyltransferase
BLASTED, MAPPED, ANNOTATED	PGSC0003DMT400039790	20	1699	tRNA dimethylallyltransferase 9	2.66e-134	66.7	3	F:GO:0005524; F:GO:0052381; P:GO:0006400	F:ATP binding; F:tRNA dimethylallyltransferase activity; P:tRNA modification	EC:2.5.1.75	tRNA dimethylallyltransferase
BLASTED, MAPPED, ANNOTATED	PGSC0003DMT400039793	20	1809	tRNA dimethylallyltransferase 9	0	78.05	3	F:GO:0005524; F:GO:0052381; P:GO:0006400	F:ATP binding; F:tRNA dimethylallyltransferase activity; P:tRNA modification	EC:2.5.1.75	tRNA dimethylallyltransferase
BLASTED, MAPPED, ANNOTATED	PGSC0003DMT400039791	20	1855	tRNA dimethylallyltransferase 9	2.78e-174	80.85	3	F:GO:0005524; F:GO:0052381; P:GO:0006400	F:ATP binding; F:tRNA dimethylallyltransferase activity; P:tRNA modification	EC:2.5.1.75	tRNA dimethylallyltransferase
BLASTED, MAPPED, ANNOTATED	PGSC0003DMT400039795	20	1965	tRNA dimethylallyltransferase 9	0	86.4	3	F:GO:0005524; F:GO:0052381; P:GO:0006400	F:ATP binding; F:tRNA dimethylallyltransferase activity; P:tRNA modification	EC:2.5.1.75	tRNA dimethylallyltransferase
BLASTED, MAPPED, ANNOTATED	PGSC0003DMT400039794	20	2057	tRNA dimethylallyltransferase 9	0	86.45	3	F:GO:0005524; F:GO:0052381; P:GO:0006400	F:ATP binding; F:tRNA dimethylallyltransferase activity; P:tRNA modification	EC:2.5.1.75	tRNA dimethylallyltransferase
BLASTED, MAPPED, ANNOTATED	PGSC0003DMT400056800	20	2025	PREDICTED: uncharacterized protein LOC102603449	0	81.5	1	C:GO:0016021	C:integral component of membrane
BLASTED, MAPPED, ANNOTATED	PGSC0003DMT400022137	20	1992	DEAD-box ATP-dependent RNA helicase 38-like	0	93.2	13	P:GO:0006413; C:GO:0005886; F:GO:0004004; C:GO:0005635; F:GO:0003676; F:GO:0005524; P:GO:0009409; P:GO:0009408; P:GO:0009737; C:GO:0005737; P:GO:0010468; P:GO:0010501; P:GO:0016973	P:translational initiation; C:plasma membrane; F:ATP-dependent RNA helicase activity; C:nuclear envelope; F:nucleic acid binding; F:ATP binding; P:response to cold; P:response to heat; P:response to abscisic acid; C:cytoplasm; P:regulation of gene expression; P:RNA secondary structure unwinding; P:poly(A)+ mRNA export from nucleus	EC:3.6.1.3; EC:3.6.1.15	Adenosinetriphosphatase; Nucleoside-triphosphate phosphatase
BLASTED	PGSC0003DMT400086874	20	555	PREDICTED: uncharacterized protein LOC104649275	5.24e-26	52.95
BLASTED, MAPPED, ANNOTATED	PGSC0003DMT400062024	20	2972	methanol O-anthraniloyltransferase-like	0	88.55	1	F:GO:0016747	F:transferase activity, transferring acyl groups other than amino-acyl groups
BLASTED, MAPPED, ANNOTATED	PGSC0003DMT400061287	20	2654	transcription factor bHLH122-like	0	75	1	F:GO:0046983	F:protein dimerization activity
BLASTED, MAPPED, ANNOTATED	PGSC0003DMT400075614	20	321	NADH-ubiquinone oxidoreductase chain 5	1.07e-46	96.75	1	C:GO:0016021	C:integral component of membrane
BLASTED	PGSC0003DMT400095475	20	1125	yippee-like At3g08990	3.61e-23	59.6
BLASTED, MAPPED	PGSC0003DMT400088372	16	390	PREDICTED: uncharacterized protein DDB_G0290685-like	1.42e-08	54.75	2	C:GO:0016020; C:GO:0016021	C:membrane; C:integral component of membrane
BLASTED, MAPPED, ANNOTATED	PGSC0003DMT400066112	20	2042	pyruvate kinase isozyme chloroplastic-like	0	88.05	5	F:GO:0000287; F:GO:0004743; F:GO:0030955; P:GO:0006096; F:GO:0016301	F:magnesium ion binding; F:pyruvate kinase activity; F:potassium ion binding; P:glycolytic process; F:kinase activity	EC:2.7.1.40	Pyruvate kinase
BLASTED	PGSC0003DMT400052105	20	2451	PREDICTED: uncharacterized protein LOC102597777	0	73.75
BLASTED, MAPPED, ANNOTATED	PGSC0003DMT400032280	20	1523	CUP-SHAPED COTYLEDON 2-like	2.64e-156	73.4	9	C:GO:0005634; F:GO:0003677; P:GO:0006351; P:GO:0048366; P:GO:0010072; P:GO:0010160; P:GO:0048504; P:GO:0006355; P:GO:0010223	C:nucleus; F:DNA binding; P:transcription, DNA-templated; P:leaf development; P:primary shoot apical meristem specification; P:formation of animal organ boundary; P:regulation of timing of animal organ formation; P:regulation of transcription, DNA-templated; P:secondary shoot formation
BLASTED, MAPPED, ANNOTATED	PGSC0003DMT400071734	20	633	ethylene-responsive transcription factor RAP2-7-like isoform X2	7.32e-48	89.35	6	C:GO:0005634; F:GO:0003677; F:GO:0003700; P:GO:0006351; P:GO:0007275; P:GO:0006355	C:nucleus; F:DNA binding; F:transcription factor activity, sequence-specific DNA binding; P:transcription, DNA-templated; P:multicellular organism development; P:regulation of transcription, DNA-templated
BLASTED, MAPPED, ANNOTATED	PGSC0003DMT400028701	20	661	ethylene-responsive transcription factor RAP2-7-like isoform X2	1.9e-49	76.1	3	F:GO:0003700; P:GO:0007275; P:GO:0006355	F:transcription factor activity, sequence-specific DNA binding; P:multicellular organism development; P:regulation of transcription, DNA-templated
BLASTED, MAPPED, ANNOTATED	PGSC0003DMT400071731	20	1846	ethylene-responsive transcription factor RAP2-7-like isoform X2	0	84.5	6	C:GO:0005634; F:GO:0003677; F:GO:0003700; P:GO:0006351; P:GO:0007275; P:GO:0006355	C:nucleus; F:DNA binding; F:transcription factor activity, sequence-specific DNA binding; P:transcription, DNA-templated; P:multicellular organism development; P:regulation of transcription, DNA-templated
BLASTED, MAPPED, ANNOTATED	PGSC0003DMT400071732	20	1891	ethylene-responsive transcription factor RAP2-7-like isoform X2	0	85	6	C:GO:0005634; F:GO:0003677; F:GO:0003700; P:GO:0006351; P:GO:0007275; P:GO:0006355	C:nucleus; F:DNA binding; F:transcription factor activity, sequence-specific DNA binding; P:transcription, DNA-templated; P:multicellular organism development; P:regulation of transcription, DNA-templated
BLASTED, MAPPED, ANNOTATED	PGSC0003DMT400028706	20	2187	floral homeotic APETALA 2-like isoform X1	0	76.4	3	F:GO:0003700; P:GO:0007275; P:GO:0006355	F:transcription factor activity, sequence-specific DNA binding; P:multicellular organism development; P:regulation of transcription, DNA-templated
BLASTED, MAPPED, ANNOTATED	PGSC0003DMT400071726	20	2187	floral homeotic APETALA 2-like isoform X1	0	85.9	6	C:GO:0005634; F:GO:0003677; F:GO:0003700; P:GO:0006351; P:GO:0007275; P:GO:0006355	C:nucleus; F:DNA binding; F:transcription factor activity, sequence-specific DNA binding; P:transcription, DNA-templated; P:multicellular organism development; P:regulation of transcription, DNA-templated
BLASTED, MAPPED, ANNOTATED	PGSC0003DMT400071730	20	2211	floral homeotic APETALA 2-like isoform X1	0	95.1	6	C:GO:0005634; F:GO:0003677; F:GO:0003700; P:GO:0006351; P:GO:0007275; P:GO:0006355	C:nucleus; F:DNA binding; F:transcription factor activity, sequence-specific DNA binding; P:transcription, DNA-templated; P:multicellular organism development; P:regulation of transcription, DNA-templated
BLASTED, MAPPED, ANNOTATED	PGSC0003DMT400071729	20	2211	floral homeotic APETALA 2-like isoform X1	0	91.85	6	C:GO:0005634; F:GO:0003677; F:GO:0003700; P:GO:0006351; P:GO:0007275; P:GO:0006355	C:nucleus; F:DNA binding; F:transcription factor activity, sequence-specific DNA binding; P:transcription, DNA-templated; P:multicellular organism development; P:regulation of transcription, DNA-templated
BLASTED, MAPPED, ANNOTATED	PGSC0003DMT400071728	20	2219	floral homeotic APETALA 2-like isoform X1	0	84.6	6	C:GO:0005634; F:GO:0003677; F:GO:0003700; P:GO:0006351; P:GO:0007275; P:GO:0006355	C:nucleus; F:DNA binding; F:transcription factor activity, sequence-specific DNA binding; P:transcription, DNA-templated; P:multicellular organism development; P:regulation of transcription, DNA-templated
BLASTED, MAPPED, ANNOTATED	PGSC0003DMT400028704	20	2264	ethylene-responsive transcription factor RAP2-7-like isoform X2	0	78.35	3	F:GO:0003700; P:GO:0007275; P:GO:0006355	F:transcription factor activity, sequence-specific DNA binding; P:multicellular organism development; P:regulation of transcription, DNA-templated
BLASTED, MAPPED, ANNOTATED	PGSC0003DMT400028702	20	2505	ethylene-responsive transcription factor RAP2-7-like isoform X2	6.77e-139	75	3	F:GO:0003700; P:GO:0007275; P:GO:0006355	F:transcription factor activity, sequence-specific DNA binding; P:multicellular organism development; P:regulation of transcription, DNA-templated
BLASTED, MAPPED, ANNOTATED	PGSC0003DMT400028703	20	2732	ethylene-responsive transcription factor RAP2-7-like isoform X2	1.34e-131	75	3	F:GO:0003700; P:GO:0007275; P:GO:0006355	F:transcription factor activity, sequence-specific DNA binding; P:multicellular organism development; P:regulation of transcription, DNA-templated
BLASTED, MAPPED, ANNOTATED	PGSC0003DMT400028705	20	3312	ethylene-responsive transcription factor RAP2-7-like isoform X2	6.4e-116	76.05	6	C:GO:0005634; F:GO:0003677; F:GO:0003700; P:GO:0006351; P:GO:0007275; P:GO:0006355	C:nucleus; F:DNA binding; F:transcription factor activity, sequence-specific DNA binding; P:transcription, DNA-templated; P:multicellular organism development; P:regulation of transcription, DNA-templated
BLASTED, MAPPED, ANNOTATED	PGSC0003DMT400085909	20	345	Hop-interacting THI034	4.42e-32	85.4	3	F:GO:0003676; P:GO:0090502; F:GO:0004523	F:nucleic acid binding; P:RNA phosphodiester bond hydrolysis, endonucleolytic; F:RNA-DNA hybrid ribonuclease activity	EC:3.1.30; EC:3.1.26; EC:3.1.26.4	Acting on ester bonds; Acting on ester bonds; Ribonuclease H
BLASTED	PGSC0003DMT400039899	20	708	probable carbohydrate esterase At4g34215	9.06e-176	89
BLASTED, MAPPED, ANNOTATED	PGSC0003DMT400031094	20	3873	far upstream element-binding 1-like isoform X1	0	83.05	1	F:GO:0003723	F:RNA binding
BLASTED, MAPPED, ANNOTATED	PGSC0003DMT400005185	20	1033	ECERIFERUM 1	0	75.8	6	C:GO:0005634; F:GO:0016747; P:GO:0009555; C:GO:0005783; P:GO:0042761; P:GO:0010025	C:nucleus; F:transferase activity, transferring acyl groups other than amino-acyl groups; P:pollen development; C:endoplasmic reticulum; P:very long-chain fatty acid biosynthetic process; P:wax biosynthetic process
BLASTED, MAPPED, ANNOTATED	PGSC0003DMT400005186	20	1493	ECERIFERUM 1	0	76.8	6	C:GO:0005634; F:GO:0016747; P:GO:0009555; C:GO:0005783; P:GO:0042761; P:GO:0010025	C:nucleus; F:transferase activity, transferring acyl groups other than amino-acyl groups; P:pollen development; C:endoplasmic reticulum; P:very long-chain fatty acid biosynthetic process; P:wax biosynthetic process
BLASTED	PGSC0003DMT400096461	20	4566	helicase magatama 3	0	79
BLASTED, MAPPED, ANNOTATED	PGSC0003DMT400033558	20	1885	cyclin-P3-1	6.13e-77	89.9	4	F:GO:0019901; P:GO:0016310; F:GO:0016301; P:GO:0000079	F:protein kinase binding; P:phosphorylation; F:kinase activity; P:regulation of cyclin-dependent protein serine/threonine kinase activity
BLASTED	PGSC0003DMT400004241	20	910	PREDICTED: uncharacterized protein LOC102588165	1.8e-57	80.55
BLASTED, MAPPED, ANNOTATED	PGSC0003DMT400026932	20	1421	malate glyoxysomal-like	0	92.05	8	P:GO:0080093; C:GO:0005777; P:GO:0005975; C:GO:0009507; F:GO:0030060; P:GO:0031998; P:GO:0006108; P:GO:0006099	P:regulation of photorespiration; C:peroxisome; P:carbohydrate metabolic process; C:chloroplast; F:L-malate dehydrogenase activity; P:regulation of fatty acid beta-oxidation; P:malate metabolic process; P:tricarboxylic acid cycle	EC:1.1.1.37	Malate dehydrogenase
BLASTED, MAPPED, ANNOTATED	PGSC0003DMT400026930	20	1585	malate glyoxysomal-like	0	94.25	8	P:GO:0080093; C:GO:0005777; P:GO:0005975; C:GO:0009507; F:GO:0030060; P:GO:0031998; P:GO:0006108; P:GO:0006099	P:regulation of photorespiration; C:peroxisome; P:carbohydrate metabolic process; C:chloroplast; F:L-malate dehydrogenase activity; P:regulation of fatty acid beta-oxidation; P:malate metabolic process; P:tricarboxylic acid cycle	EC:1.1.1.37	Malate dehydrogenase
NO-BLAST	PGSC0003DMT400057157		435	---NA---
BLASTED, MAPPED, ANNOTATED	PGSC0003DMT400018775	5	345	transcription factor MYB108-like	4.05e-67	84.2	1	F:GO:0003677	F:DNA binding
BLASTED	PGSC0003DMT400043164	20	2017	pentatricopeptide repeat-containing At1g33350	0	86
BLASTED, MAPPED, ANNOTATED	PGSC0003DMT400028003	20	1327	octanoyltransferase-like	2.21e-163	93.9	4	F:GO:0016415; C:GO:0005737; P:GO:0006464; P:GO:0009107	F:octanoyltransferase activity; C:cytoplasm; P:cellular protein modification process; P:lipoate biosynthetic process
BLASTED, MAPPED, ANNOTATED	PGSC0003DMT400015156	20	3134	transcription factor GAMYB-like isoform X1	0	91.05	1	F:GO:0003677	F:DNA binding
BLASTED, MAPPED, ANNOTATED	PGSC0003DMT400015155	20	3215	transcription factor GAMYB-like isoform X1	0	86.5	1	F:GO:0003677	F:DNA binding
BLASTED, MAPPED, ANNOTATED	PGSC0003DMT400024841	20	1862	hydrolyzing O-glycosyl	0	87.5	2	P:GO:0005975; F:GO:0004553	P:carbohydrate metabolic process; F:hydrolase activity, hydrolyzing O-glycosyl compounds
BLASTED, MAPPED, ANNOTATED	PGSC0003DMT400004369	20	2566	pentatricopeptide repeat-containing chloroplastic	0	89.8	3	C:GO:0009570; F:GO:0003729; P:GO:0006397	C:chloroplast stroma; F:mRNA binding; P:mRNA processing
BLASTED, MAPPED, ANNOTATED	PGSC0003DMT400028758	20	575	laccase-17-like	7.14e-67	90.9	6	P:GO:0046274; F:GO:0005507; C:GO:0048046; C:GO:0016021; P:GO:0055114; F:GO:0052716	P:lignin catabolic process; F:copper ion binding; C:apoplast; C:integral component of membrane; P:oxidation-reduction process; F:hydroquinone:oxygen oxidoreductase activity	EC:1.10.3; EC:1.10.3.2	Acting on diphenols and related substances as donors; Laccase
BLASTED, MAPPED, ANNOTATED	PGSC0003DMT400022984	20	1858	laccase-17-like	0	92.95	7	F:GO:0016722; P:GO:0046274; F:GO:0005507; P:GO:0009809; C:GO:0048046; P:GO:0055114; F:GO:0052716	F:oxidoreductase activity, oxidizing metal ions; P:lignin catabolic process; F:copper ion binding; P:lignin biosynthetic process; C:apoplast; P:oxidation-reduction process; F:hydroquinone:oxygen oxidoreductase activity	EC:1.10.3; EC:1.10.3.2	Acting on diphenols and related substances as donors; Laccase
BLASTED, MAPPED, ANNOTATED	PGSC0003DMT400022751	20	1913	laccase-17-like	0	92.45	7	F:GO:0016722; P:GO:0046274; F:GO:0005507; P:GO:0009809; C:GO:0048046; P:GO:0055114; F:GO:0052716	F:oxidoreductase activity, oxidizing metal ions; P:lignin catabolic process; F:copper ion binding; P:lignin biosynthetic process; C:apoplast; P:oxidation-reduction process; F:hydroquinone:oxygen oxidoreductase activity	EC:1.10.3; EC:1.10.3.2	Acting on diphenols and related substances as donors; Laccase
BLASTED	PGSC0003DMT400072173	20	3010	PREDICTED: uncharacterized protein LOC107060617	0	83.25
BLASTED, MAPPED, ANNOTATED	PGSC0003DMT400010988	20	822	endoplasmic reticulum oxidoreductin-1-like	0	87.65	5	F:GO:0003756; C:GO:0016021; F:GO:0016671; C:GO:0005783; P:GO:0055114	F:protein disulfide isomerase activity; C:integral component of membrane; F:oxidoreductase activity, acting on a sulfur group of donors, disulfide as acceptor; C:endoplasmic reticulum; P:oxidation-reduction process	EC:5.3.4.1	Protein disulfide-isomerase
BLASTED, MAPPED, ANNOTATED	PGSC0003DMT400069866	20	2000	laccase-12-like	0	95	6	F:GO:0016722; P:GO:0046274; F:GO:0005507; C:GO:0048046; P:GO:0055114; F:GO:0052716	F:oxidoreductase activity, oxidizing metal ions; P:lignin catabolic process; F:copper ion binding; C:apoplast; P:oxidation-reduction process; F:hydroquinone:oxygen oxidoreductase activity	EC:1.10.3; EC:1.10.3.2	Acting on diphenols and related substances as donors; Laccase
BLASTED, MAPPED, ANNOTATED	PGSC0003DMT400009451	20	2048	3-ketoacyl- synthase 4	0	95.55	3	F:GO:0016747; C:GO:0016021; P:GO:0006633	F:transferase activity, transferring acyl groups other than amino-acyl groups; C:integral component of membrane; P:fatty acid biosynthetic process
BLASTED, MAPPED, ANNOTATED	PGSC0003DMT400061040	20	583	basic blue -like	2.8e-84	80.55	2	F:GO:0009055; C:GO:0046658	F:electron carrier activity; C:anchored component of plasma membrane
BLASTED	PGSC0003DMT400049612	20	840	PREDICTED: uncharacterized protein LOC102580459	1.31e-105	86.95
BLASTED, MAPPED, ANNOTATED	PGSC0003DMT400049609	20	1452	PREDICTED: uncharacterized protein LOC102579806 isoform X2	6.34e-180	91	1	C:GO:0016021	C:integral component of membrane
BLASTED, MAPPED	PGSC0003DMT400095266	20	645	TMV resistance N-like isoform X1	7.46e-123	67.15	3	P:GO:0007165; F:GO:0043531; P:GO:0006952	P:signal transduction; F:ADP binding; P:defense response
BLASTED, MAPPED, ANNOTATED	PGSC0003DMT400093829	20	3807	probable disease resistance At4g27220	0	59.6	3	F:GO:0005524; F:GO:0043531; P:GO:0006952	F:ATP binding; F:ADP binding; P:defense response
BLASTED	PGSC0003DMT400036058	20	2304	late blight resistance homolog R1B-16	0	79.2
BLASTED, MAPPED, ANNOTATED	PGSC0003DMT400007273	20	3569	TMV resistance N-like isoform X1	0	87.05	3	P:GO:0007165; F:GO:0043531; P:GO:0006952	P:signal transduction; F:ADP binding; P:defense response
BLASTED, MAPPED, ANNOTATED	PGSC0003DMT400007272	20	3823	TMV resistance N-like	0	90.4	3	P:GO:0007165; F:GO:0043531; P:GO:0006952	P:signal transduction; F:ADP binding; P:defense response
BLASTED, MAPPED, ANNOTATED	PGSC0003DMT400007274	20	3918	TMV resistance N-like isoform X1	0	81.2	3	P:GO:0007165; F:GO:0043531; P:GO:0006952	P:signal transduction; F:ADP binding; P:defense response
BLASTED, MAPPED, ANNOTATED	PGSC0003DMT400012486	20	2994	late blight resistance homolog R1A-10 isoform X1	0	81.1	2	F:GO:0043531; P:GO:0006952	F:ADP binding; P:defense response
BLASTED, MAPPED, ANNOTATED	PGSC0003DMT400055336	20	4025	probable disease resistance At4g27220 isoform X1	0	76.15	3	F:GO:0005524; F:GO:0043531; P:GO:0006952	F:ATP binding; F:ADP binding; P:defense response
BLASTED, MAPPED, ANNOTATED	PGSC0003DMT400055334	20	3089	probable disease resistance At4g27220 isoform X1	0	73.95	3	F:GO:0005524; F:GO:0043531; P:GO:0006952	F:ATP binding; F:ADP binding; P:defense response
BLASTED, MAPPED, ANNOTATED	PGSC0003DMT400055333	20	1878	probable disease resistance At4g27220 isoform X1	0	76.2	3	F:GO:0005524; F:GO:0043531; P:GO:0006952	F:ATP binding; F:ADP binding; P:defense response
BLASTED, MAPPED, ANNOTATED	PGSC0003DMT400025433	20	3255	disease resistance RPP13 3 isoform X1	0	82	1	F:GO:0043531	F:ADP binding
BLASTED, MAPPED, ANNOTATED	PGSC0003DMT400030044	20	2556	R2 late blight resistance	0	83.65	2	F:GO:0043531; P:GO:0006952	F:ADP binding; P:defense response
BLASTED, MAPPED, ANNOTATED	PGSC0003DMT400025432	20	2049	disease resistance RPP13 3 isoform X1	0	83.15	1	F:GO:0043531	F:ADP binding
BLASTED, MAPPED, ANNOTATED	PGSC0003DMT400070503	20	3852	disease resistance RPP13 1	0	79.15	2	F:GO:0043531; P:GO:0006952	F:ADP binding; P:defense response
BLASTED, MAPPED, ANNOTATED	PGSC0003DMT400031116	20	2685	disease resistance RPP13-like	0	85.25	2	F:GO:0043531; P:GO:0006952	F:ADP binding; P:defense response
BLASTED, MAPPED	PGSC0003DMT400030026	20	1221	R2 late blight resistance	2e-148	74.75	2	F:GO:0043531; P:GO:0006952	F:ADP binding; P:defense response
BLASTED, MAPPED, ANNOTATED	PGSC0003DMT400062280	20	1083	R2 late blight resistance	1.09e-163	92.4	2	F:GO:0043531; P:GO:0006952	F:ADP binding; P:defense response
BLASTED, MAPPED	PGSC0003DMT400062366	20	3004	late blight resistance homolog R1B-16	0	75.3	2	F:GO:0043531; P:GO:0006952	F:ADP binding; P:defense response
BLASTED, MAPPED, ANNOTATED	PGSC0003DMT400034064	20	2951	late blight resistance homolog R1A-10	0	71.95	2	F:GO:0043531; P:GO:0006952	F:ADP binding; P:defense response
BLASTED, MAPPED	PGSC0003DMT400010966	20	2484	late blight resistance homolog R1B-16	0	76.05	2	F:GO:0043531; P:GO:0006952	F:ADP binding; P:defense response
BLASTED, MAPPED, ANNOTATED	PGSC0003DMT400034063	20	2427	late blight resistance homolog R1A-10	0	67.95	2	F:GO:0043531; P:GO:0006952	F:ADP binding; P:defense response
BLASTED, MAPPED, ANNOTATED	PGSC0003DMT400020349	20	3131	late blight resistance homolog R1A-10	0	78.6	2	F:GO:0043531; P:GO:0006952	F:ADP binding; P:defense response
BLASTED, MAPPED, ANNOTATED	PGSC0003DMT400020360	20	2949	late blight resistance homolog R1A-10	0	78.45	2	F:GO:0043531; P:GO:0006952	F:ADP binding; P:defense response
BLASTED, MAPPED, ANNOTATED	PGSC0003DMT400020359	20	2729	late blight resistance homolog R1A-10	0	78.4	2	F:GO:0043531; P:GO:0006952	F:ADP binding; P:defense response
BLASTED	PGSC0003DMT400045960	20	2964	pentatricopeptide repeat-containing At5g56310	0	81.95
BLASTED, MAPPED, ANNOTATED	PGSC0003DMT400047660	20	2084	glucan endo-1,3-beta-glucosidase	0	89.55	5	P:GO:0005975; C:GO:0016021; F:GO:0042973; C:GO:0046658; F:GO:0030247	P:carbohydrate metabolic process; C:integral component of membrane; F:glucan endo-1,3-beta-D-glucosidase activity; C:anchored component of plasma membrane; F:polysaccharide binding	EC:3.2.1.21; EC:3.2.1.39	Beta-glucosidase; Glucan endo-1,3-beta-D-glucosidase
BLASTED, MAPPED, ANNOTATED	PGSC0003DMT400039624	20	867	UDP-glucose flavonoid 3-O-glucosyltransferase 6-like	1.73e-70	77.1	5	P:GO:0052696; F:GO:0080043; C:GO:0043231; F:GO:0080044; P:GO:0009813	P:flavonoid glucuronidation; F:quercetin 3-O-glucosyltransferase activity; C:intracellular membrane-bounded organelle; F:quercetin 7-O-glucosyltransferase activity; P:flavonoid biosynthetic process
BLASTED	PGSC0003DMT400040210	20	1193	PREDICTED: uncharacterized protein LOC102595295	0	77.7
BLASTED, MAPPED, ANNOTATED	PGSC0003DMT400066804	20	1512	transcription repressor OFP17-like	3.62e-83	89.2	2	F:GO:0003676; P:GO:0006364	F:nucleic acid binding; P:rRNA processing
BLASTED, MAPPED, ANNOTATED	PGSC0003DMT400066805	20	1625	pre-16S rRNA nuclease	1.94e-157	87.3	2	F:GO:0003676; P:GO:0006364	F:nucleic acid binding; P:rRNA processing
BLASTED, MAPPED, ANNOTATED	PGSC0003DMT400002783	20	1104	probable lipid-A-disaccharide mitochondrial	1.31e-66	89.6	4	F:GO:0008915; C:GO:0005739; P:GO:0009245; P:GO:2001289	F:lipid-A-disaccharide synthase activity; C:mitochondrion; P:lipid A biosynthetic process; P:lipid X metabolic process	EC:2.4.1.182	Lipid-A-disaccharide synthase
BLASTED, MAPPED, ANNOTATED	PGSC0003DMT400009028	20	1890	vam6 Vps39	0	92.55	6	C:GO:0009506; P:GO:0016192; P:GO:0097576; P:GO:0006886; C:GO:0005622; C:GO:0030897	C:plasmodesma; P:vesicle-mediated transport; P:vacuole fusion; P:intracellular protein transport; C:intracellular; C:HOPS complex
BLASTED, MAPPED, ANNOTATED	PGSC0003DMT400017034	20	735	synaptotagmin-5-like	1.69e-43	67	1	C:GO:0005783	C:endoplasmic reticulum
BLASTED, MAPPED, ANNOTATED	PGSC0003DMT400032304	20	1847	Serine threonine- kinase WNK-related isoform 2	2.99e-148	91.15	4	C:GO:0005829; F:GO:0004674; P:GO:0006468; P:GO:0035556	C:cytosol; F:protein serine/threonine kinase activity; P:protein phosphorylation; P:intracellular signal transduction	EC:2.7.11	Transferring phosphorus-containing groups
NO-BLAST	PGSC0003DMT400073016		2040	---NA---
BLASTED, MAPPED, ANNOTATED	PGSC0003DMT400067958	20	1721	probable magnesium transporter NIPA2	1.7e-139	89	3	C:GO:0016021; F:GO:0015095; P:GO:1903830	C:integral component of membrane; F:magnesium ion transmembrane transporter activity; P:magnesium ion transmembrane transport
BLASTED	PGSC0003DMT400081947	20	2129	PREDICTED: uncharacterized protein LOC102592029 isoform X1	6.83e-56	86
BLASTED, MAPPED	PGSC0003DMT400058308	20	1547	non-functional NADPH-dependent codeinone reductase 2-like	9.61e-77	71.15	2	F:GO:0016491; P:GO:0055114	F:oxidoreductase activity; P:oxidation-reduction process
BLASTED, MAPPED, ANNOTATED	PGSC0003DMT400018952	20	1246	DNA replication complex GINS SLD5-like	3.22e-161	89.7	6	P:GO:0006270; P:GO:0000727; P:GO:0032508; C:GO:0000811; C:GO:0031298; F:GO:0043138	P:DNA replication initiation; P:double-strand break repair via break-induced replication; P:DNA duplex unwinding; C:GINS complex; C:replication fork protection complex; F:3'-5' DNA helicase activity	EC:3.6.1.15	Nucleoside-triphosphate phosphatase
BLASTED, MAPPED, ANNOTATED	PGSC0003DMT400018951	20	1605	DNA replication complex GINS SLD5-like	4.27e-112	88.4	6	P:GO:0006270; P:GO:0000727; P:GO:0032508; C:GO:0000811; C:GO:0031298; F:GO:0043138	P:DNA replication initiation; P:double-strand break repair via break-induced replication; P:DNA duplex unwinding; C:GINS complex; C:replication fork protection complex; F:3'-5' DNA helicase activity	EC:3.6.1.15	Nucleoside-triphosphate phosphatase
BLASTED, MAPPED, ANNOTATED	PGSC0003DMT400062212	20	432	26S proteasome non-ATPase regulatory subunit 6 homolog	6e-40	82.45	4	P:GO:0043161; C:GO:0005829; C:GO:0000502; C:GO:0005886	P:proteasome-mediated ubiquitin-dependent protein catabolic process; C:cytosol; C:proteasome complex; C:plasma membrane
BLASTED	PGSC0003DMT400036876	20	1102	Negative regulator of sporulation MDS3	1.73e-48	87.25
BLASTED, MAPPED, ANNOTATED	PGSC0003DMT400076964	20	1601	zinc transporter chloroplastic	2.11e-105	86.05	4	C:GO:0016021; F:GO:0005385; P:GO:0071577; C:GO:0005886	C:integral component of membrane; F:zinc ion transmembrane transporter activity; P:zinc II ion transmembrane transport; C:plasma membrane
BLASTED, MAPPED, ANNOTATED	PGSC0003DMT400064454	20	1561	probable bifunctional methylthioribulose-1-phosphate dehydratase enolase-phosphatase E1 1	0	85.6	6	C:GO:0009570; F:GO:0000287; P:GO:0019509; C:GO:0005829; P:GO:0016311; F:GO:0043874	C:chloroplast stroma; F:magnesium ion binding; P:L-methionine salvage from methylthioadenosine; C:cytosol; P:dephosphorylation; F:acireductone synthase activity	EC:3.1.3.77; EC:3.1.3.41	Acireductone synthase; 4-nitrophenylphosphatase
NO-BLAST	PGSC0003DMT400095115		378	---NA---
BLASTED	PGSC0003DMT400079970	20	1817	ripening regulated DDTFR8	2.2e-32	86.3
BLASTED, MAPPED, ANNOTATED	PGSC0003DMT400078452	20	1333	LEAF RUST 10 DISEASE-RESISTANCE LOCUS RECEPTOR-LIKE PROTEIN KINASE-like	0	89.35	4	F:GO:0005524; C:GO:0016021; F:GO:0004674; P:GO:0006468	F:ATP binding; C:integral component of membrane; F:protein serine/threonine kinase activity; P:protein phosphorylation	EC:2.7.11	Transferring phosphorus-containing groups
BLASTED, MAPPED, ANNOTATED	PGSC0003DMT400034565	20	2667	U-box domain-containing 4-like	0	86.9	2	C:GO:0005634; C:GO:0005737	C:nucleus; C:cytoplasm
BLASTED, MAPPED	PGSC0003DMT400080154	20	3485	probable receptor kinase At5g18500	1.2e-61	48.8	7	F:GO:0000166; F:GO:0005524; C:GO:0016020; C:GO:0016021; F:GO:0004672; F:GO:0004674; P:GO:0006468	F:nucleotide binding; F:ATP binding; C:membrane; C:integral component of membrane; F:protein kinase activity; F:protein serine/threonine kinase activity; P:protein phosphorylation
BLASTED	PGSC0003DMT400058685	20	1832	SEC14 cytosolic factor	5.96e-110	94.45
BLASTED, MAPPED, ANNOTATED	PGSC0003DMT400078437	20	2323	probable serine threonine- kinase At1g18390 isoform X1	0	85.55	6	F:GO:0005524; C:GO:0016021; P:GO:0007166; F:GO:0004674; P:GO:0006468; C:GO:0005886	F:ATP binding; C:integral component of membrane; P:cell surface receptor signaling pathway; F:protein serine/threonine kinase activity; P:protein phosphorylation; C:plasma membrane	EC:2.7.11	Transferring phosphorus-containing groups
BLASTED, MAPPED, ANNOTATED	PGSC0003DMT400078438	20	2401	probable serine threonine- kinase At1g18390 isoform X1	0	82	6	F:GO:0005524; C:GO:0016021; P:GO:0007166; F:GO:0004674; P:GO:0006468; C:GO:0005886	F:ATP binding; C:integral component of membrane; P:cell surface receptor signaling pathway; F:protein serine/threonine kinase activity; P:protein phosphorylation; C:plasma membrane	EC:2.7.11	Transferring phosphorus-containing groups
BLASTED	PGSC0003DMT400058697	20	2833	SEC14 cytosolic factor-like isoform X1	6.5e-43	92.7
BLASTED, MAPPED, ANNOTATED	PGSC0003DMT400072513	20	3054	probable inactive leucine-rich repeat receptor kinase At3g03770	0	87.7	4	F:GO:0005524; C:GO:0016021; F:GO:0004672; P:GO:0006468	F:ATP binding; C:integral component of membrane; F:protein kinase activity; P:protein phosphorylation
BLASTED, MAPPED, ANNOTATED	PGSC0003DMT400072510	20	3418	probable inactive leucine-rich repeat receptor kinase At3g03770	0	87.7	4	F:GO:0005524; C:GO:0016021; F:GO:0004672; P:GO:0006468	F:ATP binding; C:integral component of membrane; F:protein kinase activity; P:protein phosphorylation
BLASTED, MAPPED, ANNOTATED	PGSC0003DMT400015374	20	2775	zinc finger At1g68190 isoform X1	0	91.5	2	F:GO:0008270; C:GO:0005622	F:zinc ion binding; C:intracellular
BLASTED, MAPPED, ANNOTATED	PGSC0003DMT400015371	20	3396	zinc finger At1g68190 isoform X1	0	91.7	2	F:GO:0008270; C:GO:0005622	F:zinc ion binding; C:intracellular
BLASTED, MAPPED, ANNOTATED	PGSC0003DMT400060448	20	2199	exocyst complex component EXO70A1	0	77.7	2	P:GO:0006887; C:GO:0000145	P:exocytosis; C:exocyst
BLASTED, MAPPED, ANNOTATED	PGSC0003DMT400068267	20	1375	PREDICTED: uncharacterized protein LOC102593250	1.14e-140	71.15	1	C:GO:0016020	C:membrane
BLASTED	PGSC0003DMT400041834	12	853	udp-glycosyltransferase 708c1	8.92e-29	66.83
BLASTED	PGSC0003DMT400024537	20	946	F-box LRR-repeat At3g26922-like	1.04e-59	76.7
BLASTED, MAPPED, ANNOTATED	PGSC0003DMT400029790	20	1176	trichome birefringence-like	1.02e-70	83.9	1	C:GO:0016021	C:integral component of membrane
BLASTED, MAPPED, ANNOTATED	PGSC0003DMT400075701	20	2882	G-type lectin S-receptor-like serine threonine- kinase At1g11330	0	87.95	9	F:GO:0005524; C:GO:0009506; F:GO:0031625; P:GO:0048544; P:GO:0045087; C:GO:0016021; F:GO:0004674; P:GO:0006468; C:GO:0005886	F:ATP binding; C:plasmodesma; F:ubiquitin protein ligase binding; P:recognition of pollen; P:innate immune response; C:integral component of membrane; F:protein serine/threonine kinase activity; P:protein phosphorylation; C:plasma membrane	EC:2.7.11	Transferring phosphorus-containing groups
BLASTED, MAPPED, ANNOTATED	PGSC0003DMT400072765	20	3953	magnesium transporter MRS2-5	1.15e-152	88.75	3	C:GO:0016021; F:GO:0015095; P:GO:1903830	C:integral component of membrane; F:magnesium ion transmembrane transporter activity; P:magnesium ion transmembrane transport
BLASTED, MAPPED, ANNOTATED	PGSC0003DMT400078423	20	1891	glutamine amidotransferase	0	79.5	4	P:GO:0006541; C:GO:0005829; F:GO:0016740; F:GO:0016787	P:glutamine metabolic process; C:cytosol; F:transferase activity; F:hydrolase activity
BLASTED, MAPPED, ANNOTATED	PGSC0003DMT400053532	20	2515	PREDICTED: putative esterase YitV	8.57e-143	68.45	2	P:GO:0006508; F:GO:0008236	P:proteolysis; F:serine-type peptidase activity
BLASTED	PGSC0003DMT400054637	20	823	LOB domain-containing 4-like	2.31e-118	86.2
BLASTED, MAPPED, ANNOTATED	PGSC0003DMT400029154	20	3401	LRR receptor-like serine threonine- kinase GSO1	0	71.2	1	C:GO:0016021	C:integral component of membrane
BLASTED	PGSC0003DMT400051806	20	1887	pentatricopeptide repeat-containing mitochondrial	1.75e-160	92.45
BLASTED, MAPPED, ANNOTATED	PGSC0003DMT400045838	20	2543	proline-rich receptor kinase PERK1	0	86.8	4	F:GO:0005524; C:GO:0016021; F:GO:0004674; P:GO:0006468	F:ATP binding; C:integral component of membrane; F:protein serine/threonine kinase activity; P:protein phosphorylation	EC:2.7.11	Transferring phosphorus-containing groups
BLASTED, MAPPED, ANNOTATED	PGSC0003DMT400045839	20	2627	proline-rich receptor kinase PERK1	0	86.8	4	F:GO:0005524; C:GO:0016021; F:GO:0004674; P:GO:0006468	F:ATP binding; C:integral component of membrane; F:protein serine/threonine kinase activity; P:protein phosphorylation	EC:2.7.11	Transferring phosphorus-containing groups
BLASTED, MAPPED, ANNOTATED	PGSC0003DMT400025648	20	2710	U-box domain-containing 15	0	88.9	4	C:GO:0005634; F:GO:0004842; C:GO:0005737; P:GO:0016567	C:nucleus; F:ubiquitin-protein transferase activity; C:cytoplasm; P:protein ubiquitination
BLASTED	PGSC0003DMT400019443	20	1124	PREDICTED: uncharacterized protein LOC107019801	8.97e-143	59.8
BLASTED	PGSC0003DMT400062860	20	2717	pentatricopeptide repeat-containing mitochondrial	0	89.55
BLASTED	PGSC0003DMT400062859	20	4039	pentatricopeptide repeat-containing mitochondrial	0	89.55
BLASTED, MAPPED, ANNOTATED	PGSC0003DMT400055087	20	1740	NEN1-like isoform X2	1.8e-92	66.95	1	F:GO:0003676	F:nucleic acid binding
BLASTED, MAPPED, ANNOTATED	PGSC0003DMT400054260	20	2412	receptor 12	0	78.55	1	C:GO:0016021	C:integral component of membrane
BLASTED, MAPPED, ANNOTATED	PGSC0003DMT400008282	20	3903	receptor 12	0	74.4	1	C:GO:0016021	C:integral component of membrane
BLASTED, MAPPED, ANNOTATED	PGSC0003DMT400005011	20	2940	late blight resistance homolog R1A-3	0	83.3	2	F:GO:0043531; P:GO:0006952	F:ADP binding; P:defense response
BLASTED, MAPPED, ANNOTATED	PGSC0003DMT400056268	20	3686	late blight resistance homolog R1B-12	0	65.95	2	F:GO:0043531; P:GO:0006952	F:ADP binding; P:defense response
BLASTED, MAPPED, ANNOTATED	PGSC0003DMT400054534	20	2232	late blight resistance homolog R1C-3	0	69.3	2	F:GO:0043531; P:GO:0006952	F:ADP binding; P:defense response
BLASTED, MAPPED, ANNOTATED	PGSC0003DMT400011649	20	2143	late blight resistance homolog R1B-23	0	80.35	2	F:GO:0043531; P:GO:0006952	F:ADP binding; P:defense response
BLASTED, MAPPED, ANNOTATED	PGSC0003DMT400011644	20	2871	late blight resistance homolog R1A-4 isoform X1	0	79.75	2	F:GO:0043531; P:GO:0006952	F:ADP binding; P:defense response
BLASTED, MAPPED, ANNOTATED	PGSC0003DMT400011642	20	3357	late blight resistance homolog R1A-4 isoform X1	0	79.75	2	F:GO:0043531; P:GO:0006952	F:ADP binding; P:defense response
BLASTED, MAPPED, ANNOTATED	PGSC0003DMT400047451	20	4125	late blight resistance homolog R1C-3	0	72.5	2	F:GO:0043531; P:GO:0006952	F:ADP binding; P:defense response
BLASTED, MAPPED, ANNOTATED	PGSC0003DMT400035134	20	4379	late blight resistance homolog R1B-16	0	71.45	2	F:GO:0043531; P:GO:0006952	F:ADP binding; P:defense response
BLASTED, MAPPED, ANNOTATED	PGSC0003DMT400035133	20	5402	late blight resistance homolog R1B-16	0	71.45	2	F:GO:0043531; P:GO:0006952	F:ADP binding; P:defense response
BLASTED, MAPPED, ANNOTATED	PGSC0003DMT400068337	20	1505	late blight resistance homolog R1B-23 isoform X2	0	78.6	2	F:GO:0043531; P:GO:0006952	F:ADP binding; P:defense response
BLASTED	PGSC0003DMT400036104	20	2817	late blight resistance homolog R1B-16	0	72.1
BLASTED, MAPPED	PGSC0003DMT400007569	20	2833	late blight resistance homolog R1A-10	0	74.45	2	F:GO:0043531; P:GO:0006952	F:ADP binding; P:defense response
BLASTED, MAPPED	PGSC0003DMT400007570	20	2853	late blight resistance homolog R1A-10	0	74.6	2	F:GO:0043531; P:GO:0006952	F:ADP binding; P:defense response
BLASTED, MAPPED, ANNOTATED	PGSC0003DMT400047452	20	3666	late blight resistance homolog R1B-23	0	74.55	2	F:GO:0043531; P:GO:0006952	F:ADP binding; P:defense response
BLASTED, MAPPED, ANNOTATED	PGSC0003DMT400053065	20	807	late blight resistance	0	79.25	4	F:GO:0005524; C:GO:0016021; F:GO:0043531; P:GO:0006952	F:ATP binding; C:integral component of membrane; F:ADP binding; P:defense response
BLASTED, MAPPED, ANNOTATED	PGSC0003DMT400062611	20	1653	rpi-vnt1	0	93.95	4	F:GO:0005524; C:GO:0016021; F:GO:0043531; P:GO:0006952	F:ATP binding; C:integral component of membrane; F:ADP binding; P:defense response
BLASTED, MAPPED, ANNOTATED	PGSC0003DMT400053056	20	1881	rpi-vnt1	0	92.7	4	F:GO:0005524; C:GO:0016021; F:GO:0043531; P:GO:0006952	F:ATP binding; C:integral component of membrane; F:ADP binding; P:defense response
BLASTED, MAPPED, ANNOTATED	PGSC0003DMT400011272	20	2313	late blight resistance	0	88.1	4	F:GO:0005524; C:GO:0016021; F:GO:0043531; P:GO:0006952	F:ATP binding; C:integral component of membrane; F:ADP binding; P:defense response
BLASTED, MAPPED, ANNOTATED	PGSC0003DMT400053057	20	2589	late blight resistance	0	83.75	4	F:GO:0005524; C:GO:0016021; F:GO:0043531; P:GO:0006952	F:ATP binding; C:integral component of membrane; F:ADP binding; P:defense response
BLASTED, MAPPED, ANNOTATED	PGSC0003DMT400053053	20	2598	late blight resistance	0	86.9	4	F:GO:0005524; C:GO:0016021; F:GO:0043531; P:GO:0006952	F:ATP binding; C:integral component of membrane; F:ADP binding; P:defense response
BLASTED, MAPPED, ANNOTATED	PGSC0003DMT400053068	20	2628	disease resistance RPP13-like	0	82.55	4	F:GO:0005524; C:GO:0016021; F:GO:0043531; P:GO:0006952	F:ATP binding; C:integral component of membrane; F:ADP binding; P:defense response
BLASTED, MAPPED, ANNOTATED	PGSC0003DMT400053059	20	2784	late blight resistance	0	79.4	4	F:GO:0005524; C:GO:0016021; F:GO:0043531; P:GO:0006952	F:ATP binding; C:integral component of membrane; F:ADP binding; P:defense response
BLASTED, MAPPED, ANNOTATED	PGSC0003DMT400062609	20	2894	late blight resistance	0	85.65	4	F:GO:0005524; C:GO:0016021; F:GO:0043531; P:GO:0006952	F:ATP binding; C:integral component of membrane; F:ADP binding; P:defense response
BLASTED, MAPPED, ANNOTATED	PGSC0003DMT400053069	20	2894	late blight resistance	0	85.1	4	F:GO:0005524; C:GO:0016021; F:GO:0043531; P:GO:0006952	F:ATP binding; C:integral component of membrane; F:ADP binding; P:defense response
BLASTED, MAPPED, ANNOTATED	PGSC0003DMT400051270	20	2926	late blight resistance	0	87.3	4	F:GO:0005524; C:GO:0016021; F:GO:0043531; P:GO:0006952	F:ATP binding; C:integral component of membrane; F:ADP binding; P:defense response
BLASTED, MAPPED, ANNOTATED	PGSC0003DMT400062608	20	2979	late blight resistance	0	85.65	4	F:GO:0005524; C:GO:0016021; F:GO:0043531; P:GO:0006952	F:ATP binding; C:integral component of membrane; F:ADP binding; P:defense response
BLASTED, MAPPED, ANNOTATED	PGSC0003DMT400053067	20	2980	late blight resistance	0	85.1	4	F:GO:0005524; C:GO:0016021; F:GO:0043531; P:GO:0006952	F:ATP binding; C:integral component of membrane; F:ADP binding; P:defense response
BLASTED, MAPPED, ANNOTATED	PGSC0003DMT400051269	20	3020	late blight resistance	0	87.3	4	F:GO:0005524; C:GO:0016021; F:GO:0043531; P:GO:0006952	F:ATP binding; C:integral component of membrane; F:ADP binding; P:defense response
BLASTED, MAPPED, ANNOTATED	PGSC0003DMT400095936	20	702	bidirectional sugar transporter SWEET1-like	7.98e-148	82.45	3	C:GO:0016021; P:GO:0034219; F:GO:0051119	C:integral component of membrane; P:carbohydrate transmembrane transport; F:sugar transmembrane transporter activity
BLASTED, MAPPED, ANNOTATED	PGSC0003DMT400082452	20	2820	disease resistance RPP13-like	0	87.4	2	F:GO:0043531; P:GO:0006952	F:ADP binding; P:defense response
BLASTED, MAPPED	PGSC0003DMT400047907	20	3975	late blight resistance homolog R1A-3	0	76	2	F:GO:0043531; P:GO:0006952	F:ADP binding; P:defense response
BLASTED, MAPPED, ANNOTATED	PGSC0003DMT400023277	20	3299	DEAD-box ATP-dependent RNA helicase 24	0	92.3	4	F:GO:0003676; F:GO:0005524; P:GO:0010501; F:GO:0004004	F:nucleic acid binding; F:ATP binding; P:RNA secondary structure unwinding; F:ATP-dependent RNA helicase activity	EC:3.6.1.3; EC:3.6.1.15	Adenosinetriphosphatase; Nucleoside-triphosphate phosphatase
BLASTED	PGSC0003DMT400052947	20	1124	LRR repeats and ubiquitin-like domain-containing At2g30105	9.61e-71	86.25
BLASTED, MAPPED, ANNOTATED	PGSC0003DMT400061231	20	1874	cytochrome P450 CYP736A12-like	0	85.9	6	F:GO:0005506; C:GO:0016020; P:GO:0044550; F:GO:0016709; P:GO:0055114; F:GO:0020037	F:iron ion binding; C:membrane; P:secondary metabolite biosynthetic process; F:oxidoreductase activity, acting on paired donors, with incorporation or reduction of molecular oxygen, NAD(P)H as one donor, and incorporation of one atom of oxygen; P:oxidation-reduction process; F:heme binding	EC:1.14.13	Acting on paired donors, with incorporation or reduction of molecular oxygen. The oxygen incorporated need not be derived from O(2)
BLASTED, MAPPED, ANNOTATED	PGSC0003DMT400067587	20	1463	DMR6-LIKE OXYGENASE 2-like	4.05e-155	80.25	3	F:GO:0051213; F:GO:0046872; P:GO:0055114	F:dioxygenase activity; F:metal ion binding; P:oxidation-reduction process
BLASTED, MAPPED, ANNOTATED	PGSC0003DMT400046760	20	1511	Mitochondrial inner membrane translocase subunit Tim17 Tim22 Tim23 peroxisomal PMP24	2.74e-136	94.5	1	C:GO:0016021	C:integral component of membrane
BLASTED, MAPPED, ANNOTATED	PGSC0003DMT400081414	20	1100	DEHYDRATION-INDUCED 19 homolog 4-like	1.11e-53	85.35	1	C:GO:0016020	C:membrane
BLASTED, MAPPED, ANNOTATED	PGSC0003DMT400001233	20	1468	GDSL esterase lipase At5g22810	0	90.85	2	P:GO:0006629; F:GO:0016298	P:lipid metabolic process; F:lipase activity
BLASTED, MAPPED, ANNOTATED	PGSC0003DMT400043007	20	1768	U-box domain-containing 4-like	0	89.7	2	C:GO:0005634; C:GO:0005737	C:nucleus; C:cytoplasm
BLASTED, MAPPED, ANNOTATED	PGSC0003DMT400037300	20	801	septum-promoting GTP-binding 1-like	4.55e-167	87.7	3	F:GO:0005525; P:GO:0007264; C:GO:0005622	F:GTP binding; P:small GTPase mediated signal transduction; C:intracellular
BLASTED, MAPPED, ANNOTATED	PGSC0003DMT400079899	20	4364	DUF1005 domain-containing	0	93.05	2	P:GO:0006508; F:GO:0008233	P:proteolysis; F:peptidase activity
NO-BLAST	PGSC0003DMT400040019		2240	---NA---
BLASTED	PGSC0003DMT400026168	20	2548	PREDICTED: uncharacterized protein LOC102606344	0	91.85
BLASTED, MAPPED, ANNOTATED	PGSC0003DMT400080132	20	1058	uncharacterized GTP-binding At5g64813	5.9e-150	91.15	3	F:GO:0005525; P:GO:0007264; C:GO:0005622	F:GTP binding; P:small GTPase mediated signal transduction; C:intracellular
BLASTED, MAPPED, ANNOTATED	PGSC0003DMT400072740	20	1184	cytochrome P450 CYP749A22-like	2.06e-160	83.45	6	F:GO:0005506; F:GO:0016705; C:GO:0016021; P:GO:0055114; F:GO:0004497; F:GO:0020037	F:iron ion binding; F:oxidoreductase activity, acting on paired donors, with incorporation or reduction of molecular oxygen; C:integral component of membrane; P:oxidation-reduction process; F:monooxygenase activity; F:heme binding
BLASTED, MAPPED, ANNOTATED	PGSC0003DMT400039741	20	2315	E3 ubiquitin- ligase RMA3-like	2.22e-169	79.75	2	F:GO:0008270; C:GO:0016021	F:zinc ion binding; C:integral component of membrane
BLASTED	PGSC0003DMT400003098	20	2394	BTB POZ domain-containing At5g48800-like	0	94.35
BLASTED, MAPPED, ANNOTATED	PGSC0003DMT400058671	20	2619	probable xyloglucan endotransglucosylase hydrolase 28	2.26e-115	91.8	8	C:GO:0005618; C:GO:0048046; P:GO:0071555; F:GO:0004553; F:GO:0016762; F:GO:0030246; P:GO:0010411; P:GO:0042546	C:cell wall; C:apoplast; P:cell wall organization; F:hydrolase activity, hydrolyzing O-glycosyl compounds; F:xyloglucan:xyloglucosyl transferase activity; F:carbohydrate binding; P:xyloglucan metabolic process; P:cell wall biogenesis	EC:2.4.1.207	Xyloglucan:xyloglucosyl transferase
BLASTED	PGSC0003DMT400012003	20	2760	pentatricopeptide repeat-containing mitochondrial	0	84.35
BLASTED, MAPPED, ANNOTATED	PGSC0003DMT400072737	20	3084	cytochrome P450 CYP749A22-like	0	83	6	F:GO:0005506; F:GO:0016705; C:GO:0016021; P:GO:0055114; F:GO:0004497; F:GO:0020037	F:iron ion binding; F:oxidoreductase activity, acting on paired donors, with incorporation or reduction of molecular oxygen; C:integral component of membrane; P:oxidation-reduction process; F:monooxygenase activity; F:heme binding
BLASTED, MAPPED, ANNOTATED	PGSC0003DMT400021111	20	3545	guanylate kinase 2-like	0	87.65	3	P:GO:0046710; P:GO:0046037; F:GO:0004385	P:GDP metabolic process; P:GMP metabolic process; F:guanylate kinase activity	EC:2.7.4.8	Guanylate kinase
BLASTED, MAPPED, ANNOTATED	PGSC0003DMT400021109	20	3721	guanylate kinase 2-like	0	88.45	3	P:GO:0046710; P:GO:0046037; F:GO:0004385	P:GDP metabolic process; P:GMP metabolic process; F:guanylate kinase activity	EC:2.7.4.8	Guanylate kinase
BLASTED, MAPPED, ANNOTATED	PGSC0003DMT400007960	20	5400	ABC transporter B family member 9-like	0	92.55	4	F:GO:0005524; F:GO:0042626; P:GO:0055085; C:GO:0016021	F:ATP binding; F:ATPase activity, coupled to transmembrane movement of substances; P:transmembrane transport; C:integral component of membrane	EC:3.6.1.3; EC:3.6.1.15	Adenosinetriphosphatase; Nucleoside-triphosphate phosphatase
BLASTED, MAPPED, ANNOTATED	PGSC0003DMT400034593	20	523	microtubule-associated 70-5-like	1.57e-30	88.9	2	P:GO:0007010; F:GO:0008017	P:cytoskeleton organization; F:microtubule binding
BLASTED, MAPPED, ANNOTATED	PGSC0003DMT400042191	20	778	lipase-like	4.11e-26	88.5	1	C:GO:0016021	C:integral component of membrane
BLASTED, MAPPED, ANNOTATED	PGSC0003DMT400005110	20	1780	PREDICTED: uncharacterized protein LOC102601701 isoform X1	0	90.05	2	C:GO:0009506; C:GO:0005886	C:plasmodesma; C:plasma membrane
BLASTED, MAPPED, ANNOTATED	PGSC0003DMT400021586	20	2954	phosphatidylinositol 4-phosphate 5-kinase 6-like	0	90.3	3	F:GO:0005524; F:GO:0016308; P:GO:0046854	F:ATP binding; F:1-phosphatidylinositol-4-phosphate 5-kinase activity; P:phosphatidylinositol phosphorylation	EC:2.7.1.68	1-phosphatidylinositol-4-phosphate 5-kinase
BLASTED, MAPPED, ANNOTATED	PGSC0003DMT400005113	20	3030	PREDICTED: uncharacterized protein LOC102601701 isoform X2	0	86.85	2	C:GO:0009506; C:GO:0005886	C:plasmodesma; C:plasma membrane
BLASTED, MAPPED, ANNOTATED	PGSC0003DMT400005111	20	3045	PREDICTED: uncharacterized protein LOC102601701 isoform X1	0	86.5	2	C:GO:0009506; C:GO:0005886	C:plasmodesma; C:plasma membrane
BLASTED, MAPPED, ANNOTATED	PGSC0003DMT400005112	20	3188	PREDICTED: uncharacterized protein LOC102601701 isoform X2	0	86.85	2	C:GO:0009506; C:GO:0005886	C:plasmodesma; C:plasma membrane
BLASTED, MAPPED, ANNOTATED	PGSC0003DMT400048153	20	4542	abscisic-aldehyde oxidase-like	0	92.45	11	F:GO:0004854; F:GO:0016614; F:GO:0005506; F:GO:0050660; F:GO:0009055; C:GO:0005829; F:GO:0004031; P:GO:0009115; P:GO:0009851; P:GO:0055114; F:GO:0051537	F:xanthine dehydrogenase activity; F:oxidoreductase activity, acting on CH-OH group of donors; F:iron ion binding; F:flavin adenine dinucleotide binding; F:electron carrier activity; C:cytosol; F:aldehyde oxidase activity; P:xanthine catabolic process; P:auxin biosynthetic process; P:oxidation-reduction process; F:2 iron, 2 sulfur cluster binding	EC:1.17.1; EC:1.17.1.4; EC:1.2.3.1	Acting on CH or CH(2) groups; Xanthine dehydrogenase; Aldehyde oxidase
BLASTED, MAPPED, ANNOTATED	PGSC0003DMT400060461	20	989	TIC 20- chloroplastic-like	3.59e-143	94.95	4	C:GO:0009706; C:GO:0016021; F:GO:0008565; P:GO:0045037	C:chloroplast inner membrane; C:integral component of membrane; F:protein transporter activity; P:protein import into chloroplast stroma
BLASTED, MAPPED, ANNOTATED	PGSC0003DMT400060462	20	1317	TIC 20- chloroplastic-like	3.72e-173	91.7	1	C:GO:0016021	C:integral component of membrane
BLASTED, MAPPED, ANNOTATED	PGSC0003DMT400065575	20	785	ABC transporter family	1.47e-118	91.8	2	C:GO:0016020; P:GO:0006897	C:membrane; P:endocytosis
BLASTED, MAPPED	PGSC0003DMT400057729	20	1668	myosin-2 isoform X1	0	70.95	5	F:GO:0000166; C:GO:0016459; F:GO:0005524; F:GO:0003779; F:GO:0003774	F:nucleotide binding; C:myosin complex; F:ATP binding; F:actin binding; F:motor activity
BLASTED, MAPPED	PGSC0003DMT400043585	20	879	membrane-bound transcription factor site-2 protease homolog isoform X2	1.18e-31	49.2	4	C:GO:0016020; P:GO:0006508; C:GO:0016021; F:GO:0004222	C:membrane; P:proteolysis; C:integral component of membrane; F:metalloendopeptidase activity
BLASTED	PGSC0003DMT400016825	20	2346	probable aldo-keto reductase 2	3.98e-107	84.1
BLASTED, MAPPED	PGSC0003DMT400094137	20	1929	Integrase core domain containing	7.84e-47	66.55	2	F:GO:0003676; P:GO:0015074	F:nucleic acid binding; P:DNA integration
BLASTED	PGSC0003DMT400028421	20	1429	glutamic acid-rich -like	1.48e-59	66.5
BLASTED	PGSC0003DMT400028420	20	1440	glutamic acid-rich -like	1.63e-59	66.5
BLASTED, MAPPED, ANNOTATED	PGSC0003DMT400038100	20	3191	transcription factor PIF1-like	5.7e-61	82.7	1	F:GO:0046983	F:protein dimerization activity
BLASTED, MAPPED, ANNOTATED	PGSC0003DMT400013987	20	3471	receptor kinase At3g47110	0	78.95	4	F:GO:0000166; C:GO:0016020; F:GO:0004672; P:GO:0016310	F:nucleotide binding; C:membrane; F:protein kinase activity; P:phosphorylation
BLASTED, MAPPED, ANNOTATED	PGSC0003DMT400032624	20	1015	ethylene-responsive transcription factor ERF027-like	1.16e-122	73.35	5	C:GO:0005634; F:GO:0003677; F:GO:0003700; P:GO:0006351; P:GO:0006355	C:nucleus; F:DNA binding; F:transcription factor activity, sequence-specific DNA binding; P:transcription, DNA-templated; P:regulation of transcription, DNA-templated
BLASTED	PGSC0003DMT400013670	12	672	major pollen allergen Ole e 6-like	1.77e-17	56
BLASTED, MAPPED, ANNOTATED	PGSC0003DMT400023076	20	3566	Intron maturase isoform 1	0	87.85	1	P:GO:0006397	P:mRNA processing
BLASTED	PGSC0003DMT400078688	20	2197	probable starch synthase chloroplastic amyloplastic isoform X2	0	87.7
BLASTED, MAPPED, ANNOTATED	PGSC0003DMT400048583	20	1656	cytochrome P450 703A2	0	88.65	8	P:GO:0051792; F:GO:0005506; P:GO:0080110; P:GO:0044550; C:GO:0016021; P:GO:0055114; F:GO:0033772; F:GO:0020037	P:medium-chain fatty acid biosynthetic process; F:iron ion binding; P:sporopollenin biosynthetic process; P:secondary metabolite biosynthetic process; C:integral component of membrane; P:oxidation-reduction process; F:flavonoid 3',5'-hydroxylase activity; F:heme binding	EC:1.14.13; EC:1.14.13.88	Acting on paired donors, with incorporation or reduction of molecular oxygen. The oxygen incorporated need not be derived from O(2); Flavonoid 3',5'-hydroxylase
NO-BLAST	PGSC0003DMT400094420		417	---NA---
BLASTED	PGSC0003DMT400044177	20	2814	PREDICTED: uncharacterized protein LOC102601067	0	76.1
BLASTED	PGSC0003DMT400044176	20	2924	PREDICTED: uncharacterized protein LOC102601067	0	75.15
NO-BLAST	PGSC0003DMT400076549		1301	---NA---
BLASTED, MAPPED, ANNOTATED	PGSC0003DMT400032082	20	4671	BTB POZ domain-containing POB1-like isoform X2	0	89	5	C:GO:0005634; F:GO:0004842; C:GO:0031463; P:GO:0010114; P:GO:0016567	C:nucleus; F:ubiquitin-protein transferase activity; C:Cul3-RING ubiquitin ligase complex; P:response to red light; P:protein ubiquitination
BLASTED, MAPPED, ANNOTATED	PGSC0003DMT400032080	20	5215	BTB POZ domain-containing POB1-like	0	91.7	1	C:GO:0016021	C:integral component of membrane
BLASTED, MAPPED, ANNOTATED	PGSC0003DMT400076197	20	1288	argonaute 18-like isoform X1	1.95e-122	87.15	1	F:GO:0003676	F:nucleic acid binding
BLASTED, MAPPED, ANNOTATED	PGSC0003DMT400035333	20	1542	probable flavin-containing monooxygenase 1	0	91.45	4	F:GO:0050661; F:GO:0050660; P:GO:0055114; F:GO:0004499	F:NADP binding; F:flavin adenine dinucleotide binding; P:oxidation-reduction process; F:N,N-dimethylaniline monooxygenase activity	EC:1.14.13.8; EC:1.14.13	Flavin-containing monooxygenase; Acting on paired donors, with incorporation or reduction of molecular oxygen. The oxygen incorporated need not be derived from O(2)
BLASTED, MAPPED, ANNOTATED	PGSC0003DMT400011189	20	3213	plant-specific TFIIB-related PTF2-like	0	80.35	9	F:GO:0070063; C:GO:0005634; F:GO:0008270; P:GO:0009793; F:GO:0001093; F:GO:0003690; P:GO:0006355; P:GO:0006352; P:GO:0009846	F:RNA polymerase binding; C:nucleus; F:zinc ion binding; P:embryo development ending in seed dormancy; F:TFIIB-class transcription factor binding; F:double-stranded DNA binding; P:regulation of transcription, DNA-templated; P:DNA-templated transcription, initiation; P:pollen germination
BLASTED, MAPPED, ANNOTATED	PGSC0003DMT400002306	20	1505	F-box 7	0	93.25	6	P:GO:0006417; C:GO:0005634; P:GO:0009409; P:GO:0009408; C:GO:0005739; C:GO:0090406	P:regulation of translation; C:nucleus; P:response to cold; P:response to heat; C:mitochondrion; C:pollen tube
BLASTED	PGSC0003DMT400013669	9	435	major pollen allergen Ole e 6-like	1.62e-16	59
BLASTED, MAPPED, ANNOTATED	PGSC0003DMT400046469	20	2930	PREDICTED: uncharacterized protein LOC102590076 isoform X1	0	77.95	2	F:GO:0003677; F:GO:0008270	F:DNA binding; F:zinc ion binding
BLASTED, MAPPED, ANNOTATED	PGSC0003DMT400046468	20	6337	PREDICTED: uncharacterized protein LOC102590076 isoform X1	0	77.95	2	F:GO:0003677; F:GO:0008270	F:DNA binding; F:zinc ion binding
BLASTED	PGSC0003DMT400034466	20	2735	F-box FBD LRR-repeat At1g13570-like isoform X1	0	77.35
BLASTED	PGSC0003DMT400034467	20	2853	F-box FBD LRR-repeat At1g13570-like isoform X1	0	78.5
BLASTED	PGSC0003DMT400034465	20	2947	F-box FBD LRR-repeat At1g13570-like isoform X1	1.3e-150	77.25
BLASTED, MAPPED, ANNOTATED	PGSC0003DMT400084308	20	1721	carboxyl-terminal-processing peptidase chloroplastic	0	86.9	2	P:GO:0006508; F:GO:0008236	P:proteolysis; F:serine-type peptidase activity
BLASTED, MAPPED, ANNOTATED	PGSC0003DMT400084307	20	2136	carboxyl-terminal-processing peptidase chloroplastic	0	85.8	2	P:GO:0006508; F:GO:0008236	P:proteolysis; F:serine-type peptidase activity
BLASTED	PGSC0003DMT400012365	20	3487	pentatricopeptide repeat-containing At1g17630	0	82.55
BLASTED, MAPPED, ANNOTATED	PGSC0003DMT400083114	20	2067	serine threonine- kinase 2 19-like	1.16e-69	95.4	6	C:GO:0005634; F:GO:0005524; C:GO:0005737; F:GO:0004674; P:GO:0006468; P:GO:0035556	C:nucleus; F:ATP binding; C:cytoplasm; F:protein serine/threonine kinase activity; P:protein phosphorylation; P:intracellular signal transduction	EC:2.7.11	Transferring phosphorus-containing groups
BLASTED, MAPPED, ANNOTATED	PGSC0003DMT400083115	20	1945	serine threonine- kinase 2 19-like	1.39e-91	85.15	6	C:GO:0005634; F:GO:0005524; C:GO:0005737; F:GO:0004674; P:GO:0006468; P:GO:0035556	C:nucleus; F:ATP binding; C:cytoplasm; F:protein serine/threonine kinase activity; P:protein phosphorylation; P:intracellular signal transduction	EC:2.7.11	Transferring phosphorus-containing groups
BLASTED, MAPPED, ANNOTATED	PGSC0003DMT400016255	20	3766	pumilio homolog 1-like	0	85.85	1	F:GO:0003723	F:RNA binding
BLASTED, MAPPED, ANNOTATED	PGSC0003DMT400011620	20	1006	actin-related 2 3 complex subunit 4	1.86e-77	92.65	5	F:GO:0003779; C:GO:0005737; P:GO:0030041; P:GO:0034314; C:GO:0005885	F:actin binding; C:cytoplasm; P:actin filament polymerization; P:Arp2/3 complex-mediated actin nucleation; C:Arp2/3 protein complex
BLASTED, MAPPED, ANNOTATED	PGSC0003DMT400011618	20	1547	actin-related 2 3 complex subunit 4	1.88e-82	97.85	5	F:GO:0003779; C:GO:0005737; P:GO:0030041; P:GO:0034314; C:GO:0005885	F:actin binding; C:cytoplasm; P:actin filament polymerization; P:Arp2/3 complex-mediated actin nucleation; C:Arp2/3 protein complex
BLASTED, MAPPED, ANNOTATED	PGSC0003DMT400078472	20	2345	U-box domain-containing 11-like	0	93.3	4	C:GO:0005634; F:GO:0004842; C:GO:0005737; P:GO:0016567	C:nucleus; F:ubiquitin-protein transferase activity; C:cytoplasm; P:protein ubiquitination
BLASTED, MAPPED, ANNOTATED	PGSC0003DMT400001081	20	1914	CRS2-associated factor chloroplastic	0	82.45	2	F:GO:0003723; C:GO:0016021	F:RNA binding; C:integral component of membrane
BLASTED, MAPPED, ANNOTATED	PGSC0003DMT400074145	20	2062	zinc finger CONSTANS-LIKE 9-like	2.65e-42	86.2	2	F:GO:0008270; C:GO:0005622	F:zinc ion binding; C:intracellular
BLASTED, MAPPED	PGSC0003DMT400074142	20	2355	zinc finger CONSTANS-LIKE 9-like	0	83.55	2	F:GO:0008270; C:GO:0005622	F:zinc ion binding; C:intracellular
BLASTED, MAPPED	PGSC0003DMT400074144	20	2376	zinc finger CONSTANS-LIKE 9-like	0	83.55	2	F:GO:0008270; C:GO:0005622	F:zinc ion binding; C:intracellular
BLASTED, MAPPED	PGSC0003DMT400074143	20	2489	zinc finger CONSTANS-LIKE 9-like	0	83.55	2	F:GO:0008270; C:GO:0005622	F:zinc ion binding; C:intracellular
BLASTED, MAPPED, ANNOTATED	PGSC0003DMT400008366	20	665	auxin-responsive SAUR32-like	1.13e-75	75.8	1	P:GO:0009733	P:response to auxin
BLASTED	PGSC0003DMT400042683	20	1566	F-box LRR-repeat At5g02700	0	53.65
BLASTED	PGSC0003DMT400077944	2	252	PREDICTED: uncharacterized protein LOC107023388	5.76e-11	71
BLASTED, MAPPED	PGSC0003DMT400089876	20	642	yippee-like At3g08990	4.09e-145	60.7	2	C:GO:0016020; C:GO:0016021	C:membrane; C:integral component of membrane
BLASTED	PGSC0003DMT400077940	20	1158	PREDICTED: uncharacterized protein DDB_G0290685-like	1.26e-62	53.95
BLASTED, MAPPED	PGSC0003DMT400091876	20	615	yippee-like At3g08990	1.61e-70	57.5	2	C:GO:0016020; C:GO:0016021	C:membrane; C:integral component of membrane
BLASTED	PGSC0003DMT400084830	20	612	yippee-like At4g27740	3.25e-53	54.4
BLASTED	PGSC0003DMT400093707	2	558	PREDICTED: uncharacterized protein DDB_G0290685-like	1.89e-08	63
NO-BLAST	PGSC0003DMT400078309		526	---NA---
BLASTED	PGSC0003DMT400085765	8	507	yippee-like At4g27740	3.93e-60	64.38
BLASTED, MAPPED, ANNOTATED	PGSC0003DMT400074117	20	780	1-aminocyclopropane-1-carboxylate oxidase homolog	0	88.15	3	F:GO:0051213; F:GO:0046872; P:GO:0055114	F:dioxygenase activity; F:metal ion binding; P:oxidation-reduction process
BLASTED, MAPPED, ANNOTATED	PGSC0003DMT400006114	20	3201	U4 U6 small nuclear ribonucleo Prp3-like	0	85.5	2	C:GO:0046540; P:GO:0000398	C:U4/U6 x U5 tri-snRNP complex; P:mRNA splicing, via spliceosome
BLASTED, MAPPED, ANNOTATED	PGSC0003DMT400060830	20	1742	polypyrimidine tract-binding homolog 3-like (StPTB6)	3.11e-179	92.7	7	F:GO:0000166; C:GO:0005634; F:GO:0003723; P:GO:0045595; P:GO:0043484; C:GO:0000932; P:GO:0006397	F:nucleotide binding; C:nucleus; F:RNA binding; P:regulation of cell differentiation; P:regulation of RNA splicing; C:P-body; P:mRNA processing
BLASTED, MAPPED, ANNOTATED	PGSC0003DMT400029301	20	6303	endoribonuclease Dicer homolog 1	0	88.1	7	P:GO:0090502; F:GO:0003677; F:GO:0005524; F:GO:0003723; F:GO:0004525; F:GO:0004386; P:GO:0006396	P:RNA phosphodiester bond hydrolysis, endonucleolytic; F:DNA binding; F:ATP binding; F:RNA binding; F:ribonuclease III activity; F:helicase activity; P:RNA processing	EC:3.1.30; EC:3.1.26; EC:3.1.26.3; EC:3.6.1.15	Acting on ester bonds; Acting on ester bonds; Ribonuclease III; Nucleoside-triphosphate phosphatase
BLASTED, MAPPED, ANNOTATED	PGSC0003DMT400028973	20	4515	autophagy-related 11	0	86.15	6	P:GO:0000045; F:GO:0019901; C:GO:0009506; C:GO:0034045; C:GO:1990316; P:GO:0001934	P:autophagosome assembly; F:protein kinase binding; C:plasmodesma; C:pre-autophagosomal structure membrane; C:ATG1/ULK1 kinase complex; P:positive regulation of protein phosphorylation
BLASTED, MAPPED, ANNOTATED	PGSC0003DMT400010618	20	3112	leucine-rich repeat receptor kinase PXL1	0	90.45	4	F:GO:0005524; C:GO:0016021; F:GO:0004674; P:GO:0006468	F:ATP binding; C:integral component of membrane; F:protein serine/threonine kinase activity; P:protein phosphorylation	EC:2.7.11	Transferring phosphorus-containing groups
BLASTED, MAPPED, ANNOTATED	PGSC0003DMT400065043	20	1557	DETOXIFICATION 49-like	0	89.35	4	P:GO:0006855; F:GO:0015297; C:GO:0016021; F:GO:0015238	P:drug transmembrane transport; F:antiporter activity; C:integral component of membrane; F:drug transmembrane transporter activity
BLASTED, MAPPED, ANNOTATED	PGSC0003DMT400055061	20	1479	nuclear transcription factor Y subunit A-10-like isoform X1	0	84.25	2	F:GO:0003700; P:GO:0006355	F:transcription factor activity, sequence-specific DNA binding; P:regulation of transcription, DNA-templated
BLASTED	PGSC0003DMT400087883	20	2421	PREDICTED: uncharacterized protein At4g38062-like	0	72.55
BLASTED, MAPPED, ANNOTATED	PGSC0003DMT400049621	20	2175	G-type lectin S-receptor-like serine threonine- kinase At4g27290 isoform X1	0	88.95	8	F:GO:0005524; C:GO:0009506; P:GO:0048544; C:GO:0016021; F:GO:0004674; P:GO:0006468; P:GO:0006952; C:GO:0005886	F:ATP binding; C:plasmodesma; P:recognition of pollen; C:integral component of membrane; F:protein serine/threonine kinase activity; P:protein phosphorylation; P:defense response; C:plasma membrane	EC:2.7.11	Transferring phosphorus-containing groups
BLASTED, MAPPED, ANNOTATED	PGSC0003DMT400030265	20	2193	chaperonin CPN60- mitochondrial	0	96.25	6	F:GO:0005524; C:GO:0022626; F:GO:0005507; C:GO:0005759; C:GO:0005774; P:GO:0042026	F:ATP binding; C:cytosolic ribosome; F:copper ion binding; C:mitochondrial matrix; C:vacuolar membrane; P:protein refolding
BLASTED, MAPPED, ANNOTATED	PGSC0003DMT400017979	20	930	transcription repressor KAN1-like isoform X1	0	77.9	10	C:GO:0005634; F:GO:0003677; P:GO:0006351; P:GO:0010051; P:GO:0006355; P:GO:0009956; P:GO:0048481; P:GO:0009944; P:GO:0010158; P:GO:0009887	C:nucleus; F:DNA binding; P:transcription, DNA-templated; P:xylem and phloem pattern formation; P:regulation of transcription, DNA-templated; P:radial pattern formation; P:plant ovule development; P:polarity specification of adaxial/abaxial axis; P:abaxial cell fate specification; P:animal organ morphogenesis
BLASTED, MAPPED, ANNOTATED	PGSC0003DMT400017980	20	1857	transcription repressor KAN1-like isoform X2	0	79.4	10	C:GO:0005634; F:GO:0003677; P:GO:0006351; P:GO:0010051; P:GO:0006355; P:GO:0009956; P:GO:0048481; P:GO:0009944; P:GO:0010158; P:GO:0009887	C:nucleus; F:DNA binding; P:transcription, DNA-templated; P:xylem and phloem pattern formation; P:regulation of transcription, DNA-templated; P:radial pattern formation; P:plant ovule development; P:polarity specification of adaxial/abaxial axis; P:abaxial cell fate specification; P:animal organ morphogenesis
BLASTED, MAPPED, ANNOTATED	PGSC0003DMT400017981	20	1860	transcription repressor KAN1-like isoform X1	0	79.15	10	C:GO:0005634; F:GO:0003677; P:GO:0006351; P:GO:0010051; P:GO:0006355; P:GO:0009956; P:GO:0048481; P:GO:0009944; P:GO:0010158; P:GO:0009887	C:nucleus; F:DNA binding; P:transcription, DNA-templated; P:xylem and phloem pattern formation; P:regulation of transcription, DNA-templated; P:radial pattern formation; P:plant ovule development; P:polarity specification of adaxial/abaxial axis; P:abaxial cell fate specification; P:animal organ morphogenesis
BLASTED, MAPPED, ANNOTATED	PGSC0003DMT400075526	20	984	beta-1,3-galactosyltransferase 7-like	0	87.7	4	C:GO:0016021; P:GO:0006486; F:GO:0008378; C:GO:0000139	C:integral component of membrane; P:protein glycosylation; F:galactosyltransferase activity; C:Golgi membrane
BLASTED, MAPPED, ANNOTATED	PGSC0003DMT400058039	20	3772	PREDICTED: uncharacterized protein LOC102587557	0	86.6	1	P:GO:0006397	P:mRNA processing
BLASTED, MAPPED, ANNOTATED	PGSC0003DMT400058040	20	3883	PREDICTED: uncharacterized protein LOC102587557	0	86.6	1	P:GO:0006397	P:mRNA processing
NO-BLAST	PGSC0003DMT400095208		384	---NA---
BLASTED	PGSC0003DMT400093231	2	723	PREDICTED: uncharacterized protein LOC107062072	5.88e-13	62.5
BLASTED	PGSC0003DMT400002832	3	774	PREDICTED: uncharacterized protein LOC107060130	1e-16	75.33
BLASTED, MAPPED, ANNOTATED	PGSC0003DMT400030280	20	3494	retinoblastoma-related 1 isoform X1	0	90.5	6	C:GO:0005634; P:GO:0006351; P:GO:0051782; P:GO:0007049; P:GO:0006357; P:GO:0032875	C:nucleus; P:transcription, DNA-templated; P:negative regulation of cell division; P:cell cycle; P:regulation of transcription from RNA polymerase II promoter; P:regulation of DNA endoreduplication
BLASTED, MAPPED, ANNOTATED	PGSC0003DMT400030279	20	3568	retinoblastoma-related 1	0	91.6	6	C:GO:0005634; P:GO:0006351; P:GO:0051782; P:GO:0007049; P:GO:0006357; P:GO:0032875	C:nucleus; P:transcription, DNA-templated; P:negative regulation of cell division; P:cell cycle; P:regulation of transcription from RNA polymerase II promoter; P:regulation of DNA endoreduplication
BLASTED	PGSC0003DMT400092954	2	987	hypothetical protein MTR_0030s0310	1.09e-07	65
BLASTED, MAPPED, ANNOTATED	PGSC0003DMT400024327	20	543	transcription factor TCP4-like	3.37e-87	68.95	4	P:GO:0030154; P:GO:0045962; P:GO:2000024; P:GO:0009965	P:cell differentiation; P:positive regulation of development, heterochronic; P:regulation of leaf development; P:leaf morphogenesis
BLASTED, MAPPED, ANNOTATED	PGSC0003DMT400024328	20	1424	transcription factor TCP4-like	0	71.65	4	P:GO:0030154; P:GO:0045962; P:GO:2000024; P:GO:0009965	P:cell differentiation; P:positive regulation of development, heterochronic; P:regulation of leaf development; P:leaf morphogenesis
BLASTED, MAPPED, ANNOTATED	PGSC0003DMT400024329	20	1596	transcription factor TCP4-like	0	71.65	4	P:GO:0030154; P:GO:0045962; P:GO:2000024; P:GO:0009965	P:cell differentiation; P:positive regulation of development, heterochronic; P:regulation of leaf development; P:leaf morphogenesis
BLASTED, MAPPED, ANNOTATED	PGSC0003DMT400039786	20	1934	transcription factor TCP4-like	0	68.15	1	P:GO:2000024	P:regulation of leaf development
BLASTED	PGSC0003DMT400032268	20	2615	transcription factor TCP4-like	0	79.8
BLASTED	PGSC0003DMT400032269	20	2699	transcription factor TCP4-like	0	79.75
BLASTED	PGSC0003DMT400013682	20	423	TRANSPORT INHIBITOR RESPONSE 1-like	1.54e-65	78.75
BLASTED, MAPPED, ANNOTATED	PGSC0003DMT400093216	20	462	TRANSPORT INHIBITOR RESPONSE 1-like	1.39e-77	88	2	F:GO:0000822; P:GO:0009734	F:inositol hexakisphosphate binding; P:auxin-activated signaling pathway
BLASTED	PGSC0003DMT400053430	20	810	TRANSPORT INHIBITOR RESPONSE 1-like	0	92.85
BLASTED	PGSC0003DMT400056569	20	1418	TRANSPORT INHIBITOR RESPONSE 1-like	0	93.05
BLASTED	PGSC0003DMT400056570	20	2379	TRANSPORT INHIBITOR RESPONSE 1-like	0	90.25
BLASTED, MAPPED, ANNOTATED	PGSC0003DMT400078158	20	1777	PREDICTED: uncharacterized protein LOC102585389	0	84.35	1	C:GO:0016021	C:integral component of membrane
BLASTED, MAPPED, ANNOTATED	PGSC0003DMT400055151	20	2300	growth-regulating factor 1-like	0	78.05	5	C:GO:0005634; F:GO:0005524; P:GO:0006351; P:GO:0006355; P:GO:0032502	C:nucleus; F:ATP binding; P:transcription, DNA-templated; P:regulation of transcription, DNA-templated; P:developmental process
BLASTED, MAPPED, ANNOTATED	PGSC0003DMT400012666	20	2310	growth-regulating factor 1-like	0	78.6	5	C:GO:0005634; F:GO:0005524; P:GO:0006351; P:GO:0006355; P:GO:0032502	C:nucleus; F:ATP binding; P:transcription, DNA-templated; P:regulation of transcription, DNA-templated; P:developmental process
BLASTED, MAPPED, ANNOTATED	PGSC0003DMT400060398	20	402	copper transport ATX1-like	1.19e-45	88.7	4	P:GO:0046916; F:GO:0046914; C:GO:0005737; P:GO:0030001	P:cellular transition metal ion homeostasis; F:transition metal ion binding; C:cytoplasm; P:metal ion transport
BLASTED, MAPPED, ANNOTATED	PGSC0003DMT400060399	20	686	copper transport ATX1-like	3.66e-49	94.05	4	P:GO:0046916; F:GO:0046914; C:GO:0005737; P:GO:0030001	P:cellular transition metal ion homeostasis; F:transition metal ion binding; C:cytoplasm; P:metal ion transport
BLASTED, MAPPED, ANNOTATED	PGSC0003DMT400013964	20	1942	small G signaling modulator 2-like	0	90.3	8	P:GO:0031338; P:GO:0090630; F:GO:0005096; C:GO:0016021; C:GO:0012505; P:GO:0006886; F:GO:0017137; C:GO:0005622	P:regulation of vesicle fusion; P:activation of GTPase activity; F:GTPase activator activity; C:integral component of membrane; C:endomembrane system; P:intracellular protein transport; F:Rab GTPase binding; C:intracellular
BLASTED, MAPPED, ANNOTATED	PGSC0003DMT400013965	20	2709	small G signaling modulator 2-like	0	90.35	8	P:GO:0031338; P:GO:0090630; F:GO:0005096; C:GO:0016021; C:GO:0012505; P:GO:0006886; F:GO:0017137; C:GO:0005622	P:regulation of vesicle fusion; P:activation of GTPase activity; F:GTPase activator activity; C:integral component of membrane; C:endomembrane system; P:intracellular protein transport; F:Rab GTPase binding; C:intracellular
BLASTED	PGSC0003DMT400053047	20	813	TMV resistance N-like	3.17e-139	80.4
BLASTED	PGSC0003DMT400067962	20	1749	TMV resistance N-like	0	87.3
BLASTED	PGSC0003DMT400053050	20	2112	TMV resistance N-like	0	88.05
BLASTED	PGSC0003DMT400053049	20	2147	TMV resistance N-like	0	88.25
BLASTED, MAPPED, ANNOTATED	PGSC0003DMT400012227	20	829	14 kDa proline-rich -like	4.23e-57	87.75	1	C:GO:0016021	C:integral component of membrane
BLASTED	PGSC0003DMT400044224	20	916	germin subfamily 1 member 17	1.25e-153	83.85
BLASTED	PGSC0003DMT400044225	20	1194	germin subfamily 1 member 17	3.49e-131	84.7
BLASTED, MAPPED, ANNOTATED	PGSC0003DMT400008034	20	2196	glutamyl-tRNA reductase chloroplastic-like	0	89.8	4	F:GO:0050661; F:GO:0008883; P:GO:0055114; P:GO:0006782	F:NADP binding; F:glutamyl-tRNA reductase activity; P:oxidation-reduction process; P:protoporphyrinogen IX biosynthetic process	EC:1.2.1.70	Glutamyl-tRNA reductase
BLASTED, MAPPED, ANNOTATED	PGSC0003DMT400008033	20	2654	glutamyl-tRNA reductase chloroplastic-like	0	88.25	4	F:GO:0050661; F:GO:0008883; P:GO:0055114; P:GO:0006782	F:NADP binding; F:glutamyl-tRNA reductase activity; P:oxidation-reduction process; P:protoporphyrinogen IX biosynthetic process	EC:1.2.1.70	Glutamyl-tRNA reductase
NO-BLAST	PGSC0003DMT400023171		892	---NA---
BLASTED, MAPPED, ANNOTATED	PGSC0003DMT400047642	20	3711	U-box domain-containing 44-like	0	80.95	2	F:GO:0004842; P:GO:0016567	F:ubiquitin-protein transferase activity; P:protein ubiquitination
BLASTED, MAPPED, ANNOTATED	PGSC0003DMT400047643	20	4235	U-box domain-containing 44-like	0	82	2	F:GO:0004842; P:GO:0016567	F:ubiquitin-protein transferase activity; P:protein ubiquitination
BLASTED, MAPPED, ANNOTATED	PGSC0003DMT400072761	20	5028	ninja-family AFP3-like	5.97e-127	81.45	2	P:GO:0007165; C:GO:0016021	P:signal transduction; C:integral component of membrane
BLASTED, MAPPED, ANNOTATED	PGSC0003DMT400060695	20	971	BAG family molecular chaperone regulator mitochondrial	1.72e-139	88.3	1	F:GO:0051087	F:chaperone binding
BLASTED	PGSC0003DMT400042354	20	1637	PREDICTED: uncharacterized protein LOC102585381 isoform X1	4.11e-122	65.55
BLASTED, MAPPED, ANNOTATED	PGSC0003DMT400011712	20	5004	PREDICTED: uncharacterized protein LOC102594568	6.84e-172	77.6	2	F:GO:0004869; P:GO:0010951	F:cysteine-type endopeptidase inhibitor activity; P:negative regulation of endopeptidase activity
BLASTED, MAPPED, ANNOTATED	PGSC0003DMT400011711	20	5052	PREDICTED: uncharacterized protein LOC102594568	0	77.6	2	F:GO:0004869; P:GO:0010951	F:cysteine-type endopeptidase inhibitor activity; P:negative regulation of endopeptidase activity
BLASTED, MAPPED, ANNOTATED	PGSC0003DMT400064399	20	1647	transcription factor bHLH123-like	0	76.8	6	F:GO:0001046; C:GO:0005634; P:GO:0006366; F:GO:0001228; F:GO:0046983; P:GO:0045944	F:core promoter sequence-specific DNA binding; C:nucleus; P:transcription from RNA polymerase II promoter; F:transcriptional activator activity, RNA polymerase II transcription regulatory region sequence-specific binding; F:protein dimerization activity; P:positive regulation of transcription from RNA polymerase II promoter
BLASTED, MAPPED, ANNOTATED	PGSC0003DMT400052347	20	1959	probable anion transporter chloroplastic	0	91	4	F:GO:0005315; P:GO:0098656; C:GO:0016021; C:GO:0009536	F:inorganic phosphate transmembrane transporter activity; P:anion transmembrane transport; C:integral component of membrane; C:plastid
BLASTED	PGSC0003DMT400014974	20	1657	B2-like	1.78e-172	86.95
BLASTED, MAPPED, ANNOTATED	PGSC0003DMT400060843	20	2722	trichome birefringence-like	0	80.75	4	C:GO:0016021; C:GO:0005794; P:GO:0071554; F:GO:0016413	C:integral component of membrane; C:Golgi apparatus; P:cell wall organization or biogenesis; F:O-acetyltransferase activity
BLASTED, MAPPED, ANNOTATED	PGSC0003DMT400046279	20	2283	receptor 12	0	76.3	1	C:GO:0016021	C:integral component of membrane
BLASTED, MAPPED, ANNOTATED	PGSC0003DMT400067579	20	661	trans-resveratrol di-O-methyltransferase-like	4.36e-66	87.25	5	F:GO:0008171; F:GO:0046983; F:GO:0008757; P:GO:0019438; P:GO:0032259	F:O-methyltransferase activity; F:protein dimerization activity; F:S-adenosylmethionine-dependent methyltransferase activity; P:aromatic compound biosynthetic process; P:methylation
BLASTED, MAPPED, ANNOTATED	PGSC0003DMT400067578	20	1384	trans-resveratrol di-O-methyltransferase-like	0	83.75	5	F:GO:0008171; F:GO:0046983; F:GO:0008757; P:GO:0019438; P:GO:0032259	F:O-methyltransferase activity; F:protein dimerization activity; F:S-adenosylmethionine-dependent methyltransferase activity; P:aromatic compound biosynthetic process; P:methylation
BLASTED, MAPPED, ANNOTATED	PGSC0003DMT400021403	20	2853	disease resistance At1g50180	0	85.1	2	F:GO:0043531; P:GO:0006952	F:ADP binding; P:defense response
BLASTED, MAPPED	PGSC0003DMT400029468	20	4248	Fanconi anemia group I	0	84.85	1	P:GO:0006281	P:DNA repair
BLASTED	PGSC0003DMT400021393	20	1254	F-box kelch-repeat At3g23880-like	0	79.1
BLASTED, MAPPED, ANNOTATED	PGSC0003DMT400041150	20	2380	probable polyamine oxidase 2	0	94.75	2	F:GO:0016491; P:GO:0055114	F:oxidoreductase activity; P:oxidation-reduction process
BLASTED, MAPPED, ANNOTATED	PGSC0003DMT400009328	20	1997	B-box zinc finger 19-like	1.17e-126	88.45	5	C:GO:0005634; F:GO:0008270; P:GO:0009640; F:GO:0000989; P:GO:0006355	C:nucleus; F:zinc ion binding; P:photomorphogenesis; F:transcription factor activity, transcription factor binding; P:regulation of transcription, DNA-templated
BLASTED, MAPPED	PGSC0003DMT400010608	3	669	GDSL esterase lipase EXL3-like	3.22e-08	87	2	C:GO:0016020; C:GO:0016021	C:membrane; C:integral component of membrane
BLASTED, MAPPED, ANNOTATED	PGSC0003DMT400017574	20	672	probable ubiquitin-like-specific protease 2A isoform X1	6.96e-66	91.4	2	P:GO:0006508; F:GO:0008234	P:proteolysis; F:cysteine-type peptidase activity
BLASTED, MAPPED, ANNOTATED	PGSC0003DMT400048175	20	783	short-chain dehydrogenase reductase 2b-like	1.5e-87	79.8	2	F:GO:0016491; P:GO:0055114	F:oxidoreductase activity; P:oxidation-reduction process
BLASTED, MAPPED, ANNOTATED	PGSC0003DMT400004456	20	1682	RING U-box superfamily	1.38e-44	94.35	2	F:GO:0008270; C:GO:0016021	F:zinc ion binding; C:integral component of membrane
BLASTED, MAPPED, ANNOTATED	PGSC0003DMT400069798	20	1684	dihydrolipoyl dehydrogenase chloroplastic-like	2.21e-150	88.65	5	C:GO:0005623; F:GO:0016668; F:GO:0050660; P:GO:0045454; P:GO:0055114	C:cell; F:oxidoreductase activity, acting on a sulfur group of donors, NAD(P) as acceptor; F:flavin adenine dinucleotide binding; P:cell redox homeostasis; P:oxidation-reduction process
BLASTED, MAPPED, ANNOTATED	PGSC0003DMT400044707	20	1764	probable mitochondrial isoform X2	0	84.95	2	F:GO:0016791; P:GO:0016311	F:phosphatase activity; P:dephosphorylation	EC:3.1.3.41	4-nitrophenylphosphatase
BLASTED, MAPPED, ANNOTATED	PGSC0003DMT400068767	20	1849	E3 ubiquitin- ligase MARCH8-like isoform X1	9.16e-127	78.1	2	F:GO:0008270; C:GO:0016021	F:zinc ion binding; C:integral component of membrane
BLASTED, MAPPED, ANNOTATED	PGSC0003DMT400004455	20	2150	PREDICTED: uncharacterized protein LOC102593861	1.25e-96	87.65	2	F:GO:0008270; C:GO:0016021	F:zinc ion binding; C:integral component of membrane
BLASTED, MAPPED, ANNOTATED	PGSC0003DMT400004454	20	2225	PREDICTED: uncharacterized protein LOC102593861	2.95e-94	89.65	2	F:GO:0008270; C:GO:0016021	F:zinc ion binding; C:integral component of membrane
BLASTED, MAPPED, ANNOTATED	PGSC0003DMT400059998	20	2309	auxin response factor 17-like isoform X6	1.57e-59	86.6	5	C:GO:0005634; F:GO:0003677; P:GO:0006351; P:GO:0006355; P:GO:0009734	C:nucleus; F:DNA binding; P:transcription, DNA-templated; P:regulation of transcription, DNA-templated; P:auxin-activated signaling pathway
BLASTED, MAPPED, ANNOTATED	PGSC0003DMT400075256	20	3217	ankyrin repeat-containing At5g02620-like	0	93.2	1	C:GO:0016021	C:integral component of membrane
BLASTED, MAPPED, ANNOTATED	PGSC0003DMT400059997	20	3989	auxin response factor 17-like isoform X6	0	85.75	5	C:GO:0005634; F:GO:0003677; P:GO:0006351; P:GO:0006355; P:GO:0009734	C:nucleus; F:DNA binding; P:transcription, DNA-templated; P:regulation of transcription, DNA-templated; P:auxin-activated signaling pathway
BLASTED, MAPPED, ANNOTATED	PGSC0003DMT400075257	20	4206	ankyrin repeat-containing At5g02620-like	0	94.7	1	C:GO:0016021	C:integral component of membrane
BLASTED, MAPPED, ANNOTATED	PGSC0003DMT400059996	20	4506	auxin response factor 17-like isoform X6	0	85.75	5	C:GO:0005634; F:GO:0003677; P:GO:0006351; P:GO:0006355; P:GO:0009734	C:nucleus; F:DNA binding; P:transcription, DNA-templated; P:regulation of transcription, DNA-templated; P:auxin-activated signaling pathway
BLASTED, MAPPED, ANNOTATED	PGSC0003DMT400005107	20	2722	amidase	0	88.7	1	F:GO:0016884	F:carbon-nitrogen ligase activity, with glutamine as amido-N-donor
NO-BLAST	PGSC0003DMT400040979		3984	---NA---
NO-BLAST	PGSC0003DMT400040978		4419	---NA---
BLASTED, MAPPED, ANNOTATED	PGSC0003DMT400078358	20	2925	probable ribose-5-phosphate isomerase 2	4.95e-170	89.45	2	P:GO:0009052; F:GO:0004751	P:pentose-phosphate shunt, non-oxidative branch; F:ribose-5-phosphate isomerase activity	EC:5.3.1.6	Ribose-5-phosphate isomerase
BLASTED	PGSC0003DMT400069001	20	1688	PREDICTED: uncharacterized protein LOC102584925	0	93.55
BLASTED, MAPPED, ANNOTATED	PGSC0003DMT400030539	20	1845	serpin-ZX-like	0	85.2	3	C:GO:0005615; F:GO:0004867; P:GO:0010951	C:extracellular space; F:serine-type endopeptidase inhibitor activity; P:negative regulation of endopeptidase activity
BLASTED	PGSC0003DMT400093214	1	279	hypothetical protein SDM1_22t00004	0.000448	45
NO-BLAST	PGSC0003DMT400088836		504	---NA---
BLASTED, MAPPED, ANNOTATED	PGSC0003DMT400075375	20	3509	inactive disease susceptibility LOV1	0	68.5	2	F:GO:0043531; P:GO:0006952	F:ADP binding; P:defense response
BLASTED	PGSC0003DMT400045741	20	777	rust resistance kinase Lr10-like	6.25e-113	66.55
BLASTED, MAPPED, ANNOTATED	PGSC0003DMT400001105	20	957	zinc finger STOP1 homolog	0	73.65	2	F:GO:0003676; F:GO:0046872	F:nucleic acid binding; F:metal ion binding
BLASTED	PGSC0003DMT400076222	20	1258	transcription factor FAMA-like isoform X2	1.1e-138	80.05
BLASTED, MAPPED, ANNOTATED	PGSC0003DMT400076223	20	1170	transcription factor FAMA-like isoform X2	1.91e-160	80.75	1	F:GO:0046983	F:protein dimerization activity
BLASTED	PGSC0003DMT400076221	20	672	transcription factor FAMA-like isoform X2	2.44e-128	83.5
BLASTED	PGSC0003DMT400012570	20	495	PREDICTED: uncharacterized protein LOC107062455 isoform X1	1.19e-61	79.05
BLASTED	PGSC0003DMT400012569	20	330	PREDICTED: uncharacterized protein LOC107062455 isoform X1	4.53e-66	75.3
BLASTED	PGSC0003DMT400031751	20	3165	ethylene-responsive transcription factor erf118	0	57.3
BLASTED, MAPPED, ANNOTATED	PGSC0003DMT400082105	20	3101	pentatricopeptide repeat-containing At4g14820	0	84.85	1	F:GO:0008270	F:zinc ion binding

## Sheet: Individual GO types 
Table S6. B2G annotation for miRNA targets- GO classification.
GO Type	GO ID	GO Name	Sequences
Biological Process	GO:0008150	biological_process	751
Biological Process	GO:0000003	reproduction	33
Biological Process	GO:0050896	response to stimulus	281
Biological Process	GO:0098754	detoxification	2
Biological Process	GO:0044699	single-organism process	322
Biological Process	GO:0032501	multicellular organismal process	84
Biological Process	GO:0071840	cellular component organization or biogenesis	58
Biological Process	GO:0009987	cellular process	478
Biological Process	GO:0002376	immune system process	4
Biological Process	GO:0032502	developmental process	96
Biological Process	GO:0001906	cell killing	1
Biological Process	GO:0040007	growth	7
Biological Process	GO:0065007	biological regulation	240
Biological Process	GO:0022414	reproductive process	33
Biological Process	GO:0023052	signaling	61
Biological Process	GO:0008152	metabolic process	466
Biological Process	GO:0050789	regulation of biological process	224
Biological Process	GO:0048519	negative regulation of biological process	23
Biological Process	GO:0051704	multi-organism process	10
Biological Process	GO:0048511	rhythmic process	2
Biological Process	GO:0048518	positive regulation of biological process	12
Biological Process	GO:0051179	localization	68
Biological Process	GO:0007154	cell communication	69
Biological Process	GO:0048584	positive regulation of response to stimulus	3
Biological Process	GO:0019222	regulation of metabolic process	151
Biological Process	GO:0051641	cellular localization	14
Biological Process	GO:0035821	modification of morphology or physiology of other organism	1
Biological Process	GO:0048583	regulation of response to stimulus	8
Biological Process	GO:0044763	single-organism cellular process	148
Biological Process	GO:0022402	cell cycle process	5
Biological Process	GO:0051321	meiotic cell cycle	2
Biological Process	GO:0006950	response to stress	220
Biological Process	GO:0044238	primary metabolic process	372
Biological Process	GO:0048523	negative regulation of cellular process	21
Biological Process	GO:0010166	wax metabolic process	2
Biological Process	GO:0051239	regulation of multicellular organismal process	11
Biological Process	GO:0048646	anatomical structure formation involved in morphogenesis	7
Biological Process	GO:0048522	positive regulation of cellular process	12
Biological Process	GO:0044706	multi-multicellular organism process	9
Biological Process	GO:1902578	single-organism localization	27
Biological Process	GO:0006914	autophagy	2
Biological Process	GO:0050793	regulation of developmental process	19
Biological Process	GO:0044089	positive regulation of cellular component biogenesis	2
Biological Process	GO:0044710	single-organism metabolic process	133
Biological Process	GO:0048589	developmental growth	6
Biological Process	GO:0007623	circadian rhythm	2
Biological Process	GO:0050794	regulation of cellular process	210
Biological Process	GO:0009892	negative regulation of metabolic process	19
Biological Process	GO:0009628	response to abiotic stimulus	14
Biological Process	GO:0009607	response to biotic stimulus	10
Biological Process	GO:0006955	immune response	4
Biological Process	GO:0044707	single-multicellular organism process	77
Biological Process	GO:0009056	catabolic process	46
Biological Process	GO:0051241	negative regulation of multicellular organismal process	2
Biological Process	GO:0031640	killing of cells of other organism	1
Biological Process	GO:0032879	regulation of localization	5
Biological Process	GO:0023051	regulation of signaling	3
Biological Process	GO:0040008	regulation of growth	6
Biological Process	GO:0044703	multi-organism reproductive process	9
Biological Process	GO:0007017	microtubule-based process	4
Biological Process	GO:0051093	negative regulation of developmental process	2
Biological Process	GO:0071554	cell wall organization or biogenesis	15
Biological Process	GO:0016043	cellular component organization	54
Biological Process	GO:1903046	meiotic cell cycle process	2
Biological Process	GO:0065009	regulation of molecular function	23
Biological Process	GO:0044700	single organism signaling	61
Biological Process	GO:0065008	regulation of biological quality	26
Biological Process	GO:0006457	protein folding	3
Biological Process	GO:0044087	regulation of cellular component biogenesis	2
Biological Process	GO:0042221	response to chemical	37
Biological Process	GO:0009605	response to external stimulus	10
Biological Process	GO:0033036	macromolecule localization	13
Biological Process	GO:0009058	biosynthetic process	206
Biological Process	GO:0051234	establishment of localization	67
Biological Process	GO:0023056	positive regulation of signaling	1
Biological Process	GO:0048585	negative regulation of response to stimulus	1
Biological Process	GO:0044767	single-organism developmental process	81
Biological Process	GO:0042445	hormone metabolic process	6
Biological Process	GO:0008283	cell proliferation	2
Biological Process	GO:0048573	photoperiodism, flowering	3
Biological Process	GO:0003006	developmental process involved in reproduction	23
Biological Process	GO:0051716	cellular response to stimulus	78
Biological Process	GO:0045926	negative regulation of growth	2
Biological Process	GO:0051606	detection of stimulus	2
Biological Process	GO:0044702	single organism reproductive process	29
Biological Process	GO:0051094	positive regulation of developmental process	2
Biological Process	GO:0016049	cell growth	3
Biological Process	GO:0006807	nitrogen compound metabolic process	199
Biological Process	GO:0032259	methylation	8
Biological Process	GO:0044237	cellular metabolic process	392
Biological Process	GO:0032844	regulation of homeostatic process	2
Biological Process	GO:0009875	pollen-pistil interaction	7
Biological Process	GO:0071704	organic substance metabolic process	403
Biological Process	GO:0051235	maintenance of location	2
Biological Process	GO:0009653	anatomical structure morphogenesis	28
Biological Process	GO:1990748	cellular detoxification	2
Biological Process	GO:0009893	positive regulation of metabolic process	7
Biological Process	GO:0007165	signal transduction	61
Biological Process	GO:0048856	anatomical structure development	79
Biological Process	GO:0044085	cellular component biogenesis	20
Biological Process	GO:0009719	response to endogenous stimulus	24
Biological Process	GO:0035383	thioester metabolic process	2
Biological Process	GO:0098869	cellular oxidant detoxification	2
Biological Process	GO:0048437	floral organ development	10
Biological Process	GO:0043170	macromolecule metabolic process	314
Biological Process	GO:0019725	cellular homeostasis	12
Biological Process	GO:0042446	hormone biosynthetic process	6
Biological Process	GO:1905393	plant organ formation	4
Biological Process	GO:0060560	developmental growth involved in morphogenesis	2
Biological Process	GO:0010564	regulation of cell cycle process	2
Biological Process	GO:0048509	regulation of meristem development	5
Biological Process	GO:0045597	positive regulation of cell differentiation	2
Biological Process	GO:0009582	detection of abiotic stimulus	2
Biological Process	GO:0055114	oxidation-reduction process	73
Biological Process	GO:0098813	nuclear chromosome segregation	1
Biological Process	GO:0042440	pigment metabolic process	4
Biological Process	GO:0070085	glycosylation	1
Biological Process	GO:0080134	regulation of response to stress	6
Biological Process	GO:0031323	regulation of cellular metabolic process	150
Biological Process	GO:0009415	response to water	2
Biological Process	GO:0090696	post-embryonic plant organ development	3
Biological Process	GO:0032940	secretion by cell	4
Biological Process	GO:0000422	mitophagy	1
Biological Process	GO:1901419	regulation of response to alcohol	1
Biological Process	GO:0035556	intracellular signal transduction	19
Biological Process	GO:0046620	regulation of organ growth	2
Biological Process	GO:0044262	cellular carbohydrate metabolic process	9
Biological Process	GO:0040034	regulation of development, heterochronic	4
Biological Process	GO:0006139	nucleobase-containing compound metabolic process	177
Biological Process	GO:0006629	lipid metabolic process	25
Biological Process	GO:0015980	energy derivation by oxidation of organic compounds	3
Biological Process	GO:0008037	cell recognition	7
Biological Process	GO:0006520	cellular amino acid metabolic process	8
Biological Process	GO:0051172	negative regulation of nitrogen compound metabolic process	3
Biological Process	GO:0007126	meiotic nuclear division	2
Biological Process	GO:0048731	system development	34
Biological Process	GO:0048438	floral whorl development	8
Biological Process	GO:0048468	cell development	3
Biological Process	GO:0048481	plant ovule development	8
Biological Process	GO:0032989	cellular component morphogenesis	10
Biological Process	GO:0046621	negative regulation of organ growth	2
Biological Process	GO:0007349	cellularization	1
Biological Process	GO:0008104	protein localization	13
Biological Process	GO:0044092	negative regulation of molecular function	15
Biological Process	GO:0009793	embryo development ending in seed dormancy	6
Biological Process	GO:0044260	cellular macromolecule metabolic process	298
Biological Process	GO:0019748	secondary metabolic process	28
Biological Process	GO:0090066	regulation of anatomical structure size	2
Biological Process	GO:0072593	reactive oxygen species metabolic process	2
Biological Process	GO:0071669	plant-type cell wall organization or biogenesis	2
Biological Process	GO:0009889	regulation of biosynthetic process	126
Biological Process	GO:0044802	single-organism membrane organization	7
Biological Process	GO:0010817	regulation of hormone levels	6
Biological Process	GO:0006450	regulation of translational fidelity	1
Biological Process	GO:0032970	regulation of actin filament-based process	2
Biological Process	GO:0090626	plant epidermis morphogenesis	3
Biological Process	GO:0043207	response to external biotic stimulus	5
Biological Process	GO:0051301	cell division	3
Biological Process	GO:0045132	meiotic chromosome segregation	1
Biological Process	GO:0045454	cell redox homeostasis	5
Biological Process	GO:0051173	positive regulation of nitrogen compound metabolic process	5
Biological Process	GO:0048640	negative regulation of developmental growth	2
Biological Process	GO:0009856	pollination	9
Biological Process	GO:0061024	membrane organization	7
Biological Process	GO:0009755	hormone-mediated signaling pathway	14
Biological Process	GO:0043094	cellular metabolic compound salvage	3
Biological Process	GO:0006928	movement of cell or subcellular component	3
Biological Process	GO:0009408	response to heat	2
Biological Process	GO:0070271	protein complex biogenesis	6
Biological Process	GO:0009414	response to water deprivation	2
Biological Process	GO:0010605	negative regulation of macromolecule metabolic process	18
Biological Process	GO:1905392	plant organ morphogenesis	10
Biological Process	GO:0009110	vitamin biosynthetic process	1
Biological Process	GO:1901576	organic substance biosynthetic process	186
Biological Process	GO:0009561	megagametogenesis	1
Biological Process	GO:0010016	shoot system morphogenesis	10
Biological Process	GO:0006486	protein glycosylation	1
Biological Process	GO:0009891	positive regulation of biosynthetic process	3
Biological Process	GO:0042546	cell wall biogenesis	5
Biological Process	GO:0051128	regulation of cellular component organization	6
Biological Process	GO:0034637	cellular carbohydrate biosynthetic process	2
Biological Process	GO:0010118	stomatal movement	2
Biological Process	GO:0060627	regulation of vesicle-mediated transport	2
Biological Process	GO:0006575	cellular modified amino acid metabolic process	1
Biological Process	GO:0048444	floral organ morphogenesis	3
Biological Process	GO:0006413	translational initiation	1
Biological Process	GO:0048508	embryonic meristem development	3
Biological Process	GO:0010228	vegetative to reproductive phase transition of meristem	4
Biological Process	GO:0009725	response to hormone	24
Biological Process	GO:0009850	auxin metabolic process	5
Biological Process	GO:0006091	generation of precursor metabolites and energy	9
Biological Process	GO:0051238	sequestering of metal ion	2
Biological Process	GO:0048645	animal organ formation	1
Biological Process	GO:0010646	regulation of cell communication	3
Biological Process	GO:0022900	electron transport chain	4
Biological Process	GO:0046907	intracellular transport	13
Biological Process	GO:0030029	actin filament-based process	2
Biological Process	GO:0006970	response to osmotic stress	1
Biological Process	GO:0007166	cell surface receptor signaling pathway	3
Biological Process	GO:1903573	negative regulation of response to endoplasmic reticulum stress	1
Biological Process	GO:0044093	positive regulation of molecular function	5
Biological Process	GO:0042026	protein refolding	1
Biological Process	GO:0010073	meristem maintenance	7
Biological Process	GO:2001022	positive regulation of response to DNA damage stimulus	2
Biological Process	GO:0048316	seed development	9
Biological Process	GO:0010604	positive regulation of macromolecule metabolic process	6
Biological Process	GO:0044765	single-organism transport	27
Biological Process	GO:0044711	single-organism biosynthetic process	41
Biological Process	GO:0045184	establishment of protein localization	12
Biological Process	GO:0007568	aging	3
Biological Process	GO:0071941	nitrogen cycle metabolic process	2
Biological Process	GO:0044249	cellular biosynthetic process	184
Biological Process	GO:0042180	cellular ketone metabolic process	2
Biological Process	GO:0097435	supramolecular fiber organization	3
Biological Process	GO:0051186	cofactor metabolic process	10
Biological Process	GO:1901657	glycosyl compound metabolic process	9
Biological Process	GO:0007018	microtubule-based movement	3
Biological Process	GO:0099402	plant organ development	24
Biological Process	GO:0016458	gene silencing	1
Biological Process	GO:0080090	regulation of primary metabolic process	148
Biological Process	GO:0006325	chromatin organization	1
Biological Process	GO:0016131	brassinosteroid metabolic process	1
Biological Process	GO:0009581	detection of external stimulus	2
Biological Process	GO:0035266	meristem growth	4
Biological Process	GO:0071496	cellular response to external stimulus	1
Biological Process	GO:0006403	RNA localization	1
Biological Process	GO:0051049	regulation of transport	3
Biological Process	GO:0048608	reproductive structure development	23
Biological Process	GO:0044712	single-organism catabolic process	32
Biological Process	GO:0009967	positive regulation of signal transduction	1
Biological Process	GO:0035265	organ growth	2
Biological Process	GO:0044248	cellular catabolic process	39
Biological Process	GO:0050790	regulation of catalytic activity	23
Biological Process	GO:0051726	regulation of cell cycle	3
Biological Process	GO:0015979	photosynthesis	6
Biological Process	GO:0006952	defense response	196
Biological Process	GO:0070727	cellular macromolecule localization	13
Biological Process	GO:1901360	organic cyclic compound metabolic process	202
Biological Process	GO:0006793	phosphorus metabolic process	110
Biological Process	GO:0032506	cytokinetic process	1
Biological Process	GO:0048513	animal organ development	5
Biological Process	GO:0000910	cytokinesis	1
Biological Process	GO:0048532	anatomical structure arrangement	6
Biological Process	GO:0044036	cell wall macromolecule metabolic process	5
Biological Process	GO:0048859	formation of anatomical boundary	1
Biological Process	GO:0008219	cell death	2
Biological Process	GO:0009314	response to radiation	11
Biological Process	GO:0043933	macromolecular complex subunit organization	9
Biological Process	GO:0009887	animal organ morphogenesis	5
Biological Process	GO:0031325	positive regulation of cellular metabolic process	7
Biological Process	GO:0001101	response to acid chemical	6
Biological Process	GO:0048869	cellular developmental process	23
Biological Process	GO:0001763	morphogenesis of a branching structure	1
Biological Process	GO:0044364	disruption of cells of other organism	1
Biological Process	GO:0009890	negative regulation of biosynthetic process	3
Biological Process	GO:0010647	positive regulation of cell communication	1
Biological Process	GO:1901564	organonitrogen compound metabolic process	41
Biological Process	GO:0022603	regulation of anatomical structure morphogenesis	3
Biological Process	GO:0006082	organic acid metabolic process	30
Biological Process	GO:0043254	regulation of protein complex assembly	2
Biological Process	GO:0009812	flavonoid metabolic process	9
Biological Process	GO:0042127	regulation of cell proliferation	2
Biological Process	GO:0034641	cellular nitrogen compound metabolic process	193
Biological Process	GO:0009409	response to cold	2
Biological Process	GO:0051341	regulation of oxidoreductase activity	1
Biological Process	GO:0010025	wax biosynthetic process	2
Biological Process	GO:0023014	signal transduction by protein phosphorylation	2
Biological Process	GO:0051171	regulation of nitrogen compound metabolic process	129
Biological Process	GO:0044804	nucleophagy	1
Biological Process	GO:0010093	specification of floral organ identity	3
Biological Process	GO:0048544	recognition of pollen	7
Biological Process	GO:0042493	response to drug	3
Biological Process	GO:0051130	positive regulation of cellular component organization	2
Biological Process	GO:0009825	multidimensional cell growth	1
Biological Process	GO:0080135	regulation of cellular response to stress	3
Biological Process	GO:0010033	response to organic substance	26
Biological Process	GO:0051354	negative regulation of oxidoreductase activity	1
Biological Process	GO:1902589	single-organism organelle organization	11
Biological Process	GO:0010617	circadian regulation of calcium ion oscillation	2
Biological Process	GO:0010014	meristem initiation	6
Biological Process	GO:0051236	establishment of RNA localization	1
Biological Process	GO:0009895	negative regulation of catabolic process	1
Biological Process	GO:1902580	single-organism cellular localization	1
Biological Process	GO:0010072	primary shoot apical meristem specification	3
Biological Process	GO:0080060	integument development	2
Biological Process	GO:0051302	regulation of cell division	2
Biological Process	GO:0031668	cellular response to extracellular stimulus	1
Biological Process	GO:0008284	positive regulation of cell proliferation	2
Biological Process	GO:0007131	reciprocal meiotic recombination	1
Biological Process	GO:1901700	response to oxygen-containing compound	7
Biological Process	GO:0009966	regulation of signal transduction	3
Biological Process	GO:0009960	endosperm development	1
Biological Process	GO:0061088	regulation of sequestering of zinc ion	2
Biological Process	GO:0019627	urea metabolic process	2
Biological Process	GO:0090698	post-embryonic plant morphogenesis	3
Biological Process	GO:0009826	unidimensional cell growth	2
Biological Process	GO:0048449	floral organ formation	3
Biological Process	GO:0019637	organophosphate metabolic process	15
Biological Process	GO:0071804	cellular potassium ion transport	3
Biological Process	GO:0009894	regulation of catabolic process	3
Biological Process	GO:0010035	response to inorganic substance	4
Biological Process	GO:0006081	cellular aldehyde metabolic process	1
Biological Process	GO:0009846	pollen germination	2
Biological Process	GO:0006996	organelle organization	27
Biological Process	GO:0016236	macroautophagy	2
Biological Process	GO:0030522	intracellular receptor signaling pathway	2
Biological Process	GO:0009791	post-embryonic development	29
Biological Process	GO:0005984	disaccharide metabolic process	2
Biological Process	GO:0045229	external encapsulating structure organization	12
Biological Process	GO:1903047	mitotic cell cycle process	1
Biological Process	GO:0006099	tricarboxylic acid cycle	2
Biological Process	GO:0051649	establishment of localization in cell	13
Biological Process	GO:0042391	regulation of membrane potential	3
Biological Process	GO:0044723	single-organism carbohydrate metabolic process	15
Biological Process	GO:0033554	cellular response to stress	15
Biological Process	GO:0009266	response to temperature stimulus	2
Biological Process	GO:0000226	microtubule cytoskeleton organization	1
Biological Process	GO:0042592	homeostatic process	13
Biological Process	GO:0007059	chromosome segregation	1
Biological Process	GO:0009636	response to toxic substance	2
Biological Process	GO:0044786	cell cycle DNA replication	2
Biological Process	GO:0005975	carbohydrate metabolic process	29
Biological Process	GO:0022607	cellular component assembly	11
Biological Process	GO:0048367	shoot system development	29
Biological Process	GO:0031324	negative regulation of cellular metabolic process	19
Biological Process	GO:0071495	cellular response to endogenous stimulus	18
Biological Process	GO:0048638	regulation of developmental growth	6
Biological Process	GO:0022406	membrane docking	5
Biological Process	GO:0009698	phenylpropanoid metabolic process	17
Biological Process	GO:0019538	protein metabolic process	150
Biological Process	GO:0071214	cellular response to abiotic stimulus	2
Biological Process	GO:0006979	response to oxidative stress	7
Biological Process	GO:0007275	multicellular organism development	76
Biological Process	GO:0043062	extracellular structure organization	2
Biological Process	GO:1901135	carbohydrate derivative metabolic process	14
Biological Process	GO:0090567	reproductive shoot system development	13
Biological Process	GO:0022613	ribonucleoprotein complex biogenesis	4
Biological Process	GO:0045595	regulation of cell differentiation	3
Biological Process	GO:0001558	regulation of cell growth	2
Biological Process	GO:0042594	response to starvation	3
Biological Process	GO:2000021	regulation of ion homeostasis	2
Biological Process	GO:0022411	cellular component disassembly	4
Biological Process	GO:0010098	suspensor development	1
Biological Process	GO:0009991	response to extracellular stimulus	3
Biological Process	GO:0009756	carbohydrate mediated signaling	1
Biological Process	GO:0051782	negative regulation of cell division	2
Biological Process	GO:0006810	transport	67
Biological Process	GO:0070887	cellular response to chemical stimulus	23
Biological Process	GO:0010927	cellular component assembly involved in morphogenesis	2
Biological Process	GO:0031334	positive regulation of protein complex assembly	2
Biological Process	GO:0009888	tissue development	16
Biological Process	GO:0055086	nucleobase-containing small molecule metabolic process	13
Biological Process	GO:0045087	innate immune response	4
Biological Process	GO:0046483	heterocycle metabolic process	183
Biological Process	GO:0071555	cell wall organization	10
Biological Process	GO:0060255	regulation of macromolecule metabolic process	147
Biological Process	GO:0018904	ether metabolic process	2
Biological Process	GO:1901575	organic substance catabolic process	44
Biological Process	GO:0007049	cell cycle	6
Biological Process	GO:1901615	organic hydroxy compound metabolic process	2
Biological Process	GO:0044255	cellular lipid metabolic process	17
Biological Process	GO:0036503	ERAD pathway	1
Biological Process	GO:0044281	small molecule metabolic process	48
Biological Process	GO:0006725	cellular aromatic compound metabolic process	204
Biological Process	GO:0007389	pattern specification process	11
Biological Process	GO:2000026	regulation of multicellular organismal development	9
Biological Process	GO:0071166	ribonucleoprotein complex localization	1
Biological Process	GO:0009611	response to wounding	1
Biological Process	GO:0032535	regulation of cellular component size	2
Biological Process	GO:0042168	heme metabolic process	2
Biological Process	GO:1901421	positive regulation of response to alcohol	1
Biological Process	GO:0006790	sulfur compound metabolic process	7
Biological Process	GO:0010087	phloem or xylem histogenesis	5
Biological Process	GO:0010075	regulation of meristem growth	4
Biological Process	GO:0000160	phosphorelay signal transduction system	1
Biological Process	GO:0010558	negative regulation of macromolecule biosynthetic process	3
Biological Process	GO:0051246	regulation of protein metabolic process	21
Biological Process	GO:1901137	carbohydrate derivative biosynthetic process	3
Biological Process	GO:0009765	photosynthesis, light harvesting	1
Biological Process	GO:1901617	organic hydroxy compound biosynthetic process	1
Biological Process	GO:0071478	cellular response to radiation	2
Biological Process	GO:0048284	organelle fusion	8
Biological Process	GO:0043102	amino acid salvage	1
Biological Process	GO:0016128	phytosteroid metabolic process	1
Biological Process	GO:0009664	plant-type cell wall organization	2
Biological Process	GO:0010638	positive regulation of organelle organization	2
Biological Process	GO:0030036	actin cytoskeleton organization	2
Biological Process	GO:0044264	cellular polysaccharide metabolic process	6
Biological Process	GO:0051169	nuclear transport	1
Biological Process	GO:1904293	negative regulation of ERAD pathway	1
Biological Process	GO:0032875	regulation of DNA endoreduplication	2
Biological Process	GO:0051176	positive regulation of sulfur metabolic process	1
Biological Process	GO:0046148	pigment biosynthetic process	2
Biological Process	GO:0012501	programmed cell death	2
Biological Process	GO:1902410	mitotic cytokinetic process	1
Biological Process	GO:0009558	embryo sac cellularization	1
Biological Process	GO:0043085	positive regulation of catalytic activity	5
Biological Process	GO:0008202	steroid metabolic process	1
Biological Process	GO:0042558	pteridine-containing compound metabolic process	2
Biological Process	GO:0009057	macromolecule catabolic process	13
Biological Process	GO:0048831	regulation of shoot system development	8
Biological Process	GO:0046486	glycerolipid metabolic process	1
Biological Process	GO:0032984	macromolecular complex disassembly	3
Biological Process	GO:0022904	respiratory electron transport chain	1
Biological Process	GO:0061025	membrane fusion	7
Biological Process	GO:0003156	regulation of animal organ formation	1
Biological Process	GO:0009803	cinnamic acid metabolic process	1
Biological Process	GO:0010229	inflorescence development	1
Biological Process	GO:0030258	lipid modification	3
Biological Process	GO:0051252	regulation of RNA metabolic process	123
Biological Process	GO:0009735	response to cytokinin	1
Biological Process	GO:0006338	chromatin remodeling	1
Biological Process	GO:0010154	fruit development	9
Biological Process	GO:0006778	porphyrin-containing compound metabolic process	2
Biological Process	GO:0005985	sucrose metabolic process	2
Biological Process	GO:0032119	sequestering of zinc ion	2
Biological Process	GO:0048878	chemical homeostasis	8
Biological Process	GO:0097305	response to alcohol	3
Biological Process	GO:0052803	imidazole-containing compound metabolic process	1
Biological Process	GO:0015716	organic phosphonate transport	1
Biological Process	GO:0042023	DNA endoreduplication	2
Biological Process	GO:0005976	polysaccharide metabolic process	7
Biological Process	GO:0006818	hydrogen transport	2
Biological Process	GO:0007005	mitochondrion organization	1
Biological Process	GO:0000278	mitotic cell cycle	1
Biological Process	GO:0072348	sulfur compound transport	3
Biological Process	GO:0006644	phospholipid metabolic process	7
Biological Process	GO:0007031	peroxisome organization	2
Biological Process	GO:0071229	cellular response to acid chemical	2
Biological Process	GO:0046467	membrane lipid biosynthetic process	1
Biological Process	GO:0051054	positive regulation of DNA metabolic process	2
Biological Process	GO:0009699	phenylpropanoid biosynthetic process	9
Biological Process	GO:0044282	small molecule catabolic process	5
Biological Process	GO:0009753	response to jasmonic acid	1
Biological Process	GO:0009798	axis specification	4
Biological Process	GO:0051510	regulation of unidimensional cell growth	2
Biological Process	GO:0010109	regulation of photosynthesis	1
Biological Process	GO:0048278	vesicle docking	5
Biological Process	GO:0009908	flower development	12
Biological Process	GO:0050994	regulation of lipid catabolic process	2
Biological Process	GO:0046835	carbohydrate phosphorylation	1
Biological Process	GO:1901701	cellular response to oxygen-containing compound	5
Biological Process	GO:0010928	regulation of auxin mediated signaling pathway	1
Biological Process	GO:0045935	positive regulation of nucleobase-containing compound metabolic process	4
Biological Process	GO:0018130	heterocycle biosynthetic process	132
Biological Process	GO:0042177	negative regulation of protein catabolic process	1
Biological Process	GO:0043436	oxoacid metabolic process	30
Biological Process	GO:0006631	fatty acid metabolic process	9
Biological Process	GO:0042364	water-soluble vitamin biosynthetic process	1
Biological Process	GO:0006662	glycerol ether metabolic process	2
Biological Process	GO:0010628	positive regulation of gene expression	3
Biological Process	GO:0006783	heme biosynthetic process	2
Biological Process	GO:0009785	blue light signaling pathway	2
Biological Process	GO:0080093	regulation of photorespiration	2
Biological Process	GO:0032271	regulation of protein polymerization	2
Biological Process	GO:0071805	potassium ion transmembrane transport	3
Biological Process	GO:0009657	plastid organization	1
Biological Process	GO:1903857	negative regulation of cytokinin dehydrogenase activity	1
Biological Process	GO:0006811	ion transport	25
Biological Process	GO:0048507	meristem development	12
Biological Process	GO:0010562	positive regulation of phosphorus metabolic process	1
Biological Process	GO:1901362	organic cyclic compound biosynthetic process	143
Biological Process	GO:0046351	disaccharide biosynthetic process	1
Biological Process	GO:0008610	lipid biosynthetic process	14
Biological Process	GO:0003002	regionalization	11
Biological Process	GO:0051247	positive regulation of protein metabolic process	2
Biological Process	GO:0034440	lipid oxidation	2
Biological Process	GO:0031497	chromatin assembly	1
Biological Process	GO:0030163	protein catabolic process	11
Biological Process	GO:0008654	phospholipid biosynthetic process	3
Biological Process	GO:0006886	intracellular protein transport	12
Biological Process	GO:0006796	phosphate-containing compound metabolic process	108
Biological Process	GO:0072594	establishment of protein localization to organelle	1
Biological Process	GO:0030832	regulation of actin filament length	2
Biological Process	GO:0046434	organophosphate catabolic process	4
Biological Process	GO:0022604	regulation of cell morphogenesis	2
Biological Process	GO:0010208	pollen wall assembly	2
Biological Process	GO:0061640	cytoskeleton-dependent cytokinesis	1
Biological Process	GO:0030154	cell differentiation	16
Biological Process	GO:0048229	gametophyte development	5
Biological Process	GO:0071702	organic substance transport	24
Biological Process	GO:0043038	amino acid activation	2
Biological Process	GO:0019693	ribose phosphate metabolic process	8
Biological Process	GO:0009790	embryo development	6
Biological Process	GO:0071822	protein complex subunit organization	8
Biological Process	GO:0006002	fructose 6-phosphate metabolic process	1
Biological Process	GO:0052696	flavonoid glucuronidation	6
Biological Process	GO:0006720	isoprenoid metabolic process	5
Biological Process	GO:0036473	cell death in response to oxidative stress	2
Biological Process	GO:0017038	protein import	3
Biological Process	GO:0009743	response to carbohydrate	1
Biological Process	GO:0044801	single-organism membrane fusion	7
Biological Process	GO:0045333	cellular respiration	3
Biological Process	GO:0010467	gene expression	163
Biological Process	GO:0009112	nucleobase metabolic process	5
Biological Process	GO:0006732	coenzyme metabolic process	8
Biological Process	GO:0009933	meristem structural organization	6
Biological Process	GO:0032269	negative regulation of cellular protein metabolic process	16
Biological Process	GO:0000281	mitotic cytokinesis	1
Biological Process	GO:0043467	regulation of generation of precursor metabolites and energy	1
Biological Process	GO:0016054	organic acid catabolic process	3
Biological Process	GO:0048285	organelle fission	2
Biological Process	GO:0006040	amino sugar metabolic process	1
Biological Process	GO:0044267	cellular protein metabolic process	135
Biological Process	GO:0010468	regulation of gene expression	127
Biological Process	GO:0043603	cellular amide metabolic process	18
Biological Process	GO:0031326	regulation of cellular biosynthetic process	126
Biological Process	GO:0044270	cellular nitrogen compound catabolic process	9
Biological Process	GO:0009416	response to light stimulus	11
Biological Process	GO:0009851	auxin biosynthetic process	5
Biological Process	GO:0006887	exocytosis	4
Biological Process	GO:0010223	secondary shoot formation	1
Biological Process	GO:0051174	regulation of phosphorus metabolic process	2
Biological Process	GO:0006342	chromatin silencing	1
Biological Process	GO:0042762	regulation of sulfur metabolic process	1
Biological Process	GO:0009072	aromatic amino acid family metabolic process	2
Biological Process	GO:0006766	vitamin metabolic process	1
Biological Process	GO:1902905	positive regulation of supramolecular fiber organization	2
Biological Process	GO:0009311	oligosaccharide metabolic process	3
Biological Process	GO:0043086	negative regulation of catalytic activity	15
Biological Process	GO:0034250	positive regulation of cellular amide metabolic process	1
Biological Process	GO:0009723	response to ethylene	4
Biological Process	GO:0043269	regulation of ion transport	1
Biological Process	GO:0031122	cytoplasmic microtubule organization	1
Biological Process	GO:1902183	regulation of shoot apical meristem development	1
Biological Process	GO:0032268	regulation of cellular protein metabolic process	21
Biological Process	GO:0033993	response to lipid	3
Biological Process	GO:1904292	regulation of ERAD pathway	1
Biological Process	GO:0010038	response to metal ion	2
Biological Process	GO:0043413	macromolecule glycosylation	1
Biological Process	GO:0007264	small GTPase mediated signal transduction	4
Biological Process	GO:0000103	sulfate assimilation	2
Biological Process	GO:0009100	glycoprotein metabolic process	2
Biological Process	GO:0050658	RNA transport	1
Biological Process	GO:0016132	brassinosteroid biosynthetic process	1
Biological Process	GO:0010565	regulation of cellular ketone metabolic process	2
Biological Process	GO:0044724	single-organism carbohydrate catabolic process	2
Biological Process	GO:0090174	organelle membrane fusion	7
Biological Process	GO:0090693	plant organ senescence	3
Biological Process	GO:0010629	negative regulation of gene expression	2
Biological Process	GO:0034655	nucleobase-containing compound catabolic process	2
Biological Process	GO:0007015	actin filament organization	2
Biological Process	GO:0009063	cellular amino acid catabolic process	1
Biological Process	GO:0098542	defense response to other organism	5
Biological Process	GO:0007010	cytoskeleton organization	4
Biological Process	GO:0051604	protein maturation	3
Biological Process	GO:0016052	carbohydrate catabolic process	2
Biological Process	GO:1901264	carbohydrate derivative transport	2
Biological Process	GO:0072524	pyridine-containing compound metabolic process	3
Biological Process	GO:0030198	extracellular matrix organization	2
Biological Process	GO:0000096	sulfur amino acid metabolic process	1
Biological Process	GO:0015849	organic acid transport	3
Biological Process	GO:0009814	defense response, incompatible interaction	3
Biological Process	GO:0009116	nucleoside metabolic process	7
Biological Process	GO:0019438	aromatic compound biosynthetic process	145
Biological Process	GO:0051248	negative regulation of protein metabolic process	16
Biological Process	GO:0042254	ribosome biogenesis	4
Biological Process	GO:0034249	negative regulation of cellular amide metabolic process	1
Biological Process	GO:0035670	plant-type ovary development	8
Biological Process	GO:0042157	lipoprotein metabolic process	1
Biological Process	GO:0034645	cellular macromolecule biosynthetic process	144
Biological Process	GO:0000165	MAPK cascade	1
Biological Process	GO:0031330	negative regulation of cellular catabolic process	1
Biological Process	GO:0030433	ER-associated ubiquitin-dependent protein catabolic process	1
Biological Process	GO:0032870	cellular response to hormone stimulus	18
Biological Process	GO:1901566	organonitrogen compound biosynthetic process	22
Biological Process	GO:0019439	aromatic compound catabolic process	20
Biological Process	GO:0006760	folic acid-containing compound metabolic process	1
Biological Process	GO:1902582	single-organism intracellular transport	1
Biological Process	GO:1903856	regulation of cytokinin dehydrogenase activity	1
Biological Process	GO:1905156	negative regulation of photosynthesis	1
Biological Process	GO:0036211	protein modification process	102
Biological Process	GO:0008299	isoprenoid biosynthetic process	5
Biological Process	GO:0009738	abscisic acid-activated signaling pathway	1
Biological Process	GO:0006757	ATP generation from ADP	2
Biological Process	GO:0010182	sugar mediated signaling pathway	1
Biological Process	GO:0006518	peptide metabolic process	15
Biological Process	GO:0034248	regulation of cellular amide metabolic process	4
Biological Process	GO:0045739	positive regulation of DNA repair	2
Biological Process	GO:0009651	response to salt stress	1
Biological Process	GO:2001289	lipid X metabolic process	1
Biological Process	GO:1903008	organelle disassembly	1
Biological Process	GO:0009965	leaf morphogenesis	7
Biological Process	GO:0015748	organophosphate ester transport	1
Biological Process	GO:0007127	meiosis I	1
Biological Process	GO:0034976	response to endoplasmic reticulum stress	1
Biological Process	GO:0015031	protein transport	12
Biological Process	GO:0005996	monosaccharide metabolic process	8
Biological Process	GO:0055085	transmembrane transport	36
Biological Process	GO:0044242	cellular lipid catabolic process	6
Biological Process	GO:0007033	vacuole organization	4
Biological Process	GO:0051188	cofactor biosynthetic process	5
Biological Process	GO:0009733	response to auxin	15
Biological Process	GO:0072521	purine-containing compound metabolic process	12
Biological Process	GO:0001708	cell fate specification	3
Biological Process	GO:0051156	glucose 6-phosphate metabolic process	1
Biological Process	GO:0070828	heterochromatin organization	1
Biological Process	GO:0045934	negative regulation of nucleobase-containing compound metabolic process	2
Biological Process	GO:0006066	alcohol metabolic process	1
Biological Process	GO:0070925	organelle assembly	2
Biological Process	GO:0010090	trichome morphogenesis	3
Biological Process	GO:1902903	regulation of supramolecular fiber organization	2
Biological Process	GO:0010556	regulation of macromolecule biosynthetic process	126
Biological Process	GO:0055082	cellular chemical homeostasis	7
Biological Process	GO:0051707	response to other organism	5
Biological Process	GO:0009853	photorespiration	2
Biological Process	GO:0031667	response to nutrient levels	3
Biological Process	GO:0046271	phenylpropanoid catabolic process	12
Biological Process	GO:0031327	negative regulation of cellular biosynthetic process	3
Biological Process	GO:0046113	nucleobase catabolic process	5
Biological Process	GO:0006461	protein complex assembly	6
Biological Process	GO:0009737	response to abscisic acid	3
Biological Process	GO:0009267	cellular response to starvation	1
Biological Process	GO:0019684	photosynthesis, light reaction	5
Biological Process	GO:0016050	vesicle organization	7
Biological Process	GO:0034654	nucleobase-containing compound biosynthetic process	126
Biological Process	GO:0000302	response to reactive oxygen species	2
Biological Process	GO:0019219	regulation of nucleobase-containing compound metabolic process	125
Biological Process	GO:0031328	positive regulation of cellular biosynthetic process	3
Biological Process	GO:0009787	regulation of abscisic acid-activated signaling pathway	1
Biological Process	GO:0008643	carbohydrate transport	6
Biological Process	GO:0032956	regulation of actin cytoskeleton organization	2
Biological Process	GO:0065001	specification of axis polarity	4
Biological Process	GO:0044550	secondary metabolite biosynthetic process	19
Biological Process	GO:0009583	detection of light stimulus	2
Biological Process	GO:0006643	membrane lipid metabolic process	1
Biological Process	GO:0046903	secretion	4
Biological Process	GO:0008652	cellular amino acid biosynthetic process	3
Biological Process	GO:0009308	amine metabolic process	1
Biological Process	GO:0009734	auxin-activated signaling pathway	12
Biological Process	GO:0033013	tetrapyrrole metabolic process	2
Biological Process	GO:0031329	regulation of cellular catabolic process	3
Biological Process	GO:0006333	chromatin assembly or disassembly	1
Biological Process	GO:1905037	autophagosome organization	2
Biological Process	GO:0042176	regulation of protein catabolic process	1
Biological Process	GO:0061458	reproductive system development	23
Biological Process	GO:0009813	flavonoid biosynthetic process	7
Biological Process	GO:0033043	regulation of organelle organization	4
Biological Process	GO:0016125	sterol metabolic process	1
Biological Process	GO:1901605	alpha-amino acid metabolic process	6
Biological Process	GO:0051254	positive regulation of RNA metabolic process	2
Biological Process	GO:0071426	ribonucleoprotein complex export from nucleus	1
Biological Process	GO:0090421	embryonic meristem initiation	3
Biological Process	GO:0009808	lignin metabolic process	12
Biological Process	GO:0044272	sulfur compound biosynthetic process	2
Biological Process	GO:0010383	cell wall polysaccharide metabolic process	5
Biological Process	GO:0090304	nucleic acid metabolic process	164
Biological Process	GO:0016053	organic acid biosynthetic process	11
Biological Process	GO:0007034	vacuolar transport	2
Biological Process	GO:0044271	cellular nitrogen compound biosynthetic process	143
Biological Process	GO:0009799	specification of symmetry	3
Biological Process	GO:0016192	vesicle-mediated transport	13
Biological Process	GO:0000904	cell morphogenesis involved in differentiation	3
Biological Process	GO:1901269	lipooligosaccharide metabolic process	1
Biological Process	GO:0048504	regulation of timing of animal organ formation	1
Biological Process	GO:0034762	regulation of transmembrane transport	1
Biological Process	GO:0051338	regulation of transferase activity	1
Biological Process	GO:0043419	urea catabolic process	2
Biological Process	GO:0042743	hydrogen peroxide metabolic process	2
Biological Process	GO:0032270	positive regulation of cellular protein metabolic process	2
Biological Process	GO:0044265	cellular macromolecule catabolic process	11
Biological Process	GO:0006119	oxidative phosphorylation	1
Biological Process	GO:0009767	photosynthetic electron transport chain	3
Biological Process	GO:0048440	carpel development	8
Biological Process	GO:0016042	lipid catabolic process	9
Biological Process	GO:0043412	macromolecule modification	109
Biological Process	GO:0046700	heterocycle catabolic process	7
Biological Process	GO:0019682	glyceraldehyde-3-phosphate metabolic process	1
Biological Process	GO:0045165	cell fate commitment	3
Biological Process	GO:1901361	organic cyclic compound catabolic process	20
Biological Process	GO:0009106	lipoate metabolic process	1
Biological Process	GO:0009789	positive regulation of abscisic acid-activated signaling pathway	1
Biological Process	GO:2000022	regulation of jasmonic acid mediated signaling pathway	1
Biological Process	GO:0065003	macromolecular complex assembly	6
Biological Process	GO:0051052	regulation of DNA metabolic process	4
Biological Process	GO:0006974	cellular response to DNA damage stimulus	9
Biological Process	GO:0085029	extracellular matrix assembly	2
Biological Process	GO:0051253	negative regulation of RNA metabolic process	2
Biological Process	GO:2001020	regulation of response to DNA damage stimulus	2
Biological Process	GO:0048827	phyllome development	21
Biological Process	GO:1904029	regulation of cyclin-dependent protein kinase activity	1
Biological Process	GO:0019216	regulation of lipid metabolic process	2
Biological Process	GO:0071826	ribonucleoprotein complex subunit organization	1
Biological Process	GO:0045962	positive regulation of development, heterochronic	3
Biological Process	GO:0031347	regulation of defense response	3
Biological Process	GO:0010160	formation of animal organ boundary	1
Biological Process	GO:0031669	cellular response to nutrient levels	1
Biological Process	GO:0006259	DNA metabolic process	12
Biological Process	GO:0031338	regulation of vesicle fusion	2
Biological Process	GO:0051276	chromosome organization	8
Biological Process	GO:0090697	post-embryonic plant organ morphogenesis	3
Biological Process	GO:0071310	cellular response to organic substance	19
Biological Process	GO:0009059	macromolecule biosynthetic process	148
Biological Process	GO:0006888	ER to Golgi vesicle-mediated transport	1
Biological Process	GO:0006753	nucleoside phosphate metabolic process	8
Biological Process	GO:1903509	liposaccharide metabolic process	1
Biological Process	GO:0006508	proteolysis	39
Biological Process	GO:0010557	positive regulation of macromolecule biosynthetic process	3
Biological Process	GO:0000304	response to singlet oxygen	2
Biological Process	GO:0015893	drug transport	3
Biological Process	GO:0016070	RNA metabolic process	158
Biological Process	GO:0042744	hydrogen peroxide catabolic process	2
Biological Process	GO:0033692	cellular polysaccharide biosynthetic process	1
Biological Process	GO:0090407	organophosphate biosynthetic process	3
Biological Process	GO:0071705	nitrogen compound transport	7
Biological Process	GO:0009640	photomorphogenesis	5
Biological Process	GO:0010346	shoot axis formation	1
Biological Process	GO:0032273	positive regulation of protein polymerization	2
Biological Process	GO:0000902	cell morphogenesis	8
Biological Process	GO:0009867	jasmonic acid mediated signaling pathway	1
Biological Process	GO:0051336	regulation of hydrolase activity	17
Biological Process	GO:0048467	gynoecium development	8
Biological Process	GO:0016051	carbohydrate biosynthetic process	4
Biological Process	GO:0042537	benzene-containing compound metabolic process	1
Biological Process	GO:0034599	cellular response to oxidative stress	4
Biological Process	GO:0034613	cellular protein localization	13
Biological Process	GO:0044283	small molecule biosynthetic process	11
Biological Process	GO:0090701	specification of plant organ identity	3
Biological Process	GO:0006637	acyl-CoA metabolic process	2
Biological Process	GO:1901565	organonitrogen compound catabolic process	8
Biological Process	GO:0046283	anthocyanin-containing compound metabolic process	2
Biological Process	GO:2000027	regulation of organ morphogenesis	1
Biological Process	GO:0090558	plant epidermis development	3
Biological Process	GO:0009648	photoperiodism	3
Biological Process	GO:0051028	mRNA transport	1
Biological Process	GO:0045814	negative regulation of gene expression, epigenetic	1
Biological Process	GO:1901607	alpha-amino acid biosynthetic process	3
Biological Process	GO:0034220	ion transmembrane transport	19
Biological Process	GO:0006779	porphyrin-containing compound biosynthetic process	2
Biological Process	GO:0009247	glycolipid biosynthetic process	1
Biological Process	GO:0009101	glycoprotein biosynthetic process	1
Biological Process	GO:0051493	regulation of cytoskeleton organization	2
Biological Process	GO:0015858	nucleoside transport	1
Biological Process	GO:0071215	cellular response to abscisic acid stimulus	1
Biological Process	GO:0009800	cinnamic acid biosynthetic process	1
Biological Process	GO:0010393	galacturonan metabolic process	1
Biological Process	GO:0009062	fatty acid catabolic process	2
Biological Process	GO:0009617	response to bacterium	1
Biological Process	GO:0046942	carboxylic acid transport	3
Biological Process	GO:0006650	glycerophospholipid metabolic process	1
Biological Process	GO:0009955	adaxial/abaxial pattern specification	4
Biological Process	GO:0010498	proteasomal protein catabolic process	5
Biological Process	GO:1902680	positive regulation of RNA biosynthetic process	2
Biological Process	GO:1903363	negative regulation of cellular protein catabolic process	1
Biological Process	GO:0016129	phytosteroid biosynthetic process	1
Biological Process	GO:0009245	lipid A biosynthetic process	1
Biological Process	GO:0006282	regulation of DNA repair	2
Biological Process	GO:0006405	RNA export from nucleus	1
Biological Process	GO:0009620	response to fungus	1
Biological Process	GO:0000097	sulfur amino acid biosynthetic process	1
Biological Process	GO:0042886	amide transport	1
Biological Process	GO:0010158	abaxial cell fate specification	3
Biological Process	GO:0051791	medium-chain fatty acid metabolic process	1
Biological Process	GO:0071322	cellular response to carbohydrate stimulus	1
Biological Process	GO:0046274	lignin catabolic process	12
Biological Process	GO:0000105	histidine biosynthetic process	1
Biological Process	GO:0065002	intracellular protein transmembrane transport	1
Biological Process	GO:0006417	regulation of translation	4
Biological Process	GO:0010584	pollen exine formation	2
Biological Process	GO:0046501	protoporphyrinogen IX metabolic process	2
Biological Process	GO:0006733	oxidoreduction coenzyme metabolic process	3
Biological Process	GO:0006782	protoporphyrinogen IX biosynthetic process	2
Biological Process	GO:0009312	oligosaccharide biosynthetic process	2
Biological Process	GO:0009132	nucleoside diphosphate metabolic process	4
Biological Process	GO:0051346	negative regulation of hydrolase activity	14
Biological Process	GO:0033865	nucleoside bisphosphate metabolic process	2
Biological Process	GO:0009396	folic acid-containing compound biosynthetic process	1
Biological Process	GO:0009809	lignin biosynthetic process	4
Biological Process	GO:0033365	protein localization to organelle	1
Biological Process	GO:0009119	ribonucleoside metabolic process	7
Biological Process	GO:0009944	polarity specification of adaxial/abaxial axis	4
Biological Process	GO:0016485	protein processing	3
Biological Process	GO:0040029	regulation of gene expression, epigenetic	1
Biological Process	GO:0009073	aromatic amino acid family biosynthetic process	1
Biological Process	GO:0006767	water-soluble vitamin metabolic process	1
Biological Process	GO:0006310	DNA recombination	3
Biological Process	GO:0034219	carbohydrate transmembrane transport	5
Biological Process	GO:0009943	adaxial/abaxial axis specification	4
Biological Process	GO:0006406	mRNA export from nucleus	1
Biological Process	GO:0006721	terpenoid metabolic process	4
Biological Process	GO:0009953	dorsal/ventral pattern formation	2
Biological Process	GO:0043604	amide biosynthetic process	16
Biological Process	GO:0006270	DNA replication initiation	2
Biological Process	GO:0035337	fatty-acyl-CoA metabolic process	2
Biological Process	GO:0008154	actin polymerization or depolymerization	2
Biological Process	GO:0042742	defense response to bacterium	1
Biological Process	GO:0043043	peptide biosynthetic process	15
Biological Process	GO:0000271	polysaccharide biosynthetic process	2
Biological Process	GO:0010205	photoinhibition	1
Biological Process	GO:0006364	rRNA processing	3
Biological Process	GO:0008064	regulation of actin polymerization or depolymerization	2
Biological Process	GO:0010608	posttranscriptional regulation of gene expression	4
Biological Process	GO:0071395	cellular response to jasmonic acid stimulus	1
Biological Process	GO:1903069	regulation of ER-associated ubiquitin-dependent protein catabolic process	1
Biological Process	GO:0042548	regulation of photosynthesis, light reaction	1
Biological Process	GO:0043039	tRNA aminoacylation	2
Biological Process	GO:0009637	response to blue light	2
Biological Process	GO:0044042	glucan metabolic process	6
Biological Process	GO:1901642	nucleoside transmembrane transport	1
Biological Process	GO:0034660	ncRNA metabolic process	12
Biological Process	GO:1901606	alpha-amino acid catabolic process	1
Biological Process	GO:0045937	positive regulation of phosphate metabolic process	1
Biological Process	GO:0009250	glucan biosynthetic process	1
Biological Process	GO:0097468	programmed cell death in response to reactive oxygen species	2
Biological Process	GO:0006820	anion transport	10
Biological Process	GO:0030162	regulation of proteolysis	15
Biological Process	GO:0043484	regulation of RNA splicing	1
Biological Process	GO:0006555	methionine metabolic process	1
Biological Process	GO:0016126	sterol biosynthetic process	1
Biological Process	GO:0019752	carboxylic acid metabolic process	30
Biological Process	GO:0006351	transcription, DNA-templated	124
Biological Process	GO:0044070	regulation of anion transport	1
Biological Process	GO:0043623	cellular protein complex assembly	3
Biological Process	GO:0046653	tetrahydrofolate metabolic process	1
Biological Process	GO:0015931	nucleobase-containing compound transport	3
Biological Process	GO:0015711	organic anion transport	4
Biological Process	GO:0031507	heterochromatin assembly	1
Biological Process	GO:0019217	regulation of fatty acid metabolic process	2
Biological Process	GO:0006633	fatty acid biosynthetic process	6
Biological Process	GO:1902182	shoot apical meristem development	1
Biological Process	GO:0016311	dephosphorylation	14
Biological Process	GO:1903070	negative regulation of ER-associated ubiquitin-dependent protein catabolic process	1
Biological Process	GO:0009555	pollen development	4
Biological Process	GO:0042773	ATP synthesis coupled electron transport	1
Biological Process	GO:0006355	regulation of transcription, DNA-templated	121
Biological Process	GO:0009066	aspartate family amino acid metabolic process	2
Biological Process	GO:0008272	sulfate transport	3
Biological Process	GO:0015749	monosaccharide transport	1
Biological Process	GO:0043087	regulation of GTPase activity	2
Biological Process	GO:0006906	vesicle fusion	7
Biological Process	GO:0080110	sporopollenin biosynthetic process	1
Biological Process	GO:0048366	leaf development	15
Biological Process	GO:1902679	negative regulation of RNA biosynthetic process	2
Biological Process	GO:0044743	protein transmembrane import into intracellular organelle	1
Biological Process	GO:0009768	photosynthesis, light harvesting in photosystem I	1
Biological Process	GO:0009259	ribonucleotide metabolic process	7
Biological Process	GO:1902243	copal-8-ol diphosphate(3-) biosynthetic process	1
Biological Process	GO:0009639	response to red or far red light	6
Biological Process	GO:0010026	trichome differentiation	3
Biological Process	GO:0034032	purine nucleoside bisphosphate metabolic process	2
Biological Process	GO:0033385	geranylgeranyl diphosphate metabolic process	1
Biological Process	GO:0042278	purine nucleoside metabolic process	7
Biological Process	GO:0072523	purine-containing compound catabolic process	5
Biological Process	GO:0048193	Golgi vesicle transport	3
Biological Process	GO:0043549	regulation of kinase activity	1
Biological Process	GO:0051345	positive regulation of hydrolase activity	3
Biological Process	GO:0046395	carboxylic acid catabolic process	3
Biological Process	GO:0045893	positive regulation of transcription, DNA-templated	2
Biological Process	GO:0006163	purine nucleotide metabolic process	7
Biological Process	GO:0010150	leaf senescence	3
Biological Process	GO:0010501	RNA secondary structure unwinding	2
Biological Process	GO:0071806	protein transmembrane transport	1
Biological Process	GO:0000079	regulation of cyclin-dependent protein serine/threonine kinase activity	1
Biological Process	GO:0043462	regulation of ATPase activity	1
Biological Process	GO:0097576	vacuole fusion	1
Biological Process	GO:0006260	DNA replication	5
Biological Process	GO:0071482	cellular response to light stimulus	2
Biological Process	GO:0045861	negative regulation of proteolysis	15
Biological Process	GO:0010051	xylem and phloem pattern formation	5
Biological Process	GO:0009052	pentose-phosphate shunt, non-oxidative branch	1
Biological Process	GO:0050801	ion homeostasis	8
Biological Process	GO:0010410	hemicellulose metabolic process	5
Biological Process	GO:0090501	RNA phosphodiester bond hydrolysis	4
Biological Process	GO:0015780	nucleotide-sugar transport	1
Biological Process	GO:0009108	coenzyme biosynthetic process	3
Biological Process	GO:0045010	actin nucleation	2
Biological Process	GO:0031407	oxylipin metabolic process	1
Biological Process	GO:0046146	tetrahydrobiopterin metabolic process	1
Biological Process	GO:0090305	nucleic acid phosphodiester bond hydrolysis	4
Biological Process	GO:0006063	uronic acid metabolic process	6
Biological Process	GO:0019220	regulation of phosphate metabolic process	2
Biological Process	GO:0009107	lipoate biosynthetic process	1
Biological Process	GO:0046655	folic acid metabolic process	1
Biological Process	GO:0019362	pyridine nucleotide metabolic process	3
Biological Process	GO:0031401	positive regulation of protein modification process	1
Biological Process	GO:0034622	cellular macromolecular complex assembly	3
Biological Process	GO:0046493	lipid A metabolic process	1
Biological Process	GO:0042158	lipoprotein biosynthetic process	1
Biological Process	GO:0050832	defense response to fungus	1
Biological Process	GO:0045338	farnesyl diphosphate metabolic process	3
Biological Process	GO:0006694	steroid biosynthetic process	1
Biological Process	GO:0030838	positive regulation of actin filament polymerization	2
Biological Process	GO:0034497	protein localization to pre-autophagosomal structure	1
Biological Process	GO:0006073	cellular glucan metabolic process	6
Biological Process	GO:0072596	establishment of protein localization to chloroplast	1
Biological Process	GO:0051259	protein oligomerization	3
Biological Process	GO:0009627	systemic acquired resistance	3
Biological Process	GO:0009451	RNA modification	7
Biological Process	GO:1902221	erythrose 4-phosphate/phosphoenolpyruvate family amino acid metabolic process	2
Biological Process	GO:0009642	response to light intensity	1
Biological Process	GO:0031998	regulation of fatty acid beta-oxidation	2
Biological Process	GO:1903825	organic acid transmembrane transport	3
Biological Process	GO:0071365	cellular response to auxin stimulus	12
Biological Process	GO:0072531	pyrimidine-containing compound transmembrane transport	1
Biological Process	GO:0045892	negative regulation of transcription, DNA-templated	1
Biological Process	GO:0071427	mRNA-containing ribonucleoprotein complex export from nucleus	1
Biological Process	GO:0010143	cutin biosynthetic process	1
Biological Process	GO:2001141	regulation of RNA biosynthetic process	122
Biological Process	GO:0006855	drug transmembrane transport	3
Biological Process	GO:0019318	hexose metabolic process	2
Biological Process	GO:0043632	modification-dependent macromolecule catabolic process	7
Biological Process	GO:0008300	isoprenoid catabolic process	4
Biological Process	GO:0042559	pteridine-containing compound biosynthetic process	2
Biological Process	GO:0017148	negative regulation of translation	1
Biological Process	GO:0009123	nucleoside monophosphate metabolic process	5
Biological Process	GO:0000045	autophagosome assembly	2
Biological Process	GO:0006558	L-phenylalanine metabolic process	2
Biological Process	GO:0009117	nucleotide metabolic process	8
Biological Process	GO:0016310	phosphorylation	83
Biological Process	GO:0006098	pentose-phosphate shunt	1
Biological Process	GO:0071103	DNA conformation change	6
Biological Process	GO:0000280	nuclear division	2
Biological Process	GO:0006145	purine nucleobase catabolic process	5
Biological Process	GO:0044257	cellular protein catabolic process	9
Biological Process	GO:0006897	endocytosis	1
Biological Process	GO:0052547	regulation of peptidase activity	14
Biological Process	GO:0046394	carboxylic acid biosynthetic process	11
Biological Process	GO:0051495	positive regulation of cytoskeleton organization	2
Biological Process	GO:0006605	protein targeting	3
Biological Process	GO:0071267	L-methionine salvage	1
Biological Process	GO:0097306	cellular response to alcohol	1
Biological Process	GO:0051603	proteolysis involved in cellular protein catabolic process	8
Biological Process	GO:0046246	terpene biosynthetic process	3
Biological Process	GO:0031399	regulation of protein modification process	2
Biological Process	GO:0043605	cellular amide catabolic process	2
Biological Process	GO:0006491	N-glycan processing	1
Biological Process	GO:0034765	regulation of ion transmembrane transport	1
Biological Process	GO:0046656	folic acid biosynthetic process	1
Biological Process	GO:0030833	regulation of actin filament polymerization	2
Biological Process	GO:0000959	mitochondrial RNA metabolic process	1
Biological Process	GO:0009395	phospholipid catabolic process	4
Biological Process	GO:0009553	embryo sac development	1
Biological Process	GO:0042214	terpene metabolic process	3
Biological Process	GO:0006664	glycolipid metabolic process	1
Biological Process	GO:0061726	mitochondrion disassembly	1
Biological Process	GO:0010043	response to zinc ion	2
Biological Process	GO:0016036	cellular response to phosphate starvation	1
Biological Process	GO:0006611	protein export from nucleus	1
Biological Process	GO:0043155	negative regulation of photosynthesis, light reaction	1
Biological Process	GO:0071452	cellular response to singlet oxygen	2
Biological Process	GO:0009956	radial pattern formation	4
Biological Process	GO:1903362	regulation of cellular protein catabolic process	1
Biological Process	GO:0006464	cellular protein modification process	102
Biological Process	GO:0006096	glycolytic process	2
Biological Process	GO:2000113	negative regulation of cellular macromolecule biosynthetic process	2
Biological Process	GO:0032774	RNA biosynthetic process	126
Biological Process	GO:0006414	translational elongation	1
Biological Process	GO:0006547	histidine metabolic process	1
Biological Process	GO:0000911	cytokinesis by cell plate formation	1
Biological Process	GO:2000112	regulation of cellular macromolecule biosynthetic process	125
Biological Process	GO:0032988	ribonucleoprotein complex disassembly	1
Biological Process	GO:0006281	DNA repair	8
Biological Process	GO:0015992	proton transport	2
Biological Process	GO:1902241	copal-8-ol diphosphate(3-) metabolic process	1
Biological Process	GO:0006812	cation transport	15
Biological Process	GO:0009855	determination of bilateral symmetry	3
Biological Process	GO:0009141	nucleoside triphosphate metabolic process	3
Biological Process	GO:0009658	chloroplast organization	1
Biological Process	GO:0043241	protein complex disassembly	2
Biological Process	GO:0060776	simple leaf morphogenesis	1
Biological Process	GO:0006275	regulation of DNA replication	2
Biological Process	GO:0010089	xylem development	3
Biological Process	GO:0009074	aromatic amino acid family catabolic process	1
Biological Process	GO:0000038	very long-chain fatty acid metabolic process	2
Biological Process	GO:0016114	terpenoid biosynthetic process	4
Biological Process	GO:0006412	translation	15
Biological Process	GO:0006144	purine nucleobase metabolic process	5
Biological Process	GO:0015833	peptide transport	1
Biological Process	GO:0019395	fatty acid oxidation	2
Biological Process	GO:0045727	positive regulation of translation	1
Biological Process	GO:0006873	cellular ion homeostasis	7
Biological Process	GO:0071369	cellular response to ethylene stimulus	4
Biological Process	GO:0005986	sucrose biosynthetic process	1
Biological Process	GO:0009060	aerobic respiration	2
Biological Process	GO:0006401	RNA catabolic process	2
Biological Process	GO:1901271	lipooligosaccharide biosynthetic process	1
Biological Process	GO:0070646	protein modification by small protein removal	2
Biological Process	GO:0006865	amino acid transport	3
Biological Process	GO:0071396	cellular response to lipid	1
Biological Process	GO:0046834	lipid phosphorylation	1
Biological Process	GO:0009064	glutamine family amino acid metabolic process	1
Biological Process	GO:0006913	nucleocytoplasmic transport	1
Biological Process	GO:0016071	mRNA metabolic process	14
Biological Process	GO:0034614	cellular response to reactive oxygen species	2
Biological Process	GO:2000024	regulation of leaf development	7
Biological Process	GO:0042398	cellular modified amino acid biosynthetic process	1
Biological Process	GO:0033014	tetrapyrrole biosynthetic process	2
Biological Process	GO:0006396	RNA processing	24
Biological Process	GO:0010345	suberin biosynthetic process	2
Biological Process	GO:0043648	dicarboxylic acid metabolic process	7
Biological Process	GO:0055081	anion homeostasis	1
Biological Process	GO:0051762	sesquiterpene biosynthetic process	3
Biological Process	GO:1903507	negative regulation of nucleic acid-templated transcription	2
Biological Process	GO:0006857	oligopeptide transport	1
Biological Process	GO:0010305	leaf vascular tissue pattern formation	1
Biological Process	GO:0006470	protein dephosphorylation	10
Biological Process	GO:1903506	regulation of nucleic acid-templated transcription	122
Biological Process	GO:0051168	nuclear export	1
Biological Process	GO:0006415	translational termination	2
Biological Process	GO:0030001	metal ion transport	13
Biological Process	GO:0055080	cation homeostasis	7
Biological Process	GO:0001934	positive regulation of protein phosphorylation	1
Biological Process	GO:0045037	protein import into chloroplast stroma	1
Biological Process	GO:0031408	oxylipin biosynthetic process	1
Biological Process	GO:0006418	tRNA aminoacylation for protein translation	2
Biological Process	GO:0098660	inorganic ion transmembrane transport	13
Biological Process	GO:0016072	rRNA metabolic process	3
Biological Process	GO:1902358	sulfate transmembrane transport	3
Biological Process	GO:0046496	nicotinamide nucleotide metabolic process	3
Biological Process	GO:0018193	peptidyl-amino acid modification	5
Biological Process	GO:0006165	nucleoside diphosphate phosphorylation	2
Biological Process	GO:0009126	purine nucleoside monophosphate metabolic process	5
Biological Process	GO:0071483	cellular response to blue light	2
Biological Process	GO:0009086	methionine biosynthetic process	1
Biological Process	GO:0010411	xyloglucan metabolic process	5
Biological Process	GO:1902222	erythrose 4-phosphate/phosphoenolpyruvate family amino acid catabolic process	1
Biological Process	GO:0006366	transcription from RNA polymerase II promoter	7
Biological Process	GO:0052548	regulation of endopeptidase activity	14
Biological Process	GO:0016115	terpenoid catabolic process	4
Biological Process	GO:0010343	singlet oxygen-mediated programmed cell death	2
Biological Process	GO:0016598	protein arginylation	1
Biological Process	GO:1902247	geranylgeranyl diphosphate catabolic process	1
Biological Process	GO:0048262	determination of dorsal/ventral asymmetry	2
Biological Process	GO:0016926	protein desumoylation	2
Biological Process	GO:0006302	double-strand break repair	2
Biological Process	GO:0019509	L-methionine salvage from methylthioadenosine	1
Biological Process	GO:0034035	purine ribonucleoside bisphosphate metabolic process	2
Biological Process	GO:0034314	Arp2/3 complex-mediated actin nucleation	2
Biological Process	GO:0072598	protein localization to chloroplast	1
Biological Process	GO:0019941	modification-dependent protein catabolic process	7
Biological Process	GO:0031425	chloroplast RNA processing	1
Biological Process	GO:0034470	ncRNA processing	10
Biological Process	GO:0010114	response to red light	1
Biological Process	GO:1903050	regulation of proteolysis involved in cellular protein catabolic process	1
Biological Process	GO:0046939	nucleotide phosphorylation	2
Biological Process	GO:0015789	UDP-N-acetylgalactosamine transport	1
Biological Process	GO:0010466	negative regulation of peptidase activity	14
Biological Process	GO:0045036	protein targeting to chloroplast	1
Biological Process	GO:1903051	negative regulation of proteolysis involved in cellular protein catabolic process	1
Biological Process	GO:0072330	monocarboxylic acid biosynthetic process	7
Biological Process	GO:0090502	RNA phosphodiester bond hydrolysis, endonucleolytic	4
Biological Process	GO:0015672	monovalent inorganic cation transport	5
Biological Process	GO:0098656	anion transmembrane transport	9
Biological Process	GO:0032781	positive regulation of ATPase activity	1
Biological Process	GO:0035825	reciprocal DNA recombination	1
Biological Process	GO:0009644	response to high light intensity	1
Biological Process	GO:0009185	ribonucleoside diphosphate metabolic process	4
Biological Process	GO:0003333	amino acid transmembrane transport	3
Biological Process	GO:0009199	ribonucleoside triphosphate metabolic process	3
Biological Process	GO:0035336	long-chain fatty-acyl-CoA metabolic process	2
Biological Process	GO:0090329	regulation of DNA-dependent DNA replication	2
Biological Process	GO:0051258	protein polymerization	2
Biological Process	GO:0046320	regulation of fatty acid oxidation	2
Biological Process	GO:0006397	mRNA processing	12
Biological Process	GO:0072511	divalent inorganic cation transport	6
Biological Process	GO:0016102	diterpenoid biosynthetic process	1
Biological Process	GO:0051761	sesquiterpene metabolic process	3
Biological Process	GO:0070647	protein modification by small protein conjugation or removal	17
Biological Process	GO:0043547	positive regulation of GTPase activity	2
Biological Process	GO:0090481	pyrimidine nucleotide-sugar transmembrane transport	1
Biological Process	GO:0015781	pyrimidine nucleotide-sugar transport	1
Biological Process	GO:0050657	nucleic acid transport	1
Biological Process	GO:0051260	protein homooligomerization	2
Biological Process	GO:0006566	threonine metabolic process	1
Biological Process	GO:0046110	xanthine metabolic process	5
Biological Process	GO:0046488	phosphatidylinositol metabolic process	1
Biological Process	GO:0051792	medium-chain fatty acid biosynthetic process	1
Biological Process	GO:0006400	tRNA modification	6
Biological Process	GO:0097659	nucleic acid-templated transcription	126
Biological Process	GO:0009094	L-phenylalanine biosynthetic process	1
Biological Process	GO:0045859	regulation of protein kinase activity	1
Biological Process	GO:0001932	regulation of protein phosphorylation	2
Biological Process	GO:0006012	galactose metabolic process	2
Biological Process	GO:0009135	purine nucleoside diphosphate metabolic process	4
Biological Process	GO:0006448	regulation of translational elongation	1
Biological Process	GO:0015698	inorganic anion transport	5
Biological Process	GO:0015788	UDP-N-acetylglucosamine transport	1
Biological Process	GO:0006559	L-phenylalanine catabolic process	1
Biological Process	GO:0006261	DNA-dependent DNA replication	4
Biological Process	GO:1901799	negative regulation of proteasomal protein catabolic process	1
Biological Process	GO:0043650	dicarboxylic acid biosynthetic process	1
Biological Process	GO:0042325	regulation of phosphorylation	2
Biological Process	GO:0061136	regulation of proteasomal protein catabolic process	1
Biological Process	GO:0016101	diterpenoid metabolic process	1
Biological Process	GO:0031365	N-terminal protein amino acid modification	2
Biological Process	GO:0008645	hexose transport	1
Biological Process	GO:0006468	protein phosphorylation	65
Biological Process	GO:0045489	pectin biosynthetic process	1
Biological Process	GO:0032787	monocarboxylic acid metabolic process	18
Biological Process	GO:0048268	clathrin coat assembly	1
Biological Process	GO:0009067	aspartate family amino acid biosynthetic process	1
Biological Process	GO:0046854	phosphatidylinositol phosphorylation	1
Biological Process	GO:0006635	fatty acid beta-oxidation	2
Biological Process	GO:0000390	spliceosomal complex disassembly	1
Biological Process	GO:0048263	determination of dorsal identity	2
Biological Process	GO:0051274	beta-glucan biosynthetic process	1
Biological Process	GO:0051273	beta-glucan metabolic process	1
Biological Process	GO:1900864	mitochondrial RNA modification	1
Biological Process	GO:0009150	purine ribonucleotide metabolic process	7
Biological Process	GO:1905039	carboxylic acid transmembrane transport	3
Biological Process	GO:0042761	very long-chain fatty acid biosynthetic process	2
Biological Process	GO:0043161	proteasome-mediated ubiquitin-dependent protein catabolic process	5
Biological Process	GO:0035428	hexose transmembrane transport	1
Biological Process	GO:1902223	erythrose 4-phosphate/phosphoenolpyruvate family amino acid biosynthetic process	1
Biological Process	GO:0006497	protein lipidation	1
Biological Process	GO:0009095	aromatic amino acid family biosynthetic process, prephenate pathway	1
Biological Process	GO:0098655	cation transmembrane transport	9
Biological Process	GO:0070084	protein initiator methionine removal	2
Biological Process	GO:0030908	protein splicing	1
Biological Process	GO:0009144	purine nucleoside triphosphate metabolic process	3
Biological Process	GO:0045944	positive regulation of transcription from RNA polymerase II promoter	1
Biological Process	GO:0046128	purine ribonucleoside metabolic process	7
Biological Process	GO:0072329	monocarboxylic acid catabolic process	2
Biological Process	GO:0006890	retrograde vesicle-mediated transport, Golgi to ER	1
Biological Process	GO:0045488	pectin metabolic process	1
Biological Process	GO:0000725	recombinational repair	2
Biological Process	GO:0072350	tricarboxylic acid metabolic process	2
Biological Process	GO:0042327	positive regulation of phosphorylation	1
Biological Process	GO:0008380	RNA splicing	6
Biological Process	GO:0006729	tetrahydrobiopterin biosynthetic process	1
Biological Process	GO:0010966	regulation of phosphate transport	1
Biological Process	GO:0006323	DNA packaging	1
Biological Process	GO:0006289	nucleotide-excision repair	4
Biological Process	GO:0098771	inorganic ion homeostasis	8
Biological Process	GO:1903959	regulation of anion transmembrane transport	1
Biological Process	GO:0006352	DNA-templated transcription, initiation	1
Biological Process	GO:0006357	regulation of transcription from RNA polymerase II promoter	7
Biological Process	GO:0061615	glycolytic process through fructose-6-phosphate	1
Biological Process	GO:0046654	tetrahydrofolate biosynthetic process	1
Biological Process	GO:0034214	protein hexamerization	1
Biological Process	GO:0006541	glutamine metabolic process	1
Biological Process	GO:0016556	mRNA modification	1
Biological Process	GO:1903508	positive regulation of nucleic acid-templated transcription	2
Biological Process	GO:0016973	poly(A)+ mRNA export from nucleus	1
Biological Process	GO:0019585	glucuronate metabolic process	6
Biological Process	GO:0045339	farnesyl diphosphate catabolic process	3
Biological Process	GO:0006402	mRNA catabolic process	1
Biological Process	GO:0030003	cellular cation homeostasis	7
Biological Process	GO:0033875	ribonucleoside bisphosphate metabolic process	2
Biological Process	GO:0032392	DNA geometric change	5
Biological Process	GO:0006399	tRNA metabolic process	9
Biological Process	GO:0030041	actin filament polymerization	2
Biological Process	GO:0043543	protein acylation	2
Biological Process	GO:0009115	xanthine catabolic process	5
Biological Process	GO:0018298	protein-chromophore linkage	1
Biological Process	GO:0043624	cellular protein complex disassembly	2
Biological Process	GO:0009161	ribonucleoside monophosphate metabolic process	5
Biological Process	GO:0032446	protein modification by small protein conjugation	15
Biological Process	GO:0018209	peptidyl-serine modification	2
Biological Process	GO:0018212	peptidyl-tyrosine modification	1
Biological Process	GO:0006430	lysyl-tRNA aminoacylation	1
Biological Process	GO:0006473	protein acetylation	2
Biological Process	GO:0010239	chloroplast mRNA processing	1
Biological Process	GO:0046710	GDP metabolic process	2
Biological Process	GO:0006090	pyruvate metabolic process	2
Biological Process	GO:0006511	ubiquitin-dependent protein catabolic process	7
Biological Process	GO:0033609	oxalate metabolic process	2
Biological Process	GO:0072506	trivalent inorganic anion homeostasis	1
Biological Process	GO:1904659	glucose transmembrane transport	1
Biological Process	GO:0031146	SCF-dependent proteasomal ubiquitin-dependent protein catabolic process	2
Biological Process	GO:0000375	RNA splicing, via transesterification reactions	5
Biological Process	GO:0032435	negative regulation of proteasomal ubiquitin-dependent protein catabolic process	1
Biological Process	GO:0032508	DNA duplex unwinding	5
Biological Process	GO:0072505	divalent inorganic anion homeostasis	1
Biological Process	GO:0015758	glucose transport	1
Biological Process	GO:0001172	transcription, RNA-templated	1
Biological Process	GO:0000041	transition metal ion transport	4
Biological Process	GO:0015969	guanosine tetraphosphate metabolic process	2
Biological Process	GO:0006817	phosphate ion transport	1
Biological Process	GO:0000724	double-strand break repair via homologous recombination	2
Biological Process	GO:0030244	cellulose biosynthetic process	1
Biological Process	GO:0046037	GMP metabolic process	2
Biological Process	GO:0072507	divalent inorganic cation homeostasis	4
Biological Process	GO:0016539	intein-mediated protein splicing	1
Biological Process	GO:0006739	NADP metabolic process	1
Biological Process	GO:0046031	ADP metabolic process	2
Biological Process	GO:0006101	citrate metabolic process	2
Biological Process	GO:0071265	L-methionine biosynthetic process	1
Biological Process	GO:1901068	guanosine-containing compound metabolic process	4
Biological Process	GO:0018205	peptidyl-lysine modification	2
Biological Process	GO:0098662	inorganic cation transmembrane transport	9
Biological Process	GO:0098661	inorganic anion transmembrane transport	4
Biological Process	GO:0055083	monovalent inorganic anion homeostasis	1
Biological Process	GO:0046777	protein autophosphorylation	2
Biological Process	GO:0046034	ATP metabolic process	3
Biological Process	GO:0030243	cellulose metabolic process	1
Biological Process	GO:0018105	peptidyl-serine phosphorylation	2
Biological Process	GO:0072503	cellular divalent inorganic cation homeostasis	4
Biological Process	GO:0015689	molybdate ion transport	1
Biological Process	GO:0071900	regulation of protein serine/threonine kinase activity	1
Biological Process	GO:0010951	negative regulation of endopeptidase activity	14
Biological Process	GO:2000185	regulation of phosphate transmembrane transport	1
Biological Process	GO:0009179	purine ribonucleoside diphosphate metabolic process	4
Biological Process	GO:0070816	phosphorylation of RNA polymerase II C-terminal domain	4
Biological Process	GO:0006875	cellular metal ion homeostasis	7
Biological Process	GO:0031426	polycistronic mRNA processing	1
Biological Process	GO:0052695	cellular glucuronidation	6
Biological Process	GO:0006474	N-terminal protein amino acid acetylation	2
Biological Process	GO:0080156	mitochondrial mRNA modification	1
Biological Process	GO:0006429	leucyl-tRNA aminoacylation	1
Biological Process	GO:0018108	peptidyl-tyrosine phosphorylation	1
Biological Process	GO:1903795	regulation of inorganic anion transmembrane transport	1
Biological Process	GO:0032434	regulation of proteasomal ubiquitin-dependent protein catabolic process	1
Biological Process	GO:0009205	purine ribonucleoside triphosphate metabolic process	3
Biological Process	GO:1990569	UDP-N-acetylglucosamine transmembrane transport	1
Biological Process	GO:0090630	activation of GTPase activity	2
Biological Process	GO:0006108	malate metabolic process	4
Biological Process	GO:0006813	potassium ion transport	3
Biological Process	GO:0070838	divalent metal ion transport	6
Biological Process	GO:0000398	mRNA splicing, via spliceosome	5
Biological Process	GO:0055065	metal ion homeostasis	7
Biological Process	GO:0009167	purine ribonucleoside monophosphate metabolic process	5
Biological Process	GO:0008033	tRNA processing	7
Biological Process	GO:0015693	magnesium ion transport	2
Biological Process	GO:0035434	copper ion transmembrane transport	1
Biological Process	GO:0071577	zinc II ion transmembrane transport	3
Biological Process	GO:0042787	protein ubiquitination involved in ubiquitin-dependent protein catabolic process	2
Biological Process	GO:0055069	zinc ion homeostasis	2
Biological Process	GO:1903830	magnesium ion transmembrane transport	2
Biological Process	GO:0006882	cellular zinc ion homeostasis	2
Biological Process	GO:0046916	cellular transition metal ion homeostasis	5
Biological Process	GO:0006825	copper ion transport	1
Biological Process	GO:0000377	RNA splicing, via transesterification reactions with bulged adenosine as nucleophile	5
Biological Process	GO:0006874	cellular calcium ion homeostasis	2
Biological Process	GO:0046323	glucose import	1
Biological Process	GO:0055062	phosphate ion homeostasis	1
Biological Process	GO:0016567	protein ubiquitination	15
Biological Process	GO:0000727	double-strand break repair via break-induced replication	2
Biological Process	GO:0035435	phosphate ion transmembrane transport	1
Biological Process	GO:0055076	transition metal ion homeostasis	5
Biological Process	GO:0006829	zinc II ion transport	3
Biological Process	GO:0055074	calcium ion homeostasis	2
Biological Process	GO:0000209	protein polyubiquitination	1
Biological Process	GO:0051865	protein autoubiquitination	2
Biological Process	GO:0051480	regulation of cytosolic calcium ion concentration	2
Biological Process	GO:0060003	copper ion export	1
Cellular Component	GO:0005575	cellular_component	607
Cellular Component	GO:0044425	membrane part	260
Cellular Component	GO:0044422	organelle part	70
Cellular Component	GO:0032991	macromolecular complex	52
Cellular Component	GO:0055044	symplast	14
Cellular Component	GO:0016020	membrane	325
Cellular Component	GO:0030054	cell junction	14
Cellular Component	GO:0031974	membrane-enclosed lumen	14
Cellular Component	GO:0043226	organelle	260
Cellular Component	GO:0005576	extracellular region	23
Cellular Component	GO:0044421	extracellular region part	1
Cellular Component	GO:0044464	cell part	382
Cellular Component	GO:0009295	nucleoid	1
Cellular Component	GO:0099080	supramolecular complex	3
Cellular Component	GO:0005623	cell	385
Cellular Component	GO:0005886	plasma membrane	52
Cellular Component	GO:0044424	intracellular part	312
Cellular Component	GO:0071944	cell periphery	66
Cellular Component	GO:1990904	ribonucleoprotein complex	15
Cellular Component	GO:0009986	cell surface	1
Cellular Component	GO:0009344	nitrite reductase complex [NAD(P)H]	2
Cellular Component	GO:0031224	intrinsic component of membrane	256
Cellular Component	GO:0043234	protein complex	32
Cellular Component	GO:0017053	transcriptional repressor complex	1
Cellular Component	GO:0032993	protein-DNA complex	2
Cellular Component	GO:0019898	extrinsic component of membrane	3
Cellular Component	GO:0030312	external encapsulating structure	12
Cellular Component	GO:0031975	envelope	10
Cellular Component	GO:0098805	whole membrane	8
Cellular Component	GO:0042995	cell projection	1
Cellular Component	GO:0000313	organellar ribosome	1
Cellular Component	GO:0043229	intracellular organelle	260
Cellular Component	GO:0005615	extracellular space	1
Cellular Component	GO:0005622	intracellular	333
Cellular Component	GO:0099023	tethering complex	3
Cellular Component	GO:0042646	plastid nucleoid	1
Cellular Component	GO:1990204	oxidoreductase complex	2
Cellular Component	GO:0043233	organelle lumen	14
Cellular Component	GO:0044459	plasma membrane part	13
Cellular Component	GO:0098796	membrane protein complex	10
Cellular Component	GO:0043228	non-membrane-bounded organelle	21
Cellular Component	GO:0005789	endoplasmic reticulum membrane	3
Cellular Component	GO:0042175	nuclear outer membrane-endoplasmic reticulum membrane network	3
Cellular Component	GO:0048046	apoplast	17
Cellular Component	GO:0043227	membrane-bounded organelle	251
Cellular Component	GO:0034357	photosynthetic membrane	11
Cellular Component	GO:0009654	photosystem II oxygen evolving complex	2
Cellular Component	GO:0012505	endomembrane system	32
Cellular Component	GO:0009506	plasmodesma	14
Cellular Component	GO:0005911	cell-cell junction	14
Cellular Component	GO:0099081	supramolecular polymer	3
Cellular Component	GO:0031090	organelle membrane	11
Cellular Component	GO:0031300	intrinsic component of organelle membrane	2
Cellular Component	GO:1902494	catalytic complex	14
Cellular Component	GO:0098552	side of membrane	1
Cellular Component	GO:0044446	intracellular organelle part	70
Cellular Component	GO:0031227	intrinsic component of endoplasmic reticulum membrane	1
Cellular Component	GO:0044438	microbody part	2
Cellular Component	GO:0031301	integral component of organelle membrane	2
Cellular Component	GO:0005737	cytoplasm	152
Cellular Component	GO:0005938	cell cortex	2
[truncated: 676 more rows]
