# Supplementary material for: Genome-wide transcriptome analysis reveals small RNA profiles involved in early stages of stolon-to-tuber transitions in potato under photoperiodic conditions
Source: BMC Plant Biol. 2018 Nov 16;18:284. doi: 10.1186/s12870-018-1501-4 (PMC6238349; doi:10.1186/s12870-018-1501-4)
Supplement: Supplementary file 8 — Table S7. TAS loci prediction (XLSX 104 kb) [file 12870_2018_1501_MOESM8_ESM.xlsx]

## Sheet: TAS-like loci prediction
Table S7. TAS-like loci prediction.
TAS locus	Genomic location	PGSC ID if present in genic region	Target name for TAS loci if present genic region	# sequences	# phased sequences	p-value
Chr00:12615450..12615701	Genic region	PGSC0003DMT400004879	ATPase E1	164	18	1.91373e-06
Chr00:20948234..20948485	Genic region	PGSC0003DMT400024933	NL25	85	12	5.34424e-05
Chr00:23239026..23239277	Genic region	PGSC0003DMT400080740	Hcr2-2A	6	4	4.54969e-05
Chr00:24876615..24876866	Genic region	PGSC0003DMT400054260	Hcr9-OR2A	11	5	4.63221e-05
Chr00:28289196..28289447	Genic region	PGSC0003DMT400083276	TMV resistance protein N	30	8	1.40301e-05
Chr00:28297814..28298065	Genic region	PGSC0003DMT400083274; PGSC0003DMT400083277	NL25; NL25	87	13	9.50562e-06
Chr00:28542272..28542523	Genic region	PGSC0003DMT400082130	NBS-LRR root-knot nematode resistance protein	27	7	7.06762e-05
Chr00:30694258..30694509	Genic region	PGSC0003DMT400011589	Late blight resistance protein Rpi-blb2	62	11	1.34003e-05
Chr00:31932551..31932802	Genic region	PGSC0003DMT400025432	Disease resistance protein BS2	179	18	8.71658e-06
Chr00:31940032..31940283	Genic region	PGSC0003DMT400025437	RGC1	211	19	1.62743e-05
Chr00:31946036..31946287	Genic region	PGSC0003DMT400025440	NBS-LRR protein	199	19	5.53398e-06
Chr00:32650379..32650630	Genic region	PGSC0003DMT400008870	Disease resistance protein	18	6	5.52109e-05
Chr00:32941746..32941997	Genic region	PGSC0003DMT400014280	NBS-LRR resistance protein	54	10	2.78887e-05
Chr00:33006058..33006309	Genic region	PGSC0003DMT400086166	RRNA intron-encoded homing endonuclease	390	22	0
Chr00:35220799..35221050	Genic region	PGSC0003DMT400054298	NL0D	7	5	2.37193e-06
Chr00:35687756..35688007	Genic region	GSC0003DMT400046505	RB	49	10	1.08112e-05
Chr01:1611067..1611318	Genic region	PGSC0003DMT400081985	Tap46	178	19	6.87569e-07
Chr01:3396286..3396537	Genic region	PGSC0003DMT400042218	Hypothetical gene of unknown function	153	17	5.87219e-06
Chr01:37276576..37276827	Genic region	PGSC0003DMT400034044	Hypothetical gene of unknown function	125	15	1.84503e-05	StTAS3
Chr01:46318898..46319149	Genic region	PGSC0003DMT400003038	Transmembrane protein	180	19	8.48805e-07
Chr01:5092869..5093120	Genic region	PGSC0003DMT400058450	TIR-NBS-LRR class disease resistance protein	53	15	3.74499e-11
Chr01:55167448..55167699	Genic region	PGSC0003DMT400061831	Nematode resistance	49	16	3.10007e-13
Chr01:57320893..57321144	Genic region	PGSC0003DMT400029412	Hypothetical gene of unknown function	3	3	8.19844e-05
Chr01:61102101..61102352	Genic region	PGSC0003DMT400033244	Synapse-associated protein	19	7	5.01737e-06
Chr01:7510382..7510633	Genic region	PGSC0003DMT400030581	PK-LRR-TM resistance protein	61	10	8.85114e-05
Chr01:76114819..76115070	Genic region	PGSC0003DMT400073610	Kinase family protein	3	3	8.19844e-05
Chr01:78212193..78212444	Genic region	PGSC0003DMT400007274	TMV resistance protein N	28	11	1.19583e-09
Chr01:80622882..80623133	Genic region	PGSC0003DMT400061165	DNA helicase hus2	186	20	9.27318e-08
Chr01:85674702..85674953	Genic region	PGSC0003DMT400064797	Hypothetical gene of unknown function	186	20	9.27318e-08
Chr02:12006305..12006556	Genic region	PGSC0003DMT400008212	Heterogeneous nuclear ribonucleoprotein A1	182	20	5.93892e-08
Chr02:14460542..14460793	Genic region	PGSC0003DMT400033636	Cc-nbs-lrr resistance protein	34	17	3.01122e-18
Chr02:15867662..15867913	Genic region	PGSC0003DMT400034059	TMV resistance protein N	106	19	2.69588e-11
Chr02:17659937..17660188	Genic region	PGSC0003DMT400055333	Cc-nbs-lrr resistance protein	157	20	2.79655e-09
Chr02:17660337..17660588	Genic region	PGSC0003DMT400055334	Cc-nbs-lrr resistance protein	175	17	4.9509e-05
Chr02:18336930..18337181	Genic region	PGSC0003DMT400046059	Viral A-type inclusion protein	3	3	8.19844e-05
Chr02:2122894..2123145	Genic region	PGSC0003DMT400092742	Conserved gene of unknown function	343	22	0
Chr02:21828236..21828487	Genic region	PGSC0003DMT400085117	Alpha tubulin 1	6	5	6.98127e-07
Chr02:26632564..26632815	Genic region	PGSC0003DMT400089829	Integrase core domain containing protein	3	3	8.19844e-05
Chr02:27487437..27487688	Genic region	PGSC0003DMT400027077	Ankyrin repeat-containing protein	25	7	4.04721e-05
Chr02:29092970..29093221	Genic region	PGSC0003DMT400054599	Kinase	10	6	7.8732e-07
Chr02:29538795..29539046	Genic region	PGSC0003DMT400054356	Nbs-lrr resistance protein	31	17	3.51364e-19
Chr02:29969039..29969290	Genic region	PGSC0003DMT400021372	NBS-LRR resistance protein	42	9	2.40602e-05
Chr02:33291728..33291979	Genic region	PGSC0003DMT400081273	Phosphorylase	173	18	4.8444e-06
Chr02:33977738..33977989	Genic region	PGSC0003DMT400076435	PHO2	32	9	1.95139e-06
Chr02:41745292..41745543	Genic region	PGSC0003DMT400078754; PGSC0003DMT400078756	ATP-dependent Clp protease proteolytic subunit	3	3	8.19844e-05
Chr02:9114696..9114947	Genic region	PGSC0003DMT400051247	disease resistance protein RGA4	40	9	1.55297e-05
Chr03:10465056..10465307	Genic region	PGSC0003DMT400093829	Disease resistance protein RGA2	17	7	2.04723e-06
Chr03:12476257..12476508	Genic region	PGSC0003DMT400049003	Cytochrome P450 like_TBP	343	22	0
Chr03:12476919..12477170	Genic region	PGSC0003DMT400049004	Conserved gene of unknown function	344	22	0
Chr03:12512619..12512870	Genic region	PGSC0003DMT400091537	RRNA intron-encoded homing endonuclease	390	22	0
Chr03:12535321..12535572	Genic region	PGSC0003DMT400085947	Conserved gene of unknown function	3	3	8.19844e-05
Chr03:12587422..12587673	Genic region	PGSC0003DMT400094705	RRNA intron-encoded homing endonuclease	376	22	0
Chr03:12672695..12672946	Genic region	PGSC0003DMT400085242	RRNA intron-encoded homing endonuclease	376	22	0
Chr03:2314056..2314307	Genic region	PGSC0003DMT400012949	NB-ARC domain containing protein	28	7	9.1615e-05
Chr03:27982476..27982727	Genic region	PGSC0003DMT400090027	Gag-pol polyprotein	3	3	8.19844e-05
Chr03:3089298..3089549	Genic region	PGSC0003DMT400048041	Auxin:hydrogen symporter	3	3	8.19844e-05
Chr03:3145540..3145791	Genic region	PGSC0003DMT400048046	Heterogeneous nuclear ribonucleoprotein	186	20	9.27318e-08
Chr03:46155916..46156167	Genic region	PGSC0003DMT400008340	Serine/Threonine protein kinase pk23	186	20	9.27318e-08
Chr03:55617759..55618010	Genic region	PGSC0003DMT400063143	Formin 20	174	18	5.35174e-06
Chr03:56020899..56021150	Genic region	PGSC0003DMT400050239	Activating signal cointegrator	134	15	4.79343e-05
Chr04:187065..187316	Genic region	PGSC0003DMT400007331	JHL06P13.14 protein	145	21	9.79339e-12
Chr04:24960088..24960339	Genic region	PGSC0003DMT400007663	Disease resistance protein BS2	87	12	6.89742e-05
Chr04:2815868..2816119	Genic region	PGSC0003DMT400075774	Hero resistance protein 1 homologue	10	6	7.8732e-07
Chr04:2901196..2901447	Genic region	PGSC0003DMT400075747	Hero resistance protein	19	6	7.83772e-05
Chr04:2984598..2984849	Genic region	PGSC0003DMT400075885	NRC1	52	14	6.24798e-10
Chr04:31434269..31434520	Genic region	PGSC0003DMT400005663	NBS-LRR root-knot nematode resistance protein	26	7	5.38476e-05
Chr04:31435435..31435686	Genic region	PGSC0003DMT400005663	NBS-LRR root-knot nematode resistance protein	16	7	1.23812e-06
Chr04:453545..453796	Genic region	PGSC0003DMT400007449	SC0A	10	6	7.8732e-07
Chr04:4639310..4639561	Genic region	PGSC0003DMT400030042	SNKR2GH5 protein	82	14	4.73505e-07
Chr04:4644311..4644562	Genic region	PGSC0003DMT400030039	SNKR2GH2 protein	25	7	4.04721e-05
Chr04:4649206..4649457	Genic region	PGSC0003DMT400030034	SNKR2GH2 protein	45	10	4.62044e-06
Chr04:4654093..4654344	Genic region	PGSC0003DMT400030031	EDNR2GH3 protein	28	8	7.85983e-06
Chr04:4668181..4668432	Genic region	PGSC0003DMT400030027	HJTR2GH1 protein	21	7	1.09506e-05
Chr04:4676138..4676389	Genic region	PGSC0003DMT400030022	EDNR2GH5 protein	49	9	9.25366e-05
Chr04:4688898..4689149	Genic region	PGSC0003DMT400030019	HJTR2GH1 protein	55	15	6.93594e-11
Chr04:4715742..4715993	Genic region	PGSC0003DMT400030011	HJTR2GH1 protein	32	11	6.59721e-09
Chr04:4726792..4727043	Genic region	PGSC0003DMT400082507	R2 late blight resistance protein	45	11	3.91436e-07
Chr04:4758878..4759129	Genic region	PGSC0003DMT400082501	HJTR2GH1 protein	21	8	6.19661e-07
Chr04:4763340..4763591	Genic region	PGSC0003DMT400082452	HJTR2GH1 protein	29	11	1.88606e-09
Chr04:4838455..4838706	Genic region	PGSC0003DMT400082499	R2 late blight resistance protein	36	11	2.81878e-08
Chr04:48595223..48595474	Genic region	PGSC0003DMT400082499	R2 late blight resistance protein	3	3	8.19844e-05
Chr04:4864497..4864748	Genic region	PGSC0003DMT400082496	EDNR2GH7 protein	66	12	2.99667e-06
Chr04:4875016..4875267	Genic region	PGSC0003DMT400082495	EDNR2GH7 protein	24	9	1.11105e-07
Chr04:49114748..49114999	Genic region	PGSC0003DMT400043611	JHL06P13.14 protein	57	13	4.01411e-08
Chr04:53049144..53049395	Genic region	PGSC0003DMT400088529	AUX/IAA 2	3	3	8.19844e-05
Chr04:5636455..5636706	Genic region	PGSC0003DMT400059867	Rpi protein	74	11	8.35735e-05
Chr04:5637097..5637348	Genic region	PGSC0003DMT400059867	Rpi protein	123	14	9.96248e-05
Chr04:5735568..5735819	Genic region	PGSC0003DMT400059834	HJTR2GH1 protein	124	15	1.6504e-05
Chr04:5836703..5836954	Genic region	PGSC0003DMT400031120	HJTR2GH1 protein	111	14	2.71236e-05
Chr04:5927902..5928153	Genic region	PGSC0003DMT400031132	Rpi protein	45	9	4.42673e-05
Chr04:6052421..6052672	Genic region	PGSC0003DMT400028423	EDNR2GH3 protein	38	11	5.40652e-08
Chr04:60555849..60556100	Genic region	PGSC0003DMT400016313	Syntaxin-81	186	20	9.27318e-08
Chr04:65079425..65079676	Genic region	PGSC0003DMT400024215	DsRNA-binding protein	119	14	6.58064e-05
Chr04:69010065..69010316	Genic region	PGSC0003DMT400008624	P450 mono-oxygenase	3	3	8.19844e-05
Chr05:10959586..10959837	Genic region	PGSC0003DMT400046294	Hcr2-OA	23	7	2.18317e-05
Chr05:145366..145617	Genic region	PGSC0003DMT400072845	late blight resistance protein homolog R1B-23	8	5	6.13982e-06
Chr05:1503702..1503953	Genic region	PGSC0003DMT400064588	PRF	67	16	8.4379e-11
Chr05:15923937..15924188	Genic region	PGSC0003DMT400006082	GYF domain-containing protein	3	3	8.19844e-05
Chr05:24681958..24682209	Genic region	PGSC0003DMT400007823	JHL06P13.14 protein	65	18	4.8822e-14
Chr05:2610449..2610700	Genic region	PGSC0003DMT400044811	Snake venom metalloprotease inhibitor 02D01	10	5	2.60316e-05
Chr05:30597791..30598042	Genic region	PGSC0003DMT400050321	Hypothetical gene of unknown function	165	17	1.96348e-05
Chr05:4226334..4226585	Genic region	PGSC0003DMT400078334	Disease resistance protein BS2	28	7	9.1615e-05
Chr05:4229419..4229670	Genic region	PGSC0003DMT400078333	Disease resistance protein	49	13	4.97849e-09
Chr05:45866597..45866848	Genic region	PGSC0003DMT400037873; PGSC0003DMT400037871	Molybdopterin biosynthesis moeb protein; Elicitor-inducible LRR receptor EILP	90	16	1.21698e-08
Chr05:4594483..4594734	Genic region	PGSC0003DMT400037873; PGSC0003DMT400037872	Molybdopterin biosynthesis moeb protein; Elicitor-inducible LRR receptor EILP	26	8	4.16703e-06
Chr05:4616980..4617231	Genic region	PGSC0003DMT400047418	Bacterial spot disease resistance protein 4	80	12	2.72656e-05
Chr05:49688566..49688817	Genic region	PGSC0003DMT400021768	Late blight resistance protein Rpi-blb2	26	8	4.16703e-06
Chr05:51495120..51495371	Genic region	PGSC0003DMT400060009	Ankyrin repeat-containing protein	18	11	2.18729e-12
Chr05:51496266..51496517	Genic region	PGSC0003DMT400060008	Conserved gene of unknown function	35	10	3.37028e-07
Chr05:67540..67791	Genic region	PGSC0003DMT400072873	Ribulose-1,5 bisphosphate carboxylase/oxygenase large subunit N-methyltransferase, chloroplastic	12	5	7.70735e-05
Chr05:8625260..8625511	Genic region	PGSC0003DMT400035134	late blight resistance protein homolog R1B-16	17	8	8.22399e-08
Chr05:8796088..8796339	Genic region	PGSC0003DMT400035058	DUF1645 domain containing protein	3	3	8.19844e-05
Chr05:9147340..9147591	Genic region	PGSC0003DMT400035090	Prf	16	8	4.46941e-08
Chr05:9287273..9287524	Genic region	PGSC0003DMT400035090	Prf	3	3	8.19844e-05
Chr06:1053470..1053721	Genic region	PGSC0003DMT400053473	Late blight resistance protein Rpi-blb2	14	7	3.92568e-07
Chr06:1070373..1070624	Genic region	PGSC0003DMT400053496	NBS-LRR resistance protein	23	7	2.18317e-05
Chr06:11365783..11366034	Genic region	PGSC0003DMT400006234	NL25	75	11	9.56764e-05
Chr06:1163050..1163301	Genic region	PGSC0003DMT400013682	F-box family protein	3	3	8.19844e-05
Chr06:1166658..1166909	Genic region	PGSC0003DMT400013659	Late blight resistance protein Rpi-blb2	67	16	8.4379e-11
Chr06:1167763..1168014	Genic region	PGSC0003DMT400013659	Late blight resistance protein Rpi-blb2	25	8	2.9626e-06
Chr06:1501589..1501840	Genic region	PGSC0003DMT400028264	Late blight resistance protein Rpi-blb2	80	18	3.12175e-12
Chr06:1548454..1548705	Genic region	PGSC0003DMT400065581	Late blight resistance protein Rpi-blb2	22	8	9.48373e-07
Chr06:1549467..1549718	Genic region	PGSC0003DMT400065582	Late blight resistance protein Rpi-blb3	20	9	1.57564e-08
Chr06:20820312..20820563	Genic region	PGSC0003DMT400041411	Scythe/bat3	183	20	6.64548e-08
Chr06:3048414..3048665	Genic region	PGSC0003DMT400052977	PPR1 protein	11	5	4.63221e-05
Chr06:43069410..43069661	Genic region	PGSC0003DMT400045239	Caffeic acid O-methyltransferase II	3	3	8.19844e-05
Chr06:46919348..46919599	Genic region	PGSC0003DMT400080429	Bacterial spot disease resistance protein 4	10	7	1.53248e-08
Chr06:47338622..47338873	Genic region	PGSC0003DMT400013238	NBS-coding resistance gene analog	12	7	9.5731e-08
Chr06:53052974..53053225	Genic region	PGSC0003DMT400069313	AGO1-1	17	7	2.04723e-06
Chr06:53209258..53209509	Genic region	PGSC0003DMT400069281	Xylem serine proteinase 1	118	14	5.91571e-05
Chr06:5518510..5518761	Genic region	PGSC0003DMT400022440	NBS-coding resistance gene protein	339	22	0	StTAS5
Chr06:5519802..5520053	Genic region	PGSC0003DMT400022440	NBS-coding resistance gene protein	362	22	0
Chr06:5520530..5520781	Genic region	PGSC0003DMT400022440	NBS-coding resistance gene protein	18	8	1.44199e-07
Chr06:59095137..59095388	Genic region	PGSC0003DMT400051860; PGSC0003DMT400051867	Protein binding protein; Chalcone-flavanone isomerase family protein	178	19	6.87569e-07
Chr06:6863826..6864077	Genic region	PGSC0003DMT400083944	Bacterial spot disease resistance protein 4	50	17	1.10004e-14
Chr06:837922..838173	Genic region	PGSC0003DMT400056570	Transport inhibitor response 1	7	5	2.37193e-06
Chr06:840747..840998	Genic region	PGSC0003DMT400056553	Late blight resistance protein Rpi-blb2	30	9	1.04668e-06
Chr06:853146..853397	Genic region	PGSC0003DMT400056552	Late blight resistance protein Rpi-blb2	75	11	9.56764e-05
Chr06:923305..923556	Genic region	PGSC0003DMT400081486	NBS-LRR resistance protein	40	10	1.38301e-06
Chr07:1025242..1025493	Genic region	PGSC0003DMT400088449	Disease resistance protein BS2	30	8	1.40301e-05
Chr07:1025811..1026062	Genic region	PGSC0003DMT400088449	Disease resistance protein BS2	37	15	6.96552e-14
Chr07:22616031..22616282	Genic region	PGSC0003DMT400093152	Hypothetical gene of unknown function	10	5	2.60316e-05
Chr07:40807355..40807606	Genic region	PGSC0003DMT400035245	Bacterial spot disease resistance protein 4	41	11	1.3299e-07
Chr07:42478535..42478786	Genic region	PGSC0003DMT400054508	N-acetylglucosamine kinase	3	3	8.19844e-05
Chr07:42573682..42573933	Genic region	PGSC0003DMT400002431	Nucleotide binding site-leucine rich repeat protein	10	6	7.8732e-07
Chr07:43078217..43078468	Genic region	PGSC0003DMT400044895; PGSC0003DMT400044893	JHL06P13.14 protein; JHL06P13.14 protein	8	5	6.13982e-06
Chr07:45786913..45787164	Genic region	PGSC0003DMT400002788	Rx protein	11	6	1.6829e-06
Chr07:48767225..48767476	Genic region	PGSC0003DMT400047281	Hypothetical gene of unknown function	186	20	9.27318e-08
Chr07:50951370..50951621	Genic region	PGSC0003DMT400044699	Serine/threonine-protein phosphatase 5	140	16	1.23937e-05
Chr07:53292237..53292488	Genic region	PGSC0003DMT400032412	Protein silencing defective 5	4	4	3.2221e-06
Chr07:5931843..5932094	Genic region	PGSC0003DMT400059161	Hydrolase	6	4	4.54969e-05
Chr07:8543615..8543866	Genic region	PGSC0003DMT400077035; PGSC0003DMT400077030	NBS-coding resistance protein; NBS-coding resistance protein	204	19	8.754e-06
Chr08:16252371..16252622	Genic region	PGSC0003DMT400082723	S-receptor kinase	8	5	6.13982e-06
Chr08:29180590..29180841	Genic region	PGSC0003DMT400077465	Ankyrin repeat-containing protein	88	12	7.81381e-05
Chr08:3734141..3734392	Genic region	PGSC0003DMT400047499	TIR-NBS-LRR class disease resistance protein	26	7	5.38476e-05
Chr08:3751300..3751551	Genic region	PGSC0003DMT400047502	disease resistance protein	37	9	7.62663e-06
Chr08:3760205..3760456	Genic region	PGSC0003DMT400047510	disease resistance protein	10	5	2.60316e-05
Chr08:42364963..42365214	Genic region	PGSC0003DMT400083857	Hcr2-p3	54	12	2.67313e-07
Chr08:45050140..45050391	Genic region	PGSC0003DMT400076082	NBS-coding resistance gene analog	11	6	1.6829e-06
Chr08:45111808..45112059	Genic region	PGSC0003DMT400076092	RB	44	10	3.68066e-06
Chr08:47549194..47549445	Genic region	PGSC0003DMT400019686	Blight resistance protein SH10	20	7	7.50696e-06
Chr08:47604954..47605205	Genic region	PGSC0003DMT400008852	NBS-LRR resistance protein	57	10	4.67683e-05
Chr08:47720010..47720261	Genic region	PGSC0003DMT400085896	Disease resistance protein RGA2	38	12	2.90528e-09
Chr08:47731269..47731520	Genic region	PGSC0003DMT400051007	NBS-LRR resistance protein	60	15	2.89235e-10
Chr08:47806988..47807239	Genic region	PGSC0003DMT400050981	Blight resistance protein SH10	85	13	7.13659e-06
Chr08:47895333..47895584	Genic region	PGSC0003DMT400056602	disease resistance protein RGA1	41	10	1.78624e-06
Chr08:48139794..48140045	Genic region	PGSC0003DMT400079273	Blight resistance protein T118	60	12	9.64586e-07
Chr08:48377899..48378150	Genic region	PGSC0003DMT400079343	Disease resistance protein RGA2	11	5	4.63221e-05
Chr08:48383812..48384063	Genic region	PGSC0003DMT400079343; PGSC0003DMT400079342	Disease resistance protein RGA2; disease resistance protein RGA1	11	5	4.63221e-05
Chr08:48500624..48500875	Genic region	PGSC0003DMT400043963	disease resistance protein RGA1	60	17	3.94223e-13
Chr08:48528126..48528377	Genic region	PGSC0003DMT400043956	RB	35	8	4.93174e-05
Chr08:48583476..48583727	Genic region	PGSC0003DMT400024060	Blight resistance protein T118	33	12	4.19858e-10
Chr08:48590889..48591140	Genic region	PGSC0003DMT400024056	disease resistance protein RGA3	47	13	2.7646e-09
Chr08:48599410..48599661	Genic region	PGSC0003DMT400024123	disease resistance protein RGA4	70	13	6.11247e-07
Chr08:49988337..49988588	Genic region	PGSC0003DMT400062269	Hypothetical gene of unknown function	74	12	1.1289e-05
Chr08:50734211..50734462	Genic region	PGSC0003DMT400004618	Hcr2-0B	3	3	8.19844e-05
Chr08:775820..776071	Genic region	PGSC0003DMT400032442	disease resistance protein	45	9	4.42673e-05
Chr09:15393324..15393575	Genic region	PGSC0003DMT400051269	Tm-2	137	18	7.83366e-08
Chr09:15686759..15687010	Genic region	PGSC0003DMT400011272	Rpi-vnt1	72	14	7.61786e-08
Chr09:45530842..45531093	Genic region	PGSC0003DMT400048768	NBS-LRR resistance protein	26	7	5.38476e-05
Chr09:46314301..46314552	Genic region	PGSC0003DMT400022135	disease resistance protein RGA4	201	18	6.20924e-05
Chr09:46314888..46315139	Genic region	PGSC0003DMT400022135	disease resistance protein RGA4	140	21	4.42601e-12
Chr09:51989383..51989634	Genic region	PGSC0003DMT400029517	TIR1	29	15	6.41018e-16
Chr09:56940410..56940661	Genic region	PGSC0003DMT400044179	DUF3527 domain containing protein	4	4	3.2221e-06
Chr09:58533088..58533339	Genic region	PGSC0003DMT400076208	Pleiotropic drug resistance protein 1	5	5	1.19859e-07
Chr09:59560571..59560822	Genic region	PGSC0003DMT400053067	Rpi-vnt1	37	9	7.62663e-06
Chr09:60865791..60866042	Genic region	PGSC0003DMT400016808	Tospovirus resistance protein A	39	9	1.23467e-05
Chr09:60876903..60877154	Genic region	PGSC0003DMT400016828	Tospovirus resistance protein A	78	15	1.83697e-08
Chr09:60892271..60892522	Genic region	PGSC0003DMT400031059	Tospovirus resistance protein B	78	15	1.83697e-08
Chr09:60898011..60898262	Genic region	PGSC0003DMT400031062	Tospovirus resistance protein B	58	10	5.51424e-05
Chr09:60904575..60904826	Genic region	PGSC0003DMT400031066	Tospovirus resistance protein B	79	14	2.81979e-07
Chr09:806588..806839	Genic region	PGSC0003DMT400052475	Conserved gene of unknown function	38	8	9.44769e-05
Chr10:3086560..3086811	Genic region	PGSC0003DMT400027359	Thionin	3	3	8.19844e-05
Chr10:3602123..3602374	Genic region	PGSC0003DMT400056267	disease resistance protein	12	5	7.70735e-05
Chr10:3608500..3608751	Genic region	PGSC0003DMT400056268	NBS/LRR resistance protein	22	8	9.48373e-07
Chr10:41996899..41997150	Genic region	PGSC0003DMT400036467	Disease resistance protein R3a	245	22	0
Chr10:45893671..45893922	Genic region	PGSC0003DMT400068569	Cc-nbs-lrr resistance protein	84	12	4.69051e-05
Chr10:4670693..4670944	Genic region	PGSC0003DMT400058753; PGSC0003DMT400058719	Squamosa promoter binding; Mitochondrial amino acid carrier	3	3	8.19844e-05
Chr10:4800942..4801193	Genic region	PGSC0003DMT400028074	DUF707 domain containing protein	21	7	1.09506e-05
Chr10:48198808..48199059	Genic region	PGSC0003DMT400043329	Nucleotide binding site-leucine rich repeat protein	88	18	2.00205e-11
Chr10:48199145..48199396	Genic region	PGSC0003DMT400043329	Nucleotide binding site-leucine rich repeat protein	121	14	8.11503e-05
Chr10:49466959..49467210	Genic region	PGSC0003DMT400030966	F-box protein, atfbl3	54	12	2.67313e-07
Chr10:51283995..51284246	Genic region	PGSC0003DMT400049433	Centromere/kinetochore protein zw10 homolog	3	3	8.19844e-05
Chr10:56452173..56452424	Genic region	PGSC0003DMT400072522	Vacuolar ATP synthase subunit ac39	165	18	2.1281e-06
Chr10:59684080..59684331	Genic region	PGSC0003DMT400018536	RRM RNA binding protein NSAP1	3	3	8.19844e-05
Chr10:6744588..6744839	Genic region	PGSC0003DMT400049985	Cc-nbs-lrr resistance protein	96	13	3.13773e-05
Chr10:7785692..7785943	Genic region	PGSC0003DMT400080908	Chromo domain protein LHP1	3	3	8.19844e-05
Chr11:10766539..10766790	Genic region	PGSC0003DMT400002373	Aminoacylase	6	5	6.98127e-07
Chr11:1341949..1342200	Genic region	PGSC0003DMT400043725	N	14	7	3.92568e-07
Chr11:1426323..1426574	Genic region	PGSC0003DMT400043733	Bacterial spot disease resistance protein 4	51	11	1.60833e-06
Chr11:17107331..17107582	Genic region	PGSC0003DMT400092880	Hypothetical gene of unknown function	3	3	8.19844e-05
Chr11:1845363..1845614	Genic region	PGSC0003DMT400040528	Resistance gene	23	8	1.41621e-06
Chr11:36567869..36568120	Genic region	PGSC0003DMT400080261	Thump domain protein	165	17	1.96348e-05
Chr11:37015634..37015885	Genic region	PGSC0003DMT400077130	TMV resistance protein N	17	6	3.78934e-05
Chr11:38087726..38087977	Genic region	PGSC0003DMT400018940	Disease resistance protein R3a	150	19	2.61042e-08
Chr11:39256530..39256781	Genic region	PGSC0003DMT400001216	Lethal leaf spot 1	186	20	9.27318e-08
Chr11:40872481..40872732	Genic region	PGSC0003DMT400050510	Disease resistance protein Gpa2	99	14	6.08712e-06
Chr11:41235195..41235446	Genic region	PGSC0003DMT400020936	Ubiquitin-protein ligase	11	9	6.42927e-12
Chr11:41611288..41611539	Genic region	PGSC0003DMT400020873	CASP	172	18	4.38209e-06
Chr11:42716793..42717044	Genic region	PGSC0003DMT400047772	Disease resistance protein R3a	180	18	9.59077e-06
Chr11:42756492..42756743	Genic region	PGSC0003DMT400047788	disease resistance protein I2C-5	120	14	7.31183e-05
Chr11:43513853..43514104	Genic region	PGSC0003DMT400007707	Disease resistance protein R3a	94	13	2.43694e-05
Chr11:43949957..43950208	Genic region	PGSC0003DMT400070519	Disease resistance protein R3a	3	3	8.19844e-05
Chr11:44112607..44112858	Genic region	PGSC0003DMT400070402; PGSC0003DMT400070399	CC-NBS-LRR protein; disease resistance protein	54	11	3.02319e-06
Chr11:44175871..44176122	Genic region	PGSC0003DMT400077723	CC-NBS-LRR protein	172	17	3.77836e-05
Chr11:44218259..44218510	Genic region	PGSC0003DMT400077717	Disease resistance protein R3a	62	14	8.74162e-09
Chr11:44221499..44221750	Genic region	PGSC0003DMT400077713	Hypothetical gene of unknown function	186	20	9.27318e-08
Chr11:458098..458349	Genic region	PGSC0003DMT400034561	Inositol monophosphatase 3	9	5	1.34094e-05
Chr11:5844506..5844757	Genic region	PGSC0003DMT400005032	PRF	48	9	7.75258e-05
Chr11:5931461..5931712	Genic region	PGSC0003DMT400005052	Disease resistance protein Gpa2	23	7	2.18317e-05
Chr11:6045509..6045760	Genic region	PGSC0003DMT400005011	Rx protein	54	12	2.67313e-07
Chr11:6050445..6050696	Genic region	PGSC0003DMT400005012	NBS-LRR protein	30	8	1.40301e-05
Chr11:6054137..6054388	Genic region	PGSC0003DMT400005013	Disease resistance protein BS2	73	16	3.68395e-10
Chr11:6068367..6068618	Genic region	PGSC0003DMT400005017	Disease resistance protein BS2	39	9	1.23467e-05
Chr11:9393248..9393499	Genic region	PGSC0003DMT400077640	Avr9/Cf-9 rapidly elicited protein 4	197	19	4.58889e-06
Chr11:9732633..9732884	Genic region	PGSC0003DMT400071445	TIR-NBS disease resistance	10	5	2.60316e-05
Chr12:10621315..10621566	Genic region	PGSC0003DMT400048664	JHL06P13.14 protein	73	12	9.66093e-06
Chr12:10621736..10621987	Genic region	PGSC0003DMT400048664	JHL06P13.14 protein	25	8	2.9626e-06
Chr12:12056613..12056864	Genic region	PGSC0003DMT400052572	Hypothetical gene of unknown function	3	3	8.19844e-05
Chr12:13901437..13901688	Genic region	PGSC0003DMT400045600	Isoform 2 of Lysine histidine transporter 1	3	3	8.19844e-05
Chr12:1757460..1757711	Genic region	PGSC0003DMT400020360	Disease resistance protein Gpa2	31	8	1.84098e-05
Chr12:2539679..2539930	genic region	PGSC0003DMT400062784	PK-LRR-TM resistance protein	18	6	5.52109e-05
Chr12:2863354..2863605	Genic region	PGSC0003DMT400007477	CM0545.410.nc protein	194	21	6.59699e-09
Chr12:29516380..29516631	Genic region	PGSC0003DMT400086126	Conserved gene of unknown function	12	5	7.70735e-05
Chr12:3005325..3005576	Genic region	PGSC0003DMT400007570	Disease resistance protein Gpa2	25	10	7.57266e-09
Chr12:3630945..3631196	Genic region	PGSC0003DMT400000888	Eukaryotic translation initiation factor SUI1 family protein	164	18	1.91373e-06
Chr12:3750814..3751065	Genic region	PGSC0003DMT400000910	Grave disease carrier protein	3	3	8.19844e-05
Chr12:40245977..40246228	Genic region	PGSC0003DMT400040909	Hcr9-OR2B	14	7	3.92568e-07
Chr12:4162584..4162835	Genic region	PGSC0003DMT400000981	RNA-dependent RNA polymerase 4	88	12	7.81381e-05
Chr12:49462636..49462887	Genic region	PGSC0003DMT400037480	Hcr9-OR2A	3	3	8.19844e-05
Chr12:50565480..50565731	Genic region	PGSC0003DMT400019599	JHL06P13.14 protein	44	15	1.55723e-12
Chr12:58386432..58386683	Genic region	PGSC0003DMT400075229	Anthocyanin acyltransferase	3	3	8.19844e-05
Chr12:58523216..58523467	Genic region	PGSC0003DMT400075459	Thioesterase family protein	3	3	8.19844e-05
Chr12:59434509..59434760	Genic region	PGSC0003DMT400011642	disease resistance protein	28	10	2.83659e-08
Chr12:59456096..59456347	Genic region	PGSC0003DMT400011649	NBS-coding resistance gene analog	21	7	1.09506e-05
Chr12:59480032..59480283	Genic region	PGSC0003DMT400011907	Cyclopropyl isomerase	154	19	4.33932e-08
Chr12:59768530..59768781	Genic region	PGSC0003DMT400011939	Ubiquitin extension protein	3	3	8.19844e-05
Chr12:59775940..59776191	Genic region	PGSC0003DMT400011730	Novel plant snare	161	17	1.32951e-05
Chr12:6012251..6012502	Genic region	PGSC0003DMT400074135	WD-repeat protein	183	20	6.64548e-08
Chr12:60507125..60507376	Genic region	PGSC0003DMT400012045	Hcr2-2A	3	3	8.19844e-05
Chr12:60509154..60509405	Genic region	PGSC0003DMT400012052	Hcr2-2A	16	8	4.46941e-08
Chr12:60571271..60571522	Genic region	PGSC0003DMT400014121	Elicitor-inducible LRR receptor EILP	19	9	8.88206e-09
Chr12:60571648..60571899	Genic region	PGSC0003DMT400014121	Elicitor-inducible LRR receptor EILP	10	6	7.8732e-07
Chr12:60635868..60636119	Genic region	PGSC0003DMT400089419	Hcr2-0B	16	6	2.52418e-05
Chr12:60661522..60661773	Genic region	PGSC0003DMT400061323	Hcr2-p3	15	6	1.62404e-05
Chr12:60661782..60662033	Genic region	PGSC0003DMT400061323	Hcr2-p3	15	7	7.15994e-07
Chr12:60696657..60696908	Genic region	PGSC0003DMT400061303	Hcr2-0B	9	5	1.34094e-05
Chr12:60701086..60701337	Genic region	PGSC0003DMT400061301	Hcr2-2A	16	6	2.52418e-05
Chr12:60701346..60701597	Genic region	PGSC0003DMT400061301	Hcr2-2A	12	5	7.70735e-05
Chr12:61147375..61147626	Genic region	PGSC0003DMT400010928	Phytocalpain	168	19	2.298e-07
Chr12:6343888..6344139	Genic region	PGSC0003DMT400010970	Disease resistance protein Gpa2	14	6	1.00306e-05
Chr12:6353610..6353861	Genic region	PGSC0003DMT400010966	Disease resistance protein Gpa2	50	12	1.02588e-07
Chr12:6354244..6354495	Genic region	PGSC0003DMT400010966	Disease resistance protein Gpa2	119	14	6.58064e-05
Chr12:6449436..6449687	Genic region	PGSC0003DMT400036075	COP1 homolog	3	3	8.19844e-05
Chr12:9137798..9138049	Genic region	PGSC0003DMT400071638	Resistance protein PSH-RGH7	79	12	2.36788e-05
Chr00:10068822..10069073	Intergenic region			188	18	2.01406e-05
Chr00:10773841..10774092	Intergenic region			353	22	0
Chr00:10960237..10960488	Intergenic region			363	22	0
Chr00:11154931..11155182	Intergenic region			49	9	9.25366e-05
Chr00:11545392..11545643	Intergenic region			5	4	1.5631e-05
Chr00:11586696..11586947	Intergenic region			363	22	0
Chr00:11606047..11606298	Intergenic region			35	9	4.55388e-06
Chr00:13686168..13686419	Intergenic region			3	3	8.19844e-05
Chr00:14570705..14570956	Intergenic region			3	3	8.19844e-05
Chr00:14584284..14584535	Intergenic region			172	17	3.77836e-05
Chr00:14668823..14669074	Intergenic region			5	4	1.5631e-05
Chr00:14732816..14733067	Intergenic region			344	22	0
Chr00:14850130..14850381	Intergenic region			188	18	2.01406e-05
Chr00:14922114..14922365	Intergenic region			188	18	2.01406e-05
Chr00:15335248..15335499	Intergenic region			3	3	8.19844e-05
Chr00:15986041..15986292	Intergenic region			363	22	0
Chr00:16114577..16114828	Intergenic region			14	6	1.00306e-05
Chr00:17864876..17865127	Intergenic region			297	22	0
Chr00:19041735..19041986	Intergenic region			6	4	4.54969e-05
Chr00:20073213..20073464	Intergenic region			385	22	0
Chr00:20098547..20098798	Intergenic region			343	22	0
Chr00:20250354..20250605	Intergenic region			3	3	8.19844e-05
Chr00:20289274..20289525	Intergenic region			3	3	8.19844e-05
Chr00:20778359..20778610	Intergenic region			3	3	8.19844e-05
Chr00:20793061..20793312	Intergenic region			28	7	9.1615e-05
Chr00:20903469..20903720	Intergenic region			57	10	4.67683e-05
Chr00:21510302..21510553	Intergenic region			3	3	8.19844e-05
Chr00:22197269..22197520	Intergenic region			6	4	4.54969e-05
Chr00:22242609..22242860	Intergenic region			363	22	0
Chr00:22308075..22308326	Intergenic region			171	17	3.44823e-05
Chr00:23193067..23193318	Intergenic region			3	3	8.19844e-05
Chr00:24044253..24044504	Intergenic region			7	5	2.37193e-06
Chr00:24816726..24816977	Intergenic region			49	11	1.02861e-06
Chr00:24832790..24833041	Intergenic region			22	7	1.56183e-05
Chr00:25116895..25117146	Intergenic region			391	22	0
Chr00:25143542..25143793	Intergenic region			297	21	7.52669e-05
Chr00:25161117..25161368	Intergenic region			391	22	0
Chr00:25161786..25162037	Intergenic region			390	22	0
Chr00:25163126..25163377	Intergenic region			390	22	0
Chr00:25182889..25183140	Intergenic region			391	22	0
Chr00:25183558..25183809	Intergenic region			390	22	0
Chr00:25184415..25184666	Intergenic region			297	21	7.52669e-05
Chr00:25870148..25870399	Intergenic region			5	4	1.5631e-05
Chr00:26722128..26722379	Intergenic region			73	11	7.28285e-05
Chr00:26723141..26723392	Intergenic region			21	7	1.09506e-05
Chr00:26813963..26814214	Intergenic region			4	4	3.2221e-06
Chr00:28610593..28610844	Intergenic region			363	22	0
Chr00:28618772..28619023	Intergenic region			297	22	0
Chr00:28623759..28624010	Intergenic region			297	22	0
Chr00:28791971..28792222	Intergenic region			3	3	8.19844e-05
Chr00:2998723..2998974	Intergenic region			185	21	2.29852e-09
Chr00:31681276..31681527	Intergenic region			185	18	1.53196e-05
Chr00:32279673..32279924	Intergenic region			19	6	7.83772e-05
Chr00:3253880..3254131	Intergenic region			18	6	5.52109e-05
Chr00:34132647..34132898	Intergenic region			3	3	8.19844e-05
Chr00:35480109..35480360	Intergenic region			9	5	1.34094e-05
Chr00:36246012..36246263	Intergenic region			3	3	8.19844e-05
Chr00:36699551..36699802	Intergenic region			111	14	2.71236e-05
Chr00:36717489..36717740	Intergenic region			3	3	8.19844e-05
Chr00:36809899..36810150	Intergenic region			5	4	1.5631e-05
Chr00:37775543..37775794	Intergenic region			3	3	8.19844e-05
Chr00:37776366..37776617	Intergenic region			3	3	8.19844e-05
Chr00:37918232..37918483	Intergenic region			7	5	2.37193e-06
Chr00:38060951..38061202	Intergenic region			8	5	6.13982e-06
Chr00:38499006..38499257	Intergenic region			363	22	0
Chr00:39466733..39466984	Intergenic region			5	4	1.5631e-05
Chr00:39514976..39515227	Intergenic region			3	3	8.19844e-05
Chr00:41421964..41422215	Intergenic region			5	4	1.5631e-05
Chr00:41423817..41424068	Intergenic region			334	22	0
Chr00:41890891..41891142	Intergenic region			5	4	1.5631e-05
Chr00:42632077..42632328	Intergenic region			3	3	8.19844e-05
Chr00:43337950..43338201	Intergenic region			3	3	8.19844e-05
Chr00:43410202..43410453	Intergenic region			3	3	8.19844e-05
Chr00:44712606..44712857	Intergenic region			9	5	1.34094e-05
Chr00:45537673..45537924	Intergenic region			12	5	7.70735e-05
Chr00:45732524..45732775	Intergenic region			16	6	2.52418e-05
Chr00:45786007..45786258	Intergenic region			34	11	1.40139e-08
Chr00:47661724..47661975	Intergenic region			14	6	1.00306e-05
Chr00:4818524..4818775	Intergenic region			3	3	8.19844e-05
Chr00:8101680..8101931	Intergenic region			3	3	8.19844e-05
Chr00:8585510..8585761	Intergenic region			3	3	8.19844e-05
Chr01:13007362..13007613	Intergenic region			6	4	4.54969e-05
Chr01:15320004..15320255	Intergenic region			5	4	1.5631e-05
Chr01:15464595..15464846	Intergenic region			12	5	7.70735e-05
Chr01:16347888..16348139	Intergenic region			3	3	8.19844e-05
Chr01:17318005..17318256	Intergenic region			10	5	2.60316e-05
Chr01:17552302..17552553	Intergenic region			3	3	8.19844e-05
Chr01:18077103..18077354	Intergenic region			3	3	8.19844e-05
Chr01:19269178..19269429	Intergenic region			11	11	7.94479e-17
Chr01:2023100..2023351	Intergenic region			5	4	1.5631e-05
Chr01:2225233..2225484	Intergenic region			120	14	7.31183e-05
Chr01:24237561..24237812	Intergenic region			11	5	4.63221e-05
Chr01:24905315..24905566	Intergenic region			3	3	8.19844e-05
Chr01:27370591..27370842	Intergenic region			3	3	8.19844e-05
Chr01:28263291..28263542	Intergenic region			194	18	3.42636e-05
Chr01:30329499..30329750	Intergenic region			15	6	1.62404e-05
Chr01:33314237..33314488	Intergenic region			154	17	6.52228e-06
Chr01:33322017..33322268	Intergenic region			3	3	8.19844e-05
Chr01:3409188..3409439	Intergenic region			3	3	8.19844e-05
Chr01:36173681..36173932	Intergenic region			3	3	8.19844e-05
Chr01:42055218..42055469	Intergenic region			6	4	4.54969e-05
Chr01:44553207..44553458	Intergenic region			6	4	4.54969e-05
Chr01:44819107..44819358	Intergenic region			154	19	4.33932e-08
Chr01:46606811..46607062	Intergenic region			5	4	1.5631e-05
Chr01:47062326..47062577	Intergenic region			3	3	8.19844e-05
Chr01:47099404..47099655	Intergenic region			5	4	1.5631e-05
Chr01:48008140..48008391	Intergenic region			3	3	8.19844e-05
Chr01:49117921..49118172	Intergenic region			5	4	1.5631e-05
Chr01:51747371..51747622	Intergenic region			5	4	1.5631e-05
Chr01:5450445..5450696	Intergenic region			186	20	9.27318e-08
Chr01:58592015..58592266	Intergenic region			3	3	8.19844e-05
Chr01:58771812..58772063	Intergenic region			55	10	3.3265e-05
Chr01:59037807..59038058	Intergenic region			28	7	9.1615e-05
Chr01:59736896..59737147	Intergenic region			3	3	8.19844e-05
Chr01:61107050..61107301	Intergenic region			72	13	8.79268e-07
Chr01:61769066..61769317	Intergenic region			146	17	2.74809e-06
Chr01:65312275..65312526	Intergenic region			186	20	9.27318e-08
Chr01:65427675..65427926	Intergenic region			19	6	7.83772e-05
Chr01:70333433..70333684	Intergenic region			159	18	1.1122e-06
Chr01:70878935..70879186	Intergenic region			172	18	4.38209e-06
Chr01:71776107..71776358	Intergenic region			3	3	8.19844e-05
Chr01:74998712..74998963	Intergenic region			72	11	6.33101e-05
Chr01:7502272..7502523	Intergenic region			113	14	3.41075e-05
Chr01:75431557..75431808	Intergenic region			19	6	7.83772e-05
Chr01:75740235..75740486	Intergenic region			183	20	6.64548e-08
Chr01:76333673..76333924	Intergenic region			16	6	2.52418e-05
Chr01:77660466..77660717	Intergenic region			6	4	4.54969e-05
Chr01:84693825..84694076	Intergenic region			3	3	8.19844e-05
Chr01:85307793..85308044	Intergenic region			3	3	8.19844e-05
Chr01:85334382..85334633	Intergenic region			172	18	4.38209e-06
Chr01:87582373..87582624	Intergenic region			6	6	4.20558e-09
Chr01:87743166..87743417	Intergenic region			57	10	4.67683e-05
Chr01:88411142..88411393	Intergenic region			6	4	4.54969e-05
Chr02:1036966..1037217	Intergenic region			363	22	0
Chr02:12199743..12199994	Intergenic region			165	18	2.1281e-06
Chr02:16442121..16442372	Intergenic region			12	5	7.70735e-05
Chr02:17363236..17363487	Intergenic region			178	19	6.87569e-07
Chr02:18433855..18434106	Intergenic region			9	5	1.34094e-05
Chr02:20026544..20026795	Intergenic region			161	18	1.38518e-06
Chr02:2117687..2117938	Intergenic region			390	22	0
Chr02:2118544..2118795	Intergenic region			297	21	7.52669e-05
Chr02:2121293..2121544	Intergenic region			405	22	0
Chr02:2122253..2122504	Intergenic region			345	22	0
Chr02:2125229..2125480	Intergenic region			391	22	0
Chr02:2125898..2126149	Intergenic region			390	22	0
Chr02:2126755..2127006	Intergenic region			289	21	4.1558e-05
Chr02:21579709..21579960	Intergenic region			4	4	3.2221e-06
Chr02:22364494..22364745	Intergenic region			3	3	8.19844e-05
Chr02:23579133..23579384	Intergenic region			5	4	1.5631e-05
Chr02:28030070..28030321	Intergenic region			177	19	6.18193e-07
Chr02:28521236..28521487	Intergenic region			161	16	9.59585e-05
Chr02:29619925..29620176	Intergenic region			3	3	8.19844e-05
Chr02:32997896..32998147	Intergenic region			3	3	8.19844e-05
Chr02:34170510..34170761	Intergenic region			6	4	4.54969e-05
Chr02:35145611..35145862	Intergenic region			55	11	3.69523e-06
Chr02:35766188..35766439	Intergenic region			4	4	3.2221e-06
Chr02:37541210..37541461	Intergenic region			6	4	4.54969e-05
Chr02:37546624..37546875	Intergenic region			3	3	8.19844e-05
Chr02:37680993..37681244	Intergenic region			3	3	8.19844e-05
Chr02:38029248..38029499	Intergenic region			3	3	8.19844e-05
Chr02:38368679..38368930	Intergenic region			3	3	8.19844e-05
Chr02:38652962..38653213	Intergenic region			3	3	8.19844e-05
Chr02:43307360..43307611	Intergenic region			3	3	8.19844e-05
Chr02:4832074..4832325	Intergenic region			133	15	4.32875e-05
Chr02:5383302..5383553	Intergenic region			41	9	1.9395e-05
Chr02:6597572..6597823	Intergenic region			3	3	8.19844e-05
Chr02:7320163..7320414	Intergenic region			32	8	2.3896e-05
Chr02:8905217..8905468	Intergenic region			3	3	8.19844e-05
Chr03:12165304..12165555	Intergenic region			3	3	8.19844e-05
Chr03:12415531..12415782	Intergenic region			401	22	0
Chr03:12428795..12429046	Intergenic region			376	22	0
Chr03:12429547..12429798	Intergenic region			391	22	0
Chr03:12444992..12445243	Intergenic region			376	22	0
Chr03:12445744..12445995	Intergenic region			391	22	0
Chr03:12485775..12486026	Intergenic region			344	22	0
Chr03:12524015..12524266	Intergenic region			343	22	0
Chr03:12556055..12556306	Intergenic region			376	22	0
Chr03:12571785..12572036	Intergenic region			376	22	0
Chr03:12598947..12599198	Intergenic region			376	22	0
Chr03:12622037..12622288	Intergenic region			402	22	0
Chr03:13580184..13580435	Intergenic region			6	4	4.54969e-05
Chr03:14293101..14293352	Intergenic region			166	17	2.16052e-05
Chr03:15184009..15184260	Intergenic region			123	14	9.96248e-05
Chr03:19098339..19098590	Intergenic region			186	20	9.27318e-08
Chr03:20530849..20531100	Intergenic region			121	14	8.11503e-05
Chr03:22361051..22361302	Intergenic region			3	3	8.19844e-05
Chr03:22542651..22542902	Intergenic region			152	16	4.17304e-05
Chr03:23161647..23161898	Intergenic region			3	3	8.19844e-05
Chr03:24677351..24677602	Intergenic region			175	17	4.9509e-05
Chr03:24692022..24692273	Intergenic region			12	6	3.27007e-06
Chr03:25212483..25212734	Intergenic region			5	4	1.5631e-05
Chr03:25510015..25510266	Intergenic region			3	3	8.19844e-05
Chr03:25519239..25519490	Intergenic region			3	3	8.19844e-05
Chr03:25536797..25537048	Intergenic region			3	3	8.19844e-05
Chr03:25545839..25546090	Intergenic region			3	3	8.19844e-05
Chr03:25862049..25862300	Intergenic region			3	3	8.19844e-05
Chr03:25939636..25939887	Intergenic region			5	4	1.5631e-05
Chr03:27424703..27424954	Intergenic region			3	3	8.19844e-05
Chr03:29264610..29264861	Intergenic region			3	3	8.19844e-05
Chr03:31981237..31981488	Intergenic region			91	17	8.64925e-10
Chr03:32059466..32059717	Intergenic region			6	4	4.54969e-05
Chr03:32786358..32786609	Intergenic region			3	3	8.19844e-05
Chr03:36017937..36018188	Intergenic region			165	18	2.1281e-06
Chr03:40126280..40126531	Intergenic region			66	11	2.58435e-05
Chr03:43932516..43932767	Intergenic region			43	12	1.49107e-08
Chr03:44097532..44097783	Intergenic region			26	7	5.38476e-05
Chr03:44564985..44565236	Intergenic region			6	4	4.54969e-05
Chr03:47945517..47945768	Intergenic region			6	4	4.54969e-05
Chr03:49739987..49740238	Intergenic region			3	3	8.19844e-05
Chr03:49983173..49983424	Intergenic region			186	20	9.27318e-08
Chr03:5055346..5055597	Intergenic region			3	3	8.19844e-05
Chr03:55091991..55092242	Intergenic region			3	3	8.19844e-05
Chr03:7765756..7766007	Intergenic region			171	17	3.44823e-05
Chr04:16473037..16473288	Intergenic region			3	3	8.19844e-05
Chr04:16796199..16796450	Intergenic region			3	3	8.19844e-05
Chr04:18337364..18337615	Intergenic region			3	3	8.19844e-05
Chr04:194152..194403	Intergenic region			42	10	2.28934e-06
Chr04:19622313..19622564	Intergenic region			3	3	8.19844e-05
Chr04:23002120..23002371	Intergenic region			3	3	8.19844e-05
Chr04:25496004..25496255	Intergenic region			3	3	8.19844e-05
Chr04:3023757..3024008	Intergenic region			9	8	3.74972e-11
Chr04:30617341..30617592	Intergenic region			168	17	2.61028e-05
Chr04:38478400..38478651	Intergenic region			3	3	8.19844e-05
Chr04:40790188..40790439	Intergenic region			3	3	8.19844e-05
Chr04:40791038..40791289	Intergenic region			3	3	8.19844e-05
Chr04:40804885..40805136	Intergenic region			33	8	3.07055e-05
Chr04:41739123..41739374	Intergenic region			194	18	3.42636e-05
Chr04:42345726..42345977	Intergenic region			186	20	9.27318e-08
Chr04:4462726..4462977	Intergenic region			36	8	6.17167e-05
Chr04:45970020..45970271	Intergenic region			3	3	8.19844e-05
Chr04:4617690..4617941	Intergenic region			3	3	8.19844e-05
Chr04:46436051..46436302	Intergenic region			3	3	8.19844e-05
Chr04:46707416..46707667	Intergenic region			3	3	8.19844e-05
Chr04:46844754..46845005	Intergenic region			3	3	8.19844e-05
Chr04:4694877..4695128	Intergenic region			25	10	7.57266e-09
Chr04:4722354..4722605	Intergenic region			32	10	1.27055e-07
Chr04:4746367..4746618	Intergenic region			60	11	9.45498e-06
Chr04:4747066..4747317	Intergenic region			89	12	8.83583e-05
Chr04:47597319..47597570	Intergenic region			105	13	9.04821e-05
Chr04:50340032..50340283	Intergenic region			3	3	8.19844e-05
Chr04:52475482..52475733	Intergenic region			3	3	8.19844e-05
Chr04:52517853..52518104	Intergenic region			6	4	4.54969e-05
Chr04:53845033..53845284	Intergenic region			136	15	5.86063e-05
Chr04:55941036..55941287	Intergenic region			3	3	8.19844e-05
Chr04:57075068..57075319	Intergenic region			12	5	7.70735e-05
Chr04:5835885..5836136	Intergenic region			33	11	9.68588e-09
Chr04:5836408..5836659	Intergenic region			120	16	1.18994e-06
Chr04:5914047..5914298	Intergenic region			3	3	8.19844e-05
Chr04:59251138..59251389	Intergenic region			194	18	3.42636e-05
Chr04:59480527..59480778	Intergenic region			158	16	7.32011e-05
Chr04:59811999..59812250	Intergenic region			167	18	2.62557e-06
Chr04:6052871..6053122	Intergenic region			138	16	9.99498e-06
Chr04:61277764..61278015	Intergenic region			35	8	4.93174e-05
Chr04:64143949..64144200	Intergenic region			3	3	8.19844e-05
Chr04:68178082..68178333	Intergenic region			3	3	8.19844e-05
Chr04:7064346..7064597	Intergenic region			10	5	2.60316e-05
Chr04:72108862..72109113	Intergenic region			28	7	9.1615e-05
Chr04:7860391..7860642	Intergenic region			40	10	1.38301e-06
Chr04:8430870..8431121	Intergenic region			3	3	8.19844e-05
Chr04:8579026..8579277	Intergenic region			154	17	6.52228e-06
Chr05:1058327..1058578	Intergenic region			154	16	5.04858e-05
Chr05:11342490..11342741	Intergenic region			186	20	9.27318e-08
Chr05:13251098..13251349	Intergenic region			3	3	8.19844e-05
Chr05:18478236..18478487	Intergenic region			121	14	8.11503e-05
Chr05:19915307..19915558	Intergenic region			6	4	4.54969e-05
Chr05:20079882..20080133	Intergenic region			3	3	8.19844e-05
Chr05:2189230..2189481	Intergenic region			97	15	4.90266e-07
Chr05:2203513..2203764	Intergenic region			119	17	9.14844e-08
Chr05:24522045..24522296	Intergenic region			3	3	8.19844e-05
Chr05:33118426..33118677	Intergenic region			6	4	4.54969e-05
Chr05:33312630..33312881	Intergenic region			159	17	1.08905e-05
Chr05:35050460..35050711	Intergenic region			12	6	3.27007e-06
Chr05:35184106..35184357	Intergenic region			178	19	6.87569e-07
Chr05:3535032..3535283	Intergenic region			3	3	8.19844e-05
Chr05:38125134..38125385	Intergenic region			3	3	8.19844e-05
Chr05:39557445..39557696	Intergenic region			3	3	8.19844e-05
Chr05:3971786..3972037	Intergenic region			3	3	8.19844e-05
Chr05:40701714..40701965	Intergenic region			3	3	8.19844e-05
Chr05:41496556..41496807	Intergenic region			3	3	8.19844e-05
Chr05:42194978..42195229	Intergenic region			186	20	9.27318e-08
Chr05:42825792..42826043	Intergenic region			3	3	8.19844e-05
Chr05:44025720..44025971	Intergenic region			12	5	7.70735e-05
Chr05:44635418..44635669	Intergenic region			45	10	4.62044e-06
Chr05:45131077..45131328	Intergenic region			140	15	8.66238e-05
Chr05:46644790..46645041	Intergenic region			12	5	7.70735e-05
Chr05:47441889..47442140	Intergenic region			178	19	6.87569e-07
Chr05:48312084..48312335	Intergenic region			3	3	8.19844e-05
Chr05:49486866..49487117	Intergenic region			24	7	2.99694e-05
Chr05:49570243..49570494	Intergenic region			24	8	2.06876e-06
Chr05:49573318..49573569	Intergenic region			29	8	1.05678e-05
Chr05:49681486..49681737	Intergenic region			17	7	2.04723e-06
Chr05:51298048..51298299	Intergenic region			59	10	6.47841e-05
Chr05:7783078..7783329	Intergenic region			5	4	1.5631e-05
Chr05:7865959..7866210	Intergenic region			3	3	8.19844e-05
Chr05:9639935..9640186	Intergenic region			9	7	4.72533e-09
Chr06:1015746..1015997	Intergenic region			22	7	1.56183e-05
Chr06:1040996..1041247	Intergenic region			25	7	4.04721e-05
Chr06:12058439..12058690	Intergenic region			3	3	8.19844e-05
Chr06:13039173..13039424	Intergenic region			3	3	8.19844e-05
Chr06:13103824..13104075	Intergenic region			363	22	0
Chr06:13150627..13150878	Intergenic region			187	18	1.83961e-05
Chr06:13802538..13802789	Intergenic region			3	3	8.19844e-05
Chr06:14593595..14593846	Intergenic region			160	16	8.77435e-05
Chr06:14981900..14982151	Intergenic region			3	3	8.19844e-05
Chr06:1541556..1541807	Intergenic region			37	9	7.62663e-06
Chr06:15536688..15536939	Intergenic region			5	4	1.5631e-05
Chr06:1659719..1659970	Intergenic region			3	3	8.19844e-05
Chr06:19158912..19159163	Intergenic region			3	3	8.19844e-05
Chr06:22020767..22021018	Intergenic region			3	3	8.19844e-05
Chr06:22036756..22037007	Intergenic region			3	3	8.19844e-05
Chr06:22464002..22464253	Intergenic region			3	3	8.19844e-05
Chr06:22833138..22833389	Intergenic region			3	3	8.19844e-05
Chr06:25722446..25722697	Intergenic region			3	3	8.19844e-05
Chr06:26596718..26596969	Intergenic region			3	3	8.19844e-05
Chr06:26753567..26753818	Intergenic region			57	12	5.18495e-07
Chr06:27966057..27966308	Intergenic region			3	3	8.19844e-05
Chr06:28932865..28933116	Intergenic region			10	5	2.60316e-05
Chr06:3209502..3209753	Intergenic region			3	3	8.19844e-05
Chr06:34127639..34127890	Intergenic region			27	7	7.06762e-05
Chr06:34325826..34326077	Intergenic region			12	5	7.70735e-05
Chr06:34958116..34958367	Intergenic region			3	3	8.19844e-05
Chr06:35409679..35409930	Intergenic region			3	3	8.19844e-05
Chr06:36977173..36977424	Intergenic region			3	3	8.19844e-05
Chr06:39042964..39043215	Intergenic region			3	3	8.19844e-05
Chr06:39973336..39973587	Intergenic region			3	3	8.19844e-05
Chr06:40771077..40771328	Intergenic region			11	6	1.6829e-06
Chr06:40915206..40915457	Intergenic region			6	4	4.54969e-05
Chr06:41076395..41076646	Intergenic region			144	16	1.88414e-05
Chr06:41446452..41446703	Intergenic region			6	4	4.54969e-05
Chr06:42657069..42657320	Intergenic region			6	4	4.54969e-05
Chr06:42827453..42827704	Intergenic region			4	4	3.2221e-06
Chr06:45464284..45464535	Intergenic region			3	3	8.19844e-05
Chr06:46720738..46720989	Intergenic region			14	8	1.0988e-08
Chr06:46852961..46853212	Intergenic region			15	6	1.62404e-05
Chr06:46883725..46883976	Intergenic region			26	9	2.52627e-07
Chr06:47493784..47494035	Intergenic region			4	4	3.2221e-06
Chr06:47503443..47503694	Intergenic region			5	4	1.5631e-05
Chr06:47551725..47551976	Intergenic region			3	3	8.19844e-05
Chr06:47614411..47614662	Intergenic region			164	18	1.91373e-06
Chr06:47900693..47900944	Intergenic region			3	3	8.19844e-05
Chr06:48228307..48228558	Intergenic region			3	3	8.19844e-05
Chr06:48633478..48633729	Intergenic region			3	3	8.19844e-05
Chr06:49822330..49822581	Intergenic region			18	8	1.44199e-07
Chr06:52740461..52740712	Intergenic region			3	3	8.19844e-05
Chr06:53032616..53032867	Intergenic region			9	5	1.34094e-05
Chr06:55187909..55188160	Intergenic region			61	10	8.85114e-05
Chr06:56070015..56070266	Intergenic region			147	17	3.0712e-06
Chr06:57262182..57262433	Intergenic region			154	17	6.52228e-06
Chr06:5772781..5773032	Intergenic region			4	4	3.2221e-06
Chr06:7114785..7115036	Intergenic region			6	4	4.54969e-05
Chr06:849893..850144	Intergenic region			5	4	1.5631e-05
Chr06:877301..877552	Intergenic region			57	12	5.18495e-07
Chr06:878352..878603	Intergenic region			31	10	8.94123e-08
Chr06:895855..896106	Intergenic region			17	6	3.78934e-05
Chr06:975819..976070	Intergenic region			3	3	8.19844e-05
Chr06:9986368..9986619	Intergenic region			3	3	8.19844e-05
Chr07:10149463..10149714	Intergenic region			153	17	5.87219e-06
Chr07:12951254..12951505	Intergenic region			3	3	8.19844e-05
Chr07:15933968..15934219	Intergenic region			24	7	2.99694e-05
Chr07:19784110..19784361	Intergenic region			171	17	3.44823e-05
Chr07:2068090..2068341	Intergenic region			3	3	8.19844e-05
Chr07:21664743..21664994	Intergenic region			188	18	2.01406e-05
Chr07:24629106..24629357	Intergenic region			5	4	1.5631e-05
Chr07:35385468..35385719	Intergenic region			3	3	8.19844e-05
Chr07:35789..36040	Intergenic region			3	3	8.19844e-05
Chr07:36150367..36150618	Intergenic region			41	9	1.9395e-05
Chr07:41288006..41288257	Intergenic region			146	17	2.74809e-06
Chr07:45480199..45480450	Intergenic region			19	6	7.83772e-05
Chr07:46502028..46502279	Intergenic region			47	12	4.68983e-08
Chr07:48113169..48113420	Intergenic region			143	18	1.69295e-07
Chr07:4976458..4976709	Intergenic region			6	4	4.54969e-05
Chr07:50069808..50070059	Intergenic region			71	11	5.48974e-05
Chr07:52454035..52454286	Intergenic region			3	3	8.19844e-05
Chr07:52683004..52683255	Intergenic region			3	3	8.19844e-05
Chr07:6265481..6265732	Intergenic region			6	4	4.54969e-05
Chr07:767774..768025	Intergenic region			3	3	8.19844e-05
Chr07:8240506..8240757	Intergenic region			3	3	8.19844e-05
Chr07:9049596..9049847	Intergenic region			11	5	4.63221e-05
Chr08:10876457..10876708	Intergenic region			3	3	8.19844e-05
Chr08:14463960..14464211	Intergenic region			172	17	3.77836e-05
Chr08:16439006..16439257	Intergenic region			3	3	8.19844e-05
Chr08:17954601..17954852	Intergenic region			5	4	1.5631e-05
Chr08:19336472..19336723	Intergenic region			3	3	8.19844e-05
Chr08:23456159..23456410	Intergenic region			87	12	6.89742e-05
Chr08:23590225..23590476	Intergenic region			188	18	2.01406e-05
Chr08:24922073..24922324	Intergenic region			3	3	8.19844e-05
Chr08:27626105..27626356	Intergenic region			19	6	7.83772e-05
Chr08:27638339..27638590	Intergenic region			3	3	8.19844e-05
Chr08:29849958..29850209	Intergenic region			3	3	8.19844e-05
Chr08:34903616..34903867	Intergenic region			3	3	8.19844e-05
Chr08:35966482..35966733	Intergenic region			3	3	8.19844e-05
Chr08:42808499..42808750	Intergenic region			167	18	2.62557e-06
Chr08:43433999..43434250	Intergenic region			186	20	9.27318e-08
Chr08:45021603..45021854	Intergenic region			186	20	9.27318e-08
Chr08:45652945..45653196	Intergenic region			3	3	8.19844e-05
Chr08:46172947..46173198	Intergenic region			11	5	4.63221e-05
Chr08:4691078..4691329	Intergenic region			3	3	8.19844e-05
Chr08:47220311..47220562	Intergenic region			3	3	8.19844e-05
Chr08:47585013..47585264	Intergenic region			42	11	1.7629e-07
Chr08:47614475..47614726	Intergenic region			75	12	1.31568e-05
Chr08:47647751..47648002	Intergenic region			53	12	2.12175e-07
Chr08:47764383..47764634	Intergenic region			38	9	9.74255e-06
Chr08:49714063..49714314	Intergenic region			186	20	9.27318e-08
Chr08:50432654..50432905	Intergenic region			11	5	4.63221e-05
Chr08:51590936..51591187	Intergenic region			120	14	7.31183e-05
Chr08:54155473..54155724	Intergenic region			67	11	3.02177e-05
Chr08:54903243..54903494	Intergenic region			12	5	7.70735e-05
Chr08:54910653..54910904	Intergenic region			183	20	6.64548e-08
Chr08:55952302..55952553	Intergenic region			21	11	2.27691e-11
Chr08:5934409..5934660	Intergenic region			168	17	2.61028e-05
Chr08:9967120..9967371	Intergenic region			17	6	3.78934e-05
Chr09:21583654..21583905	Intergenic region			3	3	8.19844e-05
Chr09:2251148..2251399	Intergenic region			3	3	8.19844e-05
Chr09:25043113..25043364	Intergenic region			3	3	8.19844e-05
Chr09:25507700..25507951	Intergenic region			146	17	2.74809e-06
Chr09:26165454..26165705	Intergenic region			5	4	1.5631e-05
Chr09:27517522..27517773	Intergenic region			6	4	4.54969e-05
Chr09:29964040..29964291	Intergenic region			8	5	6.13982e-06
Chr09:3286533..3286784	Intergenic region			5	4	1.5631e-05
Chr09:3295710..3295961	Intergenic region			6	4	4.54969e-05
Chr09:33382069..33382320	Intergenic region			5	4	1.5631e-05
Chr09:35746757..35747008	Intergenic region			3	3	8.19844e-05
Chr09:38261533..38261784	Intergenic region			108	14	1.90424e-05
Chr09:39587226..39587477	Intergenic region			3	3	8.19844e-05
Chr09:3989597..3989848	Intergenic region			28	7	9.1615e-05
Chr09:4289341..4289592	Intergenic region			17	6	3.78934e-05
Chr09:43273115..43273366	Intergenic region			12	5	7.70735e-05
Chr09:43399440..43399691	Intergenic region			5	4	1.5631e-05
Chr09:4444852..4445103	Intergenic region			3	3	8.19844e-05
Chr09:5026718..5026969	Intergenic region			174	18	5.35174e-06
Chr09:50268044..50268295	Intergenic region			3	3	8.19844e-05
Chr09:51799293..51799544	Intergenic region			3	3	8.19844e-05
Chr09:5414482..5414733	Intergenic region			3	3	8.19844e-05
Chr09:54364123..54364374	Intergenic region			3	3	8.19844e-05
Chr09:54390414..54390665	Intergenic region			3	3	8.19844e-05
Chr09:5445617..5445868	Intergenic region			3	3	8.19844e-05
Chr09:55649294..55649545	Intergenic region			3	3	8.19844e-05
Chr09:56579426..56579677	Intergenic region			3	3	8.19844e-05
Chr09:59897865..59898116	Intergenic region			3	3	8.19844e-05
Chr09:60281939..60282190	Intergenic region			3	3	8.19844e-05
Chr09:60853783..60854034	Intergenic region			78	15	1.83697e-08
Chr09:61081735..61081986	Intergenic region			173	18	4.8444e-06
Chr09:6695675..6695926	Intergenic region			6	6	4.20558e-09
Chr09:8584486..8584737	Intergenic region			3	3	8.19844e-05
Chr09:9481255..9481506	Intergenic region			3	3	8.19844e-05
Chr10:10312700..10312951	Intergenic region			11	5	4.63221e-05
Chr10:1239589..1239840	Intergenic region			6	6	4.20558e-09
Chr10:13803483..13803734	Intergenic region			4	4	3.2221e-06
Chr10:14552098..14552349	Intergenic region			3	3	8.19844e-05
Chr10:15460675..15460926	Intergenic region			188	18	2.01406e-05
Chr10:16086882..16087133	Intergenic region			177	17	5.90908e-05
Chr10:2088129..2088380	Intergenic region			38	8	9.44769e-05
Chr10:23351616..23351867	Intergenic region			3	3	8.19844e-05
Chr10:24388688..24388939	Intergenic region			3	3	8.19844e-05
Chr10:28483298..28483549	Intergenic region			6	4	4.54969e-05
Chr10:31413269..31413520	Intergenic region			3	3	8.19844e-05
Chr10:36779615..36779866	Intergenic region			12	5	7.70735e-05
Chr10:39792036..39792287	Intergenic region			188	18	2.01406e-05
Chr10:41330082..41330333	Intergenic region			35	8	4.93174e-05
Chr10:42167363..42167614	Intergenic region			19	6	7.83772e-05
Chr10:45027801..45028052	Intergenic region			3	3	8.19844e-05
Chr10:45351960..45352211	Intergenic region			89	12	8.83583e-05
Chr10:49815788..49816039	Intergenic region			3	3	8.19844e-05
Chr10:50888289..50888540	Intergenic region			15	6	1.62404e-05
Chr10:5298305..5298556	Intergenic region			27	7	7.06762e-05
Chr10:5386034..5386285	Intergenic region			3	3	8.19844e-05
Chr10:5756388..5756639	Intergenic region			5	4	1.5631e-05
Chr10:57587936..57588187	Intergenic region			11	6	1.6829e-06
Chr10:58362271..58362522	Intergenic region			8	5	6.13982e-06
Chr10:59710082..59710333	Intergenic region			5	4	1.5631e-05
Chr10:6018161..6018412	Intergenic region			3	3	8.19844e-05
Chr10:6049918..6050169	Intergenic region			17	6	3.78934e-05
Chr10:833633..833884	Intergenic region			3	3	8.19844e-05
Chr11:10153960..10154211	Intergenic region			186	20	9.27318e-08
Chr11:10972779..10973030	Intergenic region			3	3	8.19844e-05
Chr11:11384594..11384845	Intergenic region			188	18	2.01406e-05
Chr11:1172732..1172983	Intergenic region			183	20	6.64548e-08
Chr11:12327480..12327731	Intergenic region			3	3	8.19844e-05
Chr11:1382071..1382322	Intergenic region			6	4	4.54969e-05
Chr11:14404047..14404298	Intergenic region			3	3	8.19844e-05
Chr11:15821721..15821972	Intergenic region			156	17	8.0263e-06
Chr11:16002687..16002938	Intergenic region			3	3	8.19844e-05
Chr11:1826365..1826616	Intergenic region			22	7	1.56183e-05
Chr11:18332523..18332774	Intergenic region			3	3	8.19844e-05
Chr11:20695149..20695400	Intergenic region			3	3	8.19844e-05
Chr11:22320773..22321024	Intergenic region			194	18	3.42636e-05
Chr11:26119697..26119948	Intergenic region			360	22	0
Chr11:26140759..26141010	Intergenic region			112	14	3.04357e-05
Chr11:30638755..30639006	Intergenic region			188	18	2.01406e-05
Chr11:31726482..31726733	Intergenic region			181	20	5.30385e-08
Chr11:32206872..32207123	Intergenic region			33	8	3.07055e-05
Chr11:33001739..33001990	Intergenic region			11	5	4.63221e-05
Chr11:33398433..33398684	Intergenic region			5	4	1.5631e-05
Chr11:3362676..3362927	Intergenic region			44	9	3.63379e-05
Chr11:3362946..3363197	Intergenic region			16	6	2.52418e-05
Chr11:3380478..3380729	Intergenic region			18	6	5.52109e-05
Chr11:37588419..37588670	Intergenic region			3	3	8.19844e-05
Chr11:38130053..38130304	Intergenic region			3	3	8.19844e-05
Chr11:39856709..39856960	Intergenic region			36	8	6.17167e-05
Chr11:40661968..40662219	Intergenic region			178	18	7.9169e-06
Chr11:41386409..41386660	Intergenic region			3	3	8.19844e-05
Chr11:41972386..41972637	Intergenic region			146	17	2.74809e-06
Chr11:42040081..42040332	Intergenic region			123	14	9.96248e-05
Chr11:42618995..42619246	Intergenic region			159	19	8.02233e-08
Chr11:42789996..42790247	Intergenic region			119	18	5.99237e-09
Chr11:42806881..42807132	Intergenic region			127	15	2.29813e-05
Chr11:43597754..43598005	Intergenic region			104	13	8.09139e-05
Chr11:44129813..44130064	Intergenic region			16	6	2.52418e-05
Chr11:44131642..44131893	Intergenic region			68	14	3.35724e-08
Chr11:44176550..44176801	Intergenic region			50	13	6.60754e-09
Chr11:5777631..5777882	Intergenic region			81	12	3.13259e-05
Chr11:5880090..5880341	Intergenic region			36	10	4.55813e-07
Chr11:5880417..5880668	Intergenic region			12	5	7.70735e-05
Chr11:6020781..6021032	Intergenic region			23	10	2.77519e-09
Chr11:6031307..6031558	Intergenic region			88	12	7.81381e-05
Chr11:8292574..8292825	Intergenic region			3	3	8.19844e-05
Chr11:8604980..8605231	Intergenic region			3	3	8.19844e-05
Chr11:8665462..8665713	Intergenic region			162	18	1.54398e-06
Chr11:890241..890492	Intergenic region			186	20	9.27318e-08
Chr12:10267151..10267402	Intergenic region			5	4	1.5631e-05
Chr12:10760885..10761136	Intergenic region			5	4	1.5631e-05
Chr12:14924800..14925051	Intergenic region			6	4	4.54969e-05
Chr12:15787820..15788071	Intergenic region			119	14	6.58064e-05
Chr12:15906205..15906456	Intergenic region			3	3	8.19844e-05
Chr12:17337176..17337427	Intergenic region			119	14	6.58064e-05
Chr12:18623108..18623359	Intergenic region			3	3	8.19844e-05
Chr12:18993042..18993293	Intergenic region			119	14	6.58064e-05
Chr12:22048367..22048618	Intergenic region			3	3	8.19844e-05
Chr12:23566380..23566631	Intergenic region			140	15	8.66238e-05
Chr12:25942391..25942642	Intergenic region			165	18	2.1281e-06
Chr12:26827701..26827952	Intergenic region			168	18	2.91306e-06
Chr12:27293924..27294175	Intergenic region			3	3	8.19844e-05
Chr12:27420198..27420449	Intergenic region			6	4	4.54969e-05
Chr12:28491161..28491412	Intergenic region			3	3	8.19844e-05
Chr12:29612915..29613166	Intergenic region			3	3	8.19844e-05
Chr12:32531330..32531581	Intergenic region			3	3	8.19844e-05
Chr12:36640774..36641025	Intergenic region			3	3	8.19844e-05
Chr12:37745017..37745268	Intergenic region			197	18	4.43509e-05
Chr12:4095643..4095894	Intergenic region			3	3	8.19844e-05
Chr12:41979774..41980025	Intergenic region			12	5	7.70735e-05
Chr12:4221204..4221455	Intergenic region			178	20	3.76203e-08
Chr12:42325872..42326123	Intergenic region			3	3	8.19844e-05
Chr12:42591975..42592226	Intergenic region			3	3	8.19844e-05
Chr12:44680976..44681227	Intergenic region			3	3	8.19844e-05
Chr12:45421468..45421719	Intergenic region			178	18	7.9169e-06
Chr12:55602354..55602605	Intergenic region			3	3	8.19844e-05
Chr12:58621789..58622040	Intergenic region			90	13	1.4392e-05
Chr12:58627652..58627903	Intergenic region			74	11	8.35735e-05
Chr12:58670901..58671152	Intergenic region			83	12	4.10849e-05
Chr12:59449695..59449946	Intergenic region			39	10	1.06212e-06
Chr12:60195762..60196013	Intergenic region			3	3	8.19844e-05
Chr12:60544923..60545174	Intergenic region			7	5	2.37193e-06
Chr12:60689105..60689356	Intergenic region			11	5	4.63221e-05
Chr12:9399417..9399668	Intergenic region			3	3	8.19844e-05
Chr12:9552625..9552876	Intergenic region			186	20	9.27318e-08
