# Supplementary material for: Genome-wide transcriptome analysis reveals small RNA profiles involved in early stages of stolon-to-tuber transitions in potato under photoperiodic conditions
Source: BMC Plant Biol. 2018 Nov 16;18:284. doi: 10.1186/s12870-018-1501-4 (PMC6238349; doi:10.1186/s12870-018-1501-4)
Supplement: Supplementary file 9 — Table S8 siRNAs from TAS and target prediction (XLSX 377 kb) [file 12870_2018_1501_MOESM9_ESM.xlsx]

## Sheet: TAS-loci from conserved miRNAs
Table S8. siRNAs generated due to cleavage of TAS-like loci by conseved miRNAs.
Sr. No.	TAS genomic location	siRNAs generated from TAS-like loci	siRNA abundance values
1	Chr11:458098..458349	GCTCAGACTCTTCAAAAATGT	2
		CTCCAAAAGTAGTGCATTTTT	4
		ACATTTTTGAAGAGTCTGAGC	3
2	Chr00:19041735..19041986	CTAAACCCTAAACCCTAAACC	2
		GGTTTAGGGTTTAGGGTTTAG	2
3	Chr12:27420198..27420449	AAAAAGCGACGGACTGCGTCG	3
		TTTTAATTTCTAAAGGGCGAC	2
		CAGAAAAGCGACGGACTGCGT	3
		TTTTATCCGTCGCTTTTCTGG	2
4	Chr06:5520530..5520781	TTGGTATATATGGCATTGGTG	146
		CTAATCAAAGCAAGACTCGGG	4
		TTAAAGAAGGTTCTATTGTTC	2
		CCAATGCCATATATACCAACC	4
		GTCTTGTAGATACCTTTTGTC	2
		CTTCGGGATCCAATATTTGAA	14
		TGATGCCTTCAGTAACACTGT	2
		CGAGTCTTGCTTTGATTAGTT	12
5	Chr02:33977738..33977989	CGAGGTTTGGTGGTTCTTTGC	6
	StPHO2 locus siRNAs	GTTGGACTTCCTCTTCAACCT	18
		GTTAGGAAGAGCTGAAGTGGC	15
		GTTTCTCTGGGCAAATCTCCT	2
		TTGGCATTTCGGAGTTGTTAG	4
		AAAGAACCACCAAACCTCGGA	11
		CACCTAGAATATAAACACGGC	25
		CACTTCAGCTCTTCCTAACAG	2
		TTGTGGTCCTAGTAGAAGTGC	17
6	Chr00:14668823..14669074	CTAAACCCTAAACCCTAAACC	2
		AACCCTAAACCCTAAACCCTA	14
		GGTTTAGGGTTTAGGGTTTAG	2
		TAGGGTTTAGGGTTTAGGGTT	9
7	Chr00:39466733..39466984	AACCCTAAACCCTAAACCCTA	14
		TAGGGTTTAGGGTTTAGGGTT	9
8	Chr00:41890891..41891142	AACCCTAAACCCTAAACCCTA	14
		TAGGGTTTAGGGTTTAGGGTT	9
9	Chr09:15393324..15393575	GGTCTGGGGAAAACAACTCTT	16
	StTm2 locus siRNAs	GCCAAGAAACTTTATAGGCTC	91
		GTTCGTGATCAATTTGAGTGT	1844
		TCTGGACTGGTCTACGTTTCA	170
		CAACAGCCAAGAGCGGGAGAA	47
		ATCTTACTCGGCATAGCCAAG	287
		GAAGTTGGACTGACGGAAAAG	7
		AAAAGGAAGGAACATTTGGAG	23
		GACAACCTGCGATCACTCTTG	8
		AAAATAAAAAGGTATGTTATC	7
		ACTCAAATTGATCACGAACGA	447
		AAACGTAGACCAGTCCAGAAC	99
		CTCCCGCTCTTGGCTGTTGTG	50
		TGGCTATGCCGAGTAAGATTT	2
		TTTCCGTCAGTCCAACTTCCT	1279
		CCAAATGTTCCTTCCTTTTCT	13
		AGAGTGATCGCAGGTTGTCCT	1187
		CCCAAATGTCATCTAGGACGA	423
10	Chr02:22364494..22364745	TATGTCCCTAAAGCCTTTAGC	2
		TAACTAATATCGATAAAGACT	2
		GCTAAAGGCTTTAGGGACATA	3
11	Chr01:88411142..88411393	CACCCGTGTCGGATTCTCCAA	3
		TTTTTGAAGAGTCCAAGCAAC	2
		CTCCAAAAGTAGTGTATTTTT	10
		TGCTTGGACTCTTCAAAAATG	4

## Sheet: TAS-loci from novel miRNAs
Table S8. siRNAs generated due to cleavage of TAS-like loci by novel miRNAs.
Sr. No.	TAS genomic location	siRNAs generated from TAS-like loci	siRNA abundance values
1	Chr02:18433855..18434106	TTCAATGGCGGATTTTAGATC	716176
		TTCAATGGTGGATTTTAGATC	170
		TTCAATGGCTGATTTTAGATC	265
		TCTAAAATCCGCCATTGAAGA	6291
		TCTAAAATCAGCCATTGAAGA	19
2	Chr03:44097532..44097783	GTCCTAAATTAAAGTTATGTC	2
		AATCTTGTGGCCTTAAACATG	3
		GACTAAAAAGGAAAGGAGGTC	4
		GACATAACTTTAATTTAGGAC	10
		AAAGGGCAATTTTGTACATTT	2
		TTTCCTTTTTTGGTAACATTT	2
		GACCTCCTTTCCTTTTTAGTC	7
3	Chr04:4747066..4747317	TGATCTTGCGATACAAAAGGC	28
		CAGACAAGCCATTCATAGTGA	2
		ACTTCATCGTTCTAACTCGAA	6
		AATGTATCCACCACTTGAACC	2
		CATTTAGTAACTTTTTCCCAA	2
		CGAAGTAAATCATGAACCTTA	13
		GCCTTTTGTATCGCAAGATCA	4
		TCAAAGAAGTTTACCTCCAAT	2
		TTCTTTCTTGGATCATAAATG	4
		ATACATGAAGTGGATTTCAAG	7
		TCACTATGAATGGCTTGTCTG	10
		TTCGAGTTAGAACGATGAAGT	55
4	Chr04:5836408..5836659	GCTGAAGGCTTCTTGAATGAG	3
		GTTCATGATTTACTCCGTGAT	3
		GAGGTAAACTTCTTTGACATT	5
		TATGATCCAAGAAGCCACTCC	148
		ATATCCTCTTTATGTATCAGA	49
		CATGTGATTCATAGTCAAGGA	5
		CATTCAAGAAGCCTTCAGCGA	14
		AAAATGTATAATCCCCTTGAA	4
		TACATTTAGTAACTCTTTCCC	44
		CACGGAGTAAATCATGAACCC	869
		ATGCCTTTTGTATCGCAAGAT	54
		TGTCAAAGAAGTTTACCTCCA	9
		AGTGGCTTCTTGGATCATAAA	2
		TGATACATAAAGAGGATATGG	4
		CTTGACTATGAATCACATGTC	29
		CAAGTGAGAGGTACCTTTCTC	4
5	Chr08:54903243..54903494	TGGTCACTCAACTTTGAATAG	3
		TTGATGTTTCACTTAGAAAGT	5
		CACCCAACTATTTATATTTCA	6
		ATTCAAAGTTGAGTGACCATC	2
		AAAACAAAGTTGAGTGACTTT	2
6	Chr08:9967120..9967371	AAACCTGAGATCTCTGATTAA	20
		AATCAGAGATCTCAGGTTTGA	56
7	Chr09:46314301..46314552	AAAGGACCTCATGTATAATTC	14
		TTTCCATACTTCGTTACCGAC	454
		ATCTTCTAGCTCCATATTTCC	4
		TGCCATCCAAAGAGTGATTAG	6
		ATTATCCTTTTCCATTTTGGT	9
		GTCCTTTGGGAACACTGCACA	11
		ATATGCAAAACATTGTCTCAA	2
		ATTAAGTGGAAGGTGATGATA	4
		ACTCAGCCTCAGAGCAGGTAG	7
		AATAGAACTTTCATCTTGAGG	10
		ATTATACATGAGGTCCTTTTT	6
		AAATATGGAGCTAGAAGATGT	2
		AATCACTCTTTGGATGGCACA	44
		CAAAATGGAAAAGGATAATCT	18
		TGCAGTGTTCCCAAAGGACAC	3
		TCATCACCTTCCACTTAATTT	10
		ACCTGCTCTGAGGCTGAGTTA	2
		TCAAGATGAAAGTTCTATTCT	38
8	Chr10:45893671..45893922	TATGATTATCTACCATCTCCA	2
		CATCTGAAAAAATGCTTTGCT	5
		GATTTTGAGTTTGAAAAGGAC	32
		CAACTAATCCAACTCTGGATG	4
		TGTCAAGAGATCACCGTAATG	17
		CAAAGCATTTTTTCAGATGTG	2
		TTGGAAACATTGCAAAGTAAG	40
		CCTTTTCAAACTCAAAATCTT	4
		TCCAGAGTTGGATTAGTTGGT	10
		TTACGGTGATCTCTTGACATG	2
		TAACATCTTGTAGCAAGGAAT	2
		TATTGTTGTGCTCATCTAACT	3
9	Chr11:38087726..38087977	AAAGCGGTTTACAATGATGAG	37
		AAGGTGAAAAACCATTTTGGT	106
		TTGAAAGCTTGGTTTTGTGTT	192
		TCTGAGGCATATGATGCTTTC	6
		AGAATAACGAAAGGGTTACTT	59
		CAAGAAATTGGCTCATTTGAC	95
		AATCAGCTACAGGCCAAATTG	3
		AAGGAAAGCCTGAAGGGAAAG	4
		AAGTTTCTTGTTGTCCTTGAT	51
		GATGTGTGGAATGATAACTAT	24
		CATCATTGTAAACCGCTTTAG	15
		CAAAATGGTTTTTCACCTTCT	4
		GTAACCCTTTCGTTATTCTGA	213
		CAAATGAGCCAATTTCTTGAA	18
		GATTGTCACCAACCTTTAAGT	8
		ATTTGGCCTGTAGCTGATTAA	7
		TTCCCTTCAGGCTTTCCTTCA	27
		CAAGGACAACAAGAAACTTCT	5162
		AGTTATCATTCCACACATCAT	32
10	Chr11:42040081..42040332	AAAGCGGTTTACAATGATGAG	37
		AAGGTGAAGAACCATTTTGGT	3
		TTGAAAGCTTGGTATTGTGTT	30
		AGAATAACGAAAGGGTTACTT	59
		CAAGAAATTGGCTCATTTGAC	95
		TCAAAGGATGATGGCAATCTT	14
		AATCAGCTACAGGTCAAATTG	2
		AAGGAAAGCCTGAAGGGAAAG	4
		AAGTTTCTTGTTGTCCTTGAT	51
		CATCATTGTAAACCGCTTTAG	15
		CAAATGAGCCAATTTCTTGAA	18
		ATTTGACCTGTAGCTGATTAA	3
		TTCCCTTCAGGCTTTCCTTCA	27
		CAAGGACAACAAGAAACTTCT	5162
11	Chr11:6031307..6031558	AACTAATGGAGATTGTGTATA	71
		TCCTAATTGTCATAGATGATA	71
		CAAATGATGACAATAAAAGCC	23
		TCAAGTATGTTGCTGATTATG	58
		CTCATAGTAAGTCTTTTCTAA	5
		GTCTAGAAGATAGTTGGAATC	39
		TACACAATCTCCATTAGTTCA	8
		TCATCTATGACAATTAGGAAT	66
		AATATTCTTTGCATTTGGTCC	6
		CTTTTATTGTCATCATTTGGA	22
		TAATCAGCAACATACTTGAGC	113
		TTCCAACTATCTTCTAGACTT	20366
12	Chr12:27420198..27420449	AAAAAGCGACGGACTGCGTCG	3
		TTTTAATTTCTAAAGGGCGAC	2
		CAGAAAAGCGACGGACTGCGT	3
		TTTTATCCGTCGCTTTTCTGG	2
13	Chr12:29516380..29516631	TCTAAAATCCGCCATTGAAGG	12
		TCTAAAATCCGCCATTGAAGA	6291
		CTCCACTGATCTAAAATCCAC	24
		TTCAATGGCGGATTTTAGACC	67
		TTCAATGGCGGATTTTAGATC	716176

## Sheet: siRNA targets
Table S8. Targets predicted for all siRNAs generated from TAS-like loci.
miRNA_Acc.	Target_Acc.	Expectation	UPE$	miRNA_start	miRNA_end	Target_start	Target_end	miRNA_aligned_fragment	Target_aligned_fragment	Inhibition	Multiplicity
siRNAs generated from TAS loci by conserved miRNAs
AAACGTAGACCAGTCCAGAAC	PGSC0003DMT400051270	0	-1	1	21	704	724	AAACGUAGACCAGUCCAGAAC	GUUCUGGACUGGUCUACGUUU	Cleavage	1
AAACGTAGACCAGTCCAGAAC	PGSC0003DMT400051269	0	-1	1	21	704	724	AAACGUAGACCAGUCCAGAAC	GUUCUGGACUGGUCUACGUUU	Cleavage	1
AAAGAACCACCAAACCTCGGA	PGSC0003DMT400076435	0	-1	1	21	842	862	AAAGAACCACCAAACCUCGGA	UCCGAGGUUUGGUGGUUCUUU	Cleavage	1
ACATTTTTGAAGAGTCTGAGC	PGSC0003DMT400065528	0	-1	1	21	1084	1104	ACAUUUUUGAAGAGUCUGAGC	GCUCAGACUCUUCAAAAAUGU	Cleavage	1
ACATTTTTGAAGAGTCTGAGC	PGSC0003DMT400035688	0	-1	1	21	756	776	ACAUUUUUGAAGAGUCUGAGC	GCUCAGACUCUUCAAAAAUGU	Cleavage	2
ACATTTTTGAAGAGTCTGAGC	PGSC0003DMT400015423	0	-1	1	21	1470	1490	ACAUUUUUGAAGAGUCUGAGC	GCUCAGACUCUUCAAAAAUGU	Cleavage	1
ACATTTTTGAAGAGTCTGAGC	PGSC0003DMT400070043	0	-1	1	21	2108	2128	ACAUUUUUGAAGAGUCUGAGC	GCUCAGACUCUUCAAAAAUGU	Cleavage	1
ACATTTTTGAAGAGTCTGAGC	PGSC0003DMT400004065	0	-1	1	21	1699	1719	ACAUUUUUGAAGAGUCUGAGC	GCUCAGACUCUUCAAAAAUGU	Cleavage	1
ACATTTTTGAAGAGTCTGAGC	PGSC0003DMT400049692	0	-1	1	21	117	137	ACAUUUUUGAAGAGUCUGAGC	GCUCAGACUCUUCAAAAAUGU	Cleavage	3
ACATTTTTGAAGAGTCTGAGC	PGSC0003DMT400021545	0	-1	1	21	400	420	ACAUUUUUGAAGAGUCUGAGC	GUUCAGACUCUUCAAAAAUGU	Cleavage	1
ACATTTTTGAAGAGTCTGAGC	PGSC0003DMT400021541	0	-1	1	21	2102	2122	ACAUUUUUGAAGAGUCUGAGC	GUUCAGACUCUUCAAAAAUGU	Cleavage	1
ACATTTTTGAAGAGTCTGAGC	PGSC0003DMT400021540	0	-1	1	21	2236	2256	ACAUUUUUGAAGAGUCUGAGC	GUUCAGACUCUUCAAAAAUGU	Cleavage	1
ACATTTTTGAAGAGTCTGAGC	PGSC0003DMT400010658	0	-1	1	21	3557	3577	ACAUUUUUGAAGAGUCUGAGC	GUUCAGACUCUUCAAAAAUGU	Cleavage	1
ACTCAAATTGATCACGAACGA	PGSC0003DMT400011272	0	-1	1	21	512	532	ACUCAAAUUGAUCACGAACGA	UCGUUCGUGAUCAAUUUGAGU	Cleavage	1
ACTCAAATTGATCACGAACGA	PGSC0003DMT400051270	0	-1	1	21	683	703	ACUCAAAUUGAUCACGAACGA	UCGUUCGUGAUCAAUUUGAGU	Cleavage	1
ACTCAAATTGATCACGAACGA	PGSC0003DMT400051269	0	-1	1	21	683	703	ACUCAAAUUGAUCACGAACGA	UCGUUCGUGAUCAAUUUGAGU	Cleavage	1
ACTCAAATTGATCACGAACGA	PGSC0003DMT400053057	0	-1	1	21	608	628	ACUCAAAUUGAUCACGAACGA	AUGUUCGUGAUCAAUUUGAGU	Cleavage	1
AGAGTGATCGCAGGTTGTCCT	PGSC0003DMT400011272	0	-1	1	21	638	658	AGAGUGAUCGCAGGUUGUCCU	AGGACAACCUGCGAUCACUCU	Cleavage	1
AGAGTGATCGCAGGTTGTCCT	PGSC0003DMT400051270	0	-1	1	21	809	829	AGAGUGAUCGCAGGUUGUCCU	AGGACAACCUGCGAUCACUCU	Cleavage	1
AGAGTGATCGCAGGTTGTCCT	PGSC0003DMT400051269	0	-1	1	21	809	829	AGAGUGAUCGCAGGUUGUCCU	AGGACAACCUGCGAUCACUCU	Cleavage	1
CACCCGTGTCGGATTCTCCAA	PGSC0003DMT400049692	0	-1	1	21	177	197	CACCCGUGUCGGAUUCUCCAA	UUGGAGAAUCCGACACGGGUG	Cleavage	3
CACCCGTGTCGGATTCTCCAA	PGSC0003DMT400049692	0	-1	1	21	1182	1202	CACCCGUGUCGGAUUCUCCAA	UUGGAGAAUCCGACACGGGUG	Cleavage	3
CACCCGTGTCGGATTCTCCAA	PGSC0003DMT400049692	0	-1	1	21	2187	2207	CACCCGUGUCGGAUUCUCCAA	UUGGAGAAUCCGACACGGGUG	Cleavage	3
CACCTAGAATATAAACACGGC	PGSC0003DMT400076435	0	-1	1	21	863	883	CACCUAGAAUAUAAACACGGC	GCCGUGUUUAUAUUCUAGGUG	Cleavage	1
CACTTCAGCTCTTCCTAACAG	PGSC0003DMT400076435	0	-1	1	21	947	967	CACUUCAGCUCUUCCUAACAG	CUGUUAGGAAGAGCUGAAGUG	Cleavage	1
CCAAATGTTCCTTCCTTTTCT	PGSC0003DMT400051269	0	-1	1	21	788	808	CCAAAUGUUCCUUCCUUUUCU	AGAAAAGGAAGGAACAUUUGG	Cleavage	1
CCAAATGTTCCTTCCTTTTCT	PGSC0003DMT400051270	0	-1	1	21	788	808	CCAAAUGUUCCUUCCUUUUCU	AGAAAAGGAAGGAACAUUUGG	Cleavage	1
CCAATGCCATATATACCAACC	PGSC0003DMT400022441	0	-1	1	21	1673	1693	CCAAUGCCAUAUAUACCAACC	GGUUGGUAUAUAUGGCAUUGG	Cleavage	1
CCAATGCCATATATACCAACC	PGSC0003DMT400022439	0	-1	1	21	2451	2471	CCAAUGCCAUAUAUACCAACC	GGUUGGUAUAUAUGGCAUUGG	Cleavage	1
CCAATGCCATATATACCAACC	PGSC0003DMT400053954	0	-1	1	21	648	668	CCAAUGCCAUAUAUACCAACC	GAUUGGUAUAUAUGGCAUUGG	Cleavage	1
CCCAAATGTCATCTAGGACGA	PGSC0003DMT400051270	0	-1	1	21	851	871	CCCAAAUGUCAUCUAGGACGA	UCGUCCUAGAUGACAUUUGGG	Cleavage	1
CCCAAATGTCATCTAGGACGA	PGSC0003DMT400051269	0	-1	1	21	851	871	CCCAAAUGUCAUCUAGGACGA	UCGUCCUAGAUGACAUUUGGG	Cleavage	1
CGAGTCTTGCTTTGATTAGTT	PGSC0003DMT400022441	0	-1	1	21	1862	1882	CGAGUCUUGCUUUGAUUAGUU	AACUAAUCAAAGCAAGACUCG	Cleavage	1
CGAGTCTTGCTTTGATTAGTT	PGSC0003DMT400022439	0	-1	1	21	2640	2660	CGAGUCUUGCUUUGAUUAGUU	AACUAAUCAAAGCAAGACUCG	Cleavage	1
CTCCAAAAGTAGTGCATTTTT	PGSC0003DMT400011198	0	-1	1	21	332	352	CUCCAAAAGUAGUGCAUUUUU	AAAAAUGCACUACUUUUGGAG	Cleavage	1
CTCCAAAAGTAGTGCATTTTT	PGSC0003DMT400063680	0	-1	1	21	861	881	CUCCAAAAGUAGUGCAUUUUU	AAAAAUGCACUACUUUUGGAG	Cleavage	1
CTCCAAAAGTAGTGCATTTTT	PGSC0003DMT400036274	0	-1	1	21	1080	1100	CUCCAAAAGUAGUGCAUUUUU	AAAAAUGCACUACUUUUGGAG	Cleavage	1
CTCCAAAAGTAGTGCATTTTT	PGSC0003DMT400081943	0	-1	1	21	1166	1186	CUCCAAAAGUAGUGCAUUUUU	AAAAAUGCACUACUUUUGGAG	Cleavage	3
CTCCAAAAGTAGTGCATTTTT	PGSC0003DMT400068222	0	-1	1	21	1347	1367	CUCCAAAAGUAGUGCAUUUUU	AAAAAUGCACUACUUUUGGAG	Cleavage	3
CTCCAAAAGTAGTGCATTTTT	PGSC0003DMT400081845	0	-1	1	21	82	102	CUCCAAAAGUAGUGCAUUUUU	AAAAAUGCACUACUUUUGGAG	Cleavage	1
CTCCAAAAGTAGTGCATTTTT	PGSC0003DMT400049808	0	-1	1	21	1456	1476	CUCCAAAAGUAGUGCAUUUUU	AAAAAUGCACUACUUUUGGAG	Cleavage	1
CTCCAAAAGTAGTGCATTTTT	PGSC0003DMT400058685	0	-1	1	21	1225	1245	CUCCAAAAGUAGUGCAUUUUU	AAAAAUGCACUACUUUUGGAG	Cleavage	1
CTCCAAAAGTAGTGCATTTTT	PGSC0003DMT400056988	0	-1	1	21	1412	1432	CUCCAAAAGUAGUGCAUUUUU	AAAAAUGCACUACUUUUGGAG	Cleavage	1
CTCCAAAAGTAGTGCATTTTT	PGSC0003DMT400058697	0	-1	1	21	2226	2246	CUCCAAAAGUAGUGCAUUUUU	AAAAAUGCACUACUUUUGGAG	Cleavage	1
CTCCAAAAGTAGTGCATTTTT	PGSC0003DMT400029423	0	-1	1	21	1666	1686	CUCCAAAAGUAGUGCAUUUUU	AAAAAUGCACUACUUUUGGAG	Cleavage	1
CTCCAAAAGTAGTGCATTTTT	PGSC0003DMT400063679	0	-1	1	21	3863	3883	CUCCAAAAGUAGUGCAUUUUU	AAAAAUGCACUACUUUUGGAG	Cleavage	1
CTCCAAAAGTAGTGCATTTTT	PGSC0003DMT400054919	0	-1	1	21	315	335	CUCCAAAAGUAGUGCAUUUUU	AAAAAUGCACUACUUUUGGAG	Cleavage	1
CTCCAAAAGTAGTGCATTTTT	PGSC0003DMT400054922	0	-1	1	21	315	335	CUCCAAAAGUAGUGCAUUUUU	AAAAAUGCACUACUUUUGGAG	Cleavage	1
CTCCAAAAGTAGTGCATTTTT	PGSC0003DMT400020224	0	-1	1	21	2107	2127	CUCCAAAAGUAGUGCAUUUUU	GAAAAUGCACUACUUUUGGAG	Cleavage	1
CTCCAAAAGTAGTGCATTTTT	PGSC0003DMT400074168	0	-1	1	21	3130	3150	CUCCAAAAGUAGUGCAUUUUU	GAAAAUGCACUACUUUUGGAG	Cleavage	1
CTCCAAAAGTAGTGCATTTTT	PGSC0003DMT400074169	0	-1	1	21	3133	3153	CUCCAAAAGUAGUGCAUUUUU	GAAAAUGCACUACUUUUGGAG	Cleavage	1
CTCCAAAAGTAGTGCATTTTT	PGSC0003DMT400074167	0	-1	1	21	4598	4618	CUCCAAAAGUAGUGCAUUUUU	GAAAAUGCACUACUUUUGGAG	Cleavage	1
CTCCAAAAGTAGTGCATTTTT	PGSC0003DMT400081848	0	-1	1	21	650	670	CUCCAAAAGUAGUGCAUUUUU	CAAAAUGCACUACUUUUGGAG	Cleavage	1
CTCCAAAAGTAGTGCATTTTT	PGSC0003DMT400024314	0	-1	1	21	144	164	CUCCAAAAGUAGUGCAUUUUU	CAAAAUGCACUACUUUUGGAG	Cleavage	1
CTCCAAAAGTAGTGCATTTTT	PGSC0003DMT400020469	0	-1	1	21	2113	2133	CUCCAAAAGUAGUGCAUUUUU	CGAAAUGCACUACUUUUGGAG	Cleavage	2
CTCCAAAAGTAGTGCATTTTT	PGSC0003DMT400035138	0	-1	1	21	751	771	CUCCAAAAGUAGUGCAUUUUU	UCAAAUGCACUACUUUUGGAG	Cleavage	1
CTCCAAAAGTAGTGCATTTTT	PGSC0003DMT400035135	0	-1	1	21	644	664	CUCCAAAAGUAGUGCAUUUUU	UCAAAUGCACUACUUUUGGAG	Cleavage	1
CTCCAAAAGTAGTGTATTTTT	PGSC0003DMT400024144	0	-1	1	21	570	590	CUCCAAAAGUAGUGUAUUUUU	AAAAAUACACUACUUUUGGAG	Cleavage	1
CTCCAAAAGTAGTGTATTTTT	PGSC0003DMT400043766	0	-1	1	21	544	564	CUCCAAAAGUAGUGUAUUUUU	AAAAAUACACUACUUUUGGAG	Cleavage	1
CTCCAAAAGTAGTGTATTTTT	PGSC0003DMT400026391	0	-1	1	21	560	580	CUCCAAAAGUAGUGUAUUUUU	GAAAAUACACUACUUUUGGAG	Cleavage	1
CTCCAAAAGTAGTGTATTTTT	PGSC0003DMT400016309	0	-1	1	21	89	109	CUCCAAAAGUAGUGUAUUUUU	UAAAAUACACUACUUUUGGAG	Cleavage	1
CTCCAAAAGTAGTGTATTTTT	PGSC0003DMT400011800	0	-1	1	21	1768	1788	CUCCAAAAGUAGUGUAUUUUU	CAAAAUACACUACUUUUGGAG	Cleavage	1
CTCCAAAAGTAGTGTATTTTT	PGSC0003DMT400012822	0	-1	1	21	941	961	CUCCAAAAGUAGUGUAUUUUU	CAAAAUACACUACUUUUGGAG	Cleavage	1
CTCCAAAAGTAGTGTATTTTT	PGSC0003DMT400047642	0	-1	1	21	252	272	CUCCAAAAGUAGUGUAUUUUU	CAAAAUACACUACUUUUGGAG	Cleavage	1
CTCCAAAAGTAGTGTATTTTT	PGSC0003DMT400047643	0	-1	1	21	252	272	CUCCAAAAGUAGUGUAUUUUU	CAAAAUACACUACUUUUGGAG	Cleavage	1
CTCCCGCTCTTGGCTGTTGTG	PGSC0003DMT400051269	0	-1	1	21	725	745	CUCCCGCUCUUGGCUGUUGUG	CACAACAGCCAAGAGCGGGAG	Cleavage	1
CTCCCGCTCTTGGCTGTTGTG	PGSC0003DMT400051270	0	-1	1	21	725	745	CUCCCGCUCUUGGCUGUUGUG	CACAACAGCCAAGAGCGGGAG	Cleavage	1
CTCCCGCTCTTGGCTGTTGTG	PGSC0003DMT400011272	0	-1	1	21	554	574	CUCCCGCUCUUGGCUGUUGUG	CACAACAGCCAAGAGCGGGAG	Cleavage	1
CTTCGGGATCCAATATTTGAA	PGSC0003DMT400022441	0	-1	1	21	1778	1798	CUUCGGGAUCCAAUAUUUGAA	UUCAAAUAUUGGAUCCCGAAG	Cleavage	1
CTTCGGGATCCAATATTTGAA	PGSC0003DMT400022439	0	-1	1	21	2556	2576	CUUCGGGAUCCAAUAUUUGAA	UUCAAAUAUUGGAUCCCGAAG	Cleavage	1
GCTAAAGGCTTTAGGGACATA	PGSC0003DMT400061231	0	-1	1	21	1778	1798	GCUAAAGGCUUUAGGGACAUA	UAUGUCCCUAAAGCCUUUAGC	Cleavage	1
GCTCAGACTCTTCAAAAATGT	PGSC0003DMT400023174	0	-1	1	21	424	444	GCUCAGACUCUUCAAAAAUGU	ACAUUUUUGAAGAGUCUGAGC	Cleavage	1
GCTCAGACTCTTCAAAAATGT	PGSC0003DMT400028258	0	-1	1	21	665	685	GCUCAGACUCUUCAAAAAUGU	ACAUUUUUGAAGAGUCUGAGC	Cleavage	1
GCTCAGACTCTTCAAAAATGT	PGSC0003DMT400028259	0	-1	1	21	680	700	GCUCAGACUCUUCAAAAAUGU	ACAUUUUUGAAGAGUCUGAGC	Cleavage	1
GCTCAGACTCTTCAAAAATGT	PGSC0003DMT400072798	0	-1	1	21	1075	1095	GCUCAGACUCUUCAAAAAUGU	ACAUUUUUGAAGAGUCUGAGC	Cleavage	1
GCTCAGACTCTTCAAAAATGT	PGSC0003DMT400045416	0	-1	1	21	1789	1809	GCUCAGACUCUUCAAAAAUGU	ACAUUUUUGAAGAGUCUGAGC	Cleavage	1
GCTCAGACTCTTCAAAAATGT	PGSC0003DMT400045415	0	-1	1	21	2100	2120	GCUCAGACUCUUCAAAAAUGU	ACAUUUUUGAAGAGUCUGAGC	Cleavage	1
GCTCAGACTCTTCAAAAATGT	PGSC0003DMT400012822	0	-1	1	21	982	1002	GCUCAGACUCUUCAAAAAUGU	ACAUUUUUGAAGAGUCUGAGC	Cleavage	1
GCTCAGACTCTTCAAAAATGT	PGSC0003DMT400025802	0	-1	1	21	2984	3004	GCUCAGACUCUUCAAAAAUGU	ACAUUUUUGAAGAGUCUGAGC	Cleavage	1
GCTCAGACTCTTCAAAAATGT	PGSC0003DMT400025803	0	-1	1	21	3209	3229	GCUCAGACUCUUCAAAAAUGU	ACAUUUUUGAAGAGUCUGAGC	Cleavage	1
GCTCAGACTCTTCAAAAATGT	PGSC0003DMT400030206	0	-1	1	21	468	488	GCUCAGACUCUUCAAAAAUGU	AUAUUUUUGAAGAGUCUGAGC	Cleavage	1
GCTCAGACTCTTCAAAAATGT	PGSC0003DMT400015266	0	-1	1	21	1931	1951	GCUCAGACUCUUCAAAAAUGU	AUAUUUUUGAAGAGUCUGAGC	Cleavage	1
GCTCAGACTCTTCAAAAATGT	PGSC0003DMT400015263	0	-1	1	21	2407	2427	GCUCAGACUCUUCAAAAAUGU	AUAUUUUUGAAGAGUCUGAGC	Cleavage	1
GCTCAGACTCTTCAAAAATGT	PGSC0003DMT400029662	0	-1	1	21	1840	1860	GCUCAGACUCUUCAAAAAUGU	CCAUUUUUGAAGAGUCUGAGC	Cleavage	1
GCTCAGACTCTTCAAAAATGT	PGSC0003DMT400029661	0	-1	1	21	1891	1911	GCUCAGACUCUUCAAAAAUGU	CCAUUUUUGAAGAGUCUGAGC	Cleavage	1
GCTCAGACTCTTCAAAAATGT	PGSC0003DMT400043061	0	-1	1	21	943	963	GCUCAGACUCUUCAAAAAUGU	UUAUUUUUGAAGAGUCUGAGC	Cleavage	1
GTCTTGTAGATACCTTTTGTC	PGSC0003DMT400022441	0	-1	1	21	1715	1735	GUCUUGUAGAUACCUUUUGUC	GACAAAAGGUAUCUACAAGAC	Cleavage	1
GTCTTGTAGATACCTTTTGTC	PGSC0003DMT400022439	0	-1	1	21	2493	2513	GUCUUGUAGAUACCUUUUGUC	GACAAAAGGUAUCUACAAGAC	Cleavage	1
TGATGCCTTCAGTAACACTGT	PGSC0003DMT400022441	0	-1	1	21	1841	1861	UGAUGCCUUCAGUAACACUGU	ACAGUGUUACUGAAGGCAUCA	Cleavage	1
TGATGCCTTCAGTAACACTGT	PGSC0003DMT400022439	0	-1	1	21	2619	2639	UGAUGCCUUCAGUAACACUGU	ACAGUGUUACUGAAGGCAUCA	Cleavage	1
TGCTTGGACTCTTCAAAAATG	PGSC0003DMT400058685	0	-1	1	21	1267	1287	UGCUUGGACUCUUCAAAAAUG	CAUUUUUGAAGAGUCCAAGCA	Cleavage	2
TGCTTGGACTCTTCAAAAATG	PGSC0003DMT400048288	0	-1	1	21	639	659	UGCUUGGACUCUUCAAAAAUG	CAUUUUUGAAGAGUCCAAGCA	Cleavage	1
TGCTTGGACTCTTCAAAAATG	PGSC0003DMT400062599	0	-1	1	21	962	982	UGCUUGGACUCUUCAAAAAUG	CAUUUUUGAAGAGUCCAAGCA	Cleavage	1
TGCTTGGACTCTTCAAAAATG	PGSC0003DMT400058697	0	-1	1	21	2268	2288	UGCUUGGACUCUUCAAAAAUG	CAUUUUUGAAGAGUCCAAGCA	Cleavage	2
TGCTTGGACTCTTCAAAAATG	PGSC0003DMT400062453	0	-1	1	21	829	849	UGCUUGGACUCUUCAAAAAUG	UAUUUUUGAAGAGUCCAAGCA	Cleavage	1
TGCTTGGACTCTTCAAAAATG	PGSC0003DMT400018476	0	-1	1	21	1862	1882	UGCUUGGACUCUUCAAAAAUG	UAUUUUUGAAGAGUCCAAGCA	Cleavage	1
TGGCTATGCCGAGTAAGATTT	PGSC0003DMT400051270	0	-1	1	21	746	766	UGGCUAUGCCGAGUAAGAUUU	AAAUCUUACUCGGCAUAGCCA	Cleavage	1
TGGCTATGCCGAGTAAGATTT	PGSC0003DMT400051269	0	-1	1	21	746	766	UGGCUAUGCCGAGUAAGAUUU	AAAUCUUACUCGGCAUAGCCA	Cleavage	1
TTGTGGTCCTAGTAGAAGTGC	PGSC0003DMT400076435	0	-1	1	21	968	988	UUGUGGUCCUAGUAGAAGUGC	GCACUUCUACUAGGACCACAA	Cleavage	1
TTTCCGTCAGTCCAACTTCCT	PGSC0003DMT400051270	0	-1	1	21	767	787	UUUCCGUCAGUCCAACUUCCU	AGGAAGUUGGACUGACGGAAA	Cleavage	1
TTTCCGTCAGTCCAACTTCCT	PGSC0003DMT400051269	0	-1	1	21	767	787	UUUCCGUCAGUCCAACUUCCU	AGGAAGUUGGACUGACGGAAA	Cleavage	1
TTTTTGAAGAGTCCAAGCAAC	PGSC0003DMT400023171	0	-1	1	21	691	711	UUUUUGAAGAGUCCAAGCAAC	GUUGCUUGGACUCUUCAAAAA	Cleavage	2
TTTTTGAAGAGTCCAAGCAAC	PGSC0003DMT400076749	0	-1	1	21	352	372	UUUUUGAAGAGUCCAAGCAAC	GUUGCUUGGACUCUUCAAAAA	Cleavage	1
TTTTTGAAGAGTCCAAGCAAC	PGSC0003DMT400011712	0	-1	1	21	495	515	UUUUUGAAGAGUCCAAGCAAC	GUUGCUUGGACUCUUCAAAAA	Cleavage	1
TTTTTGAAGAGTCCAAGCAAC	PGSC0003DMT400011711	0	-1	1	21	2080	2100	UUUUUGAAGAGUCCAAGCAAC	GUUGCUUGGACUCUUCAAAAA	Cleavage	1
TTTTTGAAGAGTCCAAGCAAC	PGSC0003DMT400058609	0	-1	1	21	252	272	UUUUUGAAGAGUCCAAGCAAC	AUUGCUUGGACUCUUCAAAAA	Cleavage	1
TTTTTGAAGAGTCCAAGCAAC	PGSC0003DMT400062450	0	-1	1	21	323	343	UUUUUGAAGAGUCCAAGCAAC	GGUGCUUGGACUCUUCAAAAA	Cleavage	1
TTTTTGAAGAGTCCAAGCAAC	PGSC0003DMT400062451	0	-1	1	21	323	343	UUUUUGAAGAGUCCAAGCAAC	GGUGCUUGGACUCUUCAAAAA	Cleavage	1
TTTTTGAAGAGTCCAAGCAAC	PGSC0003DMT400017554	0	-1	1	21	826	846	UUUUUGAAGAGUCCAAGCAAC	CCUGCUUGGACUCUUCAAAAA	Cleavage	1
TTTTTGAAGAGTCCAAGCAAC	PGSC0003DMT400017552	0	-1	1	21	1426	1446	UUUUUGAAGAGUCCAAGCAAC	CCUGCUUGGACUCUUCAAAAA	Cleavage	1
AAACGTAGACCAGTCCAGAAC	PGSC0003DMT400011272	0.5	-1	1	21	533	553	AAACGUAGACCAGUCCAGAAC	GUUCUGGAUUGGUCUACGUUU	Cleavage	1
AAACGTAGACCAGTCCAGAAC	PGSC0003DMT400053057	0.5	-1	1	21	629	649	AAACGUAGACCAGUCCAGAAC	GUUCUGGACUGGUCUAUGUUU	Cleavage	1
ACATTTTTGAAGAGTCTGAGC	PGSC0003DMT400028291	0.5	-1	1	21	64	84	ACAUUUUUGAAGAGUCUGAGC	GCUCGGACUCUUCAAAAAUGU	Cleavage	1
ACATTTTTGAAGAGTCTGAGC	PGSC0003DMT400008534	0.5	-1	1	21	479	499	ACAUUUUUGAAGAGUCUGAGC	GCUCGGACUCUUCAAAAAUGU	Cleavage	1
ACATTTTTGAAGAGTCTGAGC	PGSC0003DMT400042226	0.5	-1	1	21	707	727	ACAUUUUUGAAGAGUCUGAGC	GCUCGGACUCUUCAAAAAUGU	Cleavage	1
ACATTTTTGAAGAGTCTGAGC	PGSC0003DMT400028931	0.5	-1	1	21	770	790	ACAUUUUUGAAGAGUCUGAGC	GCUCGGACUCUUCAAAAAUGU	Cleavage	1
ACATTTTTGAAGAGTCTGAGC	PGSC0003DMT400060162	0.5	-1	1	21	229	249	ACAUUUUUGAAGAGUCUGAGC	GCUCGGACUCUUCAAAAAUGU	Cleavage	1
ACATTTTTGAAGAGTCTGAGC	PGSC0003DMT400042166	0.5	-1	1	21	738	758	ACAUUUUUGAAGAGUCUGAGC	GCUCGGACUCUUCAAAAAUGU	Cleavage	1
ACATTTTTGAAGAGTCTGAGC	PGSC0003DMT400010019	0.5	-1	1	21	767	787	ACAUUUUUGAAGAGUCUGAGC	GCUCGGACUCUUCAAAAAUGU	Cleavage	1
ACATTTTTGAAGAGTCTGAGC	PGSC0003DMT400068267	0.5	-1	1	21	1051	1071	ACAUUUUUGAAGAGUCUGAGC	GCUCAGACUCUUUAAAAAUGU	Cleavage	2
ACATTTTTGAAGAGTCTGAGC	PGSC0003DMT400056644	0.5	-1	1	21	1330	1350	ACAUUUUUGAAGAGUCUGAGC	GCUCGGACUCUUCAAAAAUGU	Cleavage	1
ACATTTTTGAAGAGTCTGAGC	PGSC0003DMT400081848	0.5	-1	1	21	806	826	ACAUUUUUGAAGAGUCUGAGC	GCUCGGACUCUUCAAAAAUGU	Cleavage	1
ACATTTTTGAAGAGTCTGAGC	PGSC0003DMT400013179	0.5	-1	1	21	1511	1531	ACAUUUUUGAAGAGUCUGAGC	GCUCGGACUCUUCAAAAAUGU	Cleavage	1
ACATTTTTGAAGAGTCTGAGC	PGSC0003DMT400078423	0.5	-1	1	21	638	658	ACAUUUUUGAAGAGUCUGAGC	GCUCAGACUCUUCAGAAAUGU	Cleavage	2
ACATTTTTGAAGAGTCTGAGC	PGSC0003DMT400013180	0.5	-1	1	21	1588	1608	ACAUUUUUGAAGAGUCUGAGC	GCUCGGACUCUUCAAAAAUGU	Cleavage	1
ACATTTTTGAAGAGTCTGAGC	PGSC0003DMT400050395	0.5	-1	1	21	1511	1531	ACAUUUUUGAAGAGUCUGAGC	GCUCGGACUCUUCAAAAAUGU	Cleavage	1
ACATTTTTGAAGAGTCTGAGC	PGSC0003DMT400020439	0.5	-1	1	21	58	78	ACAUUUUUGAAGAGUCUGAGC	GCUCGGACUCUUCAAAAAUGU	Cleavage	1
ACATTTTTGAAGAGTCTGAGC	PGSC0003DMT400053532	0.5	-1	1	21	705	725	ACAUUUUUGAAGAGUCUGAGC	GCUCAGACUCUUCAGAAAUGU	Cleavage	1
ACATTTTTGAAGAGTCTGAGC	PGSC0003DMT400038441	0.5	-1	1	21	1466	1486	ACAUUUUUGAAGAGUCUGAGC	GCUCAGACUCUUCGAAAAUGU	Cleavage	1
ACATTTTTGAAGAGTCTGAGC	PGSC0003DMT400009950	0.5	-1	1	21	858	878	ACAUUUUUGAAGAGUCUGAGC	GCUCGGACUCUUCAAAAAUGU	Cleavage	1
ACATTTTTGAAGAGTCTGAGC	PGSC0003DMT400038443	0.5	-1	1	21	1466	1486	ACAUUUUUGAAGAGUCUGAGC	GCUCAGACUCUUCGAAAAUGU	Cleavage	1
ACATTTTTGAAGAGTCTGAGC	PGSC0003DMT400003950	0.5	-1	1	21	2519	2539	ACAUUUUUGAAGAGUCUGAGC	GCUCGGACUCUUCAAAAAUGU	Cleavage	1
ACATTTTTGAAGAGTCTGAGC	PGSC0003DMT400015208	0.5	-1	1	21	1588	1608	ACAUUUUUGAAGAGUCUGAGC	GCUCGGACUCUUCAAAAAUGU	Cleavage	1
ACATTTTTGAAGAGTCTGAGC	PGSC0003DMT400003150	0.5	-1	1	21	918	938	ACAUUUUUGAAGAGUCUGAGC	GCUCGGACUCUUCAAAAAUGU	Cleavage	1
ACATTTTTGAAGAGTCTGAGC	PGSC0003DMT400010020	0.5	-1	1	21	2295	2315	ACAUUUUUGAAGAGUCUGAGC	GCUCGGACUCUUCAAAAAUGU	Cleavage	1
ACATTTTTGAAGAGTCTGAGC	PGSC0003DMT400080290	0.5	-1	1	21	2851	2871	ACAUUUUUGAAGAGUCUGAGC	GCUCGGACUCUUCAAAAAUGU	Cleavage	1
ACATTTTTGAAGAGTCTGAGC	PGSC0003DMT400045469	0.5	-1	1	21	2025	2045	ACAUUUUUGAAGAGUCUGAGC	GCUCGGACUCUUCAAAAAUGU	Cleavage	1
ACATTTTTGAAGAGTCTGAGC	PGSC0003DMT400003146	0.5	-1	1	21	918	938	ACAUUUUUGAAGAGUCUGAGC	GCUCGGACUCUUCAAAAAUGU	Cleavage	1
ACATTTTTGAAGAGTCTGAGC	PGSC0003DMT400042167	0.5	-1	1	21	2138	2158	ACAUUUUUGAAGAGUCUGAGC	GCUCGGACUCUUCAAAAAUGU	Cleavage	1
ACATTTTTGAAGAGTCTGAGC	PGSC0003DMT400015209	0.5	-1	1	21	2166	2186	ACAUUUUUGAAGAGUCUGAGC	GCUCGGACUCUUCAAAAAUGU	Cleavage	1
ACATTTTTGAAGAGTCTGAGC	PGSC0003DMT400009948	0.5	-1	1	21	1843	1863	ACAUUUUUGAAGAGUCUGAGC	GCUCGGACUCUUCAAAAAUGU	Cleavage	1
ACATTTTTGAAGAGTCTGAGC	PGSC0003DMT400009947	0.5	-1	1	21	1843	1863	ACAUUUUUGAAGAGUCUGAGC	GCUCGGACUCUUCAAAAAUGU	Cleavage	1
ACATTTTTGAAGAGTCTGAGC	PGSC0003DMT400042168	0.5	-1	1	21	2549	2569	ACAUUUUUGAAGAGUCUGAGC	GCUCGGACUCUUCAAAAAUGU	Cleavage	1
ACATTTTTGAAGAGTCTGAGC	PGSC0003DMT400038444	0.5	-1	1	21	1466	1486	ACAUUUUUGAAGAGUCUGAGC	GCUCAGACUCUUCGAAAAUGU	Cleavage	1
ACATTTTTGAAGAGTCTGAGC	PGSC0003DMT400038442	0.5	-1	1	21	1466	1486	ACAUUUUUGAAGAGUCUGAGC	GCUCAGACUCUUCGAAAAUGU	Cleavage	1
ACATTTTTGAAGAGTCTGAGC	PGSC0003DMT400038440	0.5	-1	1	21	1466	1486	ACAUUUUUGAAGAGUCUGAGC	GCUCAGACUCUUCGAAAAUGU	Cleavage	1
ACATTTTTGAAGAGTCTGAGC	PGSC0003DMT400006972	0.5	-1	1	21	347	367	ACAUUUUUGAAGAGUCUGAGC	GUUCGGACUCUUCAAAAAUGU	Cleavage	5
ACATTTTTGAAGAGTCTGAGC	PGSC0003DMT400027523	0.5	-1	1	21	1333	1353	ACAUUUUUGAAGAGUCUGAGC	GUUCGGACUCUUCAAAAAUGU	Cleavage	1
ACATTTTTGAAGAGTCTGAGC	PGSC0003DMT400043255	0.5	-1	1	21	2155	2175	ACAUUUUUGAAGAGUCUGAGC	GUUCGGACUCUUCAAAAAUGU	Cleavage	1
ACATTTTTGAAGAGTCTGAGC	PGSC0003DMT400033366	0.5	-1	1	21	2247	2267	ACAUUUUUGAAGAGUCUGAGC	GUUCGGACUCUUCAAAAAUGU	Cleavage	1
ACATTTTTGAAGAGTCTGAGC	PGSC0003DMT400061191	0.5	-1	1	21	730	750	ACAUUUUUGAAGAGUCUGAGC	CCUCGGACUCUUCAAAAAUGU	Cleavage	1
ACATTTTTGAAGAGTCTGAGC	PGSC0003DMT400061192	0.5	-1	1	21	859	879	ACAUUUUUGAAGAGUCUGAGC	CCUCGGACUCUUCAAAAAUGU	Cleavage	1
ACATTTTTGAAGAGTCTGAGC	PGSC0003DMT400037298	0.5	-1	1	21	972	992	ACAUUUUUGAAGAGUCUGAGC	ACUCAGGCUCUUCAAAAAUGU	Cleavage	2
ACATTTTTGAAGAGTCTGAGC	PGSC0003DMT400037297	0.5	-1	1	21	1103	1123	ACAUUUUUGAAGAGUCUGAGC	ACUCAGGCUCUUCAAAAAUGU	Cleavage	2
ACATTTTTGAAGAGTCTGAGC	PGSC0003DMT400001195	0.5	-1	1	21	2750	2770	ACAUUUUUGAAGAGUCUGAGC	UCUCGGACUCUUCAAAAAUGU	Cleavage	1
ACATTTTTGAAGAGTCTGAGC	PGSC0003DMT400001194	0.5	-1	1	21	2853	2873	ACAUUUUUGAAGAGUCUGAGC	UCUCGGACUCUUCAAAAAUGU	Cleavage	1
CACCCGTGTCGGATTCTCCAA	PGSC0003DMT400073332	0.5	-1	1	21	1646	1666	CACCCGUGUCGGAUUCUCCAA	UUGGAGAAUCCGACAUGGGUG	Cleavage	1
CACCCGTGTCGGATTCTCCAA	PGSC0003DMT400073331	0.5	-1	1	21	1642	1662	CACCCGUGUCGGAUUCUCCAA	UUGGAGAAUCCGACAUGGGUG	Cleavage	1
CACCCGTGTCGGATTCTCCAA	PGSC0003DMT400025648	0.5	-1	1	21	2471	2491	CACCCGUGUCGGAUUCUCCAA	UUGGAGAAUCUGACACGGGUG	Cleavage	1
CACCCGTGTCGGATTCTCCAA	PGSC0003DMT400073333	0.5	-1	1	21	2167	2187	CACCCGUGUCGGAUUCUCCAA	UUGGAGAAUCCGACAUGGGUG	Cleavage	1
CACCCGTGTCGGATTCTCCAA	PGSC0003DMT400027523	0.5	-1	1	21	1388	1408	CACCCGUGUCGGAUUCUCCAA	UUGGAGGAUCCGACACGGGUG	Cleavage	1
CACCCGTGTCGGATTCTCCAA	PGSC0003DMT400058215	0.5	-1	1	21	92	112	CACCCGUGUCGGAUUCUCCAA	UUGGAGAAUCUGACACGGGUG	Cleavage	1
CACCCGTGTCGGATTCTCCAA	PGSC0003DMT400058504	0.5	-1	1	21	202	222	CACCCGUGUCGGAUUCUCCAA	UUGGGGAAUCCGACACGGGUG	Cleavage	1
CACCCGTGTCGGATTCTCCAA	PGSC0003DMT400060223	0.5	-1	1	21	75	95	CACCCGUGUCGGAUUCUCCAA	UAGGAGGAUCCGACACGGGUG	Cleavage	1
CGAGTCTTGCTTTGATTAGTT	PGSC0003DMT400067963	0.5	-1	1	21	1460	1480	CGAGUCUUGCUUUGAUUAGUU	AUCUAAUCAAAGCAAGACUUG	Cleavage	1
CTCCAAAAGTAGTGCATTTTT	PGSC0003DMT400040152	0.5	-1	1	21	451	471	CUCCAAAAGUAGUGCAUUUUU	AAAAAUGCACUGCUUUUGGAG	Cleavage	1
CTCCAAAAGTAGTGCATTTTT	PGSC0003DMT400058556	0.5	-1	1	21	723	743	CUCCAAAAGUAGUGCAUUUUU	AAAAAUGCAUUACUUUUGGAG	Cleavage	1
CTCCAAAAGTAGTGCATTTTT	PGSC0003DMT400014348	0.5	-1	1	21	2370	2390	CUCCAAAAGUAGUGCAUUUUU	AAAAAUGUACUACUUUUGGAG	Cleavage	1
CTCCAAAAGTAGTGCATTTTT	PGSC0003DMT400014347	0.5	-1	1	21	3149	3169	CUCCAAAAGUAGUGCAUUUUU	AAAAAUGUACUACUUUUGGAG	Cleavage	1
CTCCAAAAGTAGTGCATTTTT	PGSC0003DMT400014346	0.5	-1	1	21	3325	3345	CUCCAAAAGUAGUGCAUUUUU	AAAAAUGUACUACUUUUGGAG	Cleavage	1
CTCCAAAAGTAGTGCATTTTT	PGSC0003DMT400060396	0.5	-1	1	21	4786	4806	CUCCAAAAGUAGUGCAUUUUU	AAGAAUGCACUACUUUUGGAG	Cleavage	1
CTCCAAAAGTAGTGCATTTTT	PGSC0003DMT400060395	0.5	-1	1	21	4815	4835	CUCCAAAAGUAGUGCAUUUUU	AAGAAUGCACUACUUUUGGAG	Cleavage	1
CTCCAAAAGTAGTGCATTTTT	PGSC0003DMT400061224	0.5	-1	1	21	1374	1394	CUCCAAAAGUAGUGCAUUUUU	AGAAAUGUACUACUUUUGGAG	Cleavage	1
CTCCAAAAGTAGTGCATTTTT	PGSC0003DMT400061225	0.5	-1	1	21	1702	1722	CUCCAAAAGUAGUGCAUUUUU	AGAAAUGUACUACUUUUGGAG	Cleavage	1
CTCCAAAAGTAGTGCATTTTT	PGSC0003DMT400020469	0.5	-1	1	21	2062	2082	CUCCAAAAGUAGUGCAUUUUU	AGAAAUGCACUGCUUUUGGAG	Cleavage	2
CTCCAAAAGTAGTGTATTTTT	PGSC0003DMT400023174	0.5	-1	1	21	383	403	CUCCAAAAGUAGUGUAUUUUU	AAAAAUACACUAUUUUUGGAG	Cleavage	1
CTCCAAAAGTAGTGTATTTTT	PGSC0003DMT400011198	0.5	-1	1	21	332	352	CUCCAAAAGUAGUGUAUUUUU	AAAAAUGCACUACUUUUGGAG	Cleavage	1
CTCCAAAAGTAGTGTATTTTT	PGSC0003DMT400032566	0.5	-1	1	21	696	716	CUCCAAAAGUAGUGUAUUUUU	AAAAAUACACUAUUUUUGGAG	Cleavage	1
CTCCAAAAGTAGTGTATTTTT	PGSC0003DMT400063680	0.5	-1	1	21	861	881	CUCCAAAAGUAGUGUAUUUUU	AAAAAUGCACUACUUUUGGAG	Cleavage	1
CTCCAAAAGTAGTGTATTTTT	PGSC0003DMT400036274	0.5	-1	1	21	1080	1100	CUCCAAAAGUAGUGUAUUUUU	AAAAAUGCACUACUUUUGGAG	Cleavage	1
CTCCAAAAGTAGTGTATTTTT	PGSC0003DMT400081943	0.5	-1	1	21	1166	1186	CUCCAAAAGUAGUGUAUUUUU	AAAAAUGCACUACUUUUGGAG	Cleavage	4
CTCCAAAAGTAGTGTATTTTT	PGSC0003DMT400068222	0.5	-1	1	21	1347	1367	CUCCAAAAGUAGUGUAUUUUU	AAAAAUGCACUACUUUUGGAG	Cleavage	3
CTCCAAAAGTAGTGTATTTTT	PGSC0003DMT400081845	0.5	-1	1	21	82	102	CUCCAAAAGUAGUGUAUUUUU	AAAAAUGCACUACUUUUGGAG	Cleavage	1
CTCCAAAAGTAGTGTATTTTT	PGSC0003DMT400049808	0.5	-1	1	21	1456	1476	CUCCAAAAGUAGUGUAUUUUU	AAAAAUGCACUACUUUUGGAG	Cleavage	1
CTCCAAAAGTAGTGTATTTTT	PGSC0003DMT400058685	0.5	-1	1	21	1225	1245	CUCCAAAAGUAGUGUAUUUUU	AAAAAUGCACUACUUUUGGAG	Cleavage	1
CTCCAAAAGTAGTGTATTTTT	PGSC0003DMT400056988	0.5	-1	1	21	1412	1432	CUCCAAAAGUAGUGUAUUUUU	AAAAAUGCACUACUUUUGGAG	Cleavage	1
CTCCAAAAGTAGTGTATTTTT	PGSC0003DMT400073333	0.5	-1	1	21	2152	2172	CUCCAAAAGUAGUGUAUUUUU	AAAAAUACACUAUUUUUGGAG	Cleavage	1
CTCCAAAAGTAGTGTATTTTT	PGSC0003DMT400058697	0.5	-1	1	21	2226	2246	CUCCAAAAGUAGUGUAUUUUU	AAAAAUGCACUACUUUUGGAG	Cleavage	1
CTCCAAAAGTAGTGTATTTTT	PGSC0003DMT400015266	0.5	-1	1	21	1890	1910	CUCCAAAAGUAGUGUAUUUUU	AAAAAUACACUAUUUUUGGAG	Cleavage	1
CTCCAAAAGTAGTGTATTTTT	PGSC0003DMT400073331	0.5	-1	1	21	1627	1647	CUCCAAAAGUAGUGUAUUUUU	AAAAAUACACUAUUUUUGGAG	Cleavage	1
CTCCAAAAGTAGTGTATTTTT	PGSC0003DMT400073332	0.5	-1	1	21	1631	1651	CUCCAAAAGUAGUGUAUUUUU	AAAAAUACACUAUUUUUGGAG	Cleavage	1
CTCCAAAAGTAGTGTATTTTT	PGSC0003DMT400015263	0.5	-1	1	21	2366	2386	CUCCAAAAGUAGUGUAUUUUU	AAAAAUACACUAUUUUUGGAG	Cleavage	1
CTCCAAAAGTAGTGTATTTTT	PGSC0003DMT400029423	0.5	-1	1	21	1666	1686	CUCCAAAAGUAGUGUAUUUUU	AAAAAUGCACUACUUUUGGAG	Cleavage	1
CTCCAAAAGTAGTGTATTTTT	PGSC0003DMT400063679	0.5	-1	1	21	3863	3883	CUCCAAAAGUAGUGUAUUUUU	AAAAAUGCACUACUUUUGGAG	Cleavage	1
CTCCAAAAGTAGTGTATTTTT	PGSC0003DMT400054919	0.5	-1	1	21	315	335	CUCCAAAAGUAGUGUAUUUUU	AAAAAUGCACUACUUUUGGAG	Cleavage	1
CTCCAAAAGTAGTGTATTTTT	PGSC0003DMT400054922	0.5	-1	1	21	315	335	CUCCAAAAGUAGUGUAUUUUU	AAAAAUGCACUACUUUUGGAG	Cleavage	1
CTCCAAAAGTAGTGTATTTTT	PGSC0003DMT400062599	0.5	-1	1	21	920	940	CUCCAAAAGUAGUGUAUUUUU	GAAAAUAUACUACUUUUGGAG	Cleavage	1
CTCCAAAAGTAGTGTATTTTT	PGSC0003DMT400020224	0.5	-1	1	21	2107	2127	CUCCAAAAGUAGUGUAUUUUU	GAAAAUGCACUACUUUUGGAG	Cleavage	1
CTCCAAAAGTAGTGTATTTTT	PGSC0003DMT400074168	0.5	-1	1	21	3130	3150	CUCCAAAAGUAGUGUAUUUUU	GAAAAUGCACUACUUUUGGAG	Cleavage	1
CTCCAAAAGTAGTGTATTTTT	PGSC0003DMT400074169	0.5	-1	1	21	3133	3153	CUCCAAAAGUAGUGUAUUUUU	GAAAAUGCACUACUUUUGGAG	Cleavage	1
CTCCAAAAGTAGTGTATTTTT	PGSC0003DMT400047001	0.5	-1	1	21	3929	3949	CUCCAAAAGUAGUGUAUUUUU	AGAAAUACACUAUUUUUGGAG	Cleavage	1
CTCCAAAAGTAGTGTATTTTT	PGSC0003DMT400047000	0.5	-1	1	21	4036	4056	CUCCAAAAGUAGUGUAUUUUU	AGAAAUACACUAUUUUUGGAG	Cleavage	1
CTCCAAAAGTAGTGTATTTTT	PGSC0003DMT400074167	0.5	-1	1	21	4598	4618	CUCCAAAAGUAGUGUAUUUUU	GAAAAUGCACUACUUUUGGAG	Cleavage	1
CTCCAAAAGTAGTGTATTTTT	PGSC0003DMT400081848	0.5	-1	1	21	650	670	CUCCAAAAGUAGUGUAUUUUU	CAAAAUGCACUACUUUUGGAG	Cleavage	1
CTCCAAAAGTAGTGTATTTTT	PGSC0003DMT400024314	0.5	-1	1	21	144	164	CUCCAAAAGUAGUGUAUUUUU	CAAAAUGCACUACUUUUGGAG	Cleavage	1
CTCCAAAAGTAGTGTATTTTT	PGSC0003DMT400029994	0.5	-1	1	21	2278	2298	CUCCAAAAGUAGUGUAUUUUU	CAAAAUACACUAUUUUUGGAG	Cleavage	1
CTCCAAAAGTAGTGTATTTTT	PGSC0003DMT400020469	0.5	-1	1	21	2113	2133	CUCCAAAAGUAGUGUAUUUUU	CGAAAUGCACUACUUUUGGAG	Cleavage	2
CTCCAAAAGTAGTGTATTTTT	PGSC0003DMT400035138	0.5	-1	1	21	751	771	CUCCAAAAGUAGUGUAUUUUU	UCAAAUGCACUACUUUUGGAG	Cleavage	1
CTCCAAAAGTAGTGTATTTTT	PGSC0003DMT400035135	0.5	-1	1	21	644	664	CUCCAAAAGUAGUGUAUUUUU	UCAAAUGCACUACUUUUGGAG	Cleavage	1
CTCCCGCTCTTGGCTGTTGTG	PGSC0003DMT400053059	0.5	-1	1	21	754	774	CUCCCGCUCUUGGCUGUUGUG	CACAACAGCCAAGGGCGGGAG	Cleavage	1
CTCCCGCTCTTGGCTGTTGTG	PGSC0003DMT400053053	0.5	-1	1	21	665	685	CUCCCGCUCUUGGCUGUUGUG	CACAACAGCCAAGGGCGGGAG	Cleavage	1
CTCCCGCTCTTGGCTGTTGTG	PGSC0003DMT400053056	0.5	-1	1	21	647	667	CUCCCGCUCUUGGCUGUUGUG	CACAACAGCCAAGGGCGGGAG	Cleavage	1
CTCCCGCTCTTGGCTGTTGTG	PGSC0003DMT400062611	0.5	-1	1	21	647	667	CUCCCGCUCUUGGCUGUUGUG	CACAACAGCCAAGGGCGGGAG	Cleavage	1
GCTAAAGGCTTTAGGGACATA	PGSC0003DMT400045163	0.5	-1	1	21	739	759	GCUAAAGGCUUUAGGGACAUA	UAUGUCCCUAAAGUCUUUAGC	Cleavage	1
GCTCAGACTCTTCAAAAATGT	PGSC0003DMT400040210	0.5	-1	1	21	1044	1064	GCUCAGACUCUUCAAAAAUGU	ACAUUUUUGGAGAGUCUGAGC	Cleavage	1
GCTCAGACTCTTCAAAAATGT	PGSC0003DMT400019937	0.5	-1	1	21	1971	1991	GCUCAGACUCUUCAAAAAUGU	ACGUUUUUGAAGAGUCUGAGC	Cleavage	1
GCTCAGACTCTTCAAAAATGT	PGSC0003DMT400048637	0.5	-1	1	21	776	796	GCUCAGACUCUUCAAAAAUGU	AUAUUUUUGGAGAGUCUGAGC	Cleavage	1
GCTCAGACTCTTCAAAAATGT	PGSC0003DMT400041351	0.5	-1	1	21	1661	1681	GCUCAGACUCUUCAAAAAUGU	AUAUUUUUGGAGAGUCUGAGC	Cleavage	1
GCTCAGACTCTTCAAAAATGT	PGSC0003DMT400041352	0.5	-1	1	21	2288	2308	GCUCAGACUCUUCAAAAAUGU	AUAUUUUUGGAGAGUCUGAGC	Cleavage	1
GCTCAGACTCTTCAAAAATGT	PGSC0003DMT400001195	0.5	-1	1	21	2043	2063	GCUCAGACUCUUCAAAAAUGU	GCAUUUUUGAAGAGUUUGAGC	Cleavage	2
GCTCAGACTCTTCAAAAATGT	PGSC0003DMT400001194	0.5	-1	1	21	2146	2166	GCUCAGACUCUUCAAAAAUGU	GCAUUUUUGAAGAGUUUGAGC	Cleavage	2
GCTCAGACTCTTCAAAAATGT	PGSC0003DMT400081889	0.5	-1	1	21	1286	1306	GCUCAGACUCUUCAAAAAUGU	GUAUUUUUGAAGAGUUUGAGC	Cleavage	1
GGTTTAGGGTTTAGGGTTTAG	PGSC0003DMT400004080	0.5	-1	1	21	209	229	GGUUUAGGGUUUAGGGUUUAG	CAAAACCCUAAACCCUAAAUC	Cleavage	1
GGTTTAGGGTTTAGGGTTTAG	PGSC0003DMT400004081	0.5	-1	1	21	209	229	GGUUUAGGGUUUAGGGUUUAG	CAAAACCCUAAACCCUAAAUC	Cleavage	1
TGATGCCTTCAGTAACACTGT	PGSC0003DMT400067963	0.5	-1	1	21	1439	1459	UGAUGCCUUCAGUAACACUGU	CCAGUGUUGCUGAAGGCAUCA	Cleavage	1
TGCTTGGACTCTTCAAAAATG	PGSC0003DMT400002022	0.5	-1	1	21	98	118	UGCUUGGACUCUUCAAAAAUG	CAUUUUUGGAGAGUCCAAGCA	Cleavage	1
TGCTTGGACTCTTCAAAAATG	PGSC0003DMT400039552	0.5	-1	1	21	262	282	UGCUUGGACUCUUCAAAAAUG	CAUUUUUGAAGAGUCCGAGCA	Cleavage	1
TGCTTGGACTCTTCAAAAATG	PGSC0003DMT400026391	0.5	-1	1	21	602	622	UGCUUGGACUCUUCAAAAAUG	CAUUUUUGAAGAGUCCGAGCA	Cleavage	1
TGCTTGGACTCTTCAAAAATG	PGSC0003DMT400062019	0.5	-1	1	21	809	829	UGCUUGGACUCUUCAAAAAUG	CAUUUUUGGAGAGUCCAAGCA	Cleavage	1
TGCTTGGACTCTTCAAAAATG	PGSC0003DMT400003790	0.5	-1	1	21	779	799	UGCUUGGACUCUUCAAAAAUG	CAUUUUUGAAGAGUCCGAGCA	Cleavage	1
TGCTTGGACTCTTCAAAAATG	PGSC0003DMT400041823	0.5	-1	1	21	672	692	UGCUUGGACUCUUCAAAAAUG	CAUUUUUGAAGAGUCCGAGCA	Cleavage	1
TGCTTGGACTCTTCAAAAATG	PGSC0003DMT400043345	0.5	-1	1	21	326	346	UGCUUGGACUCUUCAAAAAUG	CAUUUUUGAAGAGUCCGAGCA	Cleavage	1
TGCTTGGACTCTTCAAAAATG	PGSC0003DMT400072135	0.5	-1	1	21	89	109	UGCUUGGACUCUUCAAAAAUG	CAUUUUUGAAGAGUCCGAGCA	Cleavage	1
TGCTTGGACTCTTCAAAAATG	PGSC0003DMT400040152	0.5	-1	1	21	493	513	UGCUUGGACUCUUCAAAAAUG	CAUUUUUGAAGAGUCCGAGCA	Cleavage	1
TGCTTGGACTCTTCAAAAATG	PGSC0003DMT400081848	0.5	-1	1	21	904	924	UGCUUGGACUCUUCAAAAAUG	CAUUUUUGAAGAGUCCGAGCA	Cleavage	1
TGCTTGGACTCTTCAAAAATG	PGSC0003DMT400013469	0.5	-1	1	21	1511	1531	UGCUUGGACUCUUCAAAAAUG	CAUUUUUGAAGAGUCCGAGCA	Cleavage	1
TGCTTGGACTCTTCAAAAATG	PGSC0003DMT400036068	0.5	-1	1	21	2465	2485	UGCUUGGACUCUUCAAAAAUG	CAUUUUUGAAGAGUCCGAGCA	Cleavage	1
TGCTTGGACTCTTCAAAAATG	PGSC0003DMT400043766	0.5	-1	1	21	586	606	UGCUUGGACUCUUCAAAAAUG	CAUUUUUGAAGAGUUCAAGCA	Cleavage	1
TGCTTGGACTCTTCAAAAATG	PGSC0003DMT400029423	0.5	-1	1	21	1708	1728	UGCUUGGACUCUUCAAAAAUG	CAUUUUUGAAGAGUCCGAGCA	Cleavage	1
TGCTTGGACTCTTCAAAAATG	PGSC0003DMT400061818	0.5	-1	1	21	1637	1657	UGCUUGGACUCUUCAAAAAUG	CAUUUUUGAAGAGUCCGAGCA	Cleavage	1
TGCTTGGACTCTTCAAAAATG	PGSC0003DMT400078414	0.5	-1	1	21	1183	1203	UGCUUGGACUCUUCAAAAAUG	UAUUUUUGAAGAGUCCGAGCA	Cleavage	1
TGCTTGGACTCTTCAAAAATG	PGSC0003DMT400072305	0.5	-1	1	21	1312	1332	UGCUUGGACUCUUCAAAAAUG	UAUUUUUGAAGAGUCCGAGCA	Cleavage	1
TGCTTGGACTCTTCAAAAATG	PGSC0003DMT400024314	0.5	-1	1	21	186	206	UGCUUGGACUCUUCAAAAAUG	UAUUUUUGAGGAGUCCAAGCA	Cleavage	1
TGCTTGGACTCTTCAAAAATG	PGSC0003DMT400047898	0.5	-1	1	21	2029	2049	UGCUUGGACUCUUCAAAAAUG	UAUUUUUGAAGAGUCCGAGCA	Cleavage	1
TGCTTGGACTCTTCAAAAATG	PGSC0003DMT400047899	0.5	-1	1	21	2361	2381	UGCUUGGACUCUUCAAAAAUG	UAUUUUUGAAGAGUCCGAGCA	Cleavage	1
TGCTTGGACTCTTCAAAAATG	PGSC0003DMT400019201	0.5	-1	1	21	2791	2811	UGCUUGGACUCUUCAAAAAUG	UAUUUUUGAAGAGUCCGAGCA	Cleavage	1
TGCTTGGACTCTTCAAAAATG	PGSC0003DMT400054919	0.5	-1	1	21	357	377	UGCUUGGACUCUUCAAAAAUG	CGUUUUUGAAGAGUCCGAGCA	Cleavage	1
TGCTTGGACTCTTCAAAAATG	PGSC0003DMT400054922	0.5	-1	1	21	357	377	UGCUUGGACUCUUCAAAAAUG	CGUUUUUGAAGAGUCCGAGCA	Cleavage	1
TGCTTGGACTCTTCAAAAATG	PGSC0003DMT400076027	0.5	-1	1	21	5	25	UGCUUGGACUCUUCAAAAAUG	GAUUUUUGAAGAGUCCGAGCA	Cleavage	1
TGCTTGGACTCTTCAAAAATG	PGSC0003DMT400007960	0.5	-1	1	21	5342	5362	UGCUUGGACUCUUCAAAAAUG	UGUUUUUGAAGAGUCCGAGCA	Cleavage	1
TTTTTGAAGAGTCCAAGCAAC	PGSC0003DMT400001046	0.5	-1	1	21	274	294	UUUUUGAAGAGUCCAAGCAAC	GUUGCUUGGAUUCUUCAAAAA	Cleavage	1
TTTTTGAAGAGTCCAAGCAAC	PGSC0003DMT400042354	0.5	-1	1	21	1032	1052	UUUUUGAAGAGUCCAAGCAAC	GUUGCUUGGAUUCUUCAAAAA	Cleavage	1
TTTTTGAAGAGTCCAAGCAAC	PGSC0003DMT400025306	0.5	-1	1	21	891	911	UUUUUGAAGAGUCCAAGCAAC	GUUGCUUGGACUCUUUAAAAA	Cleavage	1
TTTTTGAAGAGTCCAAGCAAC	PGSC0003DMT400015591	0.5	-1	1	21	2157	2177	UUUUUGAAGAGUCCAAGCAAC	GUUGCUUGGAUUCUUCAAAAA	Cleavage	1
TTTTTGAAGAGTCCAAGCAAC	PGSC0003DMT400015590	0.5	-1	1	21	2164	2184	UUUUUGAAGAGUCCAAGCAAC	GUUGCUUGGAUUCUUCAAAAA	Cleavage	1
TTTTTGAAGAGTCCAAGCAAC	PGSC0003DMT400025307	0.5	-1	1	21	523	543	UUUUUGAAGAGUCCAAGCAAC	GUUGCUUGGACUCUUUAAAAA	Cleavage	1
TTTTTGAAGAGTCCAAGCAAC	PGSC0003DMT400014919	0.5	-1	1	21	1102	1122	UUUUUGAAGAGUCCAAGCAAC	GUUGCUUGGAUUCUUCAAAAA	Cleavage	1
TTTTTGAAGAGTCCAAGCAAC	PGSC0003DMT400037695	0.5	-1	1	21	15	35	UUUUUGAAGAGUCCAAGCAAC	ACUGCUUGGACUCUUUAAAAA	Cleavage	1
TTTTTGAAGAGTCCAAGCAAC	PGSC0003DMT400037848	0.5	-1	1	21	2693	2713	UUUUUGAAGAGUCCAAGCAAC	UGUGCUUGGACUCUUCAAAAG	Cleavage	1
TTTTTGAAGAGTCCAAGCAAC	PGSC0003DMT400037850	0.5	-1	1	21	2801	2821	UUUUUGAAGAGUCCAAGCAAC	UGUGCUUGGACUCUUCAAAAG	Cleavage	1
TTTTTGAAGAGTCCAAGCAAC	PGSC0003DMT400037849	0.5	-1	1	21	2891	2911	UUUUUGAAGAGUCCAAGCAAC	UGUGCUUGGACUCUUCAAAAG	Cleavage	1
AAACGTAGACCAGTCCAGAAC	PGSC0003DMT400053068	1	-1	1	21	773	793	AAACGUAGACCAGUCCAGAAC	GUUCUGCACUGGUCUACGUUU	Cleavage	1
AAACGTAGACCAGTCCAGAAC	PGSC0003DMT400053069	1	-1	1	21	773	793	AAACGUAGACCAGUCCAGAAC	GUUCUGCACUGGUCUACGUUU	Cleavage	1
AAACGTAGACCAGTCCAGAAC	PGSC0003DMT400053067	1	-1	1	21	773	793	AAACGUAGACCAGUCCAGAAC	GUUCUGCACUGGUCUACGUUU	Cleavage	1
ACATTTTTGAAGAGTCTGAGC	PGSC0003DMT400081987	1	-1	1	21	933	953	ACAUUUUUGAAGAGUCUGAGC	GCUCAGACUCUUCAAAAAUGA	Cleavage	1
ACATTTTTGAAGAGTCTGAGC	PGSC0003DMT400081988	1	-1	1	21	1547	1567	ACAUUUUUGAAGAGUCUGAGC	GCUCAGACUCUUCAAAAAUGA	Cleavage	1
ACATTTTTGAAGAGTCTGAGC	PGSC0003DMT400058609	1	-1	1	21	255	275	ACAUUUUUGAAGAGUCUGAGC	GCUUGGACUCUUCAAAAAUGU	Cleavage	1
ACATTTTTGAAGAGTCTGAGC	PGSC0003DMT400058504	1	-1	1	21	142	162	ACAUUUUUGAAGAGUCUGAGC	GCUCGGACUCUUCAAAAGUGU	Cleavage	1
ACATTTTTGAAGAGTCTGAGC	PGSC0003DMT400039624	1	-1	1	21	629	649	ACAUUUUUGAAGAGUCUGAGC	GCUUAGAUUCUUCAAAAAUGU	Cleavage	1
ACATTTTTGAAGAGTCTGAGC	PGSC0003DMT400023171	1	-1	1	21	694	714	ACAUUUUUGAAGAGUCUGAGC	GCUUGGACUCUUCAAAAAUGU	Cleavage	2
ACATTTTTGAAGAGTCTGAGC	PGSC0003DMT400065657	1	-1	1	21	661	681	ACAUUUUUGAAGAGUCUGAGC	GCUCGGACUCUUUAAAAAUGU	Cleavage	1
ACATTTTTGAAGAGTCTGAGC	PGSC0003DMT400065656	1	-1	1	21	661	681	ACAUUUUUGAAGAGUCUGAGC	GCUCGGACUCUUUAAAAAUGU	Cleavage	1
ACATTTTTGAAGAGTCTGAGC	PGSC0003DMT400076749	1	-1	1	21	355	375	ACAUUUUUGAAGAGUCUGAGC	GCUUGGACUCUUCAAAAAUGU	Cleavage	1
ACATTTTTGAAGAGTCTGAGC	PGSC0003DMT400075018	1	-1	1	21	1495	1515	ACAUUUUUGAAGAGUCUGAGC	GCUCAGACUCUUUGAAAAUGU	Cleavage	1
ACATTTTTGAAGAGTCTGAGC	PGSC0003DMT400060448	1	-1	1	21	2046	2066	ACAUUUUUGAAGAGUCUGAGC	GCUCGGACUCUUUAAAAAUGU	Cleavage	1
ACATTTTTGAAGAGTCTGAGC	PGSC0003DMT400017554	1	-1	1	21	829	849	ACAUUUUUGAAGAGUCUGAGC	GCUUGGACUCUUCAAAAAUGU	Cleavage	1
ACATTTTTGAAGAGTCTGAGC	PGSC0003DMT400075019	1	-1	1	21	1495	1515	ACAUUUUUGAAGAGUCUGAGC	GCUCAGACUCUUUGAAAAUGU	Cleavage	1
ACATTTTTGAAGAGTCTGAGC	PGSC0003DMT400017552	1	-1	1	21	1429	1449	ACAUUUUUGAAGAGUCUGAGC	GCUUGGACUCUUCAAAAAUGU	Cleavage	1
ACATTTTTGAAGAGTCTGAGC	PGSC0003DMT400000989	1	-1	1	21	3240	3260	ACAUUUUUGAAGAGUCUGAGC	GCUCAGACUCUUUAAGAAUGU	Cleavage	1
ACATTTTTGAAGAGTCTGAGC	PGSC0003DMT400011712	1	-1	1	21	498	518	ACAUUUUUGAAGAGUCUGAGC	GCUUGGACUCUUCAAAAAUGU	Cleavage	1
ACATTTTTGAAGAGTCTGAGC	PGSC0003DMT400011711	1	-1	1	21	2083	2103	ACAUUUUUGAAGAGUCUGAGC	GCUUGGACUCUUCAAAAAUGU	Cleavage	1
ACATTTTTGAAGAGTCTGAGC	PGSC0003DMT400069768	1	-1	1	21	694	714	ACAUUUUUGAAGAGUCUGAGC	GCUCUGACUCUUCAAAAAUGU	Cleavage	1
ACATTTTTGAAGAGTCTGAGC	PGSC0003DMT400069767	1	-1	1	21	808	828	ACAUUUUUGAAGAGUCUGAGC	GCUCUGACUCUUCAAAAAUGU	Cleavage	1
ACATTTTTGAAGAGTCTGAGC	PGSC0003DMT400051906	1	-1	1	21	1093	1113	ACAUUUUUGAAGAGUCUGAGC	GCUCUGACUCUUCAAAAAUGU	Cleavage	1
ACATTTTTGAAGAGTCTGAGC	PGSC0003DMT400069765	1	-1	1	21	1437	1457	ACAUUUUUGAAGAGUCUGAGC	GCUCUGACUCUUCAAAAAUGU	Cleavage	1
ACATTTTTGAAGAGTCTGAGC	PGSC0003DMT400048637	1	-1	1	21	691	711	ACAUUUUUGAAGAGUCUGAGC	ACUCGGACUCUUCAAAGAUGU	Cleavage	1
ACATTTTTGAAGAGTCTGAGC	PGSC0003DMT400025648	1	-1	1	21	2409	2429	ACAUUUUUGAAGAGUCUGAGC	ACUCGGACUUUUCAAAAAUGU	Cleavage	1
ACATTTTTGAAGAGTCTGAGC	PGSC0003DMT400007783	1	-1	1	21	1190	1210	ACAUUUUUGAAGAGUCUGAGC	GGUCAGACUCUUCAAAAAUGA	Cleavage	1
ACTCAAATTGATCACGAACGA	PGSC0003DMT400062609	1	-1	1	21	712	732	ACUCAAAUUGAUCACGAACGA	UUGUCCGUGAUCAAUUUGAGU	Cleavage	1
ACTCAAATTGATCACGAACGA	PGSC0003DMT400062608	1	-1	1	21	712	732	ACUCAAAUUGAUCACGAACGA	UUGUCCGUGAUCAAUUUGAGU	Cleavage	1
ACTCAAATTGATCACGAACGA	PGSC0003DMT400053053	1	-1	1	21	623	643	ACUCAAAUUGAUCACGAACGA	AUGUCCGUGAUCAAUUUGAGU	Cleavage	1
ACTCAAATTGATCACGAACGA	PGSC0003DMT400062611	1	-1	1	21	605	625	ACUCAAAUUGAUCACGAACGA	AAGUCCGUGAUCAAUUUGAGU	Cleavage	1
ACTCAAATTGATCACGAACGA	PGSC0003DMT400053056	1	-1	1	21	605	625	ACUCAAAUUGAUCACGAACGA	AAGUCCGUGAUCAAUUUGAGU	Cleavage	1
CACCCGTGTCGGATTCTCCAA	PGSC0003DMT400068788	1	-1	1	21	2330	2350	CACCCGUGUCGGAUUCUCCAA	UUGGAGGAUCUGACACGGGUG	Cleavage	1
CACCCGTGTCGGATTCTCCAA	PGSC0003DMT400039941	1	-1	1	21	1400	1420	CACCCGUGUCGGAUUCUCCAA	UUGGAGAAUCUGAUACGGGUG	Cleavage	1
CACCCGTGTCGGATTCTCCAA	PGSC0003DMT400075941	1	-1	1	21	189	209	CACCCGUGUCGGAUUCUCCAA	UUGGAGAAUCUGACAUGGGUG	Cleavage	1
CACCCGTGTCGGATTCTCCAA	PGSC0003DMT400092520	1	-1	1	21	92	112	CACCCGUGUCGGAUUCUCCAA	UUGGAGGAUCCGACAUGGGUG	Cleavage	1
CCAATGCCATATATACCAACC	PGSC0003DMT400053047	1	-1	1	21	570	590	CCAAUGCCAUAUAUACCAACC	GGUUGGUAUAUGUGGCGUUGG	Cleavage	1
CCAATGCCATATATACCAACC	PGSC0003DMT400067962	1	-1	1	21	648	668	CCAAUGCCAUAUAUACCAACC	GGUUGGUAUAUGUGGCGUUGG	Cleavage	1
CCAATGCCATATATACCAACC	PGSC0003DMT400053050	1	-1	1	21	169	189	CCAAUGCCAUAUAUACCAACC	GGUUGGUAUAUGUGGCGUUGG	Cleavage	1
CCAATGCCATATATACCAACC	PGSC0003DMT400053049	1	-1	1	21	204	224	CCAAUGCCAUAUAUACCAACC	GGUUGGUAUAUGUGGCGUUGG	Cleavage	1
CCAATGCCATATATACCAACC	PGSC0003DMT400067983	1	-1	1	21	707	727	CCAAUGCCAUAUAUACCAACC	GGUUGGUAUAUGUGGCGUUGG	Cleavage	1
CCAATGCCATATATACCAACC	PGSC0003DMT400067981	1	-1	1	21	707	727	CCAAUGCCAUAUAUACCAACC	GGUUGGUAUAUGUGGCGUUGG	Cleavage	1
CCAATGCCATATATACCAACC	PGSC0003DMT400067982	1	-1	1	21	707	727	CCAAUGCCAUAUAUACCAACC	GGUUGGUAUAUGUGGCGUUGG	Cleavage	1
CCAATGCCATATATACCAACC	PGSC0003DMT400020005	1	-1	1	21	666	686	CCAAUGCCAUAUAUACCAACC	GGUUGGUAUAUGUGGCGUUGG	Cleavage	2
CCAATGCCATATATACCAACC	PGSC0003DMT400020005	1	-1	1	21	2370	2390	CCAAUGCCAUAUAUACCAACC	GGUUGGUAUAUGUGGCGUUGG	Cleavage	2
CCCAAATGTCATCTAGGACGA	PGSC0003DMT400011272	1	-1	1	21	680	700	CCCAAAUGUCAUCUAGGACGA	UCCUCCUAGAUGACAUUUGGG	Cleavage	1
CTAAACCCTAAACCCTAAACC	PGSC0003DMT400046777	1	-1	1	21	176	196	CUAAACCCUAAACCCUAAACC	AUUUUAGGGUUUAGGGUUUAU	Cleavage	1
CTCCAAAAGTAGTGCATTTTT	PGSC0003DMT400068222	1	-1	1	21	1221	1241	CUCCAAAAGUAGUGCAUUUUU	AAAAAUGCACUACUUUUGGAU	Cleavage	3
CTCCAAAAGTAGTGCATTTTT	PGSC0003DMT400011780	1	-1	1	21	186	206	CUCCAAAAGUAGUGCAUUUUU	AAAAAUGCACUACUUUUGGAU	Cleavage	1
CTCCAAAAGTAGTGCATTTTT	PGSC0003DMT400027911	1	-1	1	21	480	500	CUCCAAAAGUAGUGCAUUUUU	AAAAAUGCACUACUUUUGGAA	Cleavage	1
CTCCAAAAGTAGTGCATTTTT	PGSC0003DMT400048288	1	-1	1	21	597	617	CUCCAAAAGUAGUGCAUUUUU	AAAAAUGCGCUAUUUUUGGAG	Cleavage	1
CTCCAAAAGTAGTGCATTTTT	PGSC0003DMT400022878	1	-1	1	21	735	755	CUCCAAAAGUAGUGCAUUUUU	GAAAAUGCACUACUUUUGGAA	Cleavage	1
CTCCAAAAGTAGTGCATTTTT	PGSC0003DMT400037964	1	-1	1	21	358	378	CUCCAAAAGUAGUGCAUUUUU	AAUAAUGCACUACUUUUGGAG	Cleavage	1
CTCCAAAAGTAGTGCATTTTT	PGSC0003DMT400024144	1	-1	1	21	570	590	CUCCAAAAGUAGUGCAUUUUU	AAAAAUACACUACUUUUGGAG	Cleavage	1
CTCCAAAAGTAGTGCATTTTT	PGSC0003DMT400079891	1	-1	1	21	1115	1135	CUCCAAAAGUAGUGCAUUUUU	AAAAAUCCACUACUUUUGGAG	Cleavage	1
CTCCAAAAGTAGTGCATTTTT	PGSC0003DMT400050589	1	-1	1	21	2622	2642	CUCCAAAAGUAGUGCAUUUUU	AAAUAUGCACUACUUUUGGAG	Cleavage	1
CTCCAAAAGTAGTGCATTTTT	PGSC0003DMT400034695	1	-1	1	21	215	235	CUCCAAAAGUAGUGCAUUUUU	AAAAAUUCACUACUUUUGGAG	Cleavage	1
CTCCAAAAGTAGTGCATTTTT	PGSC0003DMT400021586	1	-1	1	21	2834	2854	CUCCAAAAGUAGUGCAUUUUU	AAAAAUGAACUACUUUUGGAG	Cleavage	1
CTCCAAAAGTAGTGCATTTTT	PGSC0003DMT400043766	1	-1	1	21	544	564	CUCCAAAAGUAGUGCAUUUUU	AAAAAUACACUACUUUUGGAG	Cleavage	1
CTCCAAAAGTAGTGCATTTTT	PGSC0003DMT400020869	1	-1	1	21	730	750	CUCCAAAAGUAGUGCAUUUUU	CAAAAUGCAUUAUUUUUGGAG	Cleavage	1
CTCCAAAAGTAGTGCATTTTT	PGSC0003DMT400026391	1	-1	1	21	560	580	CUCCAAAAGUAGUGCAUUUUU	GAAAAUACACUACUUUUGGAG	Cleavage	1
CTCCAAAAGTAGTGCATTTTT	PGSC0003DMT400016309	1	-1	1	21	89	109	CUCCAAAAGUAGUGCAUUUUU	UAAAAUACACUACUUUUGGAG	Cleavage	1
CTCCAAAAGTAGTGCATTTTT	PGSC0003DMT400011800	1	-1	1	21	1768	1788	CUCCAAAAGUAGUGCAUUUUU	CAAAAUACACUACUUUUGGAG	Cleavage	1
CTCCAAAAGTAGTGCATTTTT	PGSC0003DMT400012822	1	-1	1	21	941	961	CUCCAAAAGUAGUGCAUUUUU	CAAAAUACACUACUUUUGGAG	Cleavage	1
CTCCAAAAGTAGTGCATTTTT	PGSC0003DMT400047642	1	-1	1	21	252	272	CUCCAAAAGUAGUGCAUUUUU	CAAAAUACACUACUUUUGGAG	Cleavage	1
CTCCAAAAGTAGTGCATTTTT	PGSC0003DMT400047643	1	-1	1	21	252	272	CUCCAAAAGUAGUGCAUUUUU	CAAAAUACACUACUUUUGGAG	Cleavage	1
CTCCAAAAGTAGTGCATTTTT	PGSC0003DMT400060553	1	-1	1	21	2365	2385	CUCCAAAAGUAGUGCAUUUUU	AUAACUGCACUACUUUUGGAG	Cleavage	1
CTCCAAAAGTAGTGTATTTTT	PGSC0003DMT400081943	1	-1	1	21	954	974	CUCCAAAAGUAGUGUAUUUUU	UAAUAUACACUACUUUUGGAG	Cleavage	4
CTCCAAAAGTAGTGTATTTTT	PGSC0003DMT400081943	1	-1	1	21	1061	1081	CUCCAAAAGUAGUGUAUUUUU	UAACAUACACUACUUUUGGAG	Cleavage	4
CTCCAAAAGTAGTGTATTTTT	PGSC0003DMT400040152	1	-1	1	21	451	471	CUCCAAAAGUAGUGUAUUUUU	AAAAAUGCACUGCUUUUGGAG	Cleavage	1
CTCCAAAAGTAGTGTATTTTT	PGSC0003DMT400058556	1	-1	1	21	723	743	CUCCAAAAGUAGUGUAUUUUU	AAAAAUGCAUUACUUUUGGAG	Cleavage	1
CTCCAAAAGTAGTGTATTTTT	PGSC0003DMT400014348	1	-1	1	21	2370	2390	CUCCAAAAGUAGUGUAUUUUU	AAAAAUGUACUACUUUUGGAG	Cleavage	1
CTCCAAAAGTAGTGTATTTTT	PGSC0003DMT400014347	1	-1	1	21	3149	3169	CUCCAAAAGUAGUGUAUUUUU	AAAAAUGUACUACUUUUGGAG	Cleavage	1
CTCCAAAAGTAGTGTATTTTT	PGSC0003DMT400014346	1	-1	1	21	3325	3345	CUCCAAAAGUAGUGUAUUUUU	AAAAAUGUACUACUUUUGGAG	Cleavage	1
CTCCAAAAGTAGTGTATTTTT	PGSC0003DMT400060396	1	-1	1	21	4786	4806	CUCCAAAAGUAGUGUAUUUUU	AAGAAUGCACUACUUUUGGAG	Cleavage	1
CTCCAAAAGTAGTGTATTTTT	PGSC0003DMT400060395	1	-1	1	21	4815	4835	CUCCAAAAGUAGUGUAUUUUU	AAGAAUGCACUACUUUUGGAG	Cleavage	1
CTCCAAAAGTAGTGTATTTTT	PGSC0003DMT400040749	1	-1	1	21	948	968	CUCCAAAAGUAGUGUAUUUUU	AAAAUUACACUACUUUUGGAG	Cleavage	1
CTCCAAAAGTAGTGTATTTTT	PGSC0003DMT400061224	1	-1	1	21	1374	1394	CUCCAAAAGUAGUGUAUUUUU	AGAAAUGUACUACUUUUGGAG	Cleavage	1
CTCCAAAAGTAGTGTATTTTT	PGSC0003DMT400061225	1	-1	1	21	1702	1722	CUCCAAAAGUAGUGUAUUUUU	AGAAAUGUACUACUUUUGGAG	Cleavage	1
CTCCAAAAGTAGTGTATTTTT	PGSC0003DMT400079891	1	-1	1	21	1115	1135	CUCCAAAAGUAGUGUAUUUUU	AAAAAUCCACUACUUUUGGAG	Cleavage	1
CTCCAAAAGTAGTGTATTTTT	PGSC0003DMT400020469	1	-1	1	21	2062	2082	CUCCAAAAGUAGUGUAUUUUU	AGAAAUGCACUGCUUUUGGAG	Cleavage	2
CTCCAAAAGTAGTGTATTTTT	PGSC0003DMT400034695	1	-1	1	21	215	235	CUCCAAAAGUAGUGUAUUUUU	AAAAAUUCACUACUUUUGGAG	Cleavage	1
CTCCCGCTCTTGGCTGTTGTG	PGSC0003DMT400053057	1	-1	1	21	650	670	CUCCCGCUCUUGGCUGUUGUG	CACAACAGCCAAGGGUGGGAG	Cleavage	1
GCTCAGACTCTTCAAAAATGT	PGSC0003DMT400058685	1	-1	1	21	1013	1033	GCUCAGACUCUUCAAAAAUGU	ACAUUUUUGGAGGGUCUGAGC	Cleavage	2
GCTCAGACTCTTCAAAAATGT	PGSC0003DMT400009950	1	-1	1	21	1439	1459	GCUCAGACUCUUCAAAAAUGU	ACAUUUUUGGAGAGUUUGAGC	Cleavage	1
GCTCAGACTCTTCAAAAATGT	PGSC0003DMT400058697	1	-1	1	21	2014	2034	GCUCAGACUCUUCAAAAAUGU	ACAUUUUUGGAGGGUCUGAGC	Cleavage	2
GCTCAGACTCTTCAAAAATGT	PGSC0003DMT400009947	1	-1	1	21	2424	2444	GCUCAGACUCUUCAAAAAUGU	ACAUUUUUGGAGAGUUUGAGC	Cleavage	1
GCTCAGACTCTTCAAAAATGT	PGSC0003DMT400042707	1	-1	1	21	495	515	GCUCAGACUCUUCAAAAAUGU	ACAUUAUUGAAGAGUCUGAGC	Cleavage	1
GCTCAGACTCTTCAAAAATGT	PGSC0003DMT400025984	1	-1	1	21	520	540	GCUCAGACUCUUCAAAAAUGU	GCAUUUUUGGAGAGUUUGAGC	Cleavage	1
GCTCAGACTCTTCAAAAATGT	PGSC0003DMT400020843	1	-1	1	21	1286	1306	GCUCAGACUCUUCAAAAAUGU	AUAUUUUUGAAGAGUUUGAGU	Cleavage	1
GCTCAGACTCTTCAAAAATGT	PGSC0003DMT400070167	1	-1	1	21	26	46	GCUCAGACUCUUCAAAAAUGU	AUAUUUUCGAAGAGUCUGAGC	Cleavage	1
GCTCAGACTCTTCAAAAATGT	PGSC0003DMT400011830	1	-1	1	21	81	101	GCUCAGACUCUUCAAAAAUGU	UCAUUGUUGAAGAGUCUGAGC	Cleavage	1
TAGGGTTTAGGGTTTAGGGTT	PGSC0003DMT400048080	1	-1	1	21	11	31	UAGGGUUUAGGGUUUAGGGUU	CUCCAUAAACCCUAAACCCUA	Cleavage	1
TAGGGTTTAGGGTTTAGGGTT	PGSC0003DMT400048079	1	-1	1	21	11	31	UAGGGUUUAGGGUUUAGGGUU	CUCCAUAAACCCUAAACCCUA	Cleavage	1
TATGTCCCTAAAGCCTTTAGC	PGSC0003DMT400075928	1	-1	1	21	1086	1106	UAUGUCCCUAAAGCCUUUAGC	GCUAAAGGUUUUAGGGAUAUA	Cleavage	1
TGCTTGGACTCTTCAAAAATG	PGSC0003DMT400023174	1	-1	1	21	425	445	UGCUUGGACUCUUCAAAAAUG	CAUUUUUGAAGAGUCUGAGCA	Cleavage	1
TGCTTGGACTCTTCAAAAATG	PGSC0003DMT400028258	1	-1	1	21	666	686	UGCUUGGACUCUUCAAAAAUG	CAUUUUUGAAGAGUCUGAGCA	Cleavage	1
TGCTTGGACTCTTCAAAAATG	PGSC0003DMT400028259	1	-1	1	21	681	701	UGCUUGGACUCUUCAAAAAUG	CAUUUUUGAAGAGUCUGAGCA	Cleavage	1
TGCTTGGACTCTTCAAAAATG	PGSC0003DMT400072798	1	-1	1	21	1076	1096	UGCUUGGACUCUUCAAAAAUG	CAUUUUUGAAGAGUCUGAGCA	Cleavage	1
TGCTTGGACTCTTCAAAAATG	PGSC0003DMT400045416	1	-1	1	21	1790	1810	UGCUUGGACUCUUCAAAAAUG	CAUUUUUGAAGAGUCUGAGCA	Cleavage	1
TGCTTGGACTCTTCAAAAATG	PGSC0003DMT400069859	1	-1	1	21	1495	1515	UGCUUGGACUCUUCAAAAAUG	CAUUUUUGAAGAGUUCGAGCA	Cleavage	1
TGCTTGGACTCTTCAAAAATG	PGSC0003DMT400029662	1	-1	1	21	1841	1861	UGCUUGGACUCUUCAAAAAUG	CAUUUUUGAAGAGUCUGAGCA	Cleavage	1
TGCTTGGACTCTTCAAAAATG	PGSC0003DMT400029661	1	-1	1	21	1892	1912	UGCUUGGACUCUUCAAAAAUG	CAUUUUUGAAGAGUCUGAGCA	Cleavage	1
TGCTTGGACTCTTCAAAAATG	PGSC0003DMT400046793	1	-1	1	21	1282	1302	UGCUUGGACUCUUCAAAAAUG	CAUUUUUGGAGAGUCCGAGCA	Cleavage	1
TGCTTGGACTCTTCAAAAATG	PGSC0003DMT400045415	1	-1	1	21	2101	2121	UGCUUGGACUCUUCAAAAAUG	CAUUUUUGAAGAGUCUGAGCA	Cleavage	1
TGCTTGGACTCTTCAAAAATG	PGSC0003DMT400063381	1	-1	1	21	405	425	UGCUUGGACUCUUCAAAAAUG	CAUUUUUGAAGAGUUCGAGCA	Cleavage	1
TGCTTGGACTCTTCAAAAATG	PGSC0003DMT400046794	1	-1	1	21	1278	1298	UGCUUGGACUCUUCAAAAAUG	CAUUUUUGGAGAGUCCGAGCA	Cleavage	1
TGCTTGGACTCTTCAAAAATG	PGSC0003DMT400058671	1	-1	1	21	1712	1732	UGCUUGGACUCUUCAAAAAUG	CAUUUUUGGAGAGUCCGAGCA	Cleavage	1
TGCTTGGACTCTTCAAAAATG	PGSC0003DMT400012822	1	-1	1	21	983	1003	UGCUUGGACUCUUCAAAAAUG	CAUUUUUGAAGAGUCUGAGCA	Cleavage	1
TGCTTGGACTCTTCAAAAATG	PGSC0003DMT400006943	1	-1	1	21	1896	1916	UGCUUGGACUCUUCAAAAAUG	CAUUUUUGGAGAGUCCGAGCA	Cleavage	1
TGCTTGGACTCTTCAAAAATG	PGSC0003DMT400021111	1	-1	1	21	3205	3225	UGCUUGGACUCUUCAAAAAUG	CAUUUUUGGAGAGUCCGAGCA	Cleavage	1
TGCTTGGACTCTTCAAAAATG	PGSC0003DMT400025802	1	-1	1	21	2985	3005	UGCUUGGACUCUUCAAAAAUG	CAUUUUUGAAGAGUCUGAGCA	Cleavage	1
TGCTTGGACTCTTCAAAAATG	PGSC0003DMT400021109	1	-1	1	21	3381	3401	UGCUUGGACUCUUCAAAAAUG	CAUUUUUGGAGAGUCCGAGCA	Cleavage	1
TGCTTGGACTCTTCAAAAATG	PGSC0003DMT400025803	1	-1	1	21	3210	3230	UGCUUGGACUCUUCAAAAAUG	CAUUUUUGAAGAGUCUGAGCA	Cleavage	1
TGCTTGGACTCTTCAAAAATG	PGSC0003DMT400004065	1	-1	1	21	1786	1806	UGCUUGGACUCUUCAAAAAUG	CAUUUUUGGAGAGUCCGAGCA	Cleavage	1
TGCTTGGACTCTTCAAAAATG	PGSC0003DMT400059469	1	-1	1	21	137	157	UGCUUGGACUCUUCAAAAAUG	UAUUUUUGAAGAGUUCGAGCA	Cleavage	1
TGCTTGGACTCTTCAAAAATG	PGSC0003DMT400030206	1	-1	1	21	469	489	UGCUUGGACUCUUCAAAAAUG	UAUUUUUGAAGAGUCUGAGCA	Cleavage	1
TGCTTGGACTCTTCAAAAATG	PGSC0003DMT400043061	1	-1	1	21	944	964	UGCUUGGACUCUUCAAAAAUG	UAUUUUUGAAGAGUCUGAGCA	Cleavage	1
TGCTTGGACTCTTCAAAAATG	PGSC0003DMT400072674	1	-1	1	21	756	776	UGCUUGGACUCUUCAAAAAUG	CAUUUUUUAAGAGUCCAAGCA	Cleavage	1
TGCTTGGACTCTTCAAAAATG	PGSC0003DMT400055003	1	-1	1	21	74	94	UGCUUGGACUCUUCAAAAAUG	CAUUUCUGAAGAGUCCAAGCA	Cleavage	1
TGCTTGGACTCTTCAAAAATG	PGSC0003DMT400076749	1	-1	1	21	446	466	UGCUUGGACUCUUCAAAAAUG	UAUUUUUGGAGAGUCCGAGCA	Cleavage	1
TGCTTGGACTCTTCAAAAATG	PGSC0003DMT400019937	1	-1	1	21	1972	1992	UGCUUGGACUCUUCAAAAAUG	CGUUUUUGAAGAGUCUGAGCA	Cleavage	1
TGCTTGGACTCTTCAAAAATG	PGSC0003DMT400003098	1	-1	1	21	1385	1405	UGCUUGGACUCUUCAAAAAUG	UAUUUUUGGAGAGUCCGAGCA	Cleavage	1
TGCTTGGACTCTTCAAAAATG	PGSC0003DMT400015266	1	-1	1	21	1932	1952	UGCUUGGACUCUUCAAAAAUG	UAUUUUUGAAGAGUCUGAGCA	Cleavage	1
TGCTTGGACTCTTCAAAAATG	PGSC0003DMT400015263	1	-1	1	21	2408	2428	UGCUUGGACUCUUCAAAAAUG	UAUUUUUGAAGAGUCUGAGCA	Cleavage	1
TGCTTGGACTCTTCAAAAATG	PGSC0003DMT400056988	1	-1	1	21	1453	1473	UGCUUGGACUCUUCAAAAAUG	UAUUUUCGAAGAGUCCAAGCA	Cleavage	1
TGCTTGGACTCTTCAAAAATG	PGSC0003DMT400011900	1	-1	1	21	599	619	UGCUUGGACUCUUCAAAAAUG	UUUUUUUGAAGAGUUCGAGCA	Cleavage	1
TGCTTGGACTCTTCAAAAATG	PGSC0003DMT400011901	1	-1	1	21	715	735	UGCUUGGACUCUUCAAAAAUG	UUUUUUUGAAGAGUUCGAGCA	Cleavage	1
TGCTTGGACTCTTCAAAAATG	PGSC0003DMT400011902	1	-1	1	21	993	1013	UGCUUGGACUCUUCAAAAAUG	UUUUUUUGAAGAGUUCGAGCA	Cleavage	1
TGCTTGGACTCTTCAAAAATG	PGSC0003DMT400060042	1	-1	1	21	3155	3175	UGCUUGGACUCUUCAAAAAUG	AUUUUUUGGAGAGUCCGAGCA	Cleavage	1
TTTCCGTCAGTCCAACTTCCT	PGSC0003DMT400011272	1	-1	1	21	596	616	UUUCCGUCAGUCCAACUUCCU	AACAAGUUGGACUGACGGAAA	Cleavage	1
TTTTTGAAGAGTCCAAGCAAC	PGSC0003DMT400064399	1	-1	1	21	1553	1573	UUUUUGAAGAGUCCAAGCAAC	GUUGUUUGGAUUCUUCAAAAA	Cleavage	1
TTTTTGAAGAGTCCAAGCAAC	PGSC0003DMT400092520	1	-1	1	21	28	48	UUUUUGAAGAGUCCAAGCAAC	GUUGCUCGGACUCUUCAAAAA	Cleavage	1
TTTTTGAAGAGTCCAAGCAAC	PGSC0003DMT400015788	1	-1	1	21	193	213	UUUUUGAAGAGUCCAAGCAAC	GUUGCUCGGACUCUUCAAAAA	Cleavage	1
TTTTTGAAGAGTCCAAGCAAC	PGSC0003DMT400028291	1	-1	1	21	61	81	UUUUUGAAGAGUCCAAGCAAC	GUUGCUCGGACUCUUCAAAAA	Cleavage	1
TTTTTGAAGAGTCCAAGCAAC	PGSC0003DMT400030773	1	-1	1	21	479	499	UUUUUGAAGAGUCCAAGCAAC	GUUGCUCGGACUCUUCAAAAA	Cleavage	1
TTTTTGAAGAGTCCAAGCAAC	PGSC0003DMT400048346	1	-1	1	21	436	456	UUUUUGAAGAGUCCAAGCAAC	GUUGCUCGGACUCUUCAAAAA	Cleavage	1
TTTTTGAAGAGTCCAAGCAAC	PGSC0003DMT400082338	1	-1	1	21	634	654	UUUUUGAAGAGUCCAAGCAAC	GUUGCUCGGACUCUUCAAAAA	Cleavage	1
TTTTTGAAGAGTCCAAGCAAC	PGSC0003DMT400042226	1	-1	1	21	704	724	UUUUUGAAGAGUCCAAGCAAC	GUUGCUCGGACUCUUCAAAAA	Cleavage	1
TTTTTGAAGAGTCCAAGCAAC	PGSC0003DMT400028931	1	-1	1	21	767	787	UUUUUGAAGAGUCCAAGCAAC	GUUGCUCGGACUCUUCAAAAA	Cleavage	1
TTTTTGAAGAGTCCAAGCAAC	PGSC0003DMT400002783	1	-1	1	21	534	554	UUUUUGAAGAGUCCAAGCAAC	GUUGCUCGGACUCUUCAAAAA	Cleavage	1
TTTTTGAAGAGTCCAAGCAAC	PGSC0003DMT400011832	1	-1	1	21	8	28	UUUUUGAAGAGUCCAAGCAAC	GUUGCUCGGACUCUUCAAAAA	Cleavage	1
TTTTTGAAGAGTCCAAGCAAC	PGSC0003DMT400060162	1	-1	1	21	226	246	UUUUUGAAGAGUCCAAGCAAC	GUUGCUCGGACUCUUCAAAAA	Cleavage	1
TTTTTGAAGAGTCCAAGCAAC	PGSC0003DMT400042166	1	-1	1	21	735	755	UUUUUGAAGAGUCCAAGCAAC	GUUGCUCGGACUCUUCAAAAA	Cleavage	1
TTTTTGAAGAGTCCAAGCAAC	PGSC0003DMT400010019	1	-1	1	21	764	784	UUUUUGAAGAGUCCAAGCAAC	GUUGCUCGGACUCUUCAAAAA	Cleavage	1
TTTTTGAAGAGTCCAAGCAAC	PGSC0003DMT400056644	1	-1	1	21	1327	1347	UUUUUGAAGAGUCCAAGCAAC	GUUGCUCGGACUCUUCAAAAA	Cleavage	1
TTTTTGAAGAGTCCAAGCAAC	PGSC0003DMT400079970	1	-1	1	21	195	215	UUUUUGAAGAGUCCAAGCAAC	GUUGCUCGGACUCUUCAAAAA	Cleavage	1
TTTTTGAAGAGTCCAAGCAAC	PGSC0003DMT400013179	1	-1	1	21	1508	1528	UUUUUGAAGAGUCCAAGCAAC	GUUGCUCGGACUCUUCAAAAA	Cleavage	1
TTTTTGAAGAGTCCAAGCAAC	PGSC0003DMT400013180	1	-1	1	21	1585	1605	UUUUUGAAGAGUCCAAGCAAC	GUUGCUCGGACUCUUCAAAAA	Cleavage	1
TTTTTGAAGAGTCCAAGCAAC	PGSC0003DMT400055638	1	-1	1	21	1901	1921	UUUUUGAAGAGUCCAAGCAAC	GUUGCUCGGACUCUUCAAAAA	Cleavage	1
TTTTTGAAGAGTCCAAGCAAC	PGSC0003DMT400055639	1	-1	1	21	1905	1925	UUUUUGAAGAGUCCAAGCAAC	GUUGCUCGGACUCUUCAAAAA	Cleavage	1
TTTTTGAAGAGTCCAAGCAAC	PGSC0003DMT400048288	1	-1	1	21	549	569	UUUUUGAAGAGUCCAAGCAAC	GUUGCUCGGACUCUUCAAAAA	Cleavage	1
TTTTTGAAGAGTCCAAGCAAC	PGSC0003DMT400020439	1	-1	1	21	55	75	UUUUUGAAGAGUCCAAGCAAC	GUUGCUCGGACUCUUCAAAAA	Cleavage	1
TTTTTGAAGAGTCCAAGCAAC	PGSC0003DMT400009950	1	-1	1	21	855	875	UUUUUGAAGAGUCCAAGCAAC	GUUGCUCGGACUCUUCAAAAA	Cleavage	2
TTTTTGAAGAGTCCAAGCAAC	PGSC0003DMT400009950	1	-1	1	21	1782	1802	UUUUUGAAGAGUCCAAGCAAC	GUUGCUCGGACUCUUCAAAAA	Cleavage	2
TTTTTGAAGAGTCCAAGCAAC	PGSC0003DMT400060843	1	-1	1	21	2262	2282	UUUUUGAAGAGUCCAAGCAAC	GUUGCAUGGACUCUUCAAAAA	Cleavage	1
TTTTTGAAGAGTCCAAGCAAC	PGSC0003DMT400003950	1	-1	1	21	2516	2536	UUUUUGAAGAGUCCAAGCAAC	GUUGCUCGGACUCUUCAAAAA	Cleavage	1
TTTTTGAAGAGTCCAAGCAAC	PGSC0003DMT400015208	1	-1	1	21	1585	1605	UUUUUGAAGAGUCCAAGCAAC	GUUGCUCGGACUCUUCAAAAA	Cleavage	1
TTTTTGAAGAGTCCAAGCAAC	PGSC0003DMT400003150	1	-1	1	21	915	935	UUUUUGAAGAGUCCAAGCAAC	GUUGCUCGGACUCUUCAAAAA	Cleavage	1
TTTTTGAAGAGTCCAAGCAAC	PGSC0003DMT400010020	1	-1	1	21	2292	2312	UUUUUGAAGAGUCCAAGCAAC	GUUGCUCGGACUCUUCAAAAA	Cleavage	1
TTTTTGAAGAGTCCAAGCAAC	PGSC0003DMT400080290	1	-1	1	21	2848	2868	UUUUUGAAGAGUCCAAGCAAC	GUUGCUCGGACUCUUCAAAAA	Cleavage	1
TTTTTGAAGAGTCCAAGCAAC	PGSC0003DMT400045469	1	-1	1	21	2022	2042	UUUUUGAAGAGUCCAAGCAAC	GUUGCUCGGACUCUUCAAAAA	Cleavage	1
TTTTTGAAGAGTCCAAGCAAC	PGSC0003DMT400003146	1	-1	1	21	915	935	UUUUUGAAGAGUCCAAGCAAC	GUUGCUCGGACUCUUCAAAAA	Cleavage	1
TTTTTGAAGAGTCCAAGCAAC	PGSC0003DMT400042167	1	-1	1	21	2135	2155	UUUUUGAAGAGUCCAAGCAAC	GUUGCUCGGACUCUUCAAAAA	Cleavage	1
TTTTTGAAGAGTCCAAGCAAC	PGSC0003DMT400015209	1	-1	1	21	2163	2183	UUUUUGAAGAGUCCAAGCAAC	GUUGCUCGGACUCUUCAAAAA	Cleavage	1
TTTTTGAAGAGTCCAAGCAAC	PGSC0003DMT400009948	1	-1	1	21	1840	1860	UUUUUGAAGAGUCCAAGCAAC	GUUGCUCGGACUCUUCAAAAA	Cleavage	2
TTTTTGAAGAGTCCAAGCAAC	PGSC0003DMT400009948	1	-1	1	21	2526	2546	UUUUUGAAGAGUCCAAGCAAC	GUUGCUCGGACUCUUCAAAAA	Cleavage	2
TTTTTGAAGAGTCCAAGCAAC	PGSC0003DMT400009947	1	-1	1	21	1840	1860	UUUUUGAAGAGUCCAAGCAAC	GUUGCUCGGACUCUUCAAAAA	Cleavage	1
TTTTTGAAGAGTCCAAGCAAC	PGSC0003DMT400042168	1	-1	1	21	2546	2566	UUUUUGAAGAGUCCAAGCAAC	GUUGCUCGGACUCUUCAAAAA	Cleavage	1
TTTTTGAAGAGTCCAAGCAAC	PGSC0003DMT400081848	1	-1	1	21	803	823	UUUUUGAAGAGUCCAAGCAAC	ACUGCUCGGACUCUUCAAAAA	Cleavage	2
TTTTTGAAGAGTCCAAGCAAC	PGSC0003DMT400008534	1	-1	1	21	476	496	UUUUUGAAGAGUCCAAGCAAC	GCUGCUCGGACUCUUCAAAAA	Cleavage	1
TTTTTGAAGAGTCCAAGCAAC	PGSC0003DMT400003719	1	-1	1	21	820	840	UUUUUGAAGAGUCCAAGCAAC	GCUGCUCGGACUCUUCAAAAA	Cleavage	2
TTTTTGAAGAGTCCAAGCAAC	PGSC0003DMT400050395	1	-1	1	21	1508	1528	UUUUUGAAGAGUCCAAGCAAC	GCUGCUCGGACUCUUCAAAAA	Cleavage	1
TTTTTGAAGAGTCCAAGCAAC	PGSC0003DMT400060407	1	-1	1	21	1650	1670	UUUUUGAAGAGUCCAAGCAAC	GCUACUUGGACUCUUCAAAAA	Cleavage	1
AAACGTAGACCAGTCCAGAAC	PGSC0003DMT400062611	1.5	-1	1	21	626	646	AAACGUAGACCAGUCCAGAAC	GUUCGGGACUGGUCUAUGUUU	Cleavage	1
AAACGTAGACCAGTCCAGAAC	PGSC0003DMT400053056	1.5	-1	1	21	626	646	AAACGUAGACCAGUCCAGAAC	GUUCGGGACUGGUCUAUGUUU	Cleavage	1
AAACGTAGACCAGTCCAGAAC	PGSC0003DMT400053053	1.5	-1	1	21	644	664	AAACGUAGACCAGUCCAGAAC	GUUCGGGACUGGUCUAUGUUU	Cleavage	1
AACCCTAAACCCTAAACCCTA	PGSC0003DMT400027356	1.5	-1	1	21	1129	1149	AACCCUAAACCCUAAACCCUA	GUGGGUUUAGGGCUUAGGGUU	Cleavage	1
ACATTTTTGAAGAGTCTGAGC	PGSC0003DMT400049692	1.5	-1	1	21	1122	1142	ACAUUUUUGAAGAGUCUGAGC	GCUCGAACUCUUCAAAAAUGU	Cleavage	3
ACATTTTTGAAGAGTCTGAGC	PGSC0003DMT400049692	1.5	-1	1	21	2127	2147	ACAUUUUUGAAGAGUCUGAGC	GCUCGAACUCUUCAAAAAUGU	Cleavage	3
ACATTTTTGAAGAGTCTGAGC	PGSC0003DMT400006972	1.5	-1	1	21	464	484	ACAUUUUUGAAGAGUCUGAGC	GUUCGGAUUCUUCAAAAGUGU	Cleavage	5
ACATTTTTGAAGAGTCTGAGC	PGSC0003DMT400092520	1.5	-1	1	21	31	51	ACAUUUUUGAAGAGUCUGAGC	GCUCGGACUCUUCAAAAAUGC	Cleavage	1
ACATTTTTGAAGAGTCTGAGC	PGSC0003DMT400015788	1.5	-1	1	21	196	216	ACAUUUUUGAAGAGUCUGAGC	GCUCGGACUCUUCAAAAAUGC	Cleavage	1
ACATTTTTGAAGAGTCTGAGC	PGSC0003DMT400048346	1.5	-1	1	21	439	459	ACAUUUUUGAAGAGUCUGAGC	GCUCGGACUCUUCAAAAAUGC	Cleavage	1
ACATTTTTGAAGAGTCTGAGC	PGSC0003DMT400030773	1.5	-1	1	21	482	502	ACAUUUUUGAAGAGUCUGAGC	GCUCGGACUCUUCAAAAAUGC	Cleavage	1
ACATTTTTGAAGAGTCTGAGC	PGSC0003DMT400002783	1.5	-1	1	21	537	557	ACAUUUUUGAAGAGUCUGAGC	GCUCGGACUCUUCAAAAAUGC	Cleavage	1
ACATTTTTGAAGAGTCTGAGC	PGSC0003DMT400003719	1.5	-1	1	21	823	843	ACAUUUUUGAAGAGUCUGAGC	GCUCGGACUCUUCAAAAAUGC	Cleavage	2
ACATTTTTGAAGAGTCTGAGC	PGSC0003DMT400048288	1.5	-1	1	21	552	572	ACAUUUUUGAAGAGUCUGAGC	GCUCGGACUCUUCAAAAAUGA	Cleavage	2
ACATTTTTGAAGAGTCTGAGC	PGSC0003DMT400048288	1.5	-1	1	21	584	604	ACAUUUUUGAAGAGUCUGAGC	UGUCAGAUUCUUCAAAAAUGC	Cleavage	2
ACATTTTTGAAGAGTCTGAGC	PGSC0003DMT400054637	1.5	-1	1	21	680	700	ACAUUUUUGAAGAGUCUGAGC	GCUCAGACUCUUCCAAAAUGU	Cleavage	1
ACATTTTTGAAGAGTCTGAGC	PGSC0003DMT400022811	1.5	-1	1	21	783	803	ACAUUUUUGAAGAGUCUGAGC	GCUCAGACUCUACAAAAAUGU	Translation	1
ACATTTTTGAAGAGTCTGAGC	PGSC0003DMT400050489	1.5	-1	1	21	326	346	ACAUUUUUGAAGAGUCUGAGC	GCUCGGAUUCUUCAGAAAUGU	Cleavage	1
ACATTTTTGAAGAGTCTGAGC	PGSC0003DMT400080354	1.5	-1	1	21	825	845	ACAUUUUUGAAGAGUCUGAGC	GCUCAGACUCUUCAAAAAUAU	Cleavage	1
ACATTTTTGAAGAGTCTGAGC	PGSC0003DMT400001046	1.5	-1	1	21	277	297	ACAUUUUUGAAGAGUCUGAGC	GCUUGGAUUCUUCAAAAAUGU	Cleavage	1
ACATTTTTGAAGAGTCTGAGC	PGSC0003DMT400042354	1.5	-1	1	21	1035	1055	ACAUUUUUGAAGAGUCUGAGC	GCUUGGAUUCUUCAAAAAUGU	Cleavage	1
ACATTTTTGAAGAGTCTGAGC	PGSC0003DMT400080355	1.5	-1	1	21	1157	1177	ACAUUUUUGAAGAGUCUGAGC	GCUCAGACUCUUCAAAAAUAU	Cleavage	1
ACATTTTTGAAGAGTCTGAGC	PGSC0003DMT400011837	1.5	-1	1	21	734	754	ACAUUUUUGAAGAGUCUGAGC	GCUCAGACUCUUCAAAAAUAU	Cleavage	1
ACATTTTTGAAGAGTCTGAGC	PGSC0003DMT400025306	1.5	-1	1	21	894	914	ACAUUUUUGAAGAGUCUGAGC	GCUUGGACUCUUUAAAAAUGU	Cleavage	1
ACATTTTTGAAGAGTCTGAGC	PGSC0003DMT400025307	1.5	-1	1	21	526	546	ACAUUUUUGAAGAGUCUGAGC	GCUUGGACUCUUUAAAAAUGU	Cleavage	1
ACATTTTTGAAGAGTCTGAGC	PGSC0003DMT400068798	1.5	-1	1	21	2727	2747	ACAUUUUUGAAGAGUCUGAGC	GCUCGGACUCUUUGAAAAUGU	Cleavage	1
ACATTTTTGAAGAGTCTGAGC	PGSC0003DMT400058718	1.5	-1	1	21	1280	1300	ACAUUUUUGAAGAGUCUGAGC	GCUCAGACUCUUCAAAAAUAU	Cleavage	1
ACATTTTTGAAGAGTCTGAGC	PGSC0003DMT400058719	1.5	-1	1	21	1285	1305	ACAUUUUUGAAGAGUCUGAGC	GCUCAGACUCUUCAAAAAUAU	Cleavage	1
ACATTTTTGAAGAGTCTGAGC	PGSC0003DMT400068797	1.5	-1	1	21	2946	2966	ACAUUUUUGAAGAGUCUGAGC	GCUCGGACUCUUUGAAAAUGU	Cleavage	1
ACATTTTTGAAGAGTCTGAGC	PGSC0003DMT400029154	1.5	-1	1	21	2984	3004	ACAUUUUUGAAGAGUCUGAGC	GCUCAGACUCUUCAAAAUUGU	Cleavage	1
ACATTTTTGAAGAGTCTGAGC	PGSC0003DMT400058671	1.5	-1	1	21	1624	1644	ACAUUUUUGAAGAGUCUGAGC	GUUCGGACUCUUCAAAAAUGC	Cleavage	2
ACATTTTTGAAGAGTCTGAGC	PGSC0003DMT400075941	1.5	-1	1	21	130	150	ACAUUUUUGAAGAGUCUGAGC	GCUCAAACUCUUUAAAAAUGU	Cleavage	1
ACATTTTTGAAGAGTCTGAGC	PGSC0003DMT400068222	1.5	-1	1	21	1418	1438	ACAUUUUUGAAGAGUCUGAGC	GUUCGGACUCUUUGAAAAUGU	Cleavage	1
ACATTTTTGAAGAGTCTGAGC	PGSC0003DMT400064399	1.5	-1	1	21	1556	1576	ACAUUUUUGAAGAGUCUGAGC	GUUUGGAUUCUUCAAAAAUGU	Cleavage	1
ACATTTTTGAAGAGTCTGAGC	PGSC0003DMT400061003	1.5	-1	1	21	1518	1538	ACAUUUUUGAAGAGUCUGAGC	GUUCAGACUCUUCAAAAAUAU	Cleavage	1
ACATTTTTGAAGAGTCTGAGC	PGSC0003DMT400054998	1.5	-1	1	21	1333	1353	ACAUUUUUGAAGAGUCUGAGC	GCUCGAACUCUUCAAAAAUGU	Cleavage	1
ACATTTTTGAAGAGTCTGAGC	PGSC0003DMT400078359	1.5	-1	1	21	1220	1240	ACAUUUUUGAAGAGUCUGAGC	GUUCAGACUCUUAAAAAAUGU	Cleavage	1
ACATTTTTGAAGAGTCTGAGC	PGSC0003DMT400082021	1.5	-1	1	21	1595	1615	ACAUUUUUGAAGAGUCUGAGC	GUUCAGACUCUCCAAAAAUGU	Translation	1
ACATTTTTGAAGAGTCTGAGC	PGSC0003DMT400044863	1.5	-1	1	21	1545	1565	ACAUUUUUGAAGAGUCUGAGC	GCACGGACUCUUCAAAAAUGU	Cleavage	1
ACATTTTTGAAGAGTCTGAGC	PGSC0003DMT400044868	1.5	-1	1	21	1712	1732	ACAUUUUUGAAGAGUCUGAGC	GCACGGACUCUUCAAAAAUGU	Cleavage	1
ACATTTTTGAAGAGTCTGAGC	PGSC0003DMT400044864	1.5	-1	1	21	1719	1739	ACAUUUUUGAAGAGUCUGAGC	GCACGGACUCUUCAAAAAUGU	Cleavage	1
ACATTTTTGAAGAGTCTGAGC	PGSC0003DMT400069862	1.5	-1	1	21	458	478	ACAUUUUUGAAGAGUCUGAGC	GCUCGAACUCUUCAAAAAUGU	Cleavage	1
ACATTTTTGAAGAGTCTGAGC	PGSC0003DMT400082020	1.5	-1	1	21	1891	1911	ACAUUUUUGAAGAGUCUGAGC	GUUCAGACUCUCCAAAAAUGU	Translation	1
ACATTTTTGAAGAGTCTGAGC	PGSC0003DMT400044324	1.5	-1	1	21	446	466	ACAUUUUUGAAGAGUCUGAGC	GUUCGGAUUCUUCAAAGAUGU	Cleavage	1
ACATTTTTGAAGAGTCTGAGC	PGSC0003DMT400082022	1.5	-1	1	21	1937	1957	ACAUUUUUGAAGAGUCUGAGC	GUUCAGACUCUCCAAAAAUGU	Translation	1
ACATTTTTGAAGAGTCTGAGC	PGSC0003DMT400044866	1.5	-1	1	21	2413	2433	ACAUUUUUGAAGAGUCUGAGC	GCACGGACUCUUCAAAAAUGU	Cleavage	1
ACATTTTTGAAGAGTCTGAGC	PGSC0003DMT400062024	1.5	-1	1	21	2130	2150	ACAUUUUUGAAGAGUCUGAGC	GCUCGUACUCUUCAAAAAUGU	Cleavage	1
ACATTTTTGAAGAGTCTGAGC	PGSC0003DMT400044869	1.5	-1	1	21	2206	2226	ACAUUUUUGAAGAGUCUGAGC	GCACGGACUCUUCAAAAAUGU	Cleavage	1
ACATTTTTGAAGAGTCTGAGC	PGSC0003DMT400044862	1.5	-1	1	21	2521	2541	ACAUUUUUGAAGAGUCUGAGC	GCACGGACUCUUCAAAAAUGU	Cleavage	1
ACATTTTTGAAGAGTCTGAGC	PGSC0003DMT400017037	1.5	-1	1	21	1635	1655	ACAUUUUUGAAGAGUCUGAGC	ACUUAGAUUUUUCAAAAAUGU	Cleavage	1
ACATTTTTGAAGAGTCTGAGC	PGSC0003DMT400017036	1.5	-1	1	21	2232	2252	ACAUUUUUGAAGAGUCUGAGC	ACUUAGAUUUUUCAAAAAUGU	Cleavage	1
ACATTTTTGAAGAGTCTGAGC	PGSC0003DMT400061466	1.5	-1	1	21	2430	2450	ACAUUUUUGAAGAGUCUGAGC	ACUCAGACUCUUCAAAAAAGU	Cleavage	1
ACATTTTTGAAGAGTCTGAGC	PGSC0003DMT400009997	1.5	-1	1	21	309	329	ACAUUUUUGAAGAGUCUGAGC	UGUCAGAUUCUUCAAAAAUGC	Cleavage	2
ACATTTTTGAAGAGTCTGAGC	PGSC0003DMT400008962	1.5	-1	1	21	4226	4246	ACAUUUUUGAAGAGUCUGAGC	CUUCAGACUCUUUAAAAAUGA	Cleavage	1
ACATTTTTGAAGAGTCTGAGC	PGSC0003DMT400008963	1.5	-1	1	21	4433	4453	ACAUUUUUGAAGAGUCUGAGC	CUUCAGACUCUUUAAAAAUGA	Cleavage	1
ACATTTTTGAAGAGTCTGAGC	PGSC0003DMT400008961	1.5	-1	1	21	4527	4547	ACAUUUUUGAAGAGUCUGAGC	CUUCAGACUCUUUAAAAAUGA	Cleavage	1
CACCCGTGTCGGATTCTCCAA	PGSC0003DMT400013720	1.5	-1	1	21	1373	1393	CACCCGUGUCGGAUUCUCCAA	UUGGAGAAUCCGAGACGGGUG	Cleavage	1
CACCCGTGTCGGATTCTCCAA	PGSC0003DMT400058343	1.5	-1	1	21	1046	1066	CACCCGUGUCGGAUUCUCCAA	UUGGAGAAUCCAACACGGGUG	Translation	1
CACCCGTGTCGGATTCTCCAA	PGSC0003DMT400049965	1.5	-1	1	21	360	380	CACCCGUGUCGGAUUCUCCAA	UUGGAGGAUCUGACAUGGGUG	Cleavage	1
CACCCGTGTCGGATTCTCCAA	PGSC0003DMT400005621	1.5	-1	1	21	1159	1179	CACCCGUGUCGGAUUCUCCAA	UUGGAGAAUCCGAGACGGGUG	Cleavage	1
CACCCGTGTCGGATTCTCCAA	PGSC0003DMT400079970	1.5	-1	1	21	252	272	CACCCGUGUCGGAUUCUCCAA	UUGGAGAAUCCGACACGUGUG	Cleavage	1
CACCCGTGTCGGATTCTCCAA	PGSC0003DMT400005624	1.5	-1	1	21	620	640	CACCCGUGUCGGAUUCUCCAA	UUGGAGAAUCCGAGACGGGUG	Cleavage	1
CACCCGTGTCGGATTCTCCAA	PGSC0003DMT400061192	1.5	-1	1	21	919	939	CACCCGUGUCGGAUUCUCCAA	UUGGAGAAUCCGACACAGGUG	Cleavage	1
CACCCGTGTCGGATTCTCCAA	PGSC0003DMT400061191	1.5	-1	1	21	790	810	CACCCGUGUCGGAUUCUCCAA	UUGGAGAAUCCGACACAGGUG	Cleavage	1
CACCCGTGTCGGATTCTCCAA	PGSC0003DMT400048346	1.5	-1	1	21	499	519	CACCCGUGUCGGAUUCUCCAA	UUGGAGAAUCCGAGACGGGUG	Cleavage	1
CACCCGTGTCGGATTCTCCAA	PGSC0003DMT400015788	1.5	-1	1	21	256	276	CACCCGUGUCGGAUUCUCCAA	UUGGAGAAUCCGAGACGGGUG	Cleavage	1
CACCCGTGTCGGATTCTCCAA	PGSC0003DMT400004065	1.5	-1	1	21	1759	1779	CACCCGUGUCGGAUUCUCCAA	UUGAAGGAUCCGACACGGGUG	Cleavage	1
CACCCGTGTCGGATTCTCCAA	PGSC0003DMT400058719	1.5	-1	1	21	1345	1365	CACCCGUGUCGGAUUCUCCAA	UUAGAGGAUCCGACACGGGUG	Cleavage	1
CACCCGTGTCGGATTCTCCAA	PGSC0003DMT400058718	1.5	-1	1	21	1340	1360	CACCCGUGUCGGAUUCUCCAA	UUAGAGGAUCCGACACGGGUG	Cleavage	1
CACCCGTGTCGGATTCTCCAA	PGSC0003DMT400062210	1.5	-1	1	21	526	546	CACCCGUGUCGGAUUCUCCAA	UUAGAGGAUCCGACACGGGUG	Cleavage	1
CACCCGTGTCGGATTCTCCAA	PGSC0003DMT400035688	1.5	-1	1	21	808	828	CACCCGUGUCGGAUUCUCCAA	UUAGAGAAUCCGACAUGGGUG	Cleavage	1
CACCCGTGTCGGATTCTCCAA	PGSC0003DMT400044198	1.5	-1	1	21	3853	3873	CACCCGUGUCGGAUUCUCCAA	UCGGAGGAUCUGACAUGGGUG	Cleavage	1
CACCCGTGTCGGATTCTCCAA	PGSC0003DMT400058441	1.5	-1	1	21	883	903	CACCCGUGUCGGAUUCUCCAA	GGAGAGAAUCCGACGCGGGUG	Cleavage	1
CACCTAGAATATAAACACGGC	PGSC0003DMT400093851	1.5	-1	1	21	386	406	CACCUAGAAUAUAAACACGGC	UGUGUGUUUGUAUUUUAGGUG	Cleavage	1
CACCTAGAATATAAACACGGC	PGSC0003DMT400086169	1.5	-1	1	21	431	451	CACCUAGAAUAUAAACACGGC	UGUGUGUUUGUAUUUUAGGUG	Cleavage	1
CACCTAGAATATAAACACGGC	PGSC0003DMT400096878	1.5	-1	1	21	479	499	CACCUAGAAUAUAAACACGGC	UGUGUGUUUGUAUUUUAGGUG	Cleavage	1
CACCTAGAATATAAACACGGC	PGSC0003DMT400084811	1.5	-1	1	21	479	499	CACCUAGAAUAUAAACACGGC	UGUGUGUUUGUAUUUUAGGUG	Cleavage	1
CACCTAGAATATAAACACGGC	PGSC0003DMT400090409	1.5	-1	1	21	479	499	CACCUAGAAUAUAAACACGGC	UGUGUGUUUGUAUUUUAGGUG	Cleavage	1
CACCTAGAATATAAACACGGC	PGSC0003DMT400085305	1.5	-1	1	21	479	499	CACCUAGAAUAUAAACACGGC	UGUGUGUUUGUAUUUUAGGUG	Cleavage	1
CCAAATGTTCCTTCCTTTTCT	PGSC0003DMT400011272	1.5	-1	1	21	617	637	CCAAAUGUUCCUUCCUUUUCU	AGAAAAGGAAGGAAAAUUUGG	Cleavage	1
CCCAAATGTCATCTAGGACGA	PGSC0003DMT400083265	1.5	-1	1	21	450	470	CCCAAAUGUCAUCUAGGACGA	UCGUAUUAGAUGACAUUUGGG	Cleavage	1
CCCAAATGTCATCTAGGACGA	PGSC0003DMT400053065	1.5	-1	1	21	659	679	CCCAAAUGUCAUCUAGGACGA	UCCUCUUAGAUGACAUUUGGG	Cleavage	1
CCCAAATGTCATCTAGGACGA	PGSC0003DMT400013234	1.5	-1	1	21	420	440	CCCAAAUGUCAUCUAGGACGA	UCGUAUUAGAUGACAUUUGGG	Cleavage	1
CCCAAATGTCATCTAGGACGA	PGSC0003DMT400083267	1.5	-1	1	21	311	331	CCCAAAUGUCAUCUAGGACGA	UCGUAUUAGAUGACAUUUGGG	Cleavage	1
CCCAAATGTCATCTAGGACGA	PGSC0003DMT400053059	1.5	-1	1	21	880	900	CCCAAAUGUCAUCUAGGACGA	UCCUCUUAGAUGACAUUUGGG	Cleavage	1
CCCAAATGTCATCTAGGACGA	PGSC0003DMT400005037	1.5	-1	1	21	720	740	CCCAAAUGUCAUCUAGGACGA	UUGUCAUAGAUGAUAUUUGGG	Cleavage	1
CCCAAATGTCATCTAGGACGA	PGSC0003DMT400005034	1.5	-1	1	21	650	670	CCCAAAUGUCAUCUAGGACGA	UUGUCAUAGAUGAUAUUUGGG	Cleavage	1
CCCAAATGTCATCTAGGACGA	PGSC0003DMT400062611	1.5	-1	1	21	773	793	CCCAAAUGUCAUCUAGGACGA	UUCUCUUAGAUGACAUUUGGG	Cleavage	1
CCCAAATGTCATCTAGGACGA	PGSC0003DMT400053056	1.5	-1	1	21	773	793	CCCAAAUGUCAUCUAGGACGA	UUCUCUUAGAUGACAUUUGGG	Cleavage	1
CCCAAATGTCATCTAGGACGA	PGSC0003DMT400053053	1.5	-1	1	21	791	811	CCCAAAUGUCAUCUAGGACGA	UUCUCUUAGAUGACAUUUGGG	Cleavage	1
CCCAAATGTCATCTAGGACGA	PGSC0003DMT400053069	1.5	-1	1	21	920	940	CCCAAAUGUCAUCUAGGACGA	UUCUCUUAGAUGACAUUUGGG	Cleavage	1
CCCAAATGTCATCTAGGACGA	PGSC0003DMT400053067	1.5	-1	1	21	920	940	CCCAAAUGUCAUCUAGGACGA	UUCUCUUAGAUGACAUUUGGG	Cleavage	1
CGAGTCTTGCTTTGATTAGTT	PGSC0003DMT400020005	1.5	-1	1	21	881	901	CGAGUCUUGCUUUGAUUAGUU	AUCUAAUCAAAGCAAGACUAG	Cleavage	2
CGAGTCTTGCTTTGATTAGTT	PGSC0003DMT400020005	1.5	-1	1	21	2582	2602	CGAGUCUUGCUUUGAUUAGUU	AUCUCAUCAAAGCAAGACUUG	Cleavage	2
CGAGTCTTGCTTTGATTAGTT	PGSC0003DMT400053047	1.5	-1	1	21	782	802	CGAGUCUUGCUUUGAUUAGUU	AUCUCAUCAAAGCAAGACUUG	Cleavage	1
CGAGTCTTGCTTTGATTAGTT	PGSC0003DMT400067962	1.5	-1	1	21	860	880	CGAGUCUUGCUUUGAUUAGUU	AUCUCAUCAAAGCAAGACUUG	Cleavage	1
CGAGTCTTGCTTTGATTAGTT	PGSC0003DMT400053050	1.5	-1	1	21	381	401	CGAGUCUUGCUUUGAUUAGUU	AUCUCAUCAAAGCAAGACUUG	Cleavage	1
CGAGTCTTGCTTTGATTAGTT	PGSC0003DMT400053049	1.5	-1	1	21	416	436	CGAGUCUUGCUUUGAUUAGUU	AUCUCAUCAAAGCAAGACUUG	Cleavage	1
CGAGTCTTGCTTTGATTAGTT	PGSC0003DMT400067983	1.5	-1	1	21	919	939	CGAGUCUUGCUUUGAUUAGUU	AUCUCAUCAAAGCAAGACUUG	Cleavage	1
CGAGTCTTGCTTTGATTAGTT	PGSC0003DMT400067981	1.5	-1	1	21	919	939	CGAGUCUUGCUUUGAUUAGUU	AUCUCAUCAAAGCAAGACUUG	Cleavage	1
CGAGTCTTGCTTTGATTAGTT	PGSC0003DMT400067982	1.5	-1	1	21	919	939	CGAGUCUUGCUUUGAUUAGUU	AUCUCAUCAAAGCAAGACUUG	Cleavage	1
CTCCAAAAGTAGTGCATTTTT	PGSC0003DMT400068222	1.5	-1	1	21	1473	1493	CUCCAAAAGUAGUGCAUUUUU	AAAAACGCAUUACUUUUGGAG	Cleavage	3
CTCCAAAAGTAGTGCATTTTT	PGSC0003DMT400048153	1.5	-1	1	21	4328	4348	CUCCAAAAGUAGUGCAUUUUU	AAAAAUGCACUAUUUUUGGAC	Cleavage	1
CTCCAAAAGTAGTGCATTTTT	PGSC0003DMT400067949	1.5	-1	1	21	73	93	CUCCAAAAGUAGUGCAUUUUU	AAAAAUGCACUACUUUUGAAG	Cleavage	1
CTCCAAAAGTAGTGCATTTTT	PGSC0003DMT400042924	1.5	-1	1	21	1089	1109	CUCCAAAAGUAGUGCAUUUUU	AAAAAUGCAAUACUUUUGGAG	Cleavage	1
CTCCAAAAGTAGTGCATTTTT	PGSC0003DMT400051806	1.5	-1	1	21	1049	1069	CUCCAAAAGUAGUGCAUUUUU	AAAAAUGCACUACUUUUGAAG	Cleavage	1
CTCCAAAAGTAGTGCATTTTT	PGSC0003DMT400006151	1.5	-1	1	21	5489	5509	CUCCAAAAGUAGUGCAUUUUU	AAAAAUGCACUACUUUUGAAG	Cleavage	1
CTCCAAAAGTAGTGCATTTTT	PGSC0003DMT400023174	1.5	-1	1	21	383	403	CUCCAAAAGUAGUGCAUUUUU	AAAAAUACACUAUUUUUGGAG	Cleavage	1
CTCCAAAAGTAGTGCATTTTT	PGSC0003DMT400032566	1.5	-1	1	21	696	716	CUCCAAAAGUAGUGCAUUUUU	AAAAAUACACUAUUUUUGGAG	Cleavage	1
CTCCAAAAGTAGTGCATTTTT	PGSC0003DMT400073333	1.5	-1	1	21	2152	2172	CUCCAAAAGUAGUGCAUUUUU	AAAAAUACACUAUUUUUGGAG	Cleavage	1
CTCCAAAAGTAGTGCATTTTT	PGSC0003DMT400015266	1.5	-1	1	21	1890	1910	CUCCAAAAGUAGUGCAUUUUU	AAAAAUACACUAUUUUUGGAG	Cleavage	1
CTCCAAAAGTAGTGCATTTTT	PGSC0003DMT400073331	1.5	-1	1	21	1627	1647	CUCCAAAAGUAGUGCAUUUUU	AAAAAUACACUAUUUUUGGAG	Cleavage	1
CTCCAAAAGTAGTGCATTTTT	PGSC0003DMT400073332	1.5	-1	1	21	1631	1651	CUCCAAAAGUAGUGCAUUUUU	AAAAAUACACUAUUUUUGGAG	Cleavage	1
CTCCAAAAGTAGTGCATTTTT	PGSC0003DMT400015263	1.5	-1	1	21	2366	2386	CUCCAAAAGUAGUGCAUUUUU	AAAAAUACACUAUUUUUGGAG	Cleavage	1
CTCCAAAAGTAGTGCATTTTT	PGSC0003DMT400072797	1.5	-1	1	21	1047	1067	CUCCAAAAGUAGUGCAUUUUU	CAAAAUGCACUACUUUUAGAG	Cleavage	1
CTCCAAAAGTAGTGCATTTTT	PGSC0003DMT400072798	1.5	-1	1	21	1046	1066	CUCCAAAAGUAGUGCAUUUUU	CAAAAUGCAAUACUUUUGGAG	Cleavage	1
CTCCAAAAGTAGTGCATTTTT	PGSC0003DMT400062599	1.5	-1	1	21	920	940	CUCCAAAAGUAGUGCAUUUUU	GAAAAUAUACUACUUUUGGAG	Cleavage	1
CTCCAAAAGTAGTGCATTTTT	PGSC0003DMT400047001	1.5	-1	1	21	3929	3949	CUCCAAAAGUAGUGCAUUUUU	AGAAAUACACUAUUUUUGGAG	Cleavage	1
CTCCAAAAGTAGTGCATTTTT	PGSC0003DMT400047000	1.5	-1	1	21	4036	4056	CUCCAAAAGUAGUGCAUUUUU	AGAAAUACACUAUUUUUGGAG	Cleavage	1
CTCCAAAAGTAGTGCATTTTT	PGSC0003DMT400029994	1.5	-1	1	21	2278	2298	CUCCAAAAGUAGUGCAUUUUU	CAAAAUACACUAUUUUUGGAG	Cleavage	1
CTCCAAAAGTAGTGCATTTTT	PGSC0003DMT400060042	1.5	-1	1	21	3112	3132	CUCCAAAAGUAGUGCAUUUUU	CAGAAAGCACUACUUUUGGAG	Cleavage	1
CTCCAAAAGTAGTGCATTTTT	PGSC0003DMT400039934	1.5	-1	1	21	2053	2073	CUCCAAAAGUAGUGCAUUUUU	GCUAAUGCACUAUUUUUGGAG	Cleavage	1
CTCCAAAAGTAGTGTATTTTT	PGSC0003DMT400068222	1.5	-1	1	21	1221	1241	CUCCAAAAGUAGUGUAUUUUU	AAAAAUGCACUACUUUUGGAU	Cleavage	3
CTCCAAAAGTAGTGTATTTTT	PGSC0003DMT400011780	1.5	-1	1	21	186	206	CUCCAAAAGUAGUGUAUUUUU	AAAAAUGCACUACUUUUGGAU	Cleavage	1
CTCCAAAAGTAGTGTATTTTT	PGSC0003DMT400027911	1.5	-1	1	21	480	500	CUCCAAAAGUAGUGUAUUUUU	AAAAAUGCACUACUUUUGGAA	Cleavage	1
CTCCAAAAGTAGTGTATTTTT	PGSC0003DMT400039552	1.5	-1	1	21	220	240	CUCCAAAAGUAGUGUAUUUUU	AAAAAUACACUACUUUUGGCG	Cleavage	1
CTCCAAAAGTAGTGTATTTTT	PGSC0003DMT400054374	1.5	-1	1	21	906	926	CUCCAAAAGUAGUGUAUUUUU	AAAAAUACACUACUUUUGGCG	Cleavage	1
CTCCAAAAGTAGTGTATTTTT	PGSC0003DMT400003790	1.5	-1	1	21	737	757	CUCCAAAAGUAGUGUAUUUUU	AAAAAUACACUACUUUUGGCG	Cleavage	1
CTCCAAAAGTAGTGTATTTTT	PGSC0003DMT400070645	1.5	-1	1	21	359	379	CUCCAAAAGUAGUGUAUUUUU	AAAAAUACACUACUUUUGAAG	Cleavage	1
CTCCAAAAGTAGTGTATTTTT	PGSC0003DMT400030589	1.5	-1	1	21	1132	1152	CUCCAAAAGUAGUGUAUUUUU	AAAAAUACACUACUUUUAGAG	Cleavage	1
CTCCAAAAGTAGTGTATTTTT	PGSC0003DMT400072135	1.5	-1	1	21	47	67	CUCCAAAAGUAGUGUAUUUUU	AAAAAUACACUACUUUUGGCG	Cleavage	1
CTCCAAAAGTAGTGTATTTTT	PGSC0003DMT400030588	1.5	-1	1	21	1358	1378	CUCCAAAAGUAGUGUAUUUUU	AAAAAUACACUACUUUUAGAG	Cleavage	1
CTCCAAAAGTAGTGTATTTTT	PGSC0003DMT400069859	1.5	-1	1	21	1453	1473	CUCCAAAAGUAGUGUAUUUUU	AAAAAUACCCUACUUUUGGAG	Cleavage	1
CTCCAAAAGTAGTGTATTTTT	PGSC0003DMT400058603	1.5	-1	1	21	56	76	CUCCAAAAGUAGUGUAUUUUU	AAAAAUACACUACUUCUGGAG	Cleavage	1
CTCCAAAAGTAGTGTATTTTT	PGSC0003DMT400048288	1.5	-1	1	21	597	617	CUCCAAAAGUAGUGUAUUUUU	AAAAAUGCGCUAUUUUUGGAG	Cleavage	1
CTCCAAAAGTAGTGTATTTTT	PGSC0003DMT400078358	1.5	-1	1	21	1960	1980	CUCCAAAAGUAGUGUAUUUUU	AAAAAUACACUACUCUUGGAG	Cleavage	1
CTCCAAAAGTAGTGTATTTTT	PGSC0003DMT400036068	1.5	-1	1	21	2423	2443	CUCCAAAAGUAGUGUAUUUUU	AAAAAUACACUACUUUUGGCG	Cleavage	1
CTCCAAAAGTAGTGTATTTTT	PGSC0003DMT400061818	1.5	-1	1	21	1595	1615	CUCCAAAAGUAGUGUAUUUUU	AAAAAUACACUACUUUUGGCG	Cleavage	1
CTCCAAAAGTAGTGTATTTTT	PGSC0003DMT400022878	1.5	-1	1	21	735	755	CUCCAAAAGUAGUGUAUUUUU	GAAAAUGCACUACUUUUGGAA	Cleavage	1
CTCCAAAAGTAGTGTATTTTT	PGSC0003DMT400059469	1.5	-1	1	21	95	115	CUCCAAAAGUAGUGUAUUUUU	AAAAAUAGACUACUUUUGGGG	Cleavage	1
CTCCAAAAGTAGTGTATTTTT	PGSC0003DMT400037964	1.5	-1	1	21	358	378	CUCCAAAAGUAGUGUAUUUUU	AAUAAUGCACUACUUUUGGAG	Cleavage	1
CTCCAAAAGTAGTGTATTTTT	PGSC0003DMT400050589	1.5	-1	1	21	2622	2642	CUCCAAAAGUAGUGUAUUUUU	AAAUAUGCACUACUUUUGGAG	Cleavage	1
CTCCAAAAGTAGTGTATTTTT	PGSC0003DMT400021586	1.5	-1	1	21	2834	2854	CUCCAAAAGUAGUGUAUUUUU	AAAAAUGAACUACUUUUGGAG	Cleavage	1
CTCCAAAAGTAGTGTATTTTT	PGSC0003DMT400072761	1.5	-1	1	21	2688	2708	CUCCAAAAGUAGUGUAUUUUU	AAAAACACGCUACUUUUGGAG	Cleavage	1
CTCCAAAAGTAGTGTATTTTT	PGSC0003DMT400020869	1.5	-1	1	21	730	750	CUCCAAAAGUAGUGUAUUUUU	CAAAAUGCAUUAUUUUUGGAG	Cleavage	1
CTCCAAAAGTAGTGTATTTTT	PGSC0003DMT400067958	1.5	-1	1	21	424	444	CUCCAAAAGUAGUGUAUUUUU	CAAAAUACACUACUUUUGAAG	Cleavage	1
CTCCAAAAGTAGTGTATTTTT	PGSC0003DMT400060553	1.5	-1	1	21	2365	2385	CUCCAAAAGUAGUGUAUUUUU	AUAACUGCACUACUUUUGGAG	Cleavage	1
CTCCAAAAGTAGTGTATTTTT	PGSC0003DMT400058308	1.5	-1	1	21	327	347	CUCCAAAAGUAGUGUAUUUUU	CCAAAAACACUAUUUUUGGAG	Cleavage	1
CTCCCGCTCTTGGCTGTTGTG	PGSC0003DMT400053067	1.5	-1	1	21	794	814	CUCCCGCUCUUGGCUGUUGUG	CACAACAGCCAAGAGCAGGAG	Cleavage	1
CTCCCGCTCTTGGCTGTTGTG	PGSC0003DMT400053069	1.5	-1	1	21	794	814	CUCCCGCUCUUGGCUGUUGUG	CACAACAGCCAAGAGCAGGAG	Cleavage	1
CTCCCGCTCTTGGCTGTTGTG	PGSC0003DMT400053068	1.5	-1	1	21	794	814	CUCCCGCUCUUGGCUGUUGUG	CACAACAGCCAAGAGCAGGAG	Cleavage	1
GCTAAAGGCTTTAGGGACATA	PGSC0003DMT400013403	1.5	-1	1	21	546	566	GCUAAAGGCUUUAGGGACAUA	UAUGUCCCUAAAGCAUUUAGC	Cleavage	1
GCTAAAGGCTTTAGGGACATA	PGSC0003DMT400033310	1.5	-1	1	21	490	510	GCUAAAGGCUUUAGGGACAUA	AAUGUCGCUAAAGCCUUUAGU	Cleavage	1
GCTAAAGGCTTTAGGGACATA	PGSC0003DMT400033309	1.5	-1	1	21	1377	1397	GCUAAAGGCUUUAGGGACAUA	AAUGUCGCUAAAGCCUUUAGU	Cleavage	1
GCTCAGACTCTTCAAAAATGT	PGSC0003DMT400001195	1.5	-1	1	21	2824	2844	GCUCAGACUCUUCAAAAAUGU	ACAUGUUUGGAGAGUCUGAGC	Cleavage	2
GCTCAGACTCTTCAAAAATGT	PGSC0003DMT400001194	1.5	-1	1	21	2927	2947	GCUCAGACUCUUCAAAAAUGU	ACAUGUUUGGAGAGUCUGAGC	Cleavage	2
GCTCAGACTCTTCAAAAATGT	PGSC0003DMT400061958	1.5	-1	1	21	384	404	GCUCAGACUCUUCAAAAAUGU	ACAUUUUUGAAGAGUCUGAAC	Cleavage	1
GCTCAGACTCTTCAAAAATGT	PGSC0003DMT400039552	1.5	-1	1	21	261	281	GCUCAGACUCUUCAAAAAUGU	ACAUUUUUGAAGAGUCCGAGC	Cleavage	1
GCTCAGACTCTTCAAAAATGT	PGSC0003DMT400028931	1.5	-1	1	21	856	876	GCUCAGACUCUUCAAAAAUGU	ACAUUUUUGGAGAGUUUGAGU	Cleavage	1
GCTCAGACTCTTCAAAAATGT	PGSC0003DMT400026391	1.5	-1	1	21	601	621	GCUCAGACUCUUCAAAAAUGU	ACAUUUUUGAAGAGUCCGAGC	Cleavage	1
GCTCAGACTCTTCAAAAATGT	PGSC0003DMT400072797	1.5	-1	1	21	1076	1096	GCUCAGACUCUUCAAAAAUGU	ACAUUUUUGAAGAGUGUGAGC	Cleavage	1
GCTCAGACTCTTCAAAAATGT	PGSC0003DMT400003790	1.5	-1	1	21	778	798	GCUCAGACUCUUCAAAAAUGU	ACAUUUUUGAAGAGUCCGAGC	Cleavage	1
GCTCAGACTCTTCAAAAATGT	PGSC0003DMT400041823	1.5	-1	1	21	671	691	GCUCAGACUCUUCAAAAAUGU	ACAUUUUUGAAGAGUCCGAGC	Cleavage	1
GCTCAGACTCTTCAAAAATGT	PGSC0003DMT400043345	1.5	-1	1	21	325	345	GCUCAGACUCUUCAAAAAUGU	ACAUUUUUGAAGAGUCCGAGC	Cleavage	1
GCTCAGACTCTTCAAAAATGT	PGSC0003DMT400037298	1.5	-1	1	21	716	736	GCUCAGACUCUUCAAAAAUGU	ACAUUUUUGAAGAGUCGGAGC	Cleavage	2
GCTCAGACTCTTCAAAAATGT	PGSC0003DMT400037297	1.5	-1	1	21	847	867	GCUCAGACUCUUCAAAAAUGU	ACAUUUUUGAAGAGUCGGAGC	Cleavage	2
GCTCAGACTCTTCAAAAATGT	PGSC0003DMT400072135	1.5	-1	1	21	88	108	GCUCAGACUCUUCAAAAAUGU	ACAUUUUUGAAGAGUCCGAGC	Cleavage	1
GCTCAGACTCTTCAAAAATGT	PGSC0003DMT400001759	1.5	-1	1	21	1091	1111	GCUCAGACUCUUCAAAAAUGU	ACAUUUUUGAUGAGUCUGAGC	Translation	1
GCTCAGACTCTTCAAAAATGT	PGSC0003DMT400040152	1.5	-1	1	21	492	512	GCUCAGACUCUUCAAAAAUGU	ACAUUUUUGAAGAGUCCGAGC	Cleavage	1
GCTCAGACTCTTCAAAAATGT	PGSC0003DMT400013469	1.5	-1	1	21	1510	1530	GCUCAGACUCUUCAAAAAUGU	ACAUUUUUGAAGAGUCCGAGC	Cleavage	1
GCTCAGACTCTTCAAAAATGT	PGSC0003DMT400007776	1.5	-1	1	21	326	346	GCUCAGACUCUUCAAAAAUGU	AUAUUUUUGAAGAAUCUGAGC	Cleavage	1
GCTCAGACTCTTCAAAAATGT	PGSC0003DMT400032566	1.5	-1	1	21	737	757	GCUCAGACUCUUCAAAAAUGU	GCAUUUUUGAAGAGUCUGAAC	Cleavage	1
GCTCAGACTCTTCAAAAATGT	PGSC0003DMT400037326	1.5	-1	1	21	1171	1191	GCUCAGACUCUUCAAAAAUGU	AUAUUUUUGAAGAGUCUGAAC	Cleavage	3
GCTCAGACTCTTCAAAAATGT	PGSC0003DMT400078414	1.5	-1	1	21	1182	1202	GCUCAGACUCUUCAAAAAUGU	AUAUUUUUGAAGAGUCCGAGC	Cleavage	1
GCTCAGACTCTTCAAAAATGT	PGSC0003DMT400037325	1.5	-1	1	21	1219	1239	GCUCAGACUCUUCAAAAAUGU	AUAUUUUUGAAGAGUCUGAAC	Cleavage	3
GCTCAGACTCTTCAAAAATGT	PGSC0003DMT400081848	1.5	-1	1	21	903	923	GCUCAGACUCUUCAAAAAUGU	GCAUUUUUGAAGAGUCCGAGC	Cleavage	1
GCTCAGACTCTTCAAAAATGT	PGSC0003DMT400068058	1.5	-1	1	21	1830	1850	GCUCAGACUCUUCAAAAAUGU	ACAAUUUUGGAGAGUCUGAGC	Cleavage	1
GCTCAGACTCTTCAAAAATGT	PGSC0003DMT400050516	1.5	-1	1	21	1375	1395	GCUCAGACUCUUCAAAAAUGU	GCAUUUUUGAAGAGUCGGAGC	Cleavage	1
GCTCAGACTCTTCAAAAATGT	PGSC0003DMT400036068	1.5	-1	1	21	2464	2484	GCUCAGACUCUUCAAAAAUGU	GCAUUUUUGAAGAGUCCGAGC	Cleavage	1
GCTCAGACTCTTCAAAAATGT	PGSC0003DMT400040050	1.5	-1	1	21	32	52	GCUCAGACUCUUCAAAAAUGU	ACAAUUUUGGAGAGUCUGAGC	Cleavage	1
GCTCAGACTCTTCAAAAATGT	PGSC0003DMT400029423	1.5	-1	1	21	1707	1727	GCUCAGACUCUUCAAAAAUGU	GCAUUUUUGAAGAGUCCGAGC	Cleavage	1
GCTCAGACTCTTCAAAAATGT	PGSC0003DMT400061818	1.5	-1	1	21	1636	1656	GCUCAGACUCUUCAAAAAUGU	GCAUUUUUGAAGAGUCCGAGC	Cleavage	1
GCTCAGACTCTTCAAAAATGT	PGSC0003DMT400072305	1.5	-1	1	21	1311	1331	GCUCAGACUCUUCAAAAAUGU	GUAUUUUUGAAGAGUCCGAGC	Cleavage	1
GCTCAGACTCTTCAAAAATGT	PGSC0003DMT400047898	1.5	-1	1	21	2028	2048	GCUCAGACUCUUCAAAAAUGU	GUAUUUUUGAAGAGUCCGAGC	Cleavage	1
GCTCAGACTCTTCAAAAATGT	PGSC0003DMT400047899	1.5	-1	1	21	2360	2380	GCUCAGACUCUUCAAAAAUGU	GUAUUUUUGAAGAGUCCGAGC	Cleavage	1
GCTCAGACTCTTCAAAAATGT	PGSC0003DMT400019201	1.5	-1	1	21	2790	2810	GCUCAGACUCUUCAAAAAUGU	GUAUUUUUGAAGAGUCCGAGC	Cleavage	1
GCTCAGACTCTTCAAAAATGT	PGSC0003DMT400056953	1.5	-1	1	21	4988	5008	GCUCAGACUCUUCAAAAAUGU	GCAUUAUUGAAGAGUUUGAGC	Cleavage	1
GCTCAGACTCTTCAAAAATGT	PGSC0003DMT400041788	1.5	-1	1	21	1978	1998	GCUCAGACUCUUCAAAAAUGU	UUAUUUUUGACGAGUCUGAGC	Translation	1
GCTCAGACTCTTCAAAAATGT	PGSC0003DMT400041787	1.5	-1	1	21	2059	2079	GCUCAGACUCUUCAAAAAUGU	UUAUUUUUGACGAGUCUGAGC	Translation	1
GCTCAGACTCTTCAAAAATGT	PGSC0003DMT400076027	1.5	-1	1	21	4	24	GCUCAGACUCUUCAAAAAUGU	GGAUUUUUGAAGAGUCCGAGC	Cleavage	1
GCTCAGACTCTTCAAAAATGT	PGSC0003DMT400022811	1.5	-1	1	21	867	887	GCUCAGACUCUUCAAAAAUGU	UGAUUUUUGAAGAGUCAGAGC	Cleavage	1
GCTCAGACTCTTCAAAAATGT	PGSC0003DMT400003597	1.5	-1	1	21	1539	1559	GCUCAGACUCUUCAAAAAUGU	CUAUUUUGGAAGAGUCUGAGU	Cleavage	1
GCTCAGACTCTTCAAAAATGT	PGSC0003DMT400003596	1.5	-1	1	21	1539	1559	GCUCAGACUCUUCAAAAAUGU	CUAUUUUGGAAGAGUCUGAGU	Cleavage	1
GCTCAGACTCTTCAAAAATGT	PGSC0003DMT400084211	1.5	-1	1	21	311	331	GCUCAGACUCUUCAAAAAUGU	UUAAUUUUGAAGAGUUUGAGC	Cleavage	2
GCTCAGACTCTTCAAAAATGT	PGSC0003DMT400037430	1.5	-1	1	21	683	703	GCUCAGACUCUUCAAAAAUGU	AGAUUCUUGAAGAGUCUGAGU	Cleavage	1
GCTCAGACTCTTCAAAAATGT	PGSC0003DMT400004673	1.5	-1	1	21	650	670	GCUCAGACUCUUCAAAAAUGU	AGAUUCUUGAAGAGUCUGAGU	Cleavage	1
GGTTTAGGGTTTAGGGTTTAG	PGSC0003DMT400043884	1.5	-1	1	21	32	52	GGUUUAGGGUUUAGGGUUUAG	CUAAACCUUGAACUCUAAACC	Cleavage	1
GGTTTAGGGTTTAGGGTTTAG	PGSC0003DMT400028097	1.5	-1	1	21	8	28	GGUUUAGGGUUUAGGGUUUAG	CAAAACCCUAAACCCUAGACG	Cleavage	1
GGTTTAGGGTTTAGGGTTTAG	PGSC0003DMT400075173	1.5	-1	1	21	328	348	GGUUUAGGGUUUAGGGUUUAG	CGAAACCCUAAACCCUAUACC	Cleavage	1
TAGGGTTTAGGGTTTAGGGTT	PGSC0003DMT400066026	1.5	-1	1	21	36	56	UAGGGUUUAGGGUUUAGGGUU	GAGCUUAAACCCUAAACCCUA	Cleavage	1
TATGTCCCTAAAGCCTTTAGC	PGSC0003DMT400027283	1.5	-1	1	21	953	973	UAUGUCCCUAAAGCCUUUAGC	ACUAAAGGCUCUAGGGACAUA	Translation	1
TGCTTGGACTCTTCAAAAATG	PGSC0003DMT400011247	1.5	-1	1	21	1113	1133	UGCUUGGACUCUUCAAAAAUG	CAUUUUUGAGGAGUUCGAGCA	Cleavage	1
TGCTTGGACTCTTCAAAAATG	PGSC0003DMT400040210	1.5	-1	1	21	1045	1065	UGCUUGGACUCUUCAAAAAUG	CAUUUUUGGAGAGUCUGAGCA	Cleavage	1
TGCTTGGACTCTTCAAAAATG	PGSC0003DMT400074138	1.5	-1	1	21	134	154	UGCUUGGACUCUUCAAAAAUG	CAUUUUUGGAGAGUCCGAGUA	Cleavage	1
TGCTTGGACTCTTCAAAAATG	PGSC0003DMT400037298	1.5	-1	1	21	1035	1055	UGCUUGGACUCUUCAAAAAUG	CAUUUUUGGAGAGUUCGAGCA	Cleavage	2
TGCTTGGACTCTTCAAAAATG	PGSC0003DMT400037407	1.5	-1	1	21	1251	1271	UGCUUGGACUCUUCAAAAAUG	CAUUUUUGAAGAGUUCGAGCG	Cleavage	1
TGCTTGGACTCTTCAAAAATG	PGSC0003DMT400037297	1.5	-1	1	21	1166	1186	UGCUUGGACUCUUCAAAAAUG	CAUUUUUGGAGAGUUCGAGCA	Cleavage	2
TGCTTGGACTCTTCAAAAATG	PGSC0003DMT400037964	1.5	-1	1	21	400	420	UGCUUGGACUCUUCAAAAAUG	CAUUUUUGAAGAGUCAAAGCA	Cleavage	1
TGCTTGGACTCTTCAAAAATG	PGSC0003DMT400011800	1.5	-1	1	21	1810	1830	UGCUUGGACUCUUCAAAAAUG	CAUUUUUGAAAAGUCCAAGCA	Translation	1
TGCTTGGACTCTTCAAAAATG	PGSC0003DMT400055069	1.5	-1	1	21	1501	1521	UGCUUGGACUCUUCAAAAAUG	CAUUUUUGAAGAGUCCAAACA	Cleavage	1
TGCTTGGACTCTTCAAAAATG	PGSC0003DMT400001195	1.5	-1	1	21	2044	2064	UGCUUGGACUCUUCAAAAAUG	CAUUUUUGAAGAGUUUGAGCA	Cleavage	2
TGCTTGGACTCTTCAAAAATG	PGSC0003DMT400001194	1.5	-1	1	21	2147	2167	UGCUUGGACUCUUCAAAAAUG	CAUUUUUGAAGAGUUUGAGCA	Cleavage	2
TGCTTGGACTCTTCAAAAATG	PGSC0003DMT400006151	1.5	-1	1	21	5532	5552	UGCUUGGACUCUUCAAAAAUG	CAUUUUUGAAGAGUACAAGCA	Cleavage	1
TGCTTGGACTCTTCAAAAATG	PGSC0003DMT400034593	1.5	-1	1	21	390	410	UGCUUGGACUCUUCAAAAAUG	CAUUUUUAAAGAGUCCGAGCA	Cleavage	1
TGCTTGGACTCTTCAAAAATG	PGSC0003DMT400042191	1.5	-1	1	21	598	618	UGCUUGGACUCUUCAAAAAUG	CAUUUUUAAAGAGUCCGAGCA	Cleavage	1
TGCTTGGACTCTTCAAAAATG	PGSC0003DMT400075310	1.5	-1	1	21	736	756	UGCUUGGACUCUUCAAAAAUG	CAUUUUUAAAGAGUCCGAGCA	Cleavage	1
TGCTTGGACTCTTCAAAAATG	PGSC0003DMT400048637	1.5	-1	1	21	777	797	UGCUUGGACUCUUCAAAAAUG	UAUUUUUGGAGAGUCUGAGCA	Cleavage	1
TGCTTGGACTCTTCAAAAATG	PGSC0003DMT400054374	1.5	-1	1	21	948	968	UGCUUGGACUCUUCAAAAAUG	CACUUUUGAAGAGUCCGAGCA	Cleavage	1
TGCTTGGACTCTTCAAAAATG	PGSC0003DMT400075309	1.5	-1	1	21	976	996	UGCUUGGACUCUUCAAAAAUG	CAUUUUUAAAGAGUCCGAGCA	Cleavage	1
TGCTTGGACTCTTCAAAAATG	PGSC0003DMT400040749	1.5	-1	1	21	986	1006	UGCUUGGACUCUUCAAAAAUG	CAUUGUUGAAGAGUCCGAGCA	Cleavage	1
TGCTTGGACTCTTCAAAAATG	PGSC0003DMT400067949	1.5	-1	1	21	115	135	UGCUUGGACUCUUCAAAAAUG	CAUUUUUAAAGAGUCCGAGCA	Cleavage	1
TGCTTGGACTCTTCAAAAATG	PGSC0003DMT400075308	1.5	-1	1	21	1185	1205	UGCUUGGACUCUUCAAAAAUG	CAUUUUUAAAGAGUCCGAGCA	Cleavage	1
TGCTTGGACTCTTCAAAAATG	PGSC0003DMT400081889	1.5	-1	1	21	1287	1307	UGCUUGGACUCUUCAAAAAUG	UAUUUUUGAAGAGUUUGAGCA	Cleavage	1
TGCTTGGACTCTTCAAAAATG	PGSC0003DMT400067958	1.5	-1	1	21	446	466	UGCUUGGACUCUUCAAAAAUG	CAUUUAUGAAGAGUCCGAGCA	Cleavage	1
TGCTTGGACTCTTCAAAAATG	PGSC0003DMT400083856	1.5	-1	1	21	1314	1334	UGCUUGGACUCUUCAAAAAUG	UAUUUUUGAAGAGUUCGAGUA	Cleavage	1
TGCTTGGACTCTTCAAAAATG	PGSC0003DMT400075307	1.5	-1	1	21	1680	1700	UGCUUGGACUCUUCAAAAAUG	CAUUUUUAAAGAGUCCGAGCA	Cleavage	1
TGCTTGGACTCTTCAAAAATG	PGSC0003DMT400041351	1.5	-1	1	21	1662	1682	UGCUUGGACUCUUCAAAAAUG	UAUUUUUGGAGAGUCUGAGCA	Cleavage	1
TGCTTGGACTCTTCAAAAATG	PGSC0003DMT400016219	1.5	-1	1	21	1980	2000	UGCUUGGACUCUUCAAAAAUG	CAUUUCUGAAGAGUCCGAGCA	Cleavage	1
TGCTTGGACTCTTCAAAAATG	PGSC0003DMT400078989	1.5	-1	1	21	1626	1646	UGCUUGGACUCUUCAAAAAUG	CAUGUUUGAAGAGUCCGAGCA	Cleavage	1
TGCTTGGACTCTTCAAAAATG	PGSC0003DMT400041352	1.5	-1	1	21	2289	2309	UGCUUGGACUCUUCAAAAAUG	UAUUUUUGGAGAGUCUGAGCA	Cleavage	1
TGCTTGGACTCTTCAAAAATG	PGSC0003DMT400060553	1.5	-1	1	21	2407	2427	UGCUUGGACUCUUCAAAAAUG	CAUUCUUGAAGAGUCCGAGCA	Cleavage	1
TGCTTGGACTCTTCAAAAATG	PGSC0003DMT400044324	1.5	-1	1	21	509	529	UGCUUGGACUCUUCAAAAAUG	CAUGUUUGAAGAGUCCGAGCA	Cleavage	1
TGCTTGGACTCTTCAAAAATG	PGSC0003DMT400066248	1.5	-1	1	21	2483	2503	UGCUUGGACUCUUCAAAAAUG	CAUUUGUGAAGAGUCCGAGCA	Cleavage	1
TGCTTGGACTCTTCAAAAATG	PGSC0003DMT400022896	1.5	-1	1	21	826	846	UGCUUGGACUCUUCAAAAAUG	UAUCUUUGAAGAGUCCGAGCA	Cleavage	1
TGCTTGGACTCTTCAAAAATG	PGSC0003DMT400040908	1.5	-1	1	21	981	1001	UGCUUGGACUCUUCAAAAAUG	UAUUUUUAAAGAGUCCGAGCA	Cleavage	1
TGCTTGGACTCTTCAAAAATG	PGSC0003DMT400037326	1.5	-1	1	21	1039	1059	UGCUUGGACUCUUCAAAAAUG	UAUUAUUGAAGAGUCCGAGCA	Cleavage	3
TGCTTGGACTCTTCAAAAATG	PGSC0003DMT400037325	1.5	-1	1	21	1087	1107	UGCUUGGACUCUUCAAAAAUG	UAUUAUUGAAGAGUCCGAGCA	Cleavage	3
TGCTTGGACTCTTCAAAAATG	PGSC0003DMT400006921	1.5	-1	1	21	2612	2632	UGCUUGGACUCUUCAAAAAUG	UAUCUUUGAAGAGUCCGAGCA	Cleavage	1
TGCTTGGACTCTTCAAAAATG	PGSC0003DMT400080148	1.5	-1	1	21	894	914	UGCUUGGACUCUUCAAAAAUG	UACUUUUGAAGAGUCCGAGCA	Cleavage	4
TGCTTGGACTCTTCAAAAATG	PGSC0003DMT400080148	1.5	-1	1	21	1559	1579	UGCUUGGACUCUUCAAAAAUG	UACUUUUGAAGAGUCCGAGCA	Cleavage	4
TGCTTGGACTCTTCAAAAATG	PGSC0003DMT400044863	1.5	-1	1	21	1632	1652	UGCUUGGACUCUUCAAAAAUG	GAAUUUUGGAGAGUCCAAGCA	Cleavage	1
TGCTTGGACTCTTCAAAAATG	PGSC0003DMT400044868	1.5	-1	1	21	1799	1819	UGCUUGGACUCUUCAAAAAUG	GAAUUUUGGAGAGUCCAAGCA	Cleavage	1
TGCTTGGACTCTTCAAAAATG	PGSC0003DMT400044864	1.5	-1	1	21	1806	1826	UGCUUGGACUCUUCAAAAAUG	GAAUUUUGGAGAGUCCAAGCA	Cleavage	1
TGCTTGGACTCTTCAAAAATG	PGSC0003DMT400044866	1.5	-1	1	21	2505	2525	UGCUUGGACUCUUCAAAAAUG	GAAUUUUGGAGAGUCCAAGCA	Cleavage	1
TGCTTGGACTCTTCAAAAATG	PGSC0003DMT400044869	1.5	-1	1	21	2293	2313	UGCUUGGACUCUUCAAAAAUG	GAAUUUUGGAGAGUCCAAGCA	Cleavage	1
TGCTTGGACTCTTCAAAAATG	PGSC0003DMT400044862	1.5	-1	1	21	2613	2633	UGCUUGGACUCUUCAAAAAUG	GAAUUUUGGAGAGUCCAAGCA	Cleavage	1
TGCTTGGACTCTTCAAAAATG	PGSC0003DMT400064382	1.5	-1	1	21	122	142	UGCUUGGACUCUUCAAAAAUG	CCUUUUUGAUGAGUCCAAGCA	Cleavage	1
TGCTTGGACTCTTCAAAAATG	PGSC0003DMT400064383	1.5	-1	1	21	122	142	UGCUUGGACUCUUCAAAAAUG	CCUUUUUGAUGAGUCCAAGCA	Cleavage	1
TGCTTGGACTCTTCAAAAATG	PGSC0003DMT400032576	1.5	-1	1	21	1963	1983	UGCUUGGACUCUUCAAAAAUG	UGUUUCUGAAGAGUCCGAGCA	Cleavage	1
TGCTTGGACTCTTCAAAAATG	PGSC0003DMT400027911	1.5	-1	1	21	521	541	UGCUUGGACUCUUCAAAAAUG	GCAUUUUGAAGAGUCCGAGCA	Cleavage	1
TGGCTATGCCGAGTAAGATTT	PGSC0003DMT400011272	1.5	-1	1	21	575	595	UGGCUAUGCCGAGUAAGAUUU	AAAUCUUACUCGACAUAGCCA	Cleavage	1
TTAAAGAAGGTTCTATTGTTC	PGSC0003DMT400027034	1.5	-1	1	21	1222	1242	UUAAAGAAGGUUCUAUUGUUC	UAACAAUAGAACCUUCUUUCA	Cleavage	1
TTGGCATTTCGGAGTTGTTAG	PGSC0003DMT400084977	1.5	-1	1	21	150	170	UUGGCAUUUCGGAGUUGUUAG	AGAACAACUCCAAAAUGCCAA	Translation	1
TTGGCATTTCGGAGTTGTTAG	PGSC0003DMT400093626	1.5	-1	1	21	150	170	UUGGCAUUUCGGAGUUGUUAG	AGAACAACUCCAAAAUGCCAA	Translation	1
TTGGCATTTCGGAGTTGTTAG	PGSC0003DMT400059254	1.5	-1	1	21	150	170	UUGGCAUUUCGGAGUUGUUAG	AGAACAACUCCAAAAUGCCAA	Translation	1
TTTCCGTCAGTCCAACTTCCT	PGSC0003DMT400053057	1.5	-1	1	21	692	712	UUUCCGUCAGUCCAACUUCCU	AACAAGUUGGACUGACGGAAG	Cleavage	1
TTTCCGTCAGTCCAACTTCCT	PGSC0003DMT400053059	1.5	-1	1	21	796	816	UUUCCGUCAGUCCAACUUCCU	AACAAGUUGGACUGACGGAAG	Cleavage	1
TTTCCGTCAGTCCAACTTCCT	PGSC0003DMT400062609	1.5	-1	1	21	796	816	UUUCCGUCAGUCCAACUUCCU	AACAAGUUGGACUGACGGAAG	Cleavage	1
TTTCCGTCAGTCCAACTTCCT	PGSC0003DMT400062608	1.5	-1	1	21	796	816	UUUCCGUCAGUCCAACUUCCU	AACAAGUUGGACUGACGGAAG	Cleavage	1
TTTTTGAAGAGTCCAAGCAAC	PGSC0003DMT400023171	1.5	-1	1	21	490	510	UUUUUGAAGAGUCCAAGCAAC	GUUGCUUGAACUCUUCAAAAA	Cleavage	2
TTTTTGAAGAGTCCAAGCAAC	PGSC0003DMT400024675	1.5	-1	1	21	1168	1188	UUUUUGAAGAGUCCAAGCAAC	GUUGUUUGGACUCUUCAAAAU	Cleavage	1
TTTTTGAAGAGTCCAAGCAAC	PGSC0003DMT400024676	1.5	-1	1	21	1461	1481	UUUUUGAAGAGUCCAAGCAAC	GUUGUUUGGACUCUUCAAAAU	Cleavage	1
TTTTTGAAGAGTCCAAGCAAC	PGSC0003DMT400014974	1.5	-1	1	21	1262	1282	UUUUUGAAGAGUCCAAGCAAC	GUUGCUUGGACCCUUCAAAAA	Translation	1
TTTTTGAAGAGTCCAAGCAAC	PGSC0003DMT400062210	1.5	-1	1	21	463	483	UUUUUGAAGAGUCCAAGCAAC	GUUGCUUGGACACUUCAAAAA	Translation	1
TTTTTGAAGAGTCCAAGCAAC	PGSC0003DMT400058343	1.5	-1	1	21	982	1002	UUUUUGAAGAGUCCAAGCAAC	GUUGCUUGGACUCUUCCAAAA	Cleavage	1
TTTTTGAAGAGTCCAAGCAAC	PGSC0003DMT400054919	1.5	-1	1	21	265	285	UUUUUGAAGAGUCCAAGCAAC	GUUGCUUGGACUCUUCAAACA	Cleavage	1
TTTTTGAAGAGTCCAAGCAAC	PGSC0003DMT400054922	1.5	-1	1	21	265	285	UUUUUGAAGAGUCCAAGCAAC	GUUGCUUGGACUCUUCAAACA	Cleavage	1
TTTTTGAAGAGTCCAAGCAAC	PGSC0003DMT400058504	1.5	-1	1	21	139	159	UUUUUGAAGAGUCCAAGCAAC	GUUGCUCGGACUCUUCAAAAG	Cleavage	1
TTTTTGAAGAGTCCAAGCAAC	PGSC0003DMT400009997	1.5	-1	1	21	274	294	UUUUUGAAGAGUCCAAGCAAC	GUUGUUCGGACUCUUCAAAAA	Cleavage	1
TTTTTGAAGAGTCCAAGCAAC	PGSC0003DMT400039624	1.5	-1	1	21	626	646	UUUUUGAAGAGUCCAAGCAAC	GUUGCUUAGAUUCUUCAAAAA	Cleavage	1
TTTTTGAAGAGTCCAAGCAAC	PGSC0003DMT400065657	1.5	-1	1	21	658	678	UUUUUGAAGAGUCCAAGCAAC	GUUGCUCGGACUCUUUAAAAA	Cleavage	1
TTTTTGAAGAGTCCAAGCAAC	PGSC0003DMT400005624	1.5	-1	1	21	557	577	UUUUUGAAGAGUCCAAGCAAC	GUUGCUCGGACUCUUCAAAAG	Cleavage	1
TTTTTGAAGAGTCCAAGCAAC	PGSC0003DMT400065656	1.5	-1	1	21	658	678	UUUUUGAAGAGUCCAAGCAAC	GUUGCUCGGACUCUUUAAAAA	Cleavage	1
TTTTTGAAGAGTCCAAGCAAC	PGSC0003DMT400070215	1.5	-1	1	21	1460	1480	UUUUUGAAGAGUCCAAGCAAC	GUUGGUUGGAUUCUUCAAAAA	Cleavage	1
TTTTTGAAGAGTCCAAGCAAC	PGSC0003DMT400081848	1.5	-1	1	21	600	620	UUUUUGAAGAGUCCAAGCAAC	GUUGCUCGGACUUUUCAAAAA	Cleavage	2
TTTTTGAAGAGTCCAAGCAAC	PGSC0003DMT400005621	1.5	-1	1	21	1096	1116	UUUUUGAAGAGUCCAAGCAAC	GUUGCUCGGACUCUUCAAAAG	Cleavage	1
TTTTTGAAGAGTCCAAGCAAC	PGSC0003DMT400006972	1.5	-1	1	21	344	364	UUUUUGAAGAGUCCAAGCAAC	GUUGUUCGGACUCUUCAAAAA	Cleavage	4
TTTTTGAAGAGTCCAAGCAAC	PGSC0003DMT400060448	1.5	-1	1	21	2043	2063	UUUUUGAAGAGUCCAAGCAAC	GUUGCUCGGACUCUUUAAAAA	Cleavage	1
TTTTTGAAGAGTCCAAGCAAC	PGSC0003DMT400027523	1.5	-1	1	21	1330	1350	UUUUUGAAGAGUCCAAGCAAC	GUUGUUCGGACUCUUCAAAAA	Cleavage	1
TTTTTGAAGAGTCCAAGCAAC	PGSC0003DMT400043255	1.5	-1	1	21	2152	2172	UUUUUGAAGAGUCCAAGCAAC	GUUGUUCGGACUCUUCAAAAA	Cleavage	1
TTTTTGAAGAGTCCAAGCAAC	PGSC0003DMT400033366	1.5	-1	1	21	2244	2264	UUUUUGAAGAGUCCAAGCAAC	GUUGUUCGGACUCUUCAAAAA	Cleavage	1
TTTTTGAAGAGTCCAAGCAAC	PGSC0003DMT400073333	1.5	-1	1	21	2103	2123	UUUUUGAAGAGUCCAAGCAAC	GUUGCUCGGAUUCUUCAAAAA	Cleavage	1
TTTTTGAAGAGTCCAAGCAAC	PGSC0003DMT400034565	1.5	-1	1	21	1521	1541	UUUUUGAAGAGUCCAAGCAAC	GUUGCUCGGACUCUUCAGAAA	Cleavage	1
TTTTTGAAGAGTCCAAGCAAC	PGSC0003DMT400073331	1.5	-1	1	21	1578	1598	UUUUUGAAGAGUCCAAGCAAC	GUUGCUCGGAUUCUUCAAAAA	Cleavage	1
TTTTTGAAGAGTCCAAGCAAC	PGSC0003DMT400073332	1.5	-1	1	21	1582	1602	UUUUUGAAGAGUCCAAGCAAC	GUUGCUCGGAUUCUUCAAAAA	Cleavage	1
TTTTTGAAGAGTCCAAGCAAC	PGSC0003DMT400080154	1.5	-1	1	21	570	590	UUUUUGAAGAGUCCAAGCAAC	GUUGCUCGGACUCUUCAAAAG	Cleavage	4
TTTTTGAAGAGTCCAAGCAAC	PGSC0003DMT400080154	1.5	-1	1	21	1235	1255	UUUUUGAAGAGUCCAAGCAAC	GUUGCUCGGACUCUUCAAAAG	Cleavage	4
TTTTTGAAGAGTCCAAGCAAC	PGSC0003DMT400013720	1.5	-1	1	21	1310	1330	UUUUUGAAGAGUCCAAGCAAC	GUUGCUCGGACUCUUCAAAAG	Cleavage	1
TTTTTGAAGAGTCCAAGCAAC	PGSC0003DMT400006401	1.5	-1	1	21	2225	2245	UUUUUGAAGAGUCCAAGCAAC	UUUGCUUGGACUCUUCAAUAA	Cleavage	1
TTTTTGAAGAGTCCAAGCAAC	PGSC0003DMT400058671	1.5	-1	1	21	1621	1641	UUUUUGAAGAGUCCAAGCAAC	CUUGUUCGGACUCUUCAAAAA	Cleavage	1
TTTTTGAAGAGTCCAAGCAAC	PGSC0003DMT400006943	1.5	-1	1	21	1651	1671	UUUUUGAAGAGUCCAAGCAAC	AUUCCUUGGACUUUUCAAAAA	Cleavage	2
TTTTTGAAGAGTCCAAGCAAC	PGSC0003DMT400003719	1.5	-1	1	21	993	1013	UUUUUGAAGAGUCCAAGCAAC	UCUUUUUGGACUCUUCAAAAA	Cleavage	2
TTTTTGAAGAGTCCAAGCAAC	PGSC0003DMT400026022	1.5	-1	1	21	1007	1027	UUUUUGAAGAGUCCAAGCAAC	AGUGCUUGGACUCUUCAAUAA	Cleavage	1
TTTTTGAAGAGTCCAAGCAAC	PGSC0003DMT400026020	1.5	-1	1	21	1620	1640	UUUUUGAAGAGUCCAAGCAAC	AGUGCUUGGACUCUUCAAUAA	Cleavage	1
TTTTTGAAGAGTCCAAGCAAC	PGSC0003DMT400026021	1.5	-1	1	21	1513	1533	UUUUUGAAGAGUCCAAGCAAC	AGUGCUUGGACUCUUCAAUAA	Cleavage	1
AAAAAGCGACGGACTGCGTCG	PGSC0003DMT400033917	2	-1	1	21	547	567	AAAAAGCGACGGACUGCGUCG	UCACACUGUCCGUCGCUUUUU	Cleavage	1
AAAAGGAAGGAACATTTGGAG	PGSC0003DMT400013693	2	-1	1	21	21	41	AAAAGGAAGGAACAUUUGGAG	CUUAAAAUGUUUCUUCCUUUU	Cleavage	1
AAAAGGAAGGAACATTTGGAG	PGSC0003DMT400007685	2	-1	1	21	5	25	AAAAGGAAGGAACAUUUGGAG	CACUAGAUGUUUCUUUCUUUU	Cleavage	1
AAAAGGAAGGAACATTTGGAG	PGSC0003DMT400018169	2	-1	1	21	1116	1136	AAAAGGAAGGAACAUUUGGAG	UGCCGAAUGUUCCUUCUUUUC	Cleavage	1
AAAAGGAAGGAACATTTGGAG	PGSC0003DMT400001816	2	-1	1	21	1067	1087	AAAAGGAAGGAACAUUUGGAG	AGCCAAAUGUUUUUUUUUUUU	Cleavage	1
AAAATAAAAAGGTATGTTATC	PGSC0003DMT400058341	2	-1	1	21	9	29	AAAAUAAAAAGGUAUGUUAUC	CAUUACAUAUUUUUUUAUUUU	Cleavage	1
AAAATAAAAAGGTATGTTATC	PGSC0003DMT400058342	2	-1	1	21	9	29	AAAAUAAAAAGGUAUGUUAUC	CAUUACAUAUUUUUUUAUUUU	Cleavage	1
AAAATAAAAAGGTATGTTATC	PGSC0003DMT400056250	2	-1	1	21	1248	1268	AAAAUAAAAAGGUAUGUUAUC	AUUGAUGUACUUUUUUAUUUU	Cleavage	1
AAAATAAAAAGGTATGTTATC	PGSC0003DMT400066195	2	-1	1	21	722	742	AAAAUAAAAAGGUAUGUUAUC	AGUAAAGUAUCUUUUUAUUUU	Cleavage	1
AAACGTAGACCAGTCCAGAAC	PGSC0003DMT400053065	2	-1	1	21	512	532	AAACGUAGACCAGUCCAGAAC	GUUCAGGAUUGGUCUAUGUUU	Cleavage	1
AACCCTAAACCCTAAACCCTA	PGSC0003DMT400063171	2	-1	1	21	1358	1378	AACCCUAAACCCUAAACCCUA	UUGAGUUUAGGGUUUAGGGUG	Cleavage	1
ACATTTTTGAAGAGTCTGAGC	PGSC0003DMT400068267	2	-1	1	21	909	929	ACAUUUUUGAAGAGUCUGAGC	GCUCGGACUCUCCAAAAAUGU	Translation	2
ACATTTTTGAAGAGTCTGAGC	PGSC0003DMT400023171	2	-1	1	21	493	513	ACAUUUUUGAAGAGUCUGAGC	GCUUGAACUCUUCAAAAAUGU	Cleavage	2
ACATTTTTGAAGAGTCTGAGC	PGSC0003DMT400003719	2	-1	1	21	996	1016	ACAUUUUUGAAGAGUCUGAGC	UUUUGGACUCUUCAAAAAUGC	Cleavage	2
ACATTTTTGAAGAGTCTGAGC	PGSC0003DMT400005624	2	-1	1	21	560	580	ACAUUUUUGAAGAGUCUGAGC	GCUCGGACUCUUCAAAAGUGC	Cleavage	1
ACATTTTTGAAGAGTCTGAGC	PGSC0003DMT400005621	2	-1	1	21	1099	1119	ACAUUUUUGAAGAGUCUGAGC	GCUCGGACUCUUCAAAAGUGC	Cleavage	1
ACATTTTTGAAGAGTCTGAGC	PGSC0003DMT400013720	2	-1	1	21	1313	1333	ACAUUUUUGAAGAGUCUGAGC	GCUCGGACUCUUCAAAAGUGC	Cleavage	1
ACATTTTTGAAGAGTCTGAGC	PGSC0003DMT400082338	2	-1	1	21	637	657	ACAUUUUUGAAGAGUCUGAGC	GCUCGGACUCUUCAAAAAUUU	Cleavage	1
ACATTTTTGAAGAGTCTGAGC	PGSC0003DMT400061958	2	-1	1	21	303	323	ACAUUUUUGAAGAGUCUGAGC	GCUCGGACUCUCCAAAAAUGU	Translation	1
ACATTTTTGAAGAGTCTGAGC	PGSC0003DMT400041834	2	-1	1	21	571	591	ACAUUUUUGAAGAGUCUGAGC	GCUCGGACUCUCCAAAAAUGU	Translation	1
ACATTTTTGAAGAGTCTGAGC	PGSC0003DMT400032503	2	-1	1	21	791	811	ACAUUUUUGAAGAGUCUGAGC	GCUCAGACUUUUCAAAAAUAU	Cleavage	1
ACATTTTTGAAGAGTCTGAGC	PGSC0003DMT400024537	2	-1	1	21	681	701	ACAUUUUUGAAGAGUCUGAGC	GCUCGGACUCUCCAAAAAUGU	Translation	1
ACATTTTTGAAGAGTCTGAGC	PGSC0003DMT400019443	2	-1	1	21	683	703	ACAUUUUUGAAGAGUCUGAGC	GCUCGGACUCUCCAAAAAUGU	Translation	1
ACATTTTTGAAGAGTCTGAGC	PGSC0003DMT400011827	2	-1	1	21	1030	1050	ACAUUUUUGAAGAGUCUGAGC	GCUCGGACUCGUCAAAAAUGU	Translation	1
ACATTTTTGAAGAGTCTGAGC	PGSC0003DMT400042716	2	-1	1	21	1141	1161	ACAUUUUUGAAGAGUCUGAGC	GCUCGGACUCUUCAAAAUUGU	Cleavage	1
ACATTTTTGAAGAGTCTGAGC	PGSC0003DMT400029790	2	-1	1	21	174	194	ACAUUUUUGAAGAGUCUGAGC	GCUCGGACUCUACAAAAAUGU	Translation	1
ACATTTTTGAAGAGTCTGAGC	PGSC0003DMT400047247	2	-1	1	21	984	1004	ACAUUUUUGAAGAGUCUGAGC	GCUCGGACUUUUUGAAAAUGU	Cleavage	1
ACATTTTTGAAGAGTCTGAGC	PGSC0003DMT400072404	2	-1	1	21	1289	1309	ACAUUUUUGAAGAGUCUGAGC	GCUCGGAUUCUUUAAAAGUGU	Cleavage	1
ACATTTTTGAAGAGTCTGAGC	PGSC0003DMT400022266	2	-1	1	21	574	594	ACAUUUUUGAAGAGUCUGAGC	GCUCGGACUCUACAAAAAUGU	Translation	1
ACATTTTTGAAGAGTCTGAGC	PGSC0003DMT400047246	2	-1	1	21	1410	1430	ACAUUUUUGAAGAGUCUGAGC	GCUCGGACUUUUUGAAAAUGU	Cleavage	1
ACATTTTTGAAGAGTCTGAGC	PGSC0003DMT400033372	2	-1	1	21	1609	1629	ACAUUUUUGAAGAGUCUGAGC	GCUCAGACUCUUUAAAAAUCU	Cleavage	1
ACATTTTTGAAGAGTCTGAGC	PGSC0003DMT400007779	2	-1	1	21	1515	1535	ACAUUUUUGAAGAGUCUGAGC	GCUCAGAUUCUUCAAAAAUAU	Cleavage	1
ACATTTTTGAAGAGTCTGAGC	PGSC0003DMT400007778	2	-1	1	21	1518	1538	ACAUUUUUGAAGAGUCUGAGC	GCUCAGAUUCUUCAAAAAUAU	Cleavage	1
ACATTTTTGAAGAGTCTGAGC	PGSC0003DMT400041351	2	-1	1	21	1578	1598	ACAUUUUUGAAGAGUCUGAGC	GCUCAGACUUUCCAAAAAUGU	Translation	1
ACATTTTTGAAGAGTCTGAGC	PGSC0003DMT400009028	2	-1	1	21	33	53	ACAUUUUUGAAGAGUCUGAGC	GCUCGGACUCUUCAAAACUGU	Cleavage	1
ACATTTTTGAAGAGTCTGAGC	PGSC0003DMT400055638	2	-1	1	21	1904	1924	ACAUUUUUGAAGAGUCUGAGC	GCUCGGACUCUUCAAAAAUAU	Cleavage	1
ACATTTTTGAAGAGTCTGAGC	PGSC0003DMT400055639	2	-1	1	21	1908	1928	ACAUUUUUGAAGAGUCUGAGC	GCUCGGACUCUUCAAAAAUAU	Cleavage	1
ACATTTTTGAAGAGTCTGAGC	PGSC0003DMT400033371	2	-1	1	21	1905	1925	ACAUUUUUGAAGAGUCUGAGC	GCUCAGACUCUUUAAAAAUCU	Cleavage	1
ACATTTTTGAAGAGTCTGAGC	PGSC0003DMT400042717	2	-1	1	21	2120	2140	ACAUUUUUGAAGAGUCUGAGC	GCUCGGACUCUUCAAAAUUGU	Cleavage	1
ACATTTTTGAAGAGTCTGAGC	PGSC0003DMT400078254	2	-1	1	21	1415	1435	ACAUUUUUGAAGAGUCUGAGC	GCUCAGACUCUUUAAAAAUUU	Cleavage	1
ACATTTTTGAAGAGTCTGAGC	PGSC0003DMT400007650	2	-1	1	21	613	633	ACAUUUUUGAAGAGUCUGAGC	GCUCGGACUCUUAAAAAAUGU	Cleavage	1
ACATTTTTGAAGAGTCTGAGC	PGSC0003DMT400078253	2	-1	1	21	1538	1558	ACAUUUUUGAAGAGUCUGAGC	GCUCAGACUCUUUAAAAAUUU	Cleavage	1
ACATTTTTGAAGAGTCTGAGC	PGSC0003DMT400041352	2	-1	1	21	2205	2225	ACAUUUUUGAAGAGUCUGAGC	GCUCAGACUUUCCAAAAAUGU	Translation	1
ACATTTTTGAAGAGTCTGAGC	PGSC0003DMT400033370	2	-1	1	21	2326	2346	ACAUUUUUGAAGAGUCUGAGC	GCUCAGACUCUUUAAAAAUCU	Cleavage	1
ACATTTTTGAAGAGTCTGAGC	PGSC0003DMT400030838	2	-1	1	21	1066	1086	ACAUUUUUGAAGAGUCUGAGC	GCUCGGACUCUUCCAAAAUGU	Cleavage	1
ACATTTTTGAAGAGTCTGAGC	PGSC0003DMT400007649	2	-1	1	21	1170	1190	ACAUUUUUGAAGAGUCUGAGC	GCUCGGACUCUUAAAAAAUGU	Cleavage	1
ACATTTTTGAAGAGTCTGAGC	PGSC0003DMT400075701	2	-1	1	21	1829	1849	ACAUUUUUGAAGAGUCUGAGC	GCUCGGACUCUUCAAUAAUGU	Cleavage	1
ACATTTTTGAAGAGTCTGAGC	PGSC0003DMT400055069	2	-1	1	21	1451	1471	ACAUUUUUGAAGAGUCUGAGC	GCUCGGACUCUUCAAAAAUAU	Cleavage	1
ACATTTTTGAAGAGTCTGAGC	PGSC0003DMT400007648	2	-1	1	21	1438	1458	ACAUUUUUGAAGAGUCUGAGC	GCUCGGACUCUUAAAAAAUGU	Cleavage	1
ACATTTTTGAAGAGTCTGAGC	PGSC0003DMT400002639	2	-1	1	21	285	305	ACAUUUUUGAAGAGUCUGAGC	GCUCGGACUCUUAAAAAAUGU	Cleavage	1
ACATTTTTGAAGAGTCTGAGC	PGSC0003DMT400072765	2	-1	1	21	3220	3240	ACAUUUUUGAAGAGUCUGAGC	GCUCGGACUCUCCAAAAAUGU	Translation	1
ACATTTTTGAAGAGTCTGAGC	PGSC0003DMT400058441	2	-1	1	21	821	841	ACAUUUUUGAAGAGUCUGAGC	GCUCGGACUCUUCAAAAUUGU	Cleavage	1
ACATTTTTGAAGAGTCTGAGC	PGSC0003DMT400029423	2	-1	1	21	1620	1640	ACAUUUUUGAAGAGUCUGAGC	GCUCGGACUCUCCAAAAAUGU	Translation	1
ACATTTTTGAAGAGTCTGAGC	PGSC0003DMT400001796	2	-1	1	21	1568	1588	ACAUUUUUGAAGAGUCUGAGC	GCUCAGACUUUUCAAAAAUCU	Cleavage	1
ACATTTTTGAAGAGTCTGAGC	PGSC0003DMT400052347	2	-1	1	21	1602	1623	ACAUUUUUGAAGAGUC-UGAGC	GCUCAAGACUCUUCAAAAAUGU	Cleavage	1
ACATTTTTGAAGAGTCTGAGC	PGSC0003DMT400002743	2	-1	1	21	86	106	ACAUUUUUGAAGAGUCUGAGC	GCUCAAAUUUUUCAAAAAUGU	Cleavage	1
ACATTTTTGAAGAGTCTGAGC	PGSC0003DMT400009997	2	-1	1	21	277	297	ACAUUUUUGAAGAGUCUGAGC	GUUCGGACUCUUCAAAAAUAU	Cleavage	2
ACATTTTTGAAGAGTCTGAGC	PGSC0003DMT400051806	2	-1	1	21	1005	1025	ACAUUUUUGAAGAGUCUGAGC	GUUCGGACUCUCCAAAAAUGU	Translation	1
ACATTTTTGAAGAGTCTGAGC	PGSC0003DMT400045838	2	-1	1	21	2426	2446	ACAUUUUUGAAGAGUCUGAGC	GUUCGGACUCUGCAAAAAUGU	Translation	1
ACATTTTTGAAGAGTCTGAGC	PGSC0003DMT400045839	2	-1	1	21	2511	2531	ACAUUUUUGAAGAGUCUGAGC	GUUCGGACUCUGCAAAAAUGU	Translation	1
ACATTTTTGAAGAGTCTGAGC	PGSC0003DMT400060843	2	-1	1	21	2265	2285	ACAUUUUUGAAGAGUCUGAGC	GCAUGGACUCUUCAAAAAUGU	Cleavage	1
ACATTTTTGAAGAGTCTGAGC	PGSC0003DMT400052805	2	-1	1	21	938	958	ACAUUUUUGAAGAGUCUGAGC	ACUCGGAUUCUUCAAAAAUGC	Cleavage	1
ACATTTTTGAAGAGTCTGAGC	PGSC0003DMT400060407	2	-1	1	21	1653	1673	ACAUUUUUGAAGAGUCUGAGC	ACUUGGACUCUUCAAAAAUGA	Cleavage	2
ACTCAAATTGATCACGAACGA	PGSC0003DMT400067824	2	-1	1	21	99	119	ACUCAAAUUGAUCACGAACGA	UUGUUUGUGAUCAAUUUGGGG	Cleavage	1
CACCCGTGTCGGATTCTCCAA	PGSC0003DMT400043349	2	-1	1	21	1281	1301	CACCCGUGUCGGAUUCUCCAA	UUGGAGGAUCCGACAUGGGUU	Cleavage	1
CACCCGTGTCGGATTCTCCAA	PGSC0003DMT400045469	2	-1	1	21	2085	2105	CACCCGUGUCGGAUUCUCCAA	UUGGAGAAUCCAACAUGGGUG	Translation	1
CACCCGTGTCGGATTCTCCAA	PGSC0003DMT400006943	2	-1	1	21	1724	1744	CACCCGUGUCGGAUUCUCCAA	UUGGAGAAUCUUACACGGGUG	Translation	1
CACCCGTGTCGGATTCTCCAA	PGSC0003DMT400010020	2	-1	1	21	2348	2368	CACCCGUGUCGGAUUCUCCAA	UUGGAGAAUCCGACAUGUGUG	Cleavage	1
CACCCGTGTCGGATTCTCCAA	PGSC0003DMT400017552	2	-1	1	21	1489	1509	CACCCGUGUCGGAUUCUCCAA	UUGGAGAAUUCGUCACGGGUG	Cleavage	1
CACCCGTGTCGGATTCTCCAA	PGSC0003DMT400050395	2	-1	1	21	1571	1591	CACCCGUGUCGGAUUCUCCAA	UUGGAGGAUCCAACACGGGUG	Translation	1
CACCCGTGTCGGATTCTCCAA	PGSC0003DMT400017554	2	-1	1	21	889	909	CACCCGUGUCGGAUUCUCCAA	UUGGAGAAUUCGUCACGGGUG	Cleavage	1
CACCCGTGTCGGATTCTCCAA	PGSC0003DMT400062572	2	-1	1	21	141	161	CACCCGUGUCGGAUUCUCCAA	UUGGAGAAUCUGACAGGGGUG	Cleavage	1
CACCCGTGTCGGATTCTCCAA	PGSC0003DMT400010019	2	-1	1	21	820	840	CACCCGUGUCGGAUUCUCCAA	UUGGAGAAUCCGACAUGUGUG	Cleavage	1
CACCCGTGTCGGATTCTCCAA	PGSC0003DMT400049223	2	-1	1	21	94	114	CACCCGUGUCGGAUUCUCCAA	UUGGAGGAUCCUACACGGGUG	Translation	1
CACCCGTGTCGGATTCTCCAA	PGSC0003DMT400024690	2	-1	1	21	2227	2247	CACCCGUGUCGGAUUCUCCAA	UUGAAGAAUUCGACAUGGGUG	Cleavage	1
CACCCGTGTCGGATTCTCCAA	PGSC0003DMT400065697	2	-1	1	21	2799	2819	CACCCGUGUCGGAUUCUCCAA	UUGAAGGAUCUGACACGGGUG	Cleavage	1
CACCCGTGTCGGATTCTCCAA	PGSC0003DMT400025307	2	-1	1	21	586	606	CACCCGUGUCGGAUUCUCCAA	UUAGAGAAUUCGACAUGGGUG	Cleavage	1
CACCCGTGTCGGATTCTCCAA	PGSC0003DMT400061466	2	-1	1	21	2463	2483	CACCCGUGUCGGAUUCUCCAA	UUGAAGAAUUCGACAUGGGUG	Cleavage	1
CACCCGTGTCGGATTCTCCAA	PGSC0003DMT400024691	2	-1	1	21	2227	2247	CACCCGUGUCGGAUUCUCCAA	UUGAAGAAUUCGACAUGGGUG	Cleavage	1
CACCCGTGTCGGATTCTCCAA	PGSC0003DMT400025306	2	-1	1	21	954	974	CACCCGUGUCGGAUUCUCCAA	UUAGAGAAUUCGACAUGGGUG	Cleavage	1
CACCCGTGTCGGATTCTCCAA	PGSC0003DMT400065656	2	-1	1	21	729	749	CACCCGUGUCGGAUUCUCCAA	UUGAAGAAUUCGACAUGGGUG	Cleavage	1
CACCCGTGTCGGATTCTCCAA	PGSC0003DMT400065657	2	-1	1	21	729	749	CACCCGUGUCGGAUUCUCCAA	UUGAAGAAUUCGACAUGGGUG	Cleavage	1
CACCTAGAATATAAACACGGC	PGSC0003DMT400013465	2	-1	1	21	2794	2814	CACCUAGAAUAUAAACACGGC	AGUGUGUUUAUAUGCUAGGUG	Cleavage	1
CCAAATGTTCCTTCCTTTTCT	PGSC0003DMT400029468	2	-1	1	21	644	664	CCAAAUGUUCCUUCCUUUUCU	GGAAAAGGAAGGAAUUUUUGG	Cleavage	1
CCAAATGTTCCTTCCTTTTCT	PGSC0003DMT400053532	2	-1	1	21	1	21	CCAAAUGUUCCUUCCUUUUCU	UGAAAAGGAGGGAGCAUUUGU	Cleavage	1
CCAAATGTTCCTTCCTTTTCT	PGSC0003DMT400081324	2	-1	1	21	592	612	CCAAAUGUUCCUUCCUUUUCU	CUAGGAGGGAGGAACGUUUGG	Cleavage	1
CCAAATGTTCCTTCCTTTTCT	PGSC0003DMT400021666	2	-1	1	21	1443	1463	CCAAAUGUUCCUUCCUUUUCU	UCAAAGGCAAGGAGCAUUUGG	Cleavage	1
CCAAATGTTCCTTCCTTTTCT	PGSC0003DMT400021667	2	-1	1	21	244	264	CCAAAUGUUCCUUCCUUUUCU	UCAAAGGCAAGGAGCAUUUGG	Cleavage	1
CCAATGCCATATATACCAACC	PGSC0003DMT400020003	2	-1	1	21	135	155	CCAAUGCCAUAUAUACCAACC	GGUUGGUAUAUAUGGAGUUGG	Cleavage	1
CCAATGCCATATATACCAACC	PGSC0003DMT400067963	2	-1	1	21	1248	1268	CCAAUGCCAUAUAUACCAACC	GGUUGGUAUAUAUGGCGUAGG	Cleavage	1
CCCAAATGTCATCTAGGACGA	PGSC0003DMT400079273	2	-1	1	21	769	789	CCCAAAUGUCAUCUAGGACGA	UUGUCUUAGAUGACGUUUGGA	Cleavage	1
CCCAAATGTCATCTAGGACGA	PGSC0003DMT400059789	2	-1	1	21	350	370	CCCAAAUGUCAUCUAGGACGA	UUGUCUUAGAUGACAUGUGGG	Cleavage	1
CCCAAATGTCATCTAGGACGA	PGSC0003DMT400083225	2	-1	1	21	516	536	CCCAAAUGUCAUCUAGGACGA	UCGUAUUAGAUGAUAUUUGGG	Cleavage	1
CCCAAATGTCATCTAGGACGA	PGSC0003DMT400053057	2	-1	1	21	776	796	CCCAAAUGUCAUCUAGGACGA	UCCUCUUAGAUGAUAUUUGGG	Cleavage	1
CCCAAATGTCATCTAGGACGA	PGSC0003DMT400056552	2	-1	1	21	1970	1990	CCCAAAUGUCAUCUAGGACGA	UUGUCUUAGAUGACAUGUGGG	Cleavage	1
CCCAAATGTCATCTAGGACGA	PGSC0003DMT400013238	2	-1	1	21	407	427	CCCAAAUGUCAUCUAGGACGA	UUGUAUUAGAUGAUAUUUGGG	Cleavage	1
CCCAAATGTCATCTAGGACGA	PGSC0003DMT400081852	2	-1	1	21	2350	2370	CCCAAAUGUCAUCUAGGACGA	AUGUUUUAGAUGACAUUUGGU	Cleavage	1
CCCAAATGTCATCTAGGACGA	PGSC0003DMT400034242	2	-1	1	21	704	724	CCCAAAUGUCAUCUAGGACGA	UAAUCCUGGAUGAUAUUUGGG	Cleavage	1
CGAGTCTTGCTTTGATTAGTT	PGSC0003DMT400059998	2	-1	1	21	1864	1884	CGAGUCUUGCUUUGAUUAGUU	AUUUGAUUAAAGCAAGAUUCG	Cleavage	1
CGAGTCTTGCTTTGATTAGTT	PGSC0003DMT400059997	2	-1	1	21	1661	1681	CGAGUCUUGCUUUGAUUAGUU	AUUUGAUUAAAGCAAGAUUCG	Cleavage	1
CGAGTCTTGCTTTGATTAGTT	PGSC0003DMT400059996	2	-1	1	21	2178	2198	CGAGUCUUGCUUUGAUUAGUU	AUUUGAUUAAAGCAAGAUUCG	Cleavage	1
CGAGTCTTGCTTTGATTAGTT	PGSC0003DMT400053954	2	-1	1	21	863	883	CGAGUCUUGCUUUGAUUAGUU	GUUUAAUCAAAGCAAGACUAG	Cleavage	1
CTCCAAAAGTAGTGCATTTTT	PGSC0003DMT400081943	2	-1	1	21	954	974	CUCCAAAAGUAGUGCAUUUUU	UAAUAUACACUACUUUUGGAG	Cleavage	3
CTCCAAAAGTAGTGCATTTTT	PGSC0003DMT400081943	2	-1	1	21	1061	1081	CUCCAAAAGUAGUGCAUUUUU	UAACAUACACUACUUUUGGAG	Cleavage	3
CTCCAAAAGTAGTGCATTTTT	PGSC0003DMT400076964	2	-1	1	21	277	297	CUCCAAAAGUAGUGCAUUUUU	AAAAAUGCACUGUUUUUGGAC	Cleavage	1
CTCCAAAAGTAGTGCATTTTT	PGSC0003DMT400042707	2	-1	1	21	448	468	CUCCAAAAGUAGUGCAUUUUU	AAAAAUGCACUAUUUUUGAAG	Cleavage	1
CTCCAAAAGTAGTGCATTTTT	PGSC0003DMT400013209	2	-1	1	21	3690	3710	CUCCAAAAGUAGUGCAUUUUU	AAAACUGUGCUACUUUUGGAG	Cleavage	1
CTCCAAAAGTAGTGCATTTTT	PGSC0003DMT400013208	2	-1	1	21	3796	3816	CUCCAAAAGUAGUGCAUUUUU	AAAACUGUGCUACUUUUGGAG	Cleavage	1
CTCCAAAAGTAGTGCATTTTT	PGSC0003DMT400040749	2	-1	1	21	948	968	CUCCAAAAGUAGUGCAUUUUU	AAAAUUACACUACUUUUGGAG	Cleavage	1
CTCCAAAAGTAGTGCATTTTT	PGSC0003DMT400080154	2	-1	1	21	512	532	CUCCAAAAGUAGUGCAUUUUU	ACACAUGCACUACUUUUGGAA	Cleavage	2
CTCCAAAAGTAGTGCATTTTT	PGSC0003DMT400080154	2	-1	1	21	1178	1198	CUCCAAAAGUAGUGCAUUUUU	ACACAUGCACUACUUUUGGAA	Cleavage	2
CTCCAAAAGTAGTGCATTTTT	PGSC0003DMT400006921	2	-1	1	21	2570	2590	CUCCAAAAGUAGUGCAUUUUU	ACAAAAGUACUAUUUUUGGAG	Cleavage	1
CTCCAAAAGTAGTGTATTTTT	PGSC0003DMT400068222	2	-1	1	21	1473	1493	CUCCAAAAGUAGUGUAUUUUU	AAAAACGCAUUACUUUUGGAG	Cleavage	3
CTCCAAAAGTAGTGTATTTTT	PGSC0003DMT400048153	2	-1	1	21	4328	4348	CUCCAAAAGUAGUGUAUUUUU	AAAAAUGCACUAUUUUUGGAC	Cleavage	1
CTCCAAAAGTAGTGTATTTTT	PGSC0003DMT400067949	2	-1	1	21	73	93	CUCCAAAAGUAGUGUAUUUUU	AAAAAUGCACUACUUUUGAAG	Cleavage	1
CTCCAAAAGTAGTGTATTTTT	PGSC0003DMT400042924	2	-1	1	21	1089	1109	CUCCAAAAGUAGUGUAUUUUU	AAAAAUGCAAUACUUUUGGAG	Cleavage	1
CTCCAAAAGTAGTGTATTTTT	PGSC0003DMT400037298	2	-1	1	21	675	695	CUCCAAAAGUAGUGUAUUUUU	AAAAAUACAUUACUUUUGAAG	Cleavage	1
CTCCAAAAGTAGTGTATTTTT	PGSC0003DMT400037297	2	-1	1	21	806	826	CUCCAAAAGUAGUGUAUUUUU	AAAAAUACAUUACUUUUGAAG	Cleavage	1
CTCCAAAAGTAGTGTATTTTT	PGSC0003DMT400051806	2	-1	1	21	1049	1069	CUCCAAAAGUAGUGUAUUUUU	AAAAAUGCACUACUUUUGAAG	Cleavage	1
CTCCAAAAGTAGTGTATTTTT	PGSC0003DMT400006151	2	-1	1	21	5489	5509	CUCCAAAAGUAGUGUAUUUUU	AAAAAUGCACUACUUUUGAAG	Cleavage	1
CTCCAAAAGTAGTGTATTTTT	PGSC0003DMT400030206	2	-1	1	21	425	445	CUCCAAAAGUAGUGUAUUUUU	AAGAUUACACUGCUUUUGGAG	Cleavage	1
CTCCAAAAGTAGTGTATTTTT	PGSC0003DMT400019459	2	-1	1	21	1165	1185	CUCCAAAAGUAGUGUAUUUUU	AAGAAAACGCUACUUUUGGAG	Cleavage	1
CTCCAAAAGTAGTGTATTTTT	PGSC0003DMT400072797	2	-1	1	21	1047	1067	CUCCAAAAGUAGUGUAUUUUU	CAAAAUGCACUACUUUUAGAG	Cleavage	1
CTCCAAAAGTAGTGTATTTTT	PGSC0003DMT400072798	2	-1	1	21	1046	1066	CUCCAAAAGUAGUGUAUUUUU	CAAAAUGCAAUACUUUUGGAG	Cleavage	1
CTCCAAAAGTAGTGTATTTTT	PGSC0003DMT400060042	2	-1	1	21	3112	3132	CUCCAAAAGUAGUGUAUUUUU	CAGAAAGCACUACUUUUGGAG	Cleavage	1
CTCCAAAAGTAGTGTATTTTT	PGSC0003DMT400039934	2	-1	1	21	2053	2073	CUCCAAAAGUAGUGUAUUUUU	GCUAAUGCACUAUUUUUGGAG	Cleavage	1
CTCCCGCTCTTGGCTGTTGTG	PGSC0003DMT400062608	2	-1	1	21	754	774	CUCCCGCUCUUGGCUGUUGUG	CACAACAGCCAAGGGCGCGAG	Cleavage	1
CTCCCGCTCTTGGCTGTTGTG	PGSC0003DMT400062609	2	-1	1	21	754	774	CUCCCGCUCUUGGCUGUUGUG	CACAACAGCCAAGGGCGCGAG	Cleavage	1
GAAGTTGGACTGACGGAAAAG	PGSC0003DMT400061780	2	-1	1	21	43	63	GAAGUUGGACUGACGGAAAAG	CUUCUUCGUCGGUCCAACUUC	Cleavage	1
GACAACCTGCGATCACTCTTG	PGSC0003DMT400054348	2	-1	1	21	852	872	GACAACCUGCGAUCACUCUUG	ACAGAGUGAUCGCAGAUUGUU	Cleavage	1
GCCAAGAAACTTTATAGGCTC	PGSC0003DMT400071119	2	-1	1	21	1568	1588	GCCAAGAAACUUUAUAGGCUC	ACGUCUAUAAAAUUUCUUGGC	Translation	1
GCTCAGACTCTTCAAAAATGT	PGSC0003DMT400037391	2	-1	1	21	850	870	GCUCAGACUCUUCAAAAAUGU	ACAUUUUUGAAGAGCCUGAGU	Cleavage	1
GCTCAGACTCTTCAAAAATGT	PGSC0003DMT400037407	2	-1	1	21	1250	1270	GCUCAGACUCUUCAAAAAUGU	ACAUUUUUGAAGAGUUCGAGC	Cleavage	1
GCTCAGACTCTTCAAAAATGT	PGSC0003DMT400034689	2	-1	1	21	1130	1150	GCUCAGACUCUUCAAAAAUGU	ACAUUUUUGGAGAGUCUGAAC	Cleavage	1
GCTCAGACTCTTCAAAAATGT	PGSC0003DMT400037326	2	-1	1	21	785	805	GCUCAGACUCUUCAAAAAUGU	GUGUUUUUGAAGAGUUUGAGA	Cleavage	3
GCTCAGACTCTTCAAAAATGT	PGSC0003DMT400037325	2	-1	1	21	833	853	GCUCAGACUCUUCAAAAAUGU	GUGUUUUUGAAGAGUUUGAGA	Cleavage	3
GCTCAGACTCTTCAAAAATGT	PGSC0003DMT400069859	2	-1	1	21	1494	1514	GCUCAGACUCUUCAAAAAUGU	ACAUUUUUGAAGAGUUCGAGC	Cleavage	1
GCTCAGACTCTTCAAAAATGT	PGSC0003DMT400046793	2	-1	1	21	1281	1301	GCUCAGACUCUUCAAAAAUGU	ACAUUUUUGGAGAGUCCGAGC	Cleavage	2
GCTCAGACTCTTCAAAAATGT	PGSC0003DMT400063381	2	-1	1	21	404	424	GCUCAGACUCUUCAAAAAUGU	ACAUUUUUGAAGAGUUCGAGC	Cleavage	1
GCTCAGACTCTTCAAAAATGT	PGSC0003DMT400046794	2	-1	1	21	1277	1297	GCUCAGACUCUUCAAAAAUGU	ACAUUUUUGGAGAGUCCGAGC	Cleavage	2
GCTCAGACTCTTCAAAAATGT	PGSC0003DMT400058671	2	-1	1	21	1711	1731	GCUCAGACUCUUCAAAAAUGU	ACAUUUUUGGAGAGUCCGAGC	Cleavage	1
GCTCAGACTCTTCAAAAATGT	PGSC0003DMT400006943	2	-1	1	21	1895	1915	GCUCAGACUCUUCAAAAAUGU	ACAUUUUUGGAGAGUCCGAGC	Cleavage	1
GCTCAGACTCTTCAAAAATGT	PGSC0003DMT400021111	2	-1	1	21	3204	3224	GCUCAGACUCUUCAAAAAUGU	ACAUUUUUGGAGAGUCCGAGC	Cleavage	1
GCTCAGACTCTTCAAAAATGT	PGSC0003DMT400021109	2	-1	1	21	3380	3400	GCUCAGACUCUUCAAAAAUGU	ACAUUUUUGGAGAGUCCGAGC	Cleavage	1
GCTCAGACTCTTCAAAAATGT	PGSC0003DMT400004065	2	-1	1	21	1785	1805	GCUCAGACUCUUCAAAAAUGU	ACAUUUUUGGAGAGUCCGAGC	Cleavage	1
GCTCAGACTCTTCAAAAATGT	PGSC0003DMT400022472	2	-1	1	21	4773	4793	GCUCAGACUCUUCAAAAAUGU	ACAUUUUUGAAGAGUAUGAGU	Cleavage	1
GCTCAGACTCTTCAAAAATGT	PGSC0003DMT400059469	2	-1	1	21	136	156	GCUCAGACUCUUCAAAAAUGU	AUAUUUUUGAAGAGUUCGAGC	Cleavage	1
GCTCAGACTCTTCAAAAATGT	PGSC0003DMT400065575	2	-1	1	21	729	749	GCUCAGACUCUUCAAAAAUGU	GCAUUUUUGGAGAGUCAGAGC	Cleavage	1
GCTCAGACTCTTCAAAAATGT	PGSC0003DMT400075698	2	-1	1	21	12	32	GCUCAGACUCUUCAAAAAUGU	ACAAUUUUGGGGAGUCUGAGC	Cleavage	1
GCTCAGACTCTTCAAAAATGT	PGSC0003DMT400053084	2	-1	1	21	260	280	GCUCAGACUCUUCAAAAAUGU	AUAUUUUUGAUGAGUUUGAGC	Translation	1
GCTCAGACTCTTCAAAAATGT	PGSC0003DMT400006972	2	-1	1	21	904	924	GCUCAGACUCUUCAAAAAUGU	AUAUUUUCGAAGAGUCUGAGG	Cleavage	2
GCTCAGACTCTTCAAAAATGT	PGSC0003DMT400003098	2	-1	1	21	1384	1404	GCUCAGACUCUUCAAAAAUGU	AUAUUUUUGGAGAGUCCGAGC	Cleavage	1
GCTCAGACTCTTCAAAAATGT	PGSC0003DMT400007960	2	-1	1	21	5341	5361	GCUCAGACUCUUCAAAAAUGU	AUGUUUUUGAAGAGUCCGAGC	Cleavage	1
GCTCAGACTCTTCAAAAATGT	PGSC0003DMT400054919	2	-1	1	21	356	376	GCUCAGACUCUUCAAAAAUGU	GCGUUUUUGAAGAGUCCGAGC	Cleavage	1
GCTCAGACTCTTCAAAAATGT	PGSC0003DMT400054922	2	-1	1	21	356	376	GCUCAGACUCUUCAAAAAUGU	GCGUUUUUGAAGAGUCCGAGC	Cleavage	1
GCTCAGACTCTTCAAAAATGT	PGSC0003DMT400076749	2	-1	1	21	445	465	GCUCAGACUCUUCAAAAAUGU	UUAUUUUUGGAGAGUCCGAGC	Cleavage	1
GCTCAGACTCTTCAAAAATGT	PGSC0003DMT400060223	2	-1	1	21	101	121	GCUCAGACUCUUCAAAAAUGU	UCGUUGUUGGAGAGUCUGAGC	Cleavage	1
GGTTTAGGGTTTAGGGTTTAG	PGSC0003DMT400077284	2	-1	1	21	44	64	GGUUUAGGGUUUAGGGUUUAG	UUAAACCCUAAACCCUAACUC	Cleavage	1
GGTTTAGGGTTTAGGGTTTAG	PGSC0003DMT400015638	2	-1	1	21	6	26	GGUUUAGGGUUUAGGGUUUAG	GUAAACCCUAAACCCUAAUUC	Cleavage	1
GGTTTAGGGTTTAGGGTTTAG	PGSC0003DMT400036807	2	-1	1	21	39	59	GGUUUAGGGUUUAGGGUUUAG	CAAAAUCCAAAACCCUAAACC	Cleavage	1
GGTTTAGGGTTTAGGGTTTAG	PGSC0003DMT400078469	2	-1	1	21	23	43	GGUUUAGGGUUUAGGGUUUAG	UAAAACCUAAAACCCUAAACC	Cleavage	1
GGTTTAGGGTTTAGGGTTTAG	PGSC0003DMT400015095	2	-1	1	21	126	146	GGUUUAGGGUUUAGGGUUUAG	ACAAACCCUAAUCCCUAAAUC	Translation	1
GGTTTAGGGTTTAGGGTTTAG	PGSC0003DMT400015094	2	-1	1	21	126	146	GGUUUAGGGUUUAGGGUUUAG	ACAAACCCUAAUCCCUAAAUC	Translation	1
GGTTTAGGGTTTAGGGTTTAG	PGSC0003DMT400077925	2	-1	1	21	1990	2010	GGUUUAGGGUUUAGGGUUUAG	GAAAGUCCUAAACCUUGAACC	Cleavage	1
GGTTTAGGGTTTAGGGTTTAG	PGSC0003DMT400069446	2	-1	1	21	4033	4053	GGUUUAGGGUUUAGGGUUUAG	ACAAACCCUAAAUCCUAAAGC	Cleavage	1
GGTTTAGGGTTTAGGGTTTAG	PGSC0003DMT400069445	2	-1	1	21	4108	4128	GGUUUAGGGUUUAGGGUUUAG	ACAAACCCUAAAUCCUAAAGC	Cleavage	1
GGTTTAGGGTTTAGGGTTTAG	PGSC0003DMT400051036	2	-1	1	21	166	186	GGUUUAGGGUUUAGGGUUUAG	AUAAACGAUAAACCCUAAACC	Cleavage	1
GGTTTAGGGTTTAGGGTTTAG	PGSC0003DMT400072453	2	-1	1	21	80	100	GGUUUAGGGUUUAGGGUUUAG	AAACACCCUAAACUCUAAAUC	Cleavage	1
GTTAGGAAGAGCTGAAGTGGC	PGSC0003DMT400004712	2	-1	1	21	4300	4320	GUUAGGAAGAGCUGAAGUGGC	AUCCUUUCAGCUCUUCCUGAC	Cleavage	1
GTTAGGAAGAGCTGAAGTGGC	PGSC0003DMT400004710	2	-1	1	21	4575	4595	GUUAGGAAGAGCUGAAGUGGC	AUCCUUUCAGCUCUUCCUGAC	Cleavage	1
GTTAGGAAGAGCTGAAGTGGC	PGSC0003DMT400004711	2	-1	1	21	4592	4612	GUUAGGAAGAGCUGAAGUGGC	AUCCUUUCAGCUCUUCCUGAC	Cleavage	1
GTTGGACTTCCTCTTCAACCT	PGSC0003DMT400020118	2	-1	1	21	740	760	GUUGGACUUCCUCUUCAACCU	CUGUUGAAGAGGCAGUUCAAC	Cleavage	1
GTTTCTCTGGGCAAATCTCCT	PGSC0003DMT400016513	2	-1	1	21	291	311	GUUUCUCUGGGCAAAUCUCCU	GUGAGGUUUGCCCUGAGAAAC	Cleavage	1
GTTTCTCTGGGCAAATCTCCT	PGSC0003DMT400041452	2	-1	1	21	380	400	GUUUCUCUGGGCAAAUCUCCU	UUGAGGUUUGCCCUGAGAAAC	Cleavage	1
GTTTCTCTGGGCAAATCTCCT	PGSC0003DMT400041450	2	-1	1	21	1039	1059	GUUUCUCUGGGCAAAUCUCCU	UUGAGGUUUGCCCUGAGAAAC	Cleavage	1
GTTTCTCTGGGCAAATCTCCT	PGSC0003DMT400036990	2	-1	1	21	1637	1657	GUUUCUCUGGGCAAAUCUCCU	UUGAGGUUUGCCCUGAGAAAC	Cleavage	1
TAGGGTTTAGGGTTTAGGGTT	PGSC0003DMT400006614	2	-1	1	21	996	1016	UAGGGUUUAGGGUUUAGGGUU	GAUCCUAAACCCUGAACUCUG	Cleavage	1
TAGGGTTTAGGGTTTAGGGTT	PGSC0003DMT400006616	2	-1	1	21	1015	1035	UAGGGUUUAGGGUUUAGGGUU	GAUCCUAAACCCUGAACUCUG	Cleavage	1
TAGGGTTTAGGGTTTAGGGTT	PGSC0003DMT400006613	2	-1	1	21	1697	1717	UAGGGUUUAGGGUUUAGGGUU	GAUCCUAAACCCUGAACUCUG	Cleavage	1
TAGGGTTTAGGGTTTAGGGTT	PGSC0003DMT400006612	2	-1	1	21	1939	1959	UAGGGUUUAGGGUUUAGGGUU	GAUCCUAAACCCUGAACUCUG	Cleavage	1
TAGGGTTTAGGGTTTAGGGTT	PGSC0003DMT400077284	2	-1	1	21	40	60	UAGGGUUUAGGGUUUAGGGUU	AGUGUUAAACCCUAAACCCUA	Cleavage	1
TAGGGTTTAGGGTTTAGGGTT	PGSC0003DMT400055883	2	-1	1	21	98	118	UAGGGUUUAGGGUUUAGGGUU	UUUCCAAAACCUUAAACCCUA	Cleavage	1
TATGTCCCTAAAGCCTTTAGC	PGSC0003DMT400009748	2	-1	1	21	1665	1685	UAUGUCCCUAAAGCCUUUAGC	AGUGAAGUCUUUAGGGAUAUA	Cleavage	1
TGATGCCTTCAGTAACACTGT	PGSC0003DMT400053047	2	-1	1	21	761	781	UGAUGCCUUCAGUAACACUGU	AUAGUGUUGCUGAAGGUGUUA	Cleavage	1
TGATGCCTTCAGTAACACTGT	PGSC0003DMT400089617	2	-1	1	21	860	880	UGAUGCCUUCAGUAACACUGU	ACGGCGUUACUGAGGGCAUCA	Cleavage	1
TGATGCCTTCAGTAACACTGT	PGSC0003DMT400067962	2	-1	1	21	839	859	UGAUGCCUUCAGUAACACUGU	AUAGUGUUGCUGAAGGUGUUA	Cleavage	1
TGATGCCTTCAGTAACACTGT	PGSC0003DMT400053050	2	-1	1	21	360	380	UGAUGCCUUCAGUAACACUGU	AUAGUGUUGCUGAAGGUGUUA	Cleavage	1
TGATGCCTTCAGTAACACTGT	PGSC0003DMT400053049	2	-1	1	21	395	415	UGAUGCCUUCAGUAACACUGU	AUAGUGUUGCUGAAGGUGUUA	Cleavage	1
TGATGCCTTCAGTAACACTGT	PGSC0003DMT400020005	2	-1	1	21	2561	2581	UGAUGCCUUCAGUAACACUGU	AUAGUGUUGCUGAAGGUGUUA	Cleavage	1
TGCTTGGACTCTTCAAAAATG	PGSC0003DMT400058685	2	-1	1	21	1014	1034	UGCUUGGACUCUUCAAAAAUG	CAUUUUUGGAGGGUCUGAGCA	Cleavage	2
TGCTTGGACTCTTCAAAAATG	PGSC0003DMT400058697	2	-1	1	21	2015	2035	UGCUUGGACUCUUCAAAAAUG	CAUUUUUGGAGGGUCUGAGCA	Cleavage	2
TGCTTGGACTCTTCAAAAATG	PGSC0003DMT400037298	2	-1	1	21	717	737	UGCUUGGACUCUUCAAAAAUG	CAUUUUUGAAGAGUCGGAGCA	Cleavage	2
TGCTTGGACTCTTCAAAAATG	PGSC0003DMT400037297	2	-1	1	21	848	868	UGCUUGGACUCUUCAAAAAUG	CAUUUUUGAAGAGUCGGAGCA	Cleavage	2
TGCTTGGACTCTTCAAAAATG	PGSC0003DMT400014983	2	-1	1	21	689	709	UGCUUGGACUCUUCAAAAAUG	CAUUUUUGAAGAGCCCGAGCA	Cleavage	1
TGCTTGGACTCTTCAAAAATG	PGSC0003DMT400076992	2	-1	1	21	189	209	UGCUUGGACUCUUCAAAAAUG	CAUUUUUGGAGAGUCCCAGCA	Cleavage	1
TGCTTGGACTCTTCAAAAATG	PGSC0003DMT400025984	2	-1	1	21	521	541	UGCUUGGACUCUUCAAAAAUG	CAUUUUUGGAGAGUUUGAGCA	Cleavage	1
TGCTTGGACTCTTCAAAAATG	PGSC0003DMT400065376	2	-1	1	21	1261	1281	UGCUUGGACUCUUCAAAAAUG	CAUUUUUGAAAAGUCCGAGCA	Translation	1
TGCTTGGACTCTTCAAAAATG	PGSC0003DMT400064399	2	-1	1	21	1613	1633	UGCUUGGACUCUUCAAAAAUG	CAUUUUUGAAGAGUCCAAAUA	Cleavage	1
TGCTTGGACTCTTCAAAAATG	PGSC0003DMT400032524	2	-1	1	21	1126	1146	UGCUUGGACUCUUCAAAAAUG	CAUUUUUGGAGGGUCCGAGUA	Cleavage	1
TGCTTGGACTCTTCAAAAATG	PGSC0003DMT400032523	2	-1	1	21	1242	1262	UGCUUGGACUCUUCAAAAAUG	CAUUUUUGGAGGGUCCGAGUA	Cleavage	1
TGCTTGGACTCTTCAAAAATG	PGSC0003DMT400058230	2	-1	1	21	1535	1555	UGCUUGGACUCUUCAAAAAUG	CAUUUUUGAAGAAUCCGAGCA	Cleavage	1
TGCTTGGACTCTTCAAAAATG	PGSC0003DMT400054998	2	-1	1	21	1180	1200	UGCUUGGACUCUUCAAAAAUG	CAUUUUUGAAGAAUCCGAGCA	Cleavage	1
TGCTTGGACTCTTCAAAAATG	PGSC0003DMT400032526	2	-1	1	21	1126	1146	UGCUUGGACUCUUCAAAAAUG	CAUUUUUGGAGGGUCCGAGUA	Cleavage	1
TGCTTGGACTCTTCAAAAATG	PGSC0003DMT400006972	2	-1	1	21	776	796	UGCUUGGACUCUUCAAAAAUG	CAUUUUUGAAGAGUUCGAGUG	Cleavage	3
TGCTTGGACTCTTCAAAAATG	PGSC0003DMT400064184	2	-1	1	21	1899	1919	UGCUUGGACUCUUCAAAAAUG	CAUUUUUGAAUAGUCCGAGCA	Translation	1
TGCTTGGACTCTTCAAAAATG	PGSC0003DMT400050516	2	-1	1	21	1376	1396	UGCUUGGACUCUUCAAAAAUG	CAUUUUUGAAGAGUCGGAGCA	Cleavage	1
TGCTTGGACTCTTCAAAAATG	PGSC0003DMT400020224	2	-1	1	21	2149	2169	UGCUUGGACUCUUCAAAAAUG	CAUUUUUGAAGAGUCUAAUCA	Cleavage	1
TGCTTGGACTCTTCAAAAATG	PGSC0003DMT400009950	2	-1	1	21	1440	1460	UGCUUGGACUCUUCAAAAAUG	CAUUUUUGGAGAGUUUGAGCA	Cleavage	1
TGCTTGGACTCTTCAAAAATG	PGSC0003DMT400029994	2	-1	1	21	2320	2340	UGCUUGGACUCUUCAAAAAUG	CAUUUUUGAAGAGCCCGAGCA	Cleavage	1
TGCTTGGACTCTTCAAAAATG	PGSC0003DMT400002639	2	-1	1	21	372	392	UGCUUGGACUCUUCAAAAAUG	CAUUUUUGAAGAGUCCGACCA	Cleavage	1
TGCTTGGACTCTTCAAAAATG	PGSC0003DMT400009947	2	-1	1	21	2425	2445	UGCUUGGACUCUUCAAAAAUG	CAUUUUUGGAGAGUUUGAGCA	Cleavage	1
TGCTTGGACTCTTCAAAAATG	PGSC0003DMT400060396	2	-1	1	21	4828	4848	UGCUUGGACUCUUCAAAAAUG	CAUUUUUGAAGAAUUCAAGCA	Cleavage	1
TGCTTGGACTCTTCAAAAATG	PGSC0003DMT400060395	2	-1	1	21	4857	4877	UGCUUGGACUCUUCAAAAAUG	CAUUUUUGAAGAAUUCAAGCA	Cleavage	1
TGCTTGGACTCTTCAAAAATG	PGSC0003DMT400042707	2	-1	1	21	496	516	UGCUUGGACUCUUCAAAAAUG	CAUUAUUGAAGAGUCUGAGCA	Cleavage	1
TGCTTGGACTCTTCAAAAATG	PGSC0003DMT400011830	2	-1	1	21	82	102	UGCUUGGACUCUUCAAAAAUG	CAUUGUUGAAGAGUCUGAGCA	Cleavage	1
TGCTTGGACTCTTCAAAAATG	PGSC0003DMT400063714	2	-1	1	21	948	968	UGCUUGGACUCUUCAAAAAUG	UAUUUUUGAAGAGUCCAAACG	Cleavage	1
TGCTTGGACTCTTCAAAAATG	PGSC0003DMT400020843	2	-1	1	21	1287	1307	UGCUUGGACUCUUCAAAAAUG	UAUUUUUGAAGAGUUUGAGUA	Cleavage	1
TGCTTGGACTCTTCAAAAATG	PGSC0003DMT400006009	2	-1	1	21	1160	1180	UGCUUGGACUCUUCAAAAAUG	UAUUUUUGAAGAGUCCGAACA	Cleavage	1
TGCTTGGACTCTTCAAAAATG	PGSC0003DMT400006010	2	-1	1	21	1165	1185	UGCUUGGACUCUUCAAAAAUG	UAUUUUUGAAGAGUCCGAACA	Cleavage	1
TGCTTGGACTCTTCAAAAATG	PGSC0003DMT400057729	2	-1	1	21	1510	1530	UGCUUGGACUCUUCAAAAAUG	CAUAUUUGGAGAGUCCGAGCA	Cleavage	1
TGCTTGGACTCTTCAAAAATG	PGSC0003DMT400006008	2	-1	1	21	1769	1789	UGCUUGGACUCUUCAAAAAUG	UAUUUUUGAAGAGUCCGAACA	Cleavage	1
TGCTTGGACTCTTCAAAAATG	PGSC0003DMT400080933	2	-1	1	21	1909	1929	UGCUUGGACUCUUCAAAAAUG	UAUUUUUGAAGAGUACGAGCA	Cleavage	1
TGCTTGGACTCTTCAAAAATG	PGSC0003DMT400030838	2	-1	1	21	1156	1176	UGCUUGGACUCUUCAAAAAUG	CAUUUUCGGAGAGUCCGAGCA	Cleavage	1
TGCTTGGACTCTTCAAAAATG	PGSC0003DMT400012003	2	-1	1	21	2575	2595	UGCUUGGACUCUUCAAAAAUG	CAAUUUUGGAGAGUCCGAGCA	Cleavage	1
TGCTTGGACTCTTCAAAAATG	PGSC0003DMT400021586	2	-1	1	21	2876	2896	UGCUUGGACUCUUCAAAAAUG	UAUUUUUGAAGUGUCCGAGCA	Translation	1
TGCTTGGACTCTTCAAAAATG	PGSC0003DMT400080148	2	-1	1	21	1787	1807	UGCUUGGACUCUUCAAAAAUG	UACUUUUGAAGAGUUCGAGCA	Cleavage	4
TGCTTGGACTCTTCAAAAATG	PGSC0003DMT400080148	2	-1	1	21	1123	1143	UGCUUGGACUCUUCAAAAAUG	AACUUUUGAAGAGUUCGAGCA	Cleavage	4
TGCTTGGACTCTTCAAAAATG	PGSC0003DMT400000989	2	-1	1	21	3330	3350	UGCUUGGACUCUUCAAAAAUG	UAUUUUUGAAGAGUUCAAGAA	Cleavage	1
TGCTTGGACTCTTCAAAAATG	PGSC0003DMT400048153	2	-1	1	21	4370	4390	UGCUUGGACUCUUCAAAAAUG	UAUUUUUGAAAAGUCCGAGCA	Translation	1
TGCTTGGACTCTTCAAAAATG	PGSC0003DMT400022811	2	-1	1	21	868	888	UGCUUGGACUCUUCAAAAAUG	GAUUUUUGAAGAGUCAGAGCA	Cleavage	1
TGCTTGGACTCTTCAAAAATG	PGSC0003DMT400068798	2	-1	1	21	2815	2835	UGCUUGGACUCUUCAAAAAUG	AAUUUUUGAAGAGUCCGACCA	Cleavage	1
TGCTTGGACTCTTCAAAAATG	PGSC0003DMT400068797	2	-1	1	21	3034	3054	UGCUUGGACUCUUCAAAAAUG	AAUUUUUGAAGAGUCCGACCA	Cleavage	1
TGCTTGGACTCTTCAAAAATG	PGSC0003DMT400072740	2	-1	1	21	843	863	UGCUUGGACUCUUCAAAAAUG	UAUAUUUGGAGAGUCCGAGCA	Cleavage	1
TGCTTGGACTCTTCAAAAATG	PGSC0003DMT400070167	2	-1	1	21	27	47	UGCUUGGACUCUUCAAAAAUG	UAUUUUCGAAGAGUCUGAGCA	Cleavage	1
TGCTTGGACTCTTCAAAAATG	PGSC0003DMT400012214	2	-1	1	21	424	444	UGCUUGGACUCUUCAAAAAUG	UGUUUUUGAAGAGUCUAAACA	Cleavage	1
TGCTTGGACTCTTCAAAAATG	PGSC0003DMT400072737	2	-1	1	21	2743	2763	UGCUUGGACUCUUCAAAAAUG	UAUAUUUGGAGAGUCCGAGCA	Cleavage	1
TGCTTGGACTCTTCAAAAATG	PGSC0003DMT400039934	2	-1	1	21	2095	2115	UGCUUGGACUCUUCAAAAAUG	UGUUUUUGAAGAGUCCGAGAA	Cleavage	1
TGCTTGGACTCTTCAAAAATG	PGSC0003DMT400029154	2	-1	1	21	3060	3080	UGCUUGGACUCUUCAAAAAUG	UAUUUUUAGAGAGUCCGAGCA	Cleavage	1
TGGCTATGCCGAGTAAGATTT	PGSC0003DMT400053068	2	-1	1	21	815	835	UGGCUAUGCCGAGUAAGAUUU	AAAUCUUACUUGACAUAGCCA	Cleavage	1
TGGCTATGCCGAGTAAGATTT	PGSC0003DMT400053069	2	-1	1	21	815	835	UGGCUAUGCCGAGUAAGAUUU	AAAUCUUACUUGACAUAGCCA	Cleavage	1
TGGCTATGCCGAGTAAGATTT	PGSC0003DMT400053067	2	-1	1	21	815	835	UGGCUAUGCCGAGUAAGAUUU	AAAUCUUACUUGACAUAGCCA	Cleavage	1
TTAAAGAAGGTTCTATTGTTC	PGSC0003DMT400063774	2	-1	1	21	888	908	UUAAAGAAGGUUCUAUUGUUC	GCAGAAUAGAACCUUUUUUAG	Cleavage	1
TTAAAGAAGGTTCTATTGTTC	PGSC0003DMT400063772	2	-1	1	21	1128	1148	UUAAAGAAGGUUCUAUUGUUC	GCAGAAUAGAACCUUUUUUAG	Cleavage	1
TTAAAGAAGGTTCTATTGTTC	PGSC0003DMT400063773	2	-1	1	21	1553	1573	UUAAAGAAGGUUCUAUUGUUC	GCAGAAUAGAACCUUUUUUAG	Cleavage	1
TTGGCATTTCGGAGTTGTTAG	PGSC0003DMT400037827	2	-1	1	21	1360	1380	UUGGCAUUUCGGAGUUGUUAG	AUAACAAUUUUGAAAUGUCAA	Cleavage	1
TTGGTATATATGGCATTGGTG	PGSC0003DMT400060584	2	-1	1	21	918	938	UUGGUAUAUAUGGCAUUGGUG	UUUCAGUGCCAUAUAUAUCGA	Cleavage	1
TTGGTATATATGGCATTGGTG	PGSC0003DMT400060583	2	-1	1	21	1588	1608	UUGGUAUAUAUGGCAUUGGUG	UUUCAGUGCCAUAUAUAUCGA	Cleavage	1
TTTCCGTCAGTCCAACTTCCT	PGSC0003DMT400053068	2	-1	1	21	836	856	UUUCCGUCAGUCCAACUUCCU	AGCAAGUUGGACUGACGGAGG	Cleavage	1
TTTCCGTCAGTCCAACTTCCT	PGSC0003DMT400053069	2	-1	1	21	836	856	UUUCCGUCAGUCCAACUUCCU	AGCAAGUUGGACUGACGGAGG	Cleavage	1
TTTCCGTCAGTCCAACTTCCT	PGSC0003DMT400053067	2	-1	1	21	836	856	UUUCCGUCAGUCCAACUUCCU	AGCAAGUUGGACUGACGGAGG	Cleavage	1
TTTCCGTCAGTCCAACTTCCT	PGSC0003DMT400053065	2	-1	1	21	575	595	UUUCCGUCAGUCCAACUUCCU	AACAAGUUGGACUGACGGAAC	Cleavage	1
TTTCCGTCAGTCCAACTTCCT	PGSC0003DMT400062611	2	-1	1	21	689	709	UUUCCGUCAGUCCAACUUCCU	AACAAGUUGGACUGAUGGAAG	Cleavage	1
TTTCCGTCAGTCCAACTTCCT	PGSC0003DMT400053056	2	-1	1	21	689	709	UUUCCGUCAGUCCAACUUCCU	AACAAGUUGGACUGAUGGAAG	Cleavage	1
TTTCCGTCAGTCCAACTTCCT	PGSC0003DMT400053053	2	-1	1	21	707	727	UUUCCGUCAGUCCAACUUCCU	AACAAGUUGGACUGGCGGAAG	Cleavage	1
TTTCCGTCAGTCCAACTTCCT	PGSC0003DMT400020937	2	-1	1	21	949	969	UUUCCGUCAGUCCAACUUCCU	UAGAAGUUGCACUGAUGGAAA	Cleavage	1
TTTCCGTCAGTCCAACTTCCT	PGSC0003DMT400020938	2	-1	1	21	949	969	UUUCCGUCAGUCCAACUUCCU	UAGAAGUUGCACUGAUGGAAA	Cleavage	1
TTTCCGTCAGTCCAACTTCCT	PGSC0003DMT400091562	2	-1	1	21	295	315	UUUCCGUCAGUCCAACUUCCU	GUGGUGUUGGACUGGCGGAAA	Cleavage	1
TTTCCGTCAGTCCAACTTCCT	PGSC0003DMT400058793	2	-1	1	21	2036	2056	UUUCCGUCAGUCCAACUUCCU	UAGAAGUGGGACUGAUGGAGA	Cleavage	1
TTTTAATTTCTAAAGGGCGAC	PGSC0003DMT400048240	2	-1	1	21	1188	1208	UUUUAAUUUCUAAAGGGCGAC	UUCCCUUUUUAGAAAUUAAAA	Cleavage	1
TTTTAATTTCTAAAGGGCGAC	PGSC0003DMT400065581	2	-1	1	21	3586	3606	UUUUAAUUUCUAAAGGGCGAC	CCCGCUCUUGAGAAAUUAAAA	Cleavage	1
TTTTATCCGTCGCTTTTCTGG	PGSC0003DMT400027595	2	-1	1	21	371	391	UUUUAUCCGUCGCUUUUCUGG	CAAGAAAAGUGGUGGAUGAAA	Cleavage	1
TTTTATCCGTCGCTTTTCTGG	PGSC0003DMT400097399	2	-1	1	21	491	511	UUUUAUCCGUCGCUUUUCUGG	GAAGAAAAGCAACGGAUAAAG	Translation	1
TTTTATCCGTCGCTTTTCTGG	PGSC0003DMT400025349	2	-1	1	21	320	340	UUUUAUCCGUCGCUUUUCUGG	AGAUGAAAGCGAUGGAUAAAA	Cleavage	1
TTTTTGAAGAGTCCAAGCAAC	PGSC0003DMT400068268	2	-1	1	21	171	191	UUUUUGAAGAGUCCAAGCAAC	GUUGCUUGGAAUCUUCAAGAA	Translation	1
TTTTTGAAGAGTCCAAGCAAC	PGSC0003DMT400055794	2	-1	1	21	1535	1555	UUUUUGAAGAGUCCAAGCAAC	GUUGCUUGGACUCUCCAAAAG	Cleavage	1
TTTTTGAAGAGTCCAAGCAAC	PGSC0003DMT400001195	2	-1	1	21	1946	1966	UUUUUGAAGAGUCCAAGCAAC	GUUGCUUGGGCUCUCCAAAAA	Cleavage	2
TTTTTGAAGAGTCCAAGCAAC	PGSC0003DMT400001195	2	-1	1	21	2747	2767	UUUUUGAAGAGUCCAAGCAAC	GUUUCUCGGACUCUUCAAAAA	Cleavage	2
TTTTTGAAGAGTCCAAGCAAC	PGSC0003DMT400001194	2	-1	1	21	2049	2069	UUUUUGAAGAGUCCAAGCAAC	GUUGCUUGGGCUCUCCAAAAA	Cleavage	2
TTTTTGAAGAGTCCAAGCAAC	PGSC0003DMT400001194	2	-1	1	21	2850	2870	UUUUUGAAGAGUCCAAGCAAC	GUUUCUCGGACUCUUCAAAAA	Cleavage	2
TTTTTGAAGAGTCCAAGCAAC	PGSC0003DMT400024895	2	-1	1	21	3307	3327	UUUUUGAAGAGUCCAAGCAAC	GUUGCUUGGAAUCUUCAAGAA	Translation	1
TTTTTGAAGAGTCCAAGCAAC	PGSC0003DMT400058626	2	-1	1	21	2744	2764	UUUUUGAAGAGUCCAAGCAAC	GUUGCUUGGACUCUUUCAAAA	Cleavage	1
TTTTTGAAGAGTCCAAGCAAC	PGSC0003DMT400069187	2	-1	1	21	956	976	UUUUUGAAGAGUCCAAGCAAC	GUUGCUCGGACUCUUCAAAAU	Cleavage	1
TTTTTGAAGAGTCCAAGCAAC	PGSC0003DMT400068798	2	-1	1	21	2724	2744	UUUUUGAAGAGUCCAAGCAAC	GUUGCUCGGACUCUUUGAAAA	Cleavage	1
TTTTTGAAGAGTCCAAGCAAC	PGSC0003DMT400068797	2	-1	1	21	2943	2963	UUUUUGAAGAGUCCAAGCAAC	GUUGCUCGGACUCUUUGAAAA	Cleavage	1
TTTTTGAAGAGTCCAAGCAAC	PGSC0003DMT400022540	2	-1	1	21	637	657	UUUUUGAAGAGUCCAAGCAAC	AUUGUUUGGACUUUUUAAAGA	Cleavage	1
TTTTTGAAGAGTCCAAGCAAC	PGSC0003DMT400022539	2	-1	1	21	694	714	UUUUUGAAGAGUCCAAGCAAC	AUUGUUUGGACUUUUUAAAGA	Cleavage	1
TTTTTGAAGAGTCCAAGCAAC	PGSC0003DMT400075298	2	-1	1	21	793	813	UUUUUGAAGAGUCCAAGCAAC	UUUGCUUGAACUCUUUAAAAA	Cleavage	1
TTTTTGAAGAGTCCAAGCAAC	PGSC0003DMT400075296	2	-1	1	21	1264	1284	UUUUUGAAGAGUCCAAGCAAC	UUUGCUUGAACUCUUUAAAAA	Cleavage	1
TTTTTGAAGAGTCCAAGCAAC	PGSC0003DMT400061224	2	-1	1	21	1358	1378	UUUUUGAAGAGUCCAAGCAAC	UUUGCUUGGACUCUCCAGAAA	Cleavage	1
TTTTTGAAGAGTCCAAGCAAC	PGSC0003DMT400061225	2	-1	1	21	1686	1706	UUUUUGAAGAGUCCAAGCAAC	UUUGCUUGGACUCUCCAGAAA	Cleavage	1
TTTTTGAAGAGTCCAAGCAAC	PGSC0003DMT400006943	2	-1	1	21	1531	1551	UUUUUGAAGAGUCCAAGCAAC	AUUGCUCGGACUCUUCAAAAU	Cleavage	2
TTTTTGAAGAGTCCAAGCAAC	PGSC0003DMT400079788	2	-1	1	21	3798	3818	UUUUUGAAGAGUCCAAGCAAC	AUUGCUUGAACUCUUUAAAAA	Cleavage	1
TTTTTGAAGAGTCCAAGCAAC	PGSC0003DMT400079789	2	-1	1	21	4132	4152	UUUUUGAAGAGUCCAAGCAAC	AUUGCUUGAACUCUUUAAAAA	Cleavage	1
TTTTTGAAGAGTCCAAGCAAC	PGSC0003DMT400069768	2	-1	1	21	691	711	UUUUUGAAGAGUCCAAGCAAC	GUUGCUCUGACUCUUCAAAAA	Cleavage	1
TTTTTGAAGAGTCCAAGCAAC	PGSC0003DMT400061191	2	-1	1	21	727	747	UUUUUGAAGAGUCCAAGCAAC	GUUCCUCGGACUCUUCAAAAA	Cleavage	1
TTTTTGAAGAGTCCAAGCAAC	PGSC0003DMT400061192	2	-1	1	21	856	876	UUUUUGAAGAGUCCAAGCAAC	GUUCCUCGGACUCUUCAAAAA	Cleavage	1
TTTTTGAAGAGTCCAAGCAAC	PGSC0003DMT400069767	2	-1	1	21	805	825	UUUUUGAAGAGUCCAAGCAAC	GUUGCUCUGACUCUUCAAAAA	Cleavage	1
TTTTTGAAGAGTCCAAGCAAC	PGSC0003DMT400081987	2	-1	1	21	930	950	UUUUUGAAGAGUCCAAGCAAC	GUUGCUCAGACUCUUCAAAAA	Cleavage	1
TTTTTGAAGAGTCCAAGCAAC	PGSC0003DMT400011830	2	-1	1	21	7	27	UUUUUGAAGAGUCCAAGCAAC	GUUGCUCAGACUCUUCAAAAA	Cleavage	1
TTTTTGAAGAGTCCAAGCAAC	PGSC0003DMT400058215	2	-1	1	21	52	72	UUUUUGAAGAGUCCAAGCAAC	GUUGCACGGACUCUUCAAAAA	Cleavage	1
TTTTTGAAGAGTCCAAGCAAC	PGSC0003DMT400051906	2	-1	1	21	1090	1110	UUUUUGAAGAGUCCAAGCAAC	GUUGCUCUGACUCUUCAAAAA	Cleavage	1
TTTTTGAAGAGTCCAAGCAAC	PGSC0003DMT400065528	2	-1	1	21	1081	1101	UUUUUGAAGAGUCCAAGCAAC	GUUGCUCAGACUCUUCAAAAA	Cleavage	1
TTTTTGAAGAGTCCAAGCAAC	PGSC0003DMT400035688	2	-1	1	21	753	773	UUUUUGAAGAGUCCAAGCAAC	GUUGCUCAGACUCUUCAAAAA	Cleavage	1
TTTTTGAAGAGTCCAAGCAAC	PGSC0003DMT400074138	2	-1	1	21	44	64	UUUUUGAAGAGUCCAAGCAAC	GUUGCCCGGACUCUUCAAAAA	Cleavage	1
TTTTTGAAGAGTCCAAGCAAC	PGSC0003DMT400069765	2	-1	1	21	1434	1454	UUUUUGAAGAGUCCAAGCAAC	GUUGCUCUGACUCUUCAAAAA	Cleavage	1
TTTTTGAAGAGTCCAAGCAAC	PGSC0003DMT400081988	2	-1	1	21	1544	1564	UUUUUGAAGAGUCCAAGCAAC	GUUGCUCAGACUCUUCAAAAA	Cleavage	1
TTTTTGAAGAGTCCAAGCAAC	PGSC0003DMT400011837	2	-1	1	21	731	751	UUUUUGAAGAGUCCAAGCAAC	GUUGCUCAGACUCUUCAAAAA	Cleavage	1
TTTTTGAAGAGTCCAAGCAAC	PGSC0003DMT400044863	2	-1	1	21	1542	1562	UUUUUGAAGAGUCCAAGCAAC	GUUGCACGGACUCUUCAAAAA	Cleavage	1
TTTTTGAAGAGTCCAAGCAAC	PGSC0003DMT400044868	2	-1	1	21	1709	1729	UUUUUGAAGAGUCCAAGCAAC	GUUGCACGGACUCUUCAAAAA	Cleavage	1
TTTTTGAAGAGTCCAAGCAAC	PGSC0003DMT400044864	2	-1	1	21	1716	1736	UUUUUGAAGAGUCCAAGCAAC	GUUGCACGGACUCUUCAAAAA	Cleavage	1
TTTTTGAAGAGTCCAAGCAAC	PGSC0003DMT400044866	2	-1	1	21	2410	2430	UUUUUGAAGAGUCCAAGCAAC	GUUGCACGGACUCUUCAAAAA	Cleavage	1
TTTTTGAAGAGTCCAAGCAAC	PGSC0003DMT400070043	2	-1	1	21	2105	2125	UUUUUGAAGAGUCCAAGCAAC	GUUGCUCAGACUCUUCAAAAA	Cleavage	1
TTTTTGAAGAGTCCAAGCAAC	PGSC0003DMT400044869	2	-1	1	21	2203	2223	UUUUUGAAGAGUCCAAGCAAC	GUUGCACGGACUCUUCAAAAA	Cleavage	1
TTTTTGAAGAGTCCAAGCAAC	PGSC0003DMT400044862	2	-1	1	21	2518	2538	UUUUUGAAGAGUCCAAGCAAC	GUUGCACGGACUCUUCAAAAA	Cleavage	1
TTTTTGAAGAGTCCAAGCAAC	PGSC0003DMT400058718	2	-1	1	21	1277	1297	UUUUUGAAGAGUCCAAGCAAC	GUUGCUCAGACUCUUCAAAAA	Cleavage	1
TTTTTGAAGAGTCCAAGCAAC	PGSC0003DMT400058719	2	-1	1	21	1282	1302	UUUUUGAAGAGUCCAAGCAAC	GUUGCUCAGACUCUUCAAAAA	Cleavage	1
TTTTTGAAGAGTCCAAGCAAC	PGSC0003DMT400004065	2	-1	1	21	1696	1716	UUUUUGAAGAGUCCAAGCAAC	GUUGCUCAGACUCUUCAAAAA	Cleavage	1
TTTTTGAAGAGTCCAAGCAAC	PGSC0003DMT400049692	2	-1	1	21	114	134	UUUUUGAAGAGUCCAAGCAAC	GUUGCUCAGACUCUUCAAAAA	Cleavage	3
TTTTTGAAGAGTCCAAGCAAC	PGSC0003DMT400042716	2	-1	1	21	1138	1158	UUUUUGAAGAGUCCAAGCAAC	AUUGCUCGGACUCUUCAAAAU	Cleavage	1
TTTTTGAAGAGTCCAAGCAAC	PGSC0003DMT400009028	2	-1	1	21	30	50	UUUUUGAAGAGUCCAAGCAAC	UUUGCUCGGACUCUUCAAAAC	Cleavage	1
TTTTTGAAGAGTCCAAGCAAC	PGSC0003DMT400042717	2	-1	1	21	2117	2137	UUUUUGAAGAGUCCAAGCAAC	AUUGCUCGGACUCUUCAAAAU	Cleavage	1
TTTTTGAAGAGTCCAAGCAAC	PGSC0003DMT400045627	2	-1	1	21	647	667	UUUUUGAAGAGUCCAAGCAAC	CUUGCCUGGACUCUUCAAAAU	Cleavage	1
TTTTTGAAGAGTCCAAGCAAC	PGSC0003DMT400015374	2	-1	1	21	275	295	UUUUUGAAGAGUCCAAGCAAC	CUUGCUCGGACUCUUUGAAAA	Cleavage	2
TTTTTGAAGAGTCCAAGCAAC	PGSC0003DMT400015371	2	-1	1	21	275	295	UUUUUGAAGAGUCCAAGCAAC	CUUGCUCGGACUCUUUGAAAA	Cleavage	2
AAAAGGAAGGAACATTTGGAG	PGSC0003DMT400030290	2.5	-1	1	21	964	984	AAAAGGAAGGAACAUUUGGAG	CUUCAAAUGUUUCUUACUUUU	Cleavage	1
AAAAGGAAGGAACATTTGGAG	PGSC0003DMT400030291	2.5	-1	1	21	1207	1227	AAAAGGAAGGAACAUUUGGAG	CUUCAAAUGUUUCUUACUUUU	Cleavage	1
AAAAGGAAGGAACATTTGGAG	PGSC0003DMT400030670	2.5	-1	1	21	970	990	AAAAGGAAGGAACAUUUGGAG	CUUCAAAUGUUCCUUUCAUUU	Cleavage	1
AAAAGGAAGGAACATTTGGAG	PGSC0003DMT400048262	2.5	-1	1	21	3005	3025	AAAAGGAAGGAACAUUUGGAG	AUCCAAAUGUUGUUUCUUUUU	Translation	1
AAAAGGAAGGAACATTTGGAG	PGSC0003DMT400048263	2.5	-1	1	21	3096	3116	AAAAGGAAGGAACAUUUGGAG	AUCCAAAUGUUGUUUCUUUUU	Translation	1
AAAAGGAAGGAACATTTGGAG	PGSC0003DMT400033551	2.5	-1	1	21	863	883	AAAAGGAAGGAACAUUUGGAG	ACGAAAAUGUUCCUUUCUUUU	Cleavage	1
AAAAGGAAGGAACATTTGGAG	PGSC0003DMT400049196	2.5	-1	1	21	867	887	AAAAGGAAGGAACAUUUGGAG	AUUGAAGUGUUUCUUCCUUUU	Cleavage	1
AAAAGGAAGGAACATTTGGAG	PGSC0003DMT400049195	2.5	-1	1	21	1053	1073	AAAAGGAAGGAACAUUUGGAG	AUUGAAGUGUUUCUUCCUUUU	Cleavage	1
AAAAGGAAGGAACATTTGGAG	PGSC0003DMT400010442	2.5	-1	1	21	2301	2321	AAAAGGAAGGAACAUUUGGAG	AUUAAAAUGUUCCUUUUUUUU	Cleavage	1
AAAAGGAAGGAACATTTGGAG	PGSC0003DMT400010441	2.5	-1	1	21	2382	2402	AAAAGGAAGGAACAUUUGGAG	AUUAAAAUGUUCCUUUUUUUU	Cleavage	1
AAAAGGAAGGAACATTTGGAG	PGSC0003DMT400010440	2.5	-1	1	21	2394	2414	AAAAGGAAGGAACAUUUGGAG	AUUAAAAUGUUCCUUUUUUUU	Cleavage	1
AAAAGGAAGGAACATTTGGAG	PGSC0003DMT400015699	2.5	-1	1	21	562	582	AAAAGGAAGGAACAUUUGGAG	UGCCAAAUGUUGCUUCCUUUG	Translation	1
AAAAGGAAGGAACATTTGGAG	PGSC0003DMT400044212	2.5	-1	1	21	1452	1472	AAAAGGAAGGAACAUUUGGAG	ACCCAAAUUUUUCUUCUUUUU	Cleavage	1
AAAAGGAAGGAACATTTGGAG	PGSC0003DMT400022069	2.5	-1	1	21	104	124	AAAAGGAAGGAACAUUUGGAG	CCCCAUAUUUUCCUUCCUUUU	Cleavage	1
AAAAGGAAGGAACATTTGGAG	PGSC0003DMT400022070	2.5	-1	1	21	104	124	AAAAGGAAGGAACAUUUGGAG	CCCCAUAUUUUCCUUCCUUUU	Cleavage	1
AAAAGGAAGGAACATTTGGAG	PGSC0003DMT400022068	2.5	-1	1	21	104	124	AAAAGGAAGGAACAUUUGGAG	CCCCAUAUUUUCCUUCCUUUU	Cleavage	1
AAAAGGAAGGAACATTTGGAG	PGSC0003DMT400001178	2.5	-1	1	21	527	547	AAAAGGAAGGAACAUUUGGAG	GAUCAAUUGUUUCUUUCUUUU	Cleavage	1
AAAAGGAAGGAACATTTGGAG	PGSC0003DMT400001177	2.5	-1	1	21	531	551	AAAAGGAAGGAACAUUUGGAG	GAUCAAUUGUUUCUUUCUUUU	Cleavage	1
AAAAGGAAGGAACATTTGGAG	PGSC0003DMT400020581	2.5	-1	1	21	15	35	AAAAGGAAGGAACAUUUGGAG	UACCAAAAGUUCCUCCCUUUU	Cleavage	1
AAAAGGAAGGAACATTTGGAG	PGSC0003DMT400014345	2.5	-1	1	21	331	351	AAAAGGAAGGAACAUUUGGAG	ACCCAAUUGUUCUUUUUUUUU	Cleavage	1
AAAAGGAAGGAACATTTGGAG	PGSC0003DMT400014344	2.5	-1	1	21	331	351	AAAAGGAAGGAACAUUUGGAG	ACCCAAUUGUUCUUUUUUUUU	Cleavage	1
AAAAGGAAGGAACATTTGGAG	PGSC0003DMT400014346	2.5	-1	1	21	331	351	AAAAGGAAGGAACAUUUGGAG	ACCCAAUUGUUCUUUUUUUUU	Cleavage	1
AAAATAAAAAGGTATGTTATC	PGSC0003DMT400032766	2.5	-1	1	21	170	190	AAAAUAAAAAGGUAUGUUAUC	CAUAAUAUAUAUUUUUAUUUU	Translation	1
AAAATAAAAAGGTATGTTATC	PGSC0003DMT400032764	2.5	-1	1	21	182	202	AAAAUAAAAAGGUAUGUUAUC	CAUAAUAUAUAUUUUUAUUUU	Translation	1
AAAATAAAAAGGTATGTTATC	PGSC0003DMT400025974	2.5	-1	1	21	1794	1814	AAAAUAAAAAGGUAUGUUAUC	AAUCACAUACCUUUGUAUUUU	Cleavage	1
AAAATAAAAAGGTATGTTATC	PGSC0003DMT400025973	2.5	-1	1	21	1887	1907	AAAAUAAAAAGGUAUGUUAUC	AAUCACAUACCUUUGUAUUUU	Cleavage	1
AAAATAAAAAGGTATGTTATC	PGSC0003DMT400025972	2.5	-1	1	21	2013	2033	AAAAUAAAAAGGUAUGUUAUC	AAUCACAUACCUUUGUAUUUU	Cleavage	1
AAAATAAAAAGGTATGTTATC	PGSC0003DMT400063418	2.5	-1	1	21	358	378	AAAAUAAAAAGGUAUGUUAUC	AUUAGUAUUCCUUUUUAUUUU	Cleavage	1
AAAATAAAAAGGTATGTTATC	PGSC0003DMT400073326	2.5	-1	1	21	127	147	AAAAUAAAAAGGUAUGUUAUC	AUUAACAUAUUUUUUUCUUUU	Cleavage	1
AAAATAAAAAGGTATGTTATC	PGSC0003DMT400043325	2.5	-1	1	21	3820	3840	AAAAUAAAAAGGUAUGUUAUC	ACAAAUAUAUCUUUUUGUUUU	Cleavage	1
AAAATAAAAAGGTATGTTATC	PGSC0003DMT400062291	2.5	-1	1	21	933	953	AAAAUAAAAAGGUAUGUUAUC	UUUGACAUACUUUUUGAUUUU	Cleavage	1
AAAATAAAAAGGTATGTTATC	PGSC0003DMT400062290	2.5	-1	1	21	933	953	AAAAUAAAAAGGUAUGUUAUC	UUUGACAUACUUUUUGAUUUU	Cleavage	1
AAAATAAAAAGGTATGTTATC	PGSC0003DMT400032456	2.5	-1	1	21	2580	2600	AAAAUAAAAAGGUAUGUUAUC	UCUAACAUGUCUUUUUAUUGU	Cleavage	1
AAAATAAAAAGGTATGTTATC	PGSC0003DMT400070776	2.5	-1	1	21	545	565	AAAAUAAAAAGGUAUGUUAUC	CUUGACAUAUCUUUUUAUUAU	Cleavage	1
AAAATAAAAAGGTATGTTATC	PGSC0003DMT400070775	2.5	-1	1	21	551	571	AAAAUAAAAAGGUAUGUUAUC	CUUGACAUAUCUUUUUAUUAU	Cleavage	1
AAAATAAAAAGGTATGTTATC	PGSC0003DMT400070777	2.5	-1	1	21	551	571	AAAAUAAAAAGGUAUGUUAUC	CUUGACAUAUCUUUUUAUUAU	Cleavage	1
AAAATAAAAAGGTATGTTATC	PGSC0003DMT400035460	2.5	-1	1	21	1376	1396	AAAAUAAAAAGGUAUGUUAUC	AAUAUUCUACCUUUUUAUUUU	Cleavage	1
AAAATAAAAAGGTATGTTATC	PGSC0003DMT400062434	2.5	-1	1	21	1584	1604	AAAAUAAAAAGGUAUGUUAUC	GUUUACAUACUUUUUUAUUUA	Cleavage	1
AAAATAAAAAGGTATGTTATC	PGSC0003DMT400035461	2.5	-1	1	21	2073	2093	AAAAUAAAAAGGUAUGUUAUC	AAUAUUCUACCUUUUUAUUUU	Cleavage	1
AAAATAAAAAGGTATGTTATC	PGSC0003DMT400075452	2.5	-1	1	21	567	587	AAAAUAAAAAGGUAUGUUAUC	CUUACUAUGCCUUUUUGUUUU	Cleavage	1
AAAATAAAAAGGTATGTTATC	PGSC0003DMT400075441	2.5	-1	1	21	1182	1202	AAAAUAAAAAGGUAUGUUAUC	CUUACUAUGCCUUUUUGUUUU	Cleavage	1
AAAATAAAAAGGTATGTTATC	PGSC0003DMT400075451	2.5	-1	1	21	1182	1202	AAAAUAAAAAGGUAUGUUAUC	CUUACUAUGCCUUUUUGUUUU	Cleavage	1
AACCCTAAACCCTAAACCCTA	PGSC0003DMT400086327	2.5	-1	1	21	97	117	AACCCUAAACCCUAAACCCUA	UGGGGUUUAGGCUUUAGGGUC	Translation	1
AACCCTAAACCCTAAACCCTA	PGSC0003DMT400000752	2.5	-1	1	21	351	371	AACCCUAAACCCUAAACCCUA	UUGGGAUUCGGGUUUAGGGUU	Cleavage	1
AACCCTAAACCCTAAACCCTA	PGSC0003DMT400017661	2.5	-1	1	21	478	498	AACCCUAAACCCUAAACCCUA	GCGAGUUUGGGGUUUAGGGUG	Cleavage	1
AACCCTAAACCCTAAACCCTA	PGSC0003DMT400017662	2.5	-1	1	21	836	856	AACCCUAAACCCUAAACCCUA	GCGAGUUUGGGGUUUAGGGUG	Cleavage	1
AACCCTAAACCCTAAACCCTA	PGSC0003DMT400069687	2.5	-1	1	21	607	627	AACCCUAAACCCUAAACCCUA	GUGGCUUUAGGAUUUAGGGUU	Translation	1
AACCCTAAACCCTAAACCCTA	PGSC0003DMT400069688	2.5	-1	1	21	214	234	AACCCUAAACCCUAAACCCUA	GUGGCUUUAGGAUUUAGGGUU	Translation	1
ACATTTTTGAAGAGTCTGAGC	PGSC0003DMT400078423	2.5	-1	1	21	731	751	ACAUUUUUGAAGAGUCUGAGC	GCUCUAACUCUUCAGAAAUGU	Cleavage	2
ACATTTTTGAAGAGTCTGAGC	PGSC0003DMT400006972	2.5	-1	1	21	560	580	ACAUUUUUGAAGAGUCUGAGC	GCUCGGACUCUCCAGAAAUGU	Translation	5
ACATTTTTGAAGAGTCTGAGC	PGSC0003DMT400006972	2.5	-1	1	21	689	709	ACAUUUUUGAAGAGUCUGAGC	GCUUGGACUCUCCAAAAAUGU	Translation	5
ACATTTTTGAAGAGTCTGAGC	PGSC0003DMT400022878	2.5	-1	1	21	690	710	ACAUUUUUGAAGAGUCUGAGC	GCUCAGACUCUCCAAAAAUGC	Translation	1
ACATTTTTGAAGAGTCTGAGC	PGSC0003DMT400062450	2.5	-1	1	21	326	346	ACAUUUUUGAAGAGUCUGAGC	GCUUGGACUCUUCAAAAAUAU	Cleavage	1
ACATTTTTGAAGAGTCTGAGC	PGSC0003DMT400009587	2.5	-1	1	21	355	375	ACAUUUUUGAAGAGUCUGAGC	GCUCGGAUACUUCAAAAAUGU	Cleavage	1
ACATTTTTGAAGAGTCTGAGC	PGSC0003DMT400062451	2.5	-1	1	21	326	346	ACAUUUUUGAAGAGUCUGAGC	GCUUGGACUCUUCAAAAAUAU	Cleavage	1
ACATTTTTGAAGAGTCTGAGC	PGSC0003DMT400060497	2.5	-1	1	21	781	801	ACAUUUUUGAAGAGUCUGAGC	GCUCGGAUUAUUCAAAAAUGU	Cleavage	1
ACATTTTTGAAGAGTCTGAGC	PGSC0003DMT400055818	2.5	-1	1	21	744	764	ACAUUUUUGAAGAGUCUGAGC	GCUCGGAUUCUUCAAUAAUGU	Cleavage	1
ACATTTTTGAAGAGTCTGAGC	PGSC0003DMT400014974	2.5	-1	1	21	1265	1285	ACAUUUUUGAAGAGUCUGAGC	GCUUGGACCCUUCAAAAAUGU	Cleavage	1
ACATTTTTGAAGAGTCTGAGC	PGSC0003DMT400050492	2.5	-1	1	21	1436	1456	ACAUUUUUGAAGAGUCUGAGC	GCUUAGACUCUCUAAAAAUGU	Translation	1
ACATTTTTGAAGAGTCTGAGC	PGSC0003DMT400058685	2.5	-1	1	21	1180	1200	ACAUUUUUGAAGAGUCUGAGC	GCUCAGACUUUCUAAAAAUGU	Translation	1
ACATTTTTGAAGAGTCTGAGC	PGSC0003DMT400058230	2.5	-1	1	21	1448	1468	ACAUUUUUGAAGAGUCUGAGC	GCUCAGACUCUUUAGAAAUAU	Cleavage	1
ACATTTTTGAAGAGTCTGAGC	PGSC0003DMT400073333	2.5	-1	1	21	2106	2126	ACAUUUUUGAAGAGUCUGAGC	GCUCGGAUUCUUCAAAAAAGU	Cleavage	1
ACATTTTTGAAGAGTCTGAGC	PGSC0003DMT400034565	2.5	-1	1	21	1524	1544	ACAUUUUUGAAGAGUCUGAGC	GCUCGGACUCUUCAGAAAUAU	Cleavage	1
ACATTTTTGAAGAGTCTGAGC	PGSC0003DMT400058697	2.5	-1	1	21	2181	2201	ACAUUUUUGAAGAGUCUGAGC	GCUCAGACUUUCUAAAAAUGU	Translation	1
ACATTTTTGAAGAGTCTGAGC	PGSC0003DMT400073331	2.5	-1	1	21	1581	1601	ACAUUUUUGAAGAGUCUGAGC	GCUCGGAUUCUUCAAAAAAGU	Cleavage	1
ACATTTTTGAAGAGTCTGAGC	PGSC0003DMT400073332	2.5	-1	1	21	1585	1605	ACAUUUUUGAAGAGUCUGAGC	GCUCGGAUUCUUCAAAAAAGU	Cleavage	1
ACATTTTTGAAGAGTCTGAGC	PGSC0003DMT400006951	2.5	-1	1	21	1977	1997	ACAUUUUUGAAGAGUCUGAGC	GCUCGGACUCUUCAAGAUUGU	Cleavage	1
ACATTTTTGAAGAGTCTGAGC	PGSC0003DMT400080154	2.5	-1	1	21	573	593	ACAUUUUUGAAGAGUCUGAGC	GCUCGGACUCUUCAAAAGUAU	Cleavage	2
ACATTTTTGAAGAGTCTGAGC	PGSC0003DMT400080154	2.5	-1	1	21	1238	1258	ACAUUUUUGAAGAGUCUGAGC	GCUCGGACUCUUCAAAAGUAU	Cleavage	2
ACATTTTTGAAGAGTCTGAGC	PGSC0003DMT400006401	2.5	-1	1	21	2228	2248	ACAUUUUUGAAGAGUCUGAGC	GCUUGGACUCUUCAAUAAUGU	Cleavage	1
ACATTTTTGAAGAGTCTGAGC	PGSC0003DMT400006952	2.5	-1	1	21	4484	4504	ACAUUUUUGAAGAGUCUGAGC	GCUCGGACUCUUCAAGAUUGU	Cleavage	1
ACATTTTTGAAGAGTCTGAGC	PGSC0003DMT400028258	2.5	-1	1	21	590	610	ACAUUUUUGAAGAGUCUGAGC	GUUCAGACUCUCCAAAAAUGC	Translation	1
ACTCAAATTGATCACGAACGA	PGSC0003DMT400078332	2.5	-1	1	21	634	654	ACUCAAAUUGAUCACGAACGA	CCAUUCGUGAUCGAUUUGAGA	Cleavage	1
ACTCAAATTGATCACGAACGA	PGSC0003DMT400078333	2.5	-1	1	21	671	691	ACUCAAAUUGAUCACGAACGA	CUAUUCGUGAUCGAUUUGAGA	Cleavage	1
ACTCAAATTGATCACGAACGA	PGSC0003DMT400053059	2.5	-1	1	21	711	731	ACUCAAAUUGAUCACGAACGA	AUGUCCGUCAUCAAUUUGAGU	Cleavage	1
AGAGTGATCGCAGGTTGTCCT	PGSC0003DMT400053068	2.5	-1	1	21	878	898	AGAGUGAUCGCAGGUUGUCCU	AGGACAAUCUACGAUCACUUU	Translation	1
AGAGTGATCGCAGGTTGTCCT	PGSC0003DMT400053069	2.5	-1	1	21	878	898	AGAGUGAUCGCAGGUUGUCCU	AGGACAAUCUACGAUCACUUU	Translation	1
AGAGTGATCGCAGGTTGTCCT	PGSC0003DMT400053067	2.5	-1	1	21	878	898	AGAGUGAUCGCAGGUUGUCCU	AGGACAAUCUACGAUCACUUU	Translation	1
AGAGTGATCGCAGGTTGTCCT	PGSC0003DMT400062611	2.5	-1	1	21	731	751	AGAGUGAUCGCAGGUUGUCCU	AGAACAACCUACGAUCACUCU	Translation	1
AGAGTGATCGCAGGTTGTCCT	PGSC0003DMT400053056	2.5	-1	1	21	731	751	AGAGUGAUCGCAGGUUGUCCU	AGAACAACCUACGAUCACUCU	Translation	1
AGAGTGATCGCAGGTTGTCCT	PGSC0003DMT400053057	2.5	-1	1	21	734	754	AGAGUGAUCGCAGGUUGUCCU	AGAACAACCUACGAUCACUCU	Translation	1
AGAGTGATCGCAGGTTGTCCT	PGSC0003DMT400053053	2.5	-1	1	21	749	769	AGAGUGAUCGCAGGUUGUCCU	AGAACAACCUACGAUCACUCU	Translation	1
AGAGTGATCGCAGGTTGTCCT	PGSC0003DMT400062609	2.5	-1	1	21	838	858	AGAGUGAUCGCAGGUUGUCCU	AGAACAACCUACGAUCACUCU	Translation	1
AGAGTGATCGCAGGTTGTCCT	PGSC0003DMT400062608	2.5	-1	1	21	838	858	AGAGUGAUCGCAGGUUGUCCU	AGAACAACCUACGAUCACUCU	Translation	1
AGAGTGATCGCAGGTTGTCCT	PGSC0003DMT400055418	2.5	-1	1	21	4450	4470	AGAGUGAUCGCAGGUUGUCCU	CCGACAACUUUUGAUCACUCU	Translation	1
AGAGTGATCGCAGGTTGTCCT	PGSC0003DMT400055415	2.5	-1	1	21	4548	4568	AGAGUGAUCGCAGGUUGUCCU	CCGACAACUUUUGAUCACUCU	Translation	1
CAACAGCCAAGAGCGGGAGAA	PGSC0003DMT400039823	2.5	-1	1	21	768	788	CAACAGCCAAGAGCGGGAGAA	AGCUCUCAUUUUUGGCUGUUG	Cleavage	1
CACCCGTGTCGGATTCTCCAA	PGSC0003DMT400008534	2.5	-1	1	21	538	558	CACCCGUGUCGGAUUCUCCAA	UUGGAGAAUUUGACAUGGGUA	Cleavage	1
CACCCGTGTCGGATTCTCCAA	PGSC0003DMT400006401	2.5	-1	1	21	2287	2307	CACCCGUGUCGGAUUCUCCAA	UUGGAGGAUCCGACAUGUGUG	Cleavage	1
CACCCGTGTCGGATTCTCCAA	PGSC0003DMT400047899	2.5	-1	1	21	2334	2354	CACCCGUGUCGGAUUCUCCAA	UUGGAGGAUCCGACAUGGGGG	Cleavage	1
CACCCGTGTCGGATTCTCCAA	PGSC0003DMT400058697	2.5	-1	1	21	1988	2008	CACCCGUGUCGGAUUCUCCAA	UUGGAGGAUCCGACAUGGUUG	Cleavage	1
CACCCGTGTCGGATTCTCCAA	PGSC0003DMT400015423	2.5	-1	1	21	1530	1550	CACCCGUGUCGGAUUCUCCAA	UUGGAGAAUUUGACACGGAUG	Cleavage	1
CACCCGTGTCGGATTCTCCAA	PGSC0003DMT400069187	2.5	-1	1	21	1018	1038	CACCCGUGUCGGAUUCUCCAA	UUGGAGGAUUCGACACAGGUG	Cleavage	1
CACCCGTGTCGGATTCTCCAA	PGSC0003DMT400047898	2.5	-1	1	21	2002	2022	CACCCGUGUCGGAUUCUCCAA	UUGGAGGAUCCGACAUGGGGG	Cleavage	1
CACCCGTGTCGGATTCTCCAA	PGSC0003DMT400058685	2.5	-1	1	21	987	1007	CACCCGUGUCGGAUUCUCCAA	UUGGAGGAUCCGACAUGGUUG	Cleavage	1
CACCCGTGTCGGATTCTCCAA	PGSC0003DMT400032491	2.5	-1	1	21	1254	1274	CACCCGUGUCGGAUUCUCCAA	UUGGAGAAUUCGACAUUGGUG	Cleavage	1
CACCCGTGTCGGATTCTCCAA	PGSC0003DMT400068267	2.5	-1	1	21	970	990	CACCCGUGUCGGAUUCUCCAA	UUGGAGGAUUCGACACAGGUG	Cleavage	1
CACCCGTGTCGGATTCTCCAA	PGSC0003DMT400040210	2.5	-1	1	21	1018	1038	CACCCGUGUCGGAUUCUCCAA	UUGGAGGAUGUGACACGGGUG	Cleavage	1
CACCCGTGTCGGATTCTCCAA	PGSC0003DMT400021873	2.5	-1	1	21	783	803	CACCCGUGUCGGAUUCUCCAA	UUGGAGGAUCCGACGCGGUUG	Cleavage	1
CACCCGTGTCGGATTCTCCAA	PGSC0003DMT400030838	2.5	-1	1	21	1129	1149	CACCCGUGUCGGAUUCUCCAA	UUGAAGGAUCCGACACGGGUU	Cleavage	1
CACCCGTGTCGGATTCTCCAA	PGSC0003DMT400003950	2.5	-1	1	21	2579	2599	CACCCGUGUCGGAUUCUCCAA	UUGAAGAAUCCGAGACGGGUG	Cleavage	1
CACCCGTGTCGGATTCTCCAA	PGSC0003DMT400058760	2.5	-1	1	21	79	99	CACCCGUGUCGGAUUCUCCAA	UUGAAGAAUCCGAGACGGGUG	Cleavage	1
CACCCGTGTCGGATTCTCCAA	PGSC0003DMT400002783	2.5	-1	1	21	597	617	CACCCGUGUCGGAUUCUCCAA	UUGAAGAAUCCGAGACGGGUG	Cleavage	1
CACCCGTGTCGGATTCTCCAA	PGSC0003DMT400078359	2.5	-1	1	21	1273	1293	CACCCGUGUCGGAUUCUCCAA	UUUAAGGAUCCGACACGGGUG	Cleavage	1
CACCCGTGTCGGATTCTCCAA	PGSC0003DMT400074138	2.5	-1	1	21	107	127	CACCCGUGUCGGAUUCUCCAA	UGGGAGGAUCCAACAUGGGUG	Translation	1
CACCTAGAATATAAACACGGC	PGSC0003DMT400014826	2.5	-1	1	21	414	434	CACCUAGAAUAUAAACACGGC	UUCGUGUUUAUGUUUUAGCUG	Cleavage	1
CACCTAGAATATAAACACGGC	PGSC0003DMT400049258	2.5	-1	1	21	626	646	CACCUAGAAUAUAAACACGGC	AAUGUGUUUGUAUUAUAGGUG	Cleavage	1
CACTTCAGCTCTTCCTAACAG	PGSC0003DMT400067383	2.5	-1	1	21	1579	1599	CACUUCAGCUCUUCCUAACAG	AGCUUAGGAACAGCUGAAGUG	Translation	1
CAGAAAAGCGACGGACTGCGT	PGSC0003DMT400040588	2.5	-1	1	21	535	555	CAGAAAAGCGACGGACUGCGU	CCGAAGUUUGUUGCUUUUCUG	Cleavage	1
CCAAATGTTCCTTCCTTTTCT	PGSC0003DMT400015781	2.5	-1	1	21	2567	2587	CCAAAUGUUCCUUCCUUUUCU	AGAAAGGGAGGGAGCAUUUGC	Cleavage	1
CCAAATGTTCCTTCCTTTTCT	PGSC0003DMT400015780	2.5	-1	1	21	2567	2587	CCAAAUGUUCCUUCCUUUUCU	AGAAAGGGAGGGAGCAUUUGC	Cleavage	1
CCAAATGTTCCTTCCTTTTCT	PGSC0003DMT400015779	2.5	-1	1	21	2172	2192	CCAAAUGUUCCUUCCUUUUCU	AGAAAGGGAGGGAGCAUUUGC	Cleavage	1
CCAAATGTTCCTTCCTTTTCT	PGSC0003DMT400020613	2.5	-1	1	21	3183	3203	CCAAAUGUUCCUUCCUUUUCU	UGGAAGGGAAGGAACAUUUUG	Cleavage	1
CCAAATGTTCCTTCCTTTTCT	PGSC0003DMT400020614	2.5	-1	1	21	2343	2363	CCAAAUGUUCCUUCCUUUUCU	UGGAAGGGAAGGAACAUUUUG	Cleavage	1
CCAAATGTTCCTTCCTTTTCT	PGSC0003DMT400029916	2.5	-1	1	21	1140	1160	CCAAAUGUUCCUUCCUUUUCU	AGAGAUUGAAGGAACAUUUGG	Cleavage	1
CCAAATGTTCCTTCCTTTTCT	PGSC0003DMT400029918	2.5	-1	1	21	672	692	CCAAAUGUUCCUUCCUUUUCU	AGAGAUUGAAGGAACAUUUGG	Cleavage	1
CCAAATGTTCCTTCCTTTTCT	PGSC0003DMT400016128	2.5	-1	1	21	91	111	CCAAAUGUUCCUUCCUUUUCU	UGCAAAGGAAGGGAUGUUUGG	Cleavage	1
CCAAATGTTCCTTCCTTTTCT	PGSC0003DMT400021280	2.5	-1	1	21	223	243	CCAAAUGUUCCUUCCUUUUCU	UCUAGAGGAAGGAAUGUUUGG	Cleavage	1
CCAAATGTTCCTTCCTTTTCT	PGSC0003DMT400004796	2.5	-1	1	21	1046	1066	CCAAAUGUUCCUUCCUUUUCU	UUAAAGGGAGGGAUCAUUUGG	Cleavage	1
CCAAATGTTCCTTCCTTTTCT	PGSC0003DMT400004797	2.5	-1	1	21	1043	1063	CCAAAUGUUCCUUCCUUUUCU	UUAAAGGGAGGGAUCAUUUGG	Cleavage	1
CCAAATGTTCCTTCCTTTTCT	PGSC0003DMT400078951	2.5	-1	1	21	304	324	CCAAAUGUUCCUUCCUUUUCU	UAAGAGGGAAGGUACAUUUGG	Cleavage	1
CCAAATGTTCCTTCCTTTTCT	PGSC0003DMT400061765	2.5	-1	1	21	662	682	CCAAAUGUUCCUUCCUUUUCU	CUAGGAGGGAGGAGCGUUUGG	Cleavage	1
CCAATGCCATATATACCAACC	PGSC0003DMT400026657	2.5	-1	1	21	713	733	CCAAUGCCAUAUAUACCAACC	UGUUAGUGUAUAUGGUGUUGG	Cleavage	1
CCCAAATGTCATCTAGGACGA	PGSC0003DMT400050981	2.5	-1	1	21	551	571	CCCAAAUGUCAUCUAGGACGA	UCGUCUUAGAUGAUGUUUGGA	Cleavage	1
CCCAAATGTCATCTAGGACGA	PGSC0003DMT400046505	2.5	-1	1	21	617	637	CCCAAAUGUCAUCUAGGACGA	UCGUCUUAGAUGAUGUUUGGA	Cleavage	1
CCCAAATGTCATCTAGGACGA	PGSC0003DMT400051008	2.5	-1	1	21	1133	1153	CCCAAAUGUCAUCUAGGACGA	UCGUCUUAGAUGAUGUUUGGA	Cleavage	1
CCCAAATGTCATCTAGGACGA	PGSC0003DMT400054249	2.5	-1	1	21	62	82	CCCAAAUGUCAUCUAGGACGA	UUGUCUUAGAUGAUGUUUGGA	Cleavage	1
CCCAAATGTCATCTAGGACGA	PGSC0003DMT400085254	2.5	-1	1	21	179	199	CCCAAAUGUCAUCUAGGACGA	UUGUCUUAGAUGAUGUUUGGA	Cleavage	1
CCCAAATGTCATCTAGGACGA	PGSC0003DMT400043961	2.5	-1	1	21	488	508	CCCAAAUGUCAUCUAGGACGA	UUGUCUUAGAUGAUGUUUGGA	Cleavage	1
CCCAAATGTCATCTAGGACGA	PGSC0003DMT400076145	2.5	-1	1	21	222	242	CCCAAAUGUCAUCUAGGACGA	UUGUCUUAGAUGAUGUUUGGA	Cleavage	1
CCCAAATGTCATCTAGGACGA	PGSC0003DMT400051245	2.5	-1	1	21	677	697	CCCAAAUGUCAUCUAGGACGA	UUGUCUUAGAUGAUGUUUGGA	Cleavage	1
CCCAAATGTCATCTAGGACGA	PGSC0003DMT400079347	2.5	-1	1	21	699	719	CCCAAAUGUCAUCUAGGACGA	UUGUCUUAGAUGAUGUUUGGA	Cleavage	1
CCCAAATGTCATCTAGGACGA	PGSC0003DMT400077735	2.5	-1	1	21	947	967	CCCAAAUGUCAUCUAGGACGA	UUGUUCUAGAUGAUGUUUGGA	Cleavage	1
CCCAAATGTCATCTAGGACGA	PGSC0003DMT400079343	2.5	-1	1	21	773	793	CCCAAAUGUCAUCUAGGACGA	UUGUCUUAGAUGAUGUUUGGA	Cleavage	1
CCCAAATGTCATCTAGGACGA	PGSC0003DMT400079346	2.5	-1	1	21	801	821	CCCAAAUGUCAUCUAGGACGA	UUGUCUUAGAUGAUGUUUGGA	Cleavage	1
CCCAAATGTCATCTAGGACGA	PGSC0003DMT400079342	2.5	-1	1	21	587	607	CCCAAAUGUCAUCUAGGACGA	UUGUCUUAGAUGAUGUUUGGA	Cleavage	1
CCCAAATGTCATCTAGGACGA	PGSC0003DMT400077727	2.5	-1	1	21	230	250	CCCAAAUGUCAUCUAGGACGA	UUGUUCUAGAUGAUGUUUGGA	Cleavage	1
CCCAAATGTCATCTAGGACGA	PGSC0003DMT400024060	2.5	-1	1	21	372	392	CCCAAAUGUCAUCUAGGACGA	UUGUCUUAGAUGAUGUUUGGA	Cleavage	1
CCCAAATGTCATCTAGGACGA	PGSC0003DMT400043956	2.5	-1	1	21	773	793	CCCAAAUGUCAUCUAGGACGA	UUGUCUUAGAUGAUGUUUGGA	Cleavage	1
CCCAAATGTCATCTAGGACGA	PGSC0003DMT400051246	2.5	-1	1	21	772	792	CCCAAAUGUCAUCUAGGACGA	UUGUCUUAGAUGAUGUUUGGA	Cleavage	1
CCCAAATGTCATCTAGGACGA	PGSC0003DMT400043963	2.5	-1	1	21	829	849	CCCAAAUGUCAUCUAGGACGA	UUGUCUUAGAUGAUGUUUGGA	Cleavage	1
CCCAAATGTCATCTAGGACGA	PGSC0003DMT400079272	2.5	-1	1	21	827	847	CCCAAAUGUCAUCUAGGACGA	UUGUCUUAGAUGAUGUUUGGA	Cleavage	1
CCCAAATGTCATCTAGGACGA	PGSC0003DMT400051247	2.5	-1	1	21	913	933	CCCAAAUGUCAUCUAGGACGA	UUGUCUUAGAUGAUGUUUGGA	Cleavage	1
CCCAAATGTCATCTAGGACGA	PGSC0003DMT400022135	2.5	-1	1	21	779	799	CCCAAAUGUCAUCUAGGACGA	UUGUCUUAGAUGAUGUUUGGA	Cleavage	1
CCCAAATGTCATCTAGGACGA	PGSC0003DMT400024123	2.5	-1	1	21	959	979	CCCAAAUGUCAUCUAGGACGA	UUGUCUUAGAUGAUGUUUGGA	Cleavage	1
CCCAAATGTCATCTAGGACGA	PGSC0003DMT400054250	2.5	-1	1	21	1108	1128	CCCAAAUGUCAUCUAGGACGA	UUGUCUUAGAUGAUGUUUGGA	Cleavage	1
CCCAAATGTCATCTAGGACGA	PGSC0003DMT400077718	2.5	-1	1	21	894	914	CCCAAAUGUCAUCUAGGACGA	UUGUUCUAGAUGAUGUUUGGA	Cleavage	1
CCCAAATGTCATCTAGGACGA	PGSC0003DMT400077719	2.5	-1	1	21	894	914	CCCAAAUGUCAUCUAGGACGA	UUGUUCUAGAUGAUGUUUGGA	Cleavage	1
CCCAAATGTCATCTAGGACGA	PGSC0003DMT400077720	2.5	-1	1	21	894	914	CCCAAAUGUCAUCUAGGACGA	UUGUUCUAGAUGAUGUUUGGA	Cleavage	1
CCCAAATGTCATCTAGGACGA	PGSC0003DMT400077736	2.5	-1	1	21	629	649	CCCAAAUGUCAUCUAGGACGA	UUGUUCUAGAUGAUGUUUGGA	Cleavage	1
CCCAAATGTCATCTAGGACGA	PGSC0003DMT400053457	2.5	-1	1	21	227	247	CCCAAAUGUCAUCUAGGACGA	UUGUCUUAGAUGACGUGUGGG	Cleavage	1
CCCAAATGTCATCTAGGACGA	PGSC0003DMT400021768	2.5	-1	1	21	608	628	CCCAAAUGUCAUCUAGGACGA	UUGUCUUGGAUGACAUGUGGG	Cleavage	1
CCCAAATGTCATCTAGGACGA	PGSC0003DMT400053465	2.5	-1	1	21	1892	1912	CCCAAAUGUCAUCUAGGACGA	UUGUCUUAGAUGACGUGUGGG	Cleavage	1
CCCAAATGTCATCTAGGACGA	PGSC0003DMT400053446	2.5	-1	1	21	1133	1153	CCCAAAUGUCAUCUAGGACGA	UUGUCUUAGAUGACGUGUGGG	Cleavage	1
CCCAAATGTCATCTAGGACGA	PGSC0003DMT400053452	2.5	-1	1	21	656	676	CCCAAAUGUCAUCUAGGACGA	UUGUCUUAGAUGACGUGUGGG	Cleavage	1
CCCAAATGTCATCTAGGACGA	PGSC0003DMT400056553	2.5	-1	1	21	552	572	CCCAAAUGUCAUCUAGGACGA	UUGUCUUAGAUGACGUGUGGG	Cleavage	1
CCCAAATGTCATCTAGGACGA	PGSC0003DMT400028264	2.5	-1	1	21	1046	1066	CCCAAAUGUCAUCUAGGACGA	UUGUCUUAGAUGACGUGUGGG	Cleavage	1
CCCAAATGTCATCTAGGACGA	PGSC0003DMT400017407	2.5	-1	1	21	452	472	CCCAAAUGUCAUCUAGGACGA	UUGUCCUAGAUGAUGUAUGGG	Cleavage	1
CCCAAATGTCATCTAGGACGA	PGSC0003DMT400059786	2.5	-1	1	21	1852	1872	CCCAAAUGUCAUCUAGGACGA	UUGUCUUAGAUGACGUGUGGG	Cleavage	1
CCCAAATGTCATCTAGGACGA	PGSC0003DMT400017408	2.5	-1	1	21	1039	1059	CCCAAAUGUCAUCUAGGACGA	UUGUCCUAGAUGAUGUAUGGG	Cleavage	1
CCCAAATGTCATCTAGGACGA	PGSC0003DMT400021372	2.5	-1	1	21	2017	2037	CCCAAAUGUCAUCUAGGACGA	UUGUCUUGGAUGACAUGUGGG	Cleavage	1
CCCAAATGTCATCTAGGACGA	PGSC0003DMT400082130	2.5	-1	1	21	1971	1991	CCCAAAUGUCAUCUAGGACGA	UUGUCUUGGAUGACAUGUGGG	Cleavage	1
CCCAAATGTCATCTAGGACGA	PGSC0003DMT400011588	2.5	-1	1	21	1903	1923	CCCAAAUGUCAUCUAGGACGA	UUGUCUUGGAUGACAUGUGGG	Cleavage	1
CCCAAATGTCATCTAGGACGA	PGSC0003DMT400082131	2.5	-1	1	21	2070	2090	CCCAAAUGUCAUCUAGGACGA	UUGUCUUGGAUGACAUGUGGG	Cleavage	1
CCCAAATGTCATCTAGGACGA	PGSC0003DMT400011589	2.5	-1	1	21	1903	1923	CCCAAAUGUCAUCUAGGACGA	UUGUCUUGGAUGACAUGUGGG	Cleavage	1
CCCAAATGTCATCTAGGACGA	PGSC0003DMT400046494	2.5	-1	1	21	404	424	CCCAAAUGUCAUCUAGGACGA	UUGUCGUAGAUGAUAUUUGGA	Cleavage	1
CCCAAATGTCATCTAGGACGA	PGSC0003DMT400062766	2.5	-1	1	21	761	781	CCCAAAUGUCAUCUAGGACGA	UUGUCAUAGAUGAUAUUUGGA	Cleavage	1
CCCAAATGTCATCTAGGACGA	PGSC0003DMT400005032	2.5	-1	1	21	224	244	CCCAAAUGUCAUCUAGGACGA	UUGUCAUAGAUGAUAUUUGGA	Cleavage	1
CCCAAATGTCATCTAGGACGA	PGSC0003DMT400005041	2.5	-1	1	21	44	64	CCCAAAUGUCAUCUAGGACGA	UUGUCAUAGAUGAUAUUUGGA	Cleavage	1
CCCAAATGTCATCTAGGACGA	PGSC0003DMT400005052	2.5	-1	1	21	752	772	CCCAAAUGUCAUCUAGGACGA	UUGUCAUAGAUGAUAUUUGGA	Cleavage	1
CCCAAATGTCATCTAGGACGA	PGSC0003DMT400005013	2.5	-1	1	21	755	775	CCCAAAUGUCAUCUAGGACGA	UUGUCAUAGAUGAUAUUUGGA	Cleavage	1
CCCAAATGTCATCTAGGACGA	PGSC0003DMT400005006	2.5	-1	1	21	783	803	CCCAAAUGUCAUCUAGGACGA	UUGUCAUAGAUGAUAUUUGGA	Cleavage	1
CCCAAATGTCATCTAGGACGA	PGSC0003DMT400062609	2.5	-1	1	21	880	900	CCCAAAUGUCAUCUAGGACGA	UUCUCUUAGAUGACAUUUGGA	Cleavage	1
CCCAAATGTCATCTAGGACGA	PGSC0003DMT400005011	2.5	-1	1	21	774	794	CCCAAAUGUCAUCUAGGACGA	UUGUCAUAGAUGAUAUUUGGA	Cleavage	1
CCCAAATGTCATCTAGGACGA	PGSC0003DMT400005017	2.5	-1	1	21	814	834	CCCAAAUGUCAUCUAGGACGA	UUGUCGUAGAUGAUAUUUGGA	Cleavage	1
CCCAAATGTCATCTAGGACGA	PGSC0003DMT400062608	2.5	-1	1	21	880	900	CCCAAAUGUCAUCUAGGACGA	UUCUCUUAGAUGACAUUUGGA	Cleavage	1
CCCAAATGTCATCTAGGACGA	PGSC0003DMT400005040	2.5	-1	1	21	801	821	CCCAAAUGUCAUCUAGGACGA	UUGUCAUAGAUGAUAUUUGGA	Cleavage	1
CCCAAATGTCATCTAGGACGA	PGSC0003DMT400062765	2.5	-1	1	21	920	940	CCCAAAUGUCAUCUAGGACGA	UUGUCAUAGAUGAUAUUUGGA	Cleavage	1
CCCAAATGTCATCTAGGACGA	PGSC0003DMT400062763	2.5	-1	1	21	920	940	CCCAAAUGUCAUCUAGGACGA	UUGUCAUAGAUGAUAUUUGGA	Cleavage	1
CCCAAATGTCATCTAGGACGA	PGSC0003DMT400062764	2.5	-1	1	21	920	940	CCCAAAUGUCAUCUAGGACGA	UUGUCAUAGAUGAUAUUUGGA	Cleavage	1
CCCAAATGTCATCTAGGACGA	PGSC0003DMT400062762	2.5	-1	1	21	920	940	CCCAAAUGUCAUCUAGGACGA	UUGUCAUAGAUGAUAUUUGGA	Cleavage	1
CCCAAATGTCATCTAGGACGA	PGSC0003DMT400021522	2.5	-1	1	21	889	909	CCCAAAUGUCAUCUAGGACGA	UAAUCUUGGAUGACGUUUGGG	Cleavage	1
CGAGGTTTGGTGGTTCTTTGC	PGSC0003DMT400056118	2.5	-1	1	21	145	165	CGAGGUUUGGUGGUUCUUUGC	GUAAAGGAUCAUCAAACUUUG	Cleavage	1
CGAGGTTTGGTGGTTCTTTGC	PGSC0003DMT400006410	2.5	-1	1	21	1886	1906	CGAGGUUUGGUGGUUCUUUGC	AUAAAGAACCACUGAACCUUU	Cleavage	1
CGAGGTTTGGTGGTTCTTTGC	PGSC0003DMT400017799	2.5	-1	1	21	4297	4317	CGAGGUUUGGUGGUUCUUUGC	CACAAGAACUGCCAAACCUUG	Cleavage	1
CGAGGTTTGGTGGTTCTTTGC	PGSC0003DMT400012600	2.5	-1	1	21	1315	1335	CGAGGUUUGGUGGUUCUUUGC	CAAAAGAAACACUAGACCUCG	Cleavage	1
CGAGTCTTGCTTTGATTAGTT	PGSC0003DMT400018897	2.5	-1	1	21	608	628	CGAGUCUUGCUUUGAUUAGUU	ACCUGAUCAAAGCAAGUCUUG	Cleavage	1
CTAAACCCTAAACCCTAAACC	PGSC0003DMT400062950	2.5	-1	1	21	590	610	CUAAACCCUAAACCCUAAACC	GCGUUAGGGUUUAGGGUUUGU	Cleavage	1
CTAAACCCTAAACCCTAAACC	PGSC0003DMT400062951	2.5	-1	1	21	590	610	CUAAACCCUAAACCCUAAACC	GCGUUAGGGUUUAGGGUUUGU	Cleavage	1
CTAAACCCTAAACCCTAAACC	PGSC0003DMT400022438	2.5	-1	1	21	357	377	CUAAACCCUAAACCCUAAACC	GAUUUGGGGGUUAGGGUUUGG	Cleavage	1
CTAAACCCTAAACCCTAAACC	PGSC0003DMT400043515	2.5	-1	1	21	4	24	CUAAACCCUAAACCCUAAACC	AAAUGGGGGUUUAGGGUUUAG	Cleavage	1
CTAATCAAAGCAAGACTCGGG	PGSC0003DMT400025593	2.5	-1	1	21	1401	1421	CUAAUCAAAGCAAGACUCGGG	GUUGAGUCUUGUUUUGAUUGC	Cleavage	1
CTAATCAAAGCAAGACTCGGG	PGSC0003DMT400025594	2.5	-1	1	21	1401	1421	CUAAUCAAAGCAAGACUCGGG	GUUGAGUCUUGUUUUGAUUGC	Cleavage	1
CTAATCAAAGCAAGACTCGGG	PGSC0003DMT400027657	2.5	-1	1	21	266	286	CUAAUCAAAGCAAGACUCGGG	GUUGGGUCUUGUUUUGGUUGG	Cleavage	1
CTAATCAAAGCAAGACTCGGG	PGSC0003DMT400027658	2.5	-1	1	21	1356	1376	CUAAUCAAAGCAAGACUCGGG	GUUGGGUCUUGUUUUGGUUGG	Cleavage	1
CTAATCAAAGCAAGACTCGGG	PGSC0003DMT400027656	2.5	-1	1	21	1356	1376	CUAAUCAAAGCAAGACUCGGG	GUUGGGUCUUGUUUUGGUUGG	Cleavage	1
CTAATCAAAGCAAGACTCGGG	PGSC0003DMT400068368	2.5	-1	1	21	2818	2838	CUAAUCAAAGCAAGACUCGGG	GGUGUGUCUUGUUUUGAUUGG	Cleavage	1
CTCCAAAAGTAGTGCATTTTT	PGSC0003DMT400042191	2.5	-1	1	21	554	574	CUCCAAAAGUAGUGCAUUUUU	AAAAAUGCACUACUUAUGGAA	Cleavage	1
CTCCAAAAGTAGTGCATTTTT	PGSC0003DMT400012552	2.5	-1	1	21	1343	1363	CUCCAAAAGUAGUGCAUUUUU	AAAAAUGCACUACUUUUGAAA	Cleavage	1
CTCCAAAAGTAGTGCATTTTT	PGSC0003DMT400062212	2.5	-1	1	21	299	319	CUCCAAAAGUAGUGCAUUUUU	AAAAAUGCACUGUUUUUGAAG	Cleavage	1
CTCCAAAAGTAGTGCATTTTT	PGSC0003DMT400071228	2.5	-1	1	21	203	223	CUCCAAAAGUAGUGCAUUUUU	AAAAGUGCAAUACUUUUGGGG	Cleavage	1
CTCCAAAAGTAGTGCATTTTT	PGSC0003DMT400071230	2.5	-1	1	21	203	223	CUCCAAAAGUAGUGCAUUUUU	AAAAGUGCAAUACUUUUGGGG	Cleavage	1
CTCCAAAAGTAGTGCATTTTT	PGSC0003DMT400014974	2.5	-1	1	21	1311	1331	CUCCAAAAGUAGUGCAUUUUU	AAAAAUGCACAGUUUUUGGAG	Translation	1
CTCCAAAAGTAGTGCATTTTT	PGSC0003DMT400071229	2.5	-1	1	21	203	223	CUCCAAAAGUAGUGCAUUUUU	AAAAGUGCAAUACUUUUGGGG	Cleavage	1
CTCCAAAAGTAGTGCATTTTT	PGSC0003DMT400071227	2.5	-1	1	21	203	223	CUCCAAAAGUAGUGCAUUUUU	AAAAGUGCAAUACUUUUGGGG	Cleavage	1
CTCCAAAAGTAGTGCATTTTT	PGSC0003DMT400039552	2.5	-1	1	21	220	240	CUCCAAAAGUAGUGCAUUUUU	AAAAAUACACUACUUUUGGCG	Cleavage	1
CTCCAAAAGTAGTGCATTTTT	PGSC0003DMT400054374	2.5	-1	1	21	906	926	CUCCAAAAGUAGUGCAUUUUU	AAAAAUACACUACUUUUGGCG	Cleavage	1
CTCCAAAAGTAGTGCATTTTT	PGSC0003DMT400003790	2.5	-1	1	21	737	757	CUCCAAAAGUAGUGCAUUUUU	AAAAAUACACUACUUUUGGCG	Cleavage	1
CTCCAAAAGTAGTGCATTTTT	PGSC0003DMT400070645	2.5	-1	1	21	359	379	CUCCAAAAGUAGUGCAUUUUU	AAAAAUACACUACUUUUGAAG	Cleavage	1
CTCCAAAAGTAGTGCATTTTT	PGSC0003DMT400030589	2.5	-1	1	21	1132	1152	CUCCAAAAGUAGUGCAUUUUU	AAAAAUACACUACUUUUAGAG	Cleavage	1
CTCCAAAAGTAGTGCATTTTT	PGSC0003DMT400072135	2.5	-1	1	21	47	67	CUCCAAAAGUAGUGCAUUUUU	AAAAAUACACUACUUUUGGCG	Cleavage	1
CTCCAAAAGTAGTGCATTTTT	PGSC0003DMT400078414	2.5	-1	1	21	1141	1161	CUCCAAAAGUAGUGCAUUUUU	AAAACUGCUCUACUUUUGGAG	Cleavage	1
CTCCAAAAGTAGTGCATTTTT	PGSC0003DMT400030588	2.5	-1	1	21	1358	1378	CUCCAAAAGUAGUGCAUUUUU	AAAAAUACACUACUUUUAGAG	Cleavage	1
CTCCAAAAGTAGTGCATTTTT	PGSC0003DMT400030201	2.5	-1	1	21	1220	1240	CUCCAAAAGUAGUGCAUUUUU	AAAAAAGCACCACUUUUGGAG	Translation	2
CTCCAAAAGTAGTGCATTTTT	PGSC0003DMT400069859	2.5	-1	1	21	1453	1473	CUCCAAAAGUAGUGCAUUUUU	AAAAAUACCCUACUUUUGGAG	Cleavage	1
CTCCAAAAGTAGTGCATTTTT	PGSC0003DMT400058603	2.5	-1	1	21	56	76	CUCCAAAAGUAGUGCAUUUUU	AAAAAUACACUACUUCUGGAG	Cleavage	1
CTCCAAAAGTAGTGCATTTTT	PGSC0003DMT400059923	2.5	-1	1	21	1928	1948	CUCCAAAAGUAGUGCAUUUUU	GAAAAUGCAUAGCUUUUGGAG	Translation	1
CTCCAAAAGTAGTGCATTTTT	PGSC0003DMT400078358	2.5	-1	1	21	1960	1980	CUCCAAAAGUAGUGCAUUUUU	AAAAAUACACUACUCUUGGAG	Cleavage	1
CTCCAAAAGTAGTGCATTTTT	PGSC0003DMT400036068	2.5	-1	1	21	2423	2443	CUCCAAAAGUAGUGCAUUUUU	AAAAAUACACUACUUUUGGCG	Cleavage	1
CTCCAAAAGTAGTGCATTTTT	PGSC0003DMT400060014	2.5	-1	1	21	1290	1310	CUCCAAAAGUAGUGCAUUUUU	AAAAACGCACUACUUUCGGAG	Cleavage	1
CTCCAAAAGTAGTGCATTTTT	PGSC0003DMT400001195	2.5	-1	1	21	2002	2022	CUCCAAAAGUAGUGCAUUUUU	AAAAAUGGACUACUUUUGAAG	Cleavage	1
CTCCAAAAGTAGTGCATTTTT	PGSC0003DMT400001194	2.5	-1	1	21	2105	2125	CUCCAAAAGUAGUGCAUUUUU	AAAAAUGGACUACUUUUGAAG	Cleavage	1
CTCCAAAAGTAGTGCATTTTT	PGSC0003DMT400061818	2.5	-1	1	21	1595	1615	CUCCAAAAGUAGUGCAUUUUU	AAAAAUACACUACUUUUGGCG	Cleavage	1
CTCCAAAAGTAGTGCATTTTT	PGSC0003DMT400007518	2.5	-1	1	21	2558	2578	CUCCAAAAGUAGUGCAUUUUU	CAAAAUGCACUACUUUUGAAA	Cleavage	1
CTCCAAAAGTAGTGCATTTTT	PGSC0003DMT400059469	2.5	-1	1	21	95	115	CUCCAAAAGUAGUGCAUUUUU	AAAAAUAGACUACUUUUGGGG	Cleavage	1
CTCCAAAAGTAGTGCATTTTT	PGSC0003DMT400072761	2.5	-1	1	21	2688	2708	CUCCAAAAGUAGUGCAUUUUU	AAAAACACGCUACUUUUGGAG	Cleavage	1
CTCCAAAAGTAGTGCATTTTT	PGSC0003DMT400067958	2.5	-1	1	21	424	444	CUCCAAAAGUAGUGCAUUUUU	CAAAAUACACUACUUUUGAAG	Cleavage	1
CTCCAAAAGTAGTGCATTTTT	PGSC0003DMT400059220	2.5	-1	1	21	1255	1275	CUCCAAAAGUAGUGCAUUUUU	CUGAAUGCACUGGUUUUGGAG	Cleavage	1
CTCCAAAAGTAGTGCATTTTT	PGSC0003DMT400059227	2.5	-1	1	21	1564	1584	CUCCAAAAGUAGUGCAUUUUU	CUGAAUGCACUGGUUUUGGAG	Cleavage	1
CTCCAAAAGTAGTGTATTTTT	PGSC0003DMT400081943	2.5	-1	1	21	1010	1030	CUCCAAAAGUAGUGUAUUUUU	UGAACUACUCUACUUUUGGAG	Cleavage	4
CTCCAAAAGTAGTGTATTTTT	PGSC0003DMT400016219	2.5	-1	1	21	1938	1958	CUCCAAAAGUAGUGUAUUUUU	AAAAAUACACUACUUUUGGCA	Cleavage	1
CTCCAAAAGTAGTGTATTTTT	PGSC0003DMT400066248	2.5	-1	1	21	2441	2461	CUCCAAAAGUAGUGUAUUUUU	AAAAAUACACUACUUUUGGCA	Cleavage	1
CTCCAAAAGTAGTGTATTTTT	PGSC0003DMT400076964	2.5	-1	1	21	277	297	CUCCAAAAGUAGUGUAUUUUU	AAAAAUGCACUGUUUUUGGAC	Cleavage	1
CTCCAAAAGTAGTGTATTTTT	PGSC0003DMT400017594	2.5	-1	1	21	1672	1692	CUCCAAAAGUAGUGUAUUUUU	AAAAAUACACUACUUUUGAAC	Cleavage	1
CTCCAAAAGTAGTGTATTTTT	PGSC0003DMT400017595	2.5	-1	1	21	1954	1974	CUCCAAAAGUAGUGUAUUUUU	AAAAAUACACUACUUUUGAAC	Cleavage	1
CTCCAAAAGTAGTGTATTTTT	PGSC0003DMT400042707	2.5	-1	1	21	448	468	CUCCAAAAGUAGUGUAUUUUU	AAAAAUGCACUAUUUUUGAAG	Cleavage	1
CTCCAAAAGTAGTGTATTTTT	PGSC0003DMT400028761	2.5	-1	1	21	900	920	CUCCAAAAGUAGUGUAUUUUU	AAAAAUACGUAACUUUUGGAG	Translation	1
CTCCAAAAGTAGTGTATTTTT	PGSC0003DMT400018952	2.5	-1	1	21	920	942	CUCCAAAAGUAGUGU--AUUUUU	AAAAAUGCACACUACUUUUGGAG	Cleavage	1
CTCCAAAAGTAGTGTATTTTT	PGSC0003DMT400018951	2.5	-1	1	21	1279	1301	CUCCAAAAGUAGUGU--AUUUUU	AAAAAUGCACACUACUUUUGGAG	Cleavage	1
CTCCAAAAGTAGTGTATTTTT	PGSC0003DMT400062326	2.5	-1	1	21	1539	1559	CUCCAAAAGUAGUGUAUUUUU	AAAAACACACUAAUUUUGGAG	Cleavage	1
CTCCAAAAGTAGTGTATTTTT	PGSC0003DMT400029370	2.5	-1	1	21	800	820	CUCCAAAAGUAGUGUAUUUUU	AAAUAUAUAUUAUUUUUGGAG	Cleavage	1
CTCCAAAAGTAGTGTATTTTT	PGSC0003DMT400013209	2.5	-1	1	21	3690	3710	CUCCAAAAGUAGUGUAUUUUU	AAAACUGUGCUACUUUUGGAG	Cleavage	1
CTCCAAAAGTAGTGTATTTTT	PGSC0003DMT400013208	2.5	-1	1	21	3796	3816	CUCCAAAAGUAGUGUAUUUUU	AAAACUGUGCUACUUUUGGAG	Cleavage	1
CTCCAAAAGTAGTGTATTTTT	PGSC0003DMT400034481	2.5	-1	1	21	395	415	CUCCAAAAGUAGUGUAUUUUU	UAGAGUAUACUACUUUUGGAU	Cleavage	1
CTCCAAAAGTAGTGTATTTTT	PGSC0003DMT400043572	2.5	-1	1	21	80	100	CUCCAAAAGUAGUGUAUUUUU	CAAAAUACAUAGCUUUUGGAG	Translation	1
CTCCAAAAGTAGTGTATTTTT	PGSC0003DMT400033247	2.5	-1	1	21	685	705	CUCCAAAAGUAGUGUAUUUUU	AGGAAAACGCUAUUUUUGGAG	Cleavage	1
CTCCAAAAGTAGTGTATTTTT	PGSC0003DMT400080154	2.5	-1	1	21	1282	1302	CUCCAAAAGUAGUGUAUUUUU	UAAAAGACUCUACUUUUGGAG	Cleavage	4
CTCCAAAAGTAGTGTATTTTT	PGSC0003DMT400080154	2.5	-1	1	21	512	532	CUCCAAAAGUAGUGUAUUUUU	ACACAUGCACUACUUUUGGAA	Cleavage	4
CTCCAAAAGTAGTGTATTTTT	PGSC0003DMT400080154	2.5	-1	1	21	1178	1198	CUCCAAAAGUAGUGUAUUUUU	ACACAUGCACUACUUUUGGAA	Cleavage	4
CTTCGGGATCCAATATTTGAA	PGSC0003DMT400045390	2.5	-1	1	21	206	226	CUUCGGGAUCCAAUAUUUGAA	UACAAAAAUUGGGUCUUGAAG	Cleavage	1
CTTCGGGATCCAATATTTGAA	PGSC0003DMT400045391	2.5	-1	1	21	206	226	CUUCGGGAUCCAAUAUUUGAA	UACAAAAAUUGGGUCUUGAAG	Cleavage	1
CTTCGGGATCCAATATTTGAA	PGSC0003DMT400059155	2.5	-1	1	21	1236	1256	CUUCGGGAUCCAAUAUUUGAA	UGCAAAUCUUGGAUCUUGGAG	Cleavage	1
CTTCGGGATCCAATATTTGAA	PGSC0003DMT400040576	2.5	-1	1	21	2290	2310	CUUCGGGAUCCAAUAUUUGAA	UCUAAAAGUUGGAUCCCGGAG	Cleavage	2
GAAGTTGGACTGACGGAAAAG	PGSC0003DMT400060865	2.5	-1	1	21	22	42	GAAGUUGGACUGACGGAAAAG	GGUUUCCCUCAGUCCAAUUUA	Cleavage	1
GAAGTTGGACTGACGGAAAAG	PGSC0003DMT400012002	2.5	-1	1	21	1048	1068	GAAGUUGGACUGACGGAAAAG	UGUUUAUGUUAGUCCAAUUUC	Cleavage	1
GAAGTTGGACTGACGGAAAAG	PGSC0003DMT400012001	2.5	-1	1	21	1782	1802	GAAGUUGGACUGACGGAAAAG	UGUUUAUGUUAGUCCAAUUUC	Cleavage	1
GCCAAGAAACTTTATAGGCTC	PGSC0003DMT400043856	2.5	-1	1	21	776	796	GCCAAGAAACUUUAUAGGCUC	CUGCCUAUAAAGUUUGUUGGA	Cleavage	1
GCTAAAGGCTTTAGGGACATA	PGSC0003DMT400014393	2.5	-1	1	21	884	904	GCUAAAGGCUUUAGGGACAUA	UCUGUCACUGAAGUCUUUGGC	Cleavage	1
GCTCAGACTCTTCAAAAATGT	PGSC0003DMT400037298	2.5	-1	1	21	1034	1054	GCUCAGACUCUUCAAAAAUGU	ACAUUUUUGGAGAGUUCGAGC	Cleavage	2
GCTCAGACTCTTCAAAAATGT	PGSC0003DMT400037297	2.5	-1	1	21	1165	1185	GCUCAGACUCUUCAAAAAUGU	ACAUUUUUGGAGAGUUCGAGC	Cleavage	2
GCTCAGACTCTTCAAAAATGT	PGSC0003DMT400037326	2.5	-1	1	21	1038	1058	GCUCAGACUCUUCAAAAAUGU	GUAUUAUUGAAGAGUCCGAGC	Cleavage	3
GCTCAGACTCTTCAAAAATGT	PGSC0003DMT400037325	2.5	-1	1	21	1086	1106	GCUCAGACUCUUCAAAAAUGU	GUAUUAUUGAAGAGUCCGAGC	Cleavage	3
GCTCAGACTCTTCAAAAATGT	PGSC0003DMT400033366	2.5	-1	1	21	2333	2353	GCUCAGACUCUUCAAAAAUGU	ACAUUUUUGAAGAGUCGGAGA	Cleavage	1
GCTCAGACTCTTCAAAAATGT	PGSC0003DMT400011247	2.5	-1	1	21	1112	1132	GCUCAGACUCUUCAAAAAUGU	ACAUUUUUGAGGAGUUCGAGC	Cleavage	1
GCTCAGACTCTTCAAAAATGT	PGSC0003DMT400074138	2.5	-1	1	21	133	153	GCUCAGACUCUUCAAAAAUGU	ACAUUUUUGGAGAGUCCGAGU	Cleavage	1
GCTCAGACTCTTCAAAAATGT	PGSC0003DMT400006972	2.5	-1	1	21	775	795	GCUCAGACUCUUCAAAAAUGU	ACAUUUUUGAAGAGUUCGAGU	Cleavage	2
GCTCAGACTCTTCAAAAATGT	PGSC0003DMT400060695	2.5	-1	1	21	925	946	GCUCAGACUCUUCA-AAAAUGU	ACAUUUUCUGAAGAGUUUGAGC	Cleavage	1
GCTCAGACTCTTCAAAAATGT	PGSC0003DMT400032526	2.5	-1	1	21	1627	1647	GCUCAGACUCUUCAAAAAUGU	ACAGUUUUGGAGAGUCUGAGA	Cleavage	2
GCTCAGACTCTTCAAAAATGT	PGSC0003DMT400035688	2.5	-1	1	21	834	854	GCUCAGACUCUUCAAAAAUGU	GCAUUUUUGGAGUGUCUGGGC	Cleavage	1
GCTCAGACTCTTCAAAAATGT	PGSC0003DMT400061862	2.5	-1	1	21	904	924	GCUCAGACUCUUCAAAAAUGU	ACAAUUUUGAAGAGUCAGAGC	Cleavage	1
GCTCAGACTCTTCAAAAATGT	PGSC0003DMT400083856	2.5	-1	1	21	1313	1333	GCUCAGACUCUUCAAAAAUGU	AUAUUUUUGAAGAGUUCGAGU	Cleavage	1
GCTCAGACTCTTCAAAAATGT	PGSC0003DMT400016219	2.5	-1	1	21	1979	1999	GCUCAGACUCUUCAAAAAUGU	ACAUUUCUGAAGAGUCCGAGC	Cleavage	1
GCTCAGACTCTTCAAAAATGT	PGSC0003DMT400060553	2.5	-1	1	21	2406	2426	GCUCAGACUCUUCAAAAAUGU	ACAUUCUUGAAGAGUCCGAGC	Cleavage	1
GCTCAGACTCTTCAAAAATGT	PGSC0003DMT400044324	2.5	-1	1	21	508	528	GCUCAGACUCUUCAAAAAUGU	ACAUGUUUGAAGAGUCCGAGC	Cleavage	1
GCTCAGACTCTTCAAAAATGT	PGSC0003DMT400084211	2.5	-1	1	21	149	169	GCUCAGACUCUUCAAAAAUGU	UGCAUUUUGAAGAGUUUGAGC	Cleavage	2
GCTCAGACTCTTCAAAAATGT	PGSC0003DMT400054374	2.5	-1	1	21	947	967	GCUCAGACUCUUCAAAAAUGU	GCACUUUUGAAGAGUCCGAGC	Cleavage	1
GCTCAGACTCTTCAAAAATGT	PGSC0003DMT400022896	2.5	-1	1	21	825	845	GCUCAGACUCUUCAAAAAUGU	AUAUCUUUGAAGAGUCCGAGC	Cleavage	1
GCTCAGACTCTTCAAAAATGT	PGSC0003DMT400067958	2.5	-1	1	21	445	465	GCUCAGACUCUUCAAAAAUGU	GCAUUUAUGAAGAGUCCGAGC	Cleavage	1
GCTCAGACTCTTCAAAAATGT	PGSC0003DMT400078989	2.5	-1	1	21	1625	1645	GCUCAGACUCUUCAAAAAUGU	GCAUGUUUGAAGAGUCCGAGC	Cleavage	1
GCTCAGACTCTTCAAAAATGT	PGSC0003DMT400006921	2.5	-1	1	21	2611	2631	GCUCAGACUCUUCAAAAAUGU	AUAUCUUUGAAGAGUCCGAGC	Cleavage	1
GCTCAGACTCTTCAAAAATGT	PGSC0003DMT400066248	2.5	-1	1	21	2482	2502	GCUCAGACUCUUCAAAAAUGU	GCAUUUGUGAAGAGUCCGAGC	Cleavage	1
GCTCAGACTCTTCAAAAATGT	PGSC0003DMT400080148	2.5	-1	1	21	893	913	GCUCAGACUCUUCAAAAAUGU	AUACUUUUGAAGAGUCCGAGC	Cleavage	4
GCTCAGACTCTTCAAAAATGT	PGSC0003DMT400080148	2.5	-1	1	21	1558	1578	GCUCAGACUCUUCAAAAAUGU	AUACUUUUGAAGAGUCCGAGC	Cleavage	4
GCTCAGACTCTTCAAAAATGT	PGSC0003DMT400011832	2.5	-1	1	21	82	102	GCUCAGACUCUUCAAAAAUGU	UCAUUGUUGAAGAGUAUGAGC	Cleavage	1
GCTCAGACTCTTCAAAAATGT	PGSC0003DMT400040749	2.5	-1	1	21	985	1005	GCUCAGACUCUUCAAAAAUGU	UCAUUGUUGAAGAGUCCGAGC	Cleavage	1
GCTCAGACTCTTCAAAAATGT	PGSC0003DMT400042924	2.5	-1	1	21	1130	1150	GCUCAGACUCUUCAAAAAUGU	AUAAUUGUGAAGGGUCUGAGC	Cleavage	1
GGTTTAGGGTTTAGGGTTTAG	PGSC0003DMT400006614	2.5	-1	1	21	993	1013	GGUUUAGGGUUUAGGGUUUAG	CUGGAUCCUAAACCCUGAACU	Cleavage	1
GGTTTAGGGTTTAGGGTTTAG	PGSC0003DMT400006616	2.5	-1	1	21	1012	1032	GGUUUAGGGUUUAGGGUUUAG	CUGGAUCCUAAACCCUGAACU	Cleavage	1
GGTTTAGGGTTTAGGGTTTAG	PGSC0003DMT400006613	2.5	-1	1	21	1694	1714	GGUUUAGGGUUUAGGGUUUAG	CUGGAUCCUAAACCCUGAACU	Cleavage	1
GGTTTAGGGTTTAGGGTTTAG	PGSC0003DMT400006612	2.5	-1	1	21	1936	1956	GGUUUAGGGUUUAGGGUUUAG	CUGGAUCCUAAACCCUGAACU	Cleavage	1
GGTTTAGGGTTTAGGGTTTAG	PGSC0003DMT400041112	2.5	-1	1	21	31	51	GGUUUAGGGUUUAGGGUUUAG	UUAAACCCUAAACCCUAGUUC	Cleavage	1
GGTTTAGGGTTTAGGGTTTAG	PGSC0003DMT400075098	2.5	-1	1	21	64	84	GGUUUAGGGUUUAGGGUUUAG	UUAAACCCUAAACCUGGAACC	Cleavage	1
GGTTTAGGGTTTAGGGTTTAG	PGSC0003DMT400071980	2.5	-1	1	21	38	58	GGUUUAGGGUUUAGGGUUUAG	UUAAACCCUAAACCCUAGUUC	Cleavage	1
GGTTTAGGGTTTAGGGTTTAG	PGSC0003DMT400071981	2.5	-1	1	21	38	58	GGUUUAGGGUUUAGGGUUUAG	UUAAACCCUAAACCCUAGUUC	Cleavage	1
GGTTTAGGGTTTAGGGTTTAG	PGSC0003DMT400066026	2.5	-1	1	21	40	60	GGUUUAGGGUUUAGGGUUUAG	UUAAACCCUAAACCCUAGCUC	Cleavage	1
GGTTTAGGGTTTAGGGTTTAG	PGSC0003DMT400051944	2.5	-1	1	21	30	50	GGUUUAGGGUUUAGGGUUUAG	CAAAACCCUAAACCCUAAAAU	Cleavage	1
GGTTTAGGGTTTAGGGTTTAG	PGSC0003DMT400036142	2.5	-1	1	21	17	37	GGUUUAGGGUUUAGGGUUUAG	AUAAACCCUAAAUCUUAGAUU	Cleavage	1
GGTTTAGGGTTTAGGGTTTAG	PGSC0003DMT400036143	2.5	-1	1	21	17	37	GGUUUAGGGUUUAGGGUUUAG	AUAAACCCUAAAUCUUAGAUU	Cleavage	1
GGTTTAGGGTTTAGGGTTTAG	PGSC0003DMT400034815	2.5	-1	1	21	30	50	GGUUUAGGGUUUAGGGUUUAG	UUAAUCCUUAAACCCUAAAUU	Cleavage	1
GGTTTAGGGTTTAGGGTTTAG	PGSC0003DMT400055883	2.5	-1	1	21	102	122	GGUUUAGGGUUUAGGGUUUAG	CAAAACCUUAAACCCUAAUUC	Cleavage	1
GGTTTAGGGTTTAGGGTTTAG	PGSC0003DMT400055772	2.5	-1	1	21	44	64	GGUUUAGGGUUUAGGGUUUAG	UAAAACCCUAAACCCUAACCA	Cleavage	1
GGTTTAGGGTTTAGGGTTTAG	PGSC0003DMT400076609	2.5	-1	1	21	31	51	GGUUUAGGGUUUAGGGUUUAG	AAAAACCCUAAACCCUAAUCA	Cleavage	1
GGTTTAGGGTTTAGGGTTTAG	PGSC0003DMT400058456	2.5	-1	1	21	64	84	GGUUUAGGGUUUAGGGUUUAG	CAAAAUCCAAAACCCUAAAUC	Cleavage	1
GGTTTAGGGTTTAGGGTTTAG	PGSC0003DMT400003683	2.5	-1	1	21	154	174	GGUUUAGGGUUUAGGGUUUAG	CGAAACCUUAAACCCUAAUUC	Cleavage	1
GGTTTAGGGTTTAGGGTTTAG	PGSC0003DMT400003681	2.5	-1	1	21	154	174	GGUUUAGGGUUUAGGGUUUAG	CGAAACCUUAAACCCUAAUUC	Cleavage	1
GGTTTAGGGTTTAGGGTTTAG	PGSC0003DMT400003682	2.5	-1	1	21	154	174	GGUUUAGGGUUUAGGGUUUAG	CGAAACCUUAAACCCUAAUUC	Cleavage	1
GGTTTAGGGTTTAGGGTTTAG	PGSC0003DMT400002541	2.5	-1	1	21	1135	1155	GGUUUAGGGUUUAGGGUUUAG	AGAAACCCUAGGUUUUAAACC	Cleavage	1
GGTTTAGGGTTTAGGGTTTAG	PGSC0003DMT400073449	2.5	-1	1	21	228	248	GGUUUAGGGUUUAGGGUUUAG	AAAAACCCUAAAUCCUAUAUC	Cleavage	1
GGTTTAGGGTTTAGGGTTTAG	PGSC0003DMT400073448	2.5	-1	1	21	228	248	GGUUUAGGGUUUAGGGUUUAG	AAAAACCCUAAAUCCUAUAUC	Cleavage	1
GGTTTAGGGTTTAGGGTTTAG	PGSC0003DMT400057561	2.5	-1	1	21	22	42	GGUUUAGGGUUUAGGGUUUAG	UAAAACCCUAAACCCUAGUUC	Cleavage	1
GGTTTAGGGTTTAGGGTTTAG	PGSC0003DMT400068144	2.5	-1	1	21	30	50	GGUUUAGGGUUUAGGGUUUAG	UAAAACCCUAAACCCCAAAUU	Cleavage	1
GGTTTAGGGTTTAGGGTTTAG	PGSC0003DMT400002777	2.5	-1	1	21	188	208	GGUUUAGGGUUUAGGGUUUAG	GGAAAUCCUAAGCCCUAAUCC	Cleavage	1
GGTTTAGGGTTTAGGGTTTAG	PGSC0003DMT400073447	2.5	-1	1	21	228	248	GGUUUAGGGUUUAGGGUUUAG	AAAAACCCUAAAUCCUAUAUC	Cleavage	1
GGTTTAGGGTTTAGGGTTTAG	PGSC0003DMT400068145	2.5	-1	1	21	30	50	GGUUUAGGGUUUAGGGUUUAG	UAAAACCCUAAACCCCAAAUU	Cleavage	1
GGTTTAGGGTTTAGGGTTTAG	PGSC0003DMT400039551	2.5	-1	1	21	2855	2875	GGUUUAGGGUUUAGGGUUUAG	UAAAACUUUAAGUCCUAAAUC	Cleavage	1
GGTTTAGGGTTTAGGGTTTAG	PGSC0003DMT400035342	2.5	-1	1	21	207	227	GGUUUAGGGUUUAGGGUUUAG	CCAUGUCUUAAACCCUAAACC	Cleavage	1
GGTTTAGGGTTTAGGGTTTAG	PGSC0003DMT400035340	2.5	-1	1	21	215	235	GGUUUAGGGUUUAGGGUUUAG	CCAUGUCUUAAACCCUAAACC	Cleavage	1
GGTTTAGGGTTTAGGGTTTAG	PGSC0003DMT400035339	2.5	-1	1	21	215	235	GGUUUAGGGUUUAGGGUUUAG	CCAUGUCUUAAACCCUAAACC	Cleavage	1
GTCTTGTAGATACCTTTTGTC	PGSC0003DMT400016776	2.5	-1	1	21	65	85	GUCUUGUAGAUACCUUUUGUC	AAAAAAAGGUUUCUACAAGAC	Translation	1
GTCTTGTAGATACCTTTTGTC	PGSC0003DMT400078817	2.5	-1	1	21	2183	2203	GUCUUGUAGAUACCUUUUGUC	CAAAAAAGGUAUUUAUAAGGC	Cleavage	1
GTCTTGTAGATACCTTTTGTC	PGSC0003DMT400055090	2.5	-1	1	21	692	712	GUCUUGUAGAUACCUUUUGUC	AUCAAAAGAUAUUUACAAGAU	Cleavage	1
GTTAGGAAGAGCTGAAGTGGC	PGSC0003DMT400062439	2.5	-1	1	21	3135	3155	GUUAGGAAGAGCUGAAGUGGC	ACCAUUUUAGUUCUUUCUAGC	Cleavage	1
GTTAGGAAGAGCTGAAGTGGC	PGSC0003DMT400044218	2.5	-1	1	21	245	265	GUUAGGAAGAGCUGAAGUGGC	UUCACUGCAGCUCUUCCUGAG	Cleavage	1
GTTAGGAAGAGCTGAAGTGGC	PGSC0003DMT400050326	2.5	-1	1	21	105	125	GUUAGGAAGAGCUGAAGUGGC	AUUACUUGAGUUCUUCCUGAC	Cleavage	1
GTTAGGAAGAGCTGAAGTGGC	PGSC0003DMT400073497	2.5	-1	1	21	198	218	GUUAGGAAGAGCUGAAGUGGC	UACACUUAAGUUCUUCCUAAA	Cleavage	1
GTTAGGAAGAGCTGAAGTGGC	PGSC0003DMT400042674	2.5	-1	1	21	107	127	GUUAGGAAGAGCUGAAGUGGC	CACUCUUCAGCUCUUUCUGAU	Cleavage	1
GTTAGGAAGAGCTGAAGTGGC	PGSC0003DMT400042673	2.5	-1	1	21	110	130	GUUAGGAAGAGCUGAAGUGGC	CACUCUUCAGCUCUUUCUGAU	Cleavage	1
GTTAGGAAGAGCTGAAGTGGC	PGSC0003DMT400042675	2.5	-1	1	21	107	127	GUUAGGAAGAGCUGAAGUGGC	CACUCUUCAGCUCUUUCUGAU	Cleavage	1
GTTCGTGATCAATTTGAGTGT	PGSC0003DMT400009667	2.5	-1	1	21	810	830	GUUCGUGAUCAAUUUGAGUGU	UCACUCAAAUGGAUUACGGAC	Translation	1
GTTCGTGATCAATTTGAGTGT	PGSC0003DMT400033990	2.5	-1	1	21	667	687	GUUCGUGAUCAAUUUGAGUGU	GGAUUCAAAGUGAUCACGGAC	Cleavage	1
GTTCGTGATCAATTTGAGTGT	PGSC0003DMT400033991	2.5	-1	1	21	1702	1722	GUUCGUGAUCAAUUUGAGUGU	GGAUUCAAAGUGAUCACGGAC	Cleavage	1
GTTGGACTTCCTCTTCAACCT	PGSC0003DMT400081258	2.5	-1	1	21	180	200	GUUGGACUUCCUCUUCAACCU	AGGUUGAAGAAGAGGUCCGAC	Translation	1
GTTGGACTTCCTCTTCAACCT	PGSC0003DMT400063921	2.5	-1	1	21	167	187	GUUGGACUUCCUCUUCAACCU	CAGUUGAAGAGGAAGUGCAAA	Cleavage	1
GTTGGACTTCCTCTTCAACCT	PGSC0003DMT400063915	2.5	-1	1	21	155	175	GUUGGACUUCCUCUUCAACCU	CAGUUGAAGAGGAAGUGCAAA	Cleavage	1
GTTGGACTTCCTCTTCAACCT	PGSC0003DMT400078173	2.5	-1	1	21	1806	1826	GUUGGACUUCCUCUUCAACCU	CUGUGGAAGAGGAAGUUCAAA	Cleavage	1
GTTTCTCTGGGCAAATCTCCT	PGSC0003DMT400067287	2.5	-1	1	21	1349	1369	GUUUCUCUGGGCAAAUCUCCU	AGGAAAAUUGCUCAGAGAAAC	Cleavage	1
GTTTCTCTGGGCAAATCTCCT	PGSC0003DMT400010988	2.5	-1	1	21	116	136	GUUUCUCUGGGCAAAUCUCCU	GAGAGAUUUGCCCCGAGAAAA	Cleavage	1
GTTTCTCTGGGCAAATCTCCT	PGSC0003DMT400016759	2.5	-1	1	21	83	103	GUUUCUCUGGGCAAAUCUCCU	AAGGGAAUUGCUUAGAGAAAC	Cleavage	1
GTTTCTCTGGGCAAATCTCCT	PGSC0003DMT400031518	2.5	-1	1	21	1412	1432	GUUUCUCUGGGCAAAUCUCCU	GAGUGAUUUGCCUAGAGGAAU	Cleavage	1
GTTTCTCTGGGCAAATCTCCT	PGSC0003DMT400000517	2.5	-1	1	21	1499	1519	GUUUCUCUGGGCAAAUCUCCU	UAGAGAGAUGCCCAGAGAAAU	Cleavage	1
TAACTAATATCGATAAAGACT	PGSC0003DMT400031685	2.5	-1	1	21	1403	1423	UAACUAAUAUCGAUAAAGACU	UAUUUUUAAUGAUAUUAGUUA	Cleavage	1
TAACTAATATCGATAAAGACT	PGSC0003DMT400015953	2.5	-1	1	21	81	101	UAACUAAUAUCGAUAAAGACU	AUUCAUUGUUGAUAUUGGUUA	Cleavage	1
TAGGGTTTAGGGTTTAGGGTT	PGSC0003DMT400043884	2.5	-1	1	21	35	55	UAGGGUUUAGGGUUUAGGGUU	AACCUUGAACUCUAAACCCUU	Cleavage	1
TAGGGTTTAGGGTTTAGGGTT	PGSC0003DMT400075098	2.5	-1	1	21	67	87	UAGGGUUUAGGGUUUAGGGUU	AACCCUAAACCUGGAACCCUA	Cleavage	1
TAGGGTTTAGGGTTTAGGGTT	PGSC0003DMT400078469	2.5	-1	1	21	26	46	UAGGGUUUAGGGUUUAGGGUU	AACCUAAAACCCUAAACCCUU	Cleavage	1
TAGGGTTTAGGGTTTAGGGTT	PGSC0003DMT400002493	2.5	-1	1	21	51	71	UAGGGUUUAGGGUUUAGGGUU	AACCCCAAACCCCAAACCCUA	Cleavage	1
TAGGGTTTAGGGTTTAGGGTT	PGSC0003DMT400002491	2.5	-1	1	21	51	71	UAGGGUUUAGGGUUUAGGGUU	AACCCCAAACCCCAAACCCUA	Cleavage	1
TAGGGTTTAGGGTTTAGGGTT	PGSC0003DMT400002492	2.5	-1	1	21	51	71	UAGGGUUUAGGGUUUAGGGUU	AACCCCAAACCCCAAACCCUA	Cleavage	1
TAGGGTTTAGGGTTTAGGGTT	PGSC0003DMT400051036	2.5	-1	1	21	169	189	UAGGGUUUAGGGUUUAGGGUU	AACGAUAAACCCUAAACCCUG	Cleavage	1
TAGGGTTTAGGGTTTAGGGTT	PGSC0003DMT400041112	2.5	-1	1	21	27	47	UAGGGUUUAGGGUUUAGGGUU	GAAAUUAAACCCUAAACCCUA	Cleavage	1
TAGGGTTTAGGGTTTAGGGTT	PGSC0003DMT400071980	2.5	-1	1	21	34	54	UAGGGUUUAGGGUUUAGGGUU	GAAAUUAAACCCUAAACCCUA	Cleavage	1
TAGGGTTTAGGGTTTAGGGTT	PGSC0003DMT400071981	2.5	-1	1	21	34	54	UAGGGUUUAGGGUUUAGGGUU	GAAAUUAAACCCUAAACCCUA	Cleavage	1
TAGGGTTTAGGGTTTAGGGTT	PGSC0003DMT400061598	2.5	-1	1	21	28	48	UAGGGUUUAGGGUUUAGGGUU	AUCCUUAAACCCUAAAUCAUA	Cleavage	1
TAGGGTTTAGGGTTTAGGGTT	PGSC0003DMT400061599	2.5	-1	1	21	28	48	UAGGGUUUAGGGUUUAGGGUU	AUCCUUAAACCCUAAAUCAUA	Cleavage	1
TAGGGTTTAGGGTTTAGGGTT	PGSC0003DMT400025586	2.5	-1	1	21	555	575	UAGGGUUUAGGGUUUAGGGUU	UUUCUUAAACCCUGAGCCUUA	Cleavage	1
TAGGGTTTAGGGTTTAGGGTT	PGSC0003DMT400025587	2.5	-1	1	21	555	575	UAGGGUUUAGGGUUUAGGGUU	UUUCUUAAACCCUGAGCCUUA	Cleavage	1
TAGGGTTTAGGGTTTAGGGTT	PGSC0003DMT400025585	2.5	-1	1	21	555	575	UAGGGUUUAGGGUUUAGGGUU	UUUCUUAAACCCUGAGCCUUA	Cleavage	1
TAGGGTTTAGGGTTTAGGGTT	PGSC0003DMT400002108	2.5	-1	1	21	122	142	UAGGGUUUAGGGUUUAGGGUU	CCCUUUGAAUCUUAAACCCUA	Cleavage	1
TAGGGTTTAGGGTTTAGGGTT	PGSC0003DMT400002107	2.5	-1	1	21	122	142	UAGGGUUUAGGGUUUAGGGUU	CCCUUUGAAUCUUAAACCCUA	Cleavage	1
TAGGGTTTAGGGTTTAGGGTT	PGSC0003DMT400002105	2.5	-1	1	21	122	142	UAGGGUUUAGGGUUUAGGGUU	CCCUUUGAAUCUUAAACCCUA	Cleavage	1
TAGGGTTTAGGGTTTAGGGTT	PGSC0003DMT400002106	2.5	-1	1	21	122	142	UAGGGUUUAGGGUUUAGGGUU	CCCUUUGAAUCUUAAACCCUA	Cleavage	1
TAGGGTTTAGGGTTTAGGGTT	PGSC0003DMT400097369	2.5	-1	1	21	23	43	UAGGGUUUAGGGUUUAGGGUU	UAGCUAAAACCCUAAACCCUA	Cleavage	1
TCTGGACTGGTCTACGTTTCA	PGSC0003DMT400011134	2.5	-1	1	21	591	611	UCUGGACUGGUCUACGUUUCA	ACGAAUGUGGACUAGUUCAGA	Cleavage	1
TCTGGACTGGTCTACGTTTCA	PGSC0003DMT400052108	2.5	-1	1	21	2446	2465	UCUGGACUGGUCUACGUUUCA	GUAGACG-AGACCAGUCCAGA	Cleavage	1
TGATGCCTTCAGTAACACTGT	PGSC0003DMT400029142	2.5	-1	1	21	2255	2275	UGAUGCCUUCAGUAACACUGU	ACAGUGUUACUGAAGAUGUCA	Cleavage	1
TGATGCCTTCAGTAACACTGT	PGSC0003DMT400029141	2.5	-1	1	21	2789	2809	UGAUGCCUUCAGUAACACUGU	ACAGUGUUACUGAAGAUGUCA	Cleavage	1
TGATGCCTTCAGTAACACTGT	PGSC0003DMT400086042	2.5	-1	1	21	398	418	UGAUGCCUUCAGUAACACUGU	AGGGUGUUACUGAUGGCGUCA	Cleavage	1
TGATGCCTTCAGTAACACTGT	PGSC0003DMT400089322	2.5	-1	1	21	641	661	UGAUGCCUUCAGUAACACUGU	AGGGUGCUACUGAGGGCGUCA	Cleavage	1
TGCTTGGACTCTTCAAAAATG	PGSC0003DMT400001195	2.5	-1	1	21	2825	2845	UGCUUGGACUCUUCAAAAAUG	CAUGUUUGGAGAGUCUGAGCA	Cleavage	2
TGCTTGGACTCTTCAAAAATG	PGSC0003DMT400001194	2.5	-1	1	21	2928	2948	UGCUUGGACUCUUCAAAAAUG	CAUGUUUGGAGAGUCUGAGCA	Cleavage	2
TGCTTGGACTCTTCAAAAATG	PGSC0003DMT400006972	2.5	-1	1	21	422	442	UGCUUGGACUCUUCAAAAAUG	CAUUUUUAAAGAGUUCGAGCG	Cleavage	3
TGCTTGGACTCTTCAAAAATG	PGSC0003DMT400061958	2.5	-1	1	21	385	405	UGCUUGGACUCUUCAAAAAUG	CAUUUUUGAAGAGUCUGAACA	Cleavage	1
TGCTTGGACTCTTCAAAAATG	PGSC0003DMT400065575	2.5	-1	1	21	730	750	UGCUUGGACUCUUCAAAAAUG	CAUUUUUGGAGAGUCAGAGCA	Cleavage	1
TGCTTGGACTCTTCAAAAATG	PGSC0003DMT400032566	2.5	-1	1	21	738	758	UGCUUGGACUCUUCAAAAAUG	CAUUUUUGAAGAGUCUGAACA	Cleavage	1
TGCTTGGACTCTTCAAAAATG	PGSC0003DMT400041834	2.5	-1	1	21	658	678	UGCUUGGACUCUUCAAAAAUG	CAUUUUUGAAAAGUCCGAGUA	Translation	1
TGCTTGGACTCTTCAAAAATG	PGSC0003DMT400028931	2.5	-1	1	21	857	877	UGCUUGGACUCUUCAAAAAUG	CAUUUUUGGAGAGUUUGAGUA	Cleavage	1
TGCTTGGACTCTTCAAAAATG	PGSC0003DMT400072797	2.5	-1	1	21	1077	1097	UGCUUGGACUCUUCAAAAAUG	CAUUUUUGAAGAGUGUGAGCA	Cleavage	1
TGCTTGGACTCTTCAAAAATG	PGSC0003DMT400049223	2.5	-1	1	21	121	141	UGCUUGGACUCUUCAAAAAUG	CAUUUUUGGAAAGUCCGAGCA	Translation	1
TGCTTGGACTCTTCAAAAATG	PGSC0003DMT400018952	2.5	-1	1	21	962	982	UGCUUGGACUCUUCAAAAAUG	CAUUUUUGAAAAGUUCGAGCA	Translation	1
TGCTTGGACTCTTCAAAAATG	PGSC0003DMT400035623	2.5	-1	1	21	546	566	UGCUUGGACUCUUCAAAAAUG	CAUUUUUGAAGGAUUCAAGCA	Cleavage	1
TGCTTGGACTCTTCAAAAATG	PGSC0003DMT400001759	2.5	-1	1	21	1092	1112	UGCUUGGACUCUUCAAAAAUG	CAUUUUUGAUGAGUCUGAGCA	Cleavage	1
TGCTTGGACTCTTCAAAAATG	PGSC0003DMT400018951	2.5	-1	1	21	1321	1341	UGCUUGGACUCUUCAAAAAUG	CAUUUUUGAAAAGUUCGAGCA	Translation	1
TGCTTGGACTCTTCAAAAATG	PGSC0003DMT400038826	2.5	-1	1	21	1653	1673	UGCUUGGACUCUUCAAAAAUG	CAUUUUUGAAGGAUCCGAGCA	Cleavage	1
TGCTTGGACTCTTCAAAAATG	PGSC0003DMT400038827	2.5	-1	1	21	1660	1680	UGCUUGGACUCUUCAAAAAUG	CAUUUUUGAAGGAUCCGAGCA	Cleavage	1
TGCTTGGACTCTTCAAAAATG	PGSC0003DMT400039741	2.5	-1	1	21	158	178	UGCUUGGACUCUUCAAAAAUG	CAUUUUUGACGAGUUCGAGCA	Cleavage	1
TGCTTGGACTCTTCAAAAATG	PGSC0003DMT400060407	2.5	-1	1	21	1961	1981	UGCUUGGACUCUUCAAAAAUG	CAUUUUUGAACAGUUCGAGCA	Translation	1
TGCTTGGACTCTTCAAAAATG	PGSC0003DMT400060408	2.5	-1	1	21	1948	1968	UGCUUGGACUCUUCAAAAAUG	CAUUUUUGAACAGUUCGAGCA	Translation	1
TGCTTGGACTCTTCAAAAATG	PGSC0003DMT400029790	2.5	-1	1	21	263	283	UGCUUGGACUCUUCAAAAAUG	CAUUUUUAAAGAGUCCGAGCU	Cleavage	1
TGCTTGGACTCTTCAAAAATG	PGSC0003DMT400062860	2.5	-1	1	21	1874	1894	UGCUUGGACUCUUCAAAAAUG	CAUUUUUAAAGAGUCCGAGCU	Cleavage	1
TGCTTGGACTCTTCAAAAATG	PGSC0003DMT400062859	2.5	-1	1	21	1874	1894	UGCUUGGACUCUUCAAAAAUG	CAUUUUUAAAGAGUCCGAGCU	Cleavage	1
TGCTTGGACTCTTCAAAAATG	PGSC0003DMT400007776	2.5	-1	1	21	327	347	UGCUUGGACUCUUCAAAAAUG	UAUUUUUGAAGAAUCUGAGCA	Cleavage	1
TGCTTGGACTCTTCAAAAATG	PGSC0003DMT400041449	2.5	-1	1	21	646	666	UGCUUGGACUCUUCAAAAAUG	UAUUUUUGAAGAAUUCGAGCA	Cleavage	1
TGCTTGGACTCTTCAAAAATG	PGSC0003DMT400054213	2.5	-1	1	21	416	436	UGCUUGGACUCUUCAAAAAUG	UAUUUUUGAAGAGAUCGAGCA	Cleavage	1
TGCTTGGACTCTTCAAAAATG	PGSC0003DMT400011827	2.5	-1	1	21	1116	1136	UGCUUGGACUCUUCAAAAAUG	CAUUAUUGGAGAGUUCGAGCA	Cleavage	1
TGCTTGGACTCTTCAAAAATG	PGSC0003DMT400078432	2.5	-1	1	21	1157	1177	UGCUUGGACUCUUCAAAAAUG	UAUUUUUGAAGAAUUCGAGCA	Cleavage	1
TGCTTGGACTCTTCAAAAATG	PGSC0003DMT400030589	2.5	-1	1	21	1174	1194	UGCUUGGACUCUUCAAAAAUG	CAUAUUUGAAGAGUCCAAACA	Cleavage	1
TGCTTGGACTCTTCAAAAATG	PGSC0003DMT400030588	2.5	-1	1	21	1400	1420	UGCUUGGACUCUUCAAAAAUG	CAUAUUUGAAGAGUCCAAACA	Cleavage	1
TGCTTGGACTCTTCAAAAATG	PGSC0003DMT400042354	2.5	-1	1	21	1103	1123	UGCUUGGACUCUUCAAAAAUG	UAUUUUUGGAAAGUCCGAGCA	Translation	1
TGCTTGGACTCTTCAAAAATG	PGSC0003DMT400051806	2.5	-1	1	21	1091	1111	UGCUUGGACUCUUCAAAAAUG	CAUUUAUGAAGAGUCCCAGCA	Cleavage	1
TGCTTGGACTCTTCAAAAATG	PGSC0003DMT400068058	2.5	-1	1	21	1831	1851	UGCUUGGACUCUUCAAAAAUG	CAAUUUUGGAGAGUCUGAGCA	Cleavage	1
TGCTTGGACTCTTCAAAAATG	PGSC0003DMT400060373	2.5	-1	1	21	1154	1174	UGCUUGGACUCUUCAAAAAUG	CAGUUUUGAAGAGUUCGAGUA	Cleavage	1
TGCTTGGACTCTTCAAAAATG	PGSC0003DMT400065311	2.5	-1	1	21	1046	1066	UGCUUGGACUCUUCAAAAAUG	CAUGUUUGAAGAGUCGAAGCA	Cleavage	1
TGCTTGGACTCTTCAAAAATG	PGSC0003DMT400041788	2.5	-1	1	21	1979	1999	UGCUUGGACUCUUCAAAAAUG	UAUUUUUGACGAGUCUGAGCA	Cleavage	1
TGCTTGGACTCTTCAAAAATG	PGSC0003DMT400041787	2.5	-1	1	21	2060	2080	UGCUUGGACUCUUCAAAAAUG	UAUUUUUGACGAGUCUGAGCA	Cleavage	1
TGCTTGGACTCTTCAAAAATG	PGSC0003DMT400078429	2.5	-1	1	21	2225	2245	UGCUUGGACUCUUCAAAAAUG	UAUUUUUGAAGAAUUCGAGCA	Cleavage	1
TGCTTGGACTCTTCAAAAATG	PGSC0003DMT400078430	2.5	-1	1	21	2451	2471	UGCUUGGACUCUUCAAAAAUG	UAUUUUUGAAGAAUUCGAGCA	Cleavage	1
TGCTTGGACTCTTCAAAAATG	PGSC0003DMT400040050	2.5	-1	1	21	33	53	UGCUUGGACUCUUCAAAAAUG	CAAUUUUGGAGAGUCUGAGCA	Cleavage	1
TGCTTGGACTCTTCAAAAATG	PGSC0003DMT400014919	2.5	-1	1	21	1168	1188	UGCUUGGACUCUUCAAAAAUG	CAUCUUUGGAGGGUCCAGGCA	Cleavage	1
TGGCTATGCCGAGTAAGATTT	PGSC0003DMT400058778	2.5	-1	1	21	610	630	UGGCUAUGCCGAGUAAGAUUU	AUAUAUUGUUCGGCAUAGCUA	Cleavage	1
TTAAAGAAGGTTCTATTGTTC	PGSC0003DMT400074115	2.5	-1	1	21	2093	2113	UUAAAGAAGGUUCUAUUGUUC	GAGUAAUAGAAUUUUUUUUAA	Cleavage	1
TTAAAGAAGGTTCTATTGTTC	PGSC0003DMT400074116	2.5	-1	1	21	2093	2113	UUAAAGAAGGUUCUAUUGUUC	GAGUAAUAGAAUUUUUUUUAA	Cleavage	1
TTAAAGAAGGTTCTATTGTTC	PGSC0003DMT400074114	2.5	-1	1	21	2093	2113	UUAAAGAAGGUUCUAUUGUUC	GAGUAAUAGAAUUUUUUUUAA	Cleavage	1
TTGGCATTTCGGAGTTGTTAG	PGSC0003DMT400072493	2.5	-1	1	21	4453	4473	UUGGCAUUUCGGAGUUGUUAG	UGAACGAUUCUGGAAUGCCAG	Cleavage	1
TTGGCATTTCGGAGTTGTTAG	PGSC0003DMT400063832	2.5	-1	1	21	993	1013	UUGGCAUUUCGGAGUUGUUAG	UGAACAUCUCCGCAAUGCCAA	Cleavage	1
TTGGCATTTCGGAGTTGTTAG	PGSC0003DMT400063833	2.5	-1	1	21	1006	1026	UUGGCAUUUCGGAGUUGUUAG	UGAACAUCUCCGCAAUGCCAA	Cleavage	1
TTGTGGTCCTAGTAGAAGTGC	PGSC0003DMT400031475	2.5	-1	1	21	1592	1612	UUGUGGUCCUAGUAGAAGUGC	CUGCUUCUAUUUGGACCACAA	Translation	1
TTGTGGTCCTAGTAGAAGTGC	PGSC0003DMT400089336	2.5	-1	1	21	1047	1066	UUGUGGUCCUAGUAGAAGUGC	AUACUU-UACUGGGACCACAA	Cleavage	1
TTTCCGTCAGTCCAACTTCCT	PGSC0003DMT400085482	2.5	-1	1	21	71	91	UUUCCGUCAGUCCAACUUCCU	AUGAAGUGGGAUUGAUGGAGA	Cleavage	1
TTTTAATTTCTAAAGGGCGAC	PGSC0003DMT400053473	2.5	-1	1	21	2152	2172	UUUUAAUUUCUAAAGGGCGAC	CCCGCGCUUGAGAAAUUAAAA	Cleavage	1
TTTTAATTTCTAAAGGGCGAC	PGSC0003DMT400028264	2.5	-1	1	21	2731	2751	UUUUAAUUUCUAAAGGGCGAC	CCCUCCCUUGAGAAAUUAAAA	Cleavage	1
TTTTAATTTCTAAAGGGCGAC	PGSC0003DMT400053436	2.5	-1	1	21	3694	3714	UUUUAAUUUCUAAAGGGCGAC	CCCUCCCUUGAGAAAUUAAAA	Cleavage	1
TTTTAATTTCTAAAGGGCGAC	PGSC0003DMT400056552	2.5	-1	1	21	3648	3668	UUUUAAUUUCUAAAGGGCGAC	CCCUCCCUUGAGAAAUUAAAA	Cleavage	1
TTTTATCCGTCGCTTTTCTGG	PGSC0003DMT400083259	2.5	-1	1	21	266	286	UUUUAUCCGUCGCUUUUCUGG	UUAAGAAAGUGAUGGAUAAAA	Cleavage	1
TTTTATCCGTCGCTTTTCTGG	PGSC0003DMT400065251	2.5	-1	1	21	2389	2409	UUUUAUCCGUCGCUUUUCUGG	CAAUGAAAGCGAUGGAUAAGA	Cleavage	1
TTTTATCCGTCGCTTTTCTGG	PGSC0003DMT400019126	2.5	-1	1	21	658	678	UUUUAUCCGUCGCUUUUCUGG	AAAAAAAAGUGAUGGAUGAAA	Cleavage	1
TTTTATCCGTCGCTTTTCTGG	PGSC0003DMT400019125	2.5	-1	1	21	658	678	UUUUAUCCGUCGCUUUUCUGG	AAAAAAAAGUGAUGGAUGAAA	Cleavage	1
TTTTATCCGTCGCTTTTCTGG	PGSC0003DMT400010594	2.5	-1	1	21	269	289	UUUUAUCCGUCGCUUUUCUGG	AGAUGGAAGCGAUGGAUAAAA	Cleavage	1
TTTTATCCGTCGCTTTTCTGG	PGSC0003DMT400044129	2.5	-1	1	21	158	178	UUUUAUCCGUCGCUUUUCUGG	AGAUGGAAGCGAUGGAUAAAA	Cleavage	1
TTTTATCCGTCGCTTTTCTGG	PGSC0003DMT400091532	2.5	-1	1	21	176	196	UUUUAUCCGUCGCUUUUCUGG	AGAUGGAAGCGAUGGAUAAAA	Cleavage	1
TTTTTGAAGAGTCCAAGCAAC	PGSC0003DMT400006972	2.5	-1	1	21	461	481	UUUUUGAAGAGUCCAAGCAAC	GUUGUUCGGAUUCUUCAAAAG	Cleavage	4
TTTTTGAAGAGTCCAAGCAAC	PGSC0003DMT400006972	2.5	-1	1	21	686	706	UUUUUGAAGAGUCCAAGCAAC	GUCGCUUGGACUCUCCAAAAA	Cleavage	4
TTTTTGAAGAGTCCAAGCAAC	PGSC0003DMT400062373	2.5	-1	1	21	1449	1469	UUUUUGAAGAGUCCAAGCAAC	GUUGCUUGGACUCAUCAAAAU	Cleavage	1
TTTTTGAAGAGTCCAAGCAAC	PGSC0003DMT400062374	2.5	-1	1	21	1282	1302	UUUUUGAAGAGUCCAAGCAAC	GUUGCUUGGACUCAUCAAAAU	Cleavage	1
TTTTTGAAGAGTCCAAGCAAC	PGSC0003DMT400062370	2.5	-1	1	21	1526	1546	UUUUUGAAGAGUCCAAGCAAC	GUUGCUUGGACUCAUCAAAAU	Cleavage	1
TTTTTGAAGAGTCCAAGCAAC	PGSC0003DMT400062369	2.5	-1	1	21	1529	1549	UUUUUGAAGAGUCCAAGCAAC	GUUGCUUGGACUCAUCAAAAU	Cleavage	1
TTTTTGAAGAGTCCAAGCAAC	PGSC0003DMT400062368	2.5	-1	1	21	1546	1566	UUUUUGAAGAGUCCAAGCAAC	GUUGCUUGGACUCAUCAAAAU	Cleavage	1
TTTTTGAAGAGTCCAAGCAAC	PGSC0003DMT400037378	2.5	-1	1	21	615	635	UUUUUGAAGAGUCCAAGCAAC	GUUGUUUGGACUUUGCAAAAA	Cleavage	1
TTTTTGAAGAGTCCAAGCAAC	PGSC0003DMT400060308	2.5	-1	1	21	2297	2317	UUUUUGAAGAGUCCAAGCAAC	GUUGCUUGGACACUUCAAAGG	Translation	1
TTTTTGAAGAGTCCAAGCAAC	PGSC0003DMT400064434	2.5	-1	1	21	918	938	UUUUUGAAGAGUCCAAGCAAC	GUUGCUCGGAUUCUUCAAAAU	Cleavage	1
TTTTTGAAGAGTCCAAGCAAC	PGSC0003DMT400037299	2.5	-1	1	21	818	838	UUUUUGAAGAGUCCAAGCAAC	GUUGCUCGGACUUUUCAAAAU	Cleavage	3
TTTTTGAAGAGTCCAAGCAAC	PGSC0003DMT400037299	2.5	-1	1	21	967	987	UUUUUGAAGAGUCCAAGCAAC	GUUGCUCGGACUUUUCAAAAU	Cleavage	3
TTTTTGAAGAGTCCAAGCAAC	PGSC0003DMT400037299	2.5	-1	1	21	1113	1133	UUUUUGAAGAGUCCAAGCAAC	GUUGCUCGGACUUUUCAAAAU	Cleavage	3
TTTTTGAAGAGTCCAAGCAAC	PGSC0003DMT400006951	2.5	-1	1	21	1974	1994	UUUUUGAAGAGUCCAAGCAAC	GUUGCUCGGACUCUUCAAGAU	Cleavage	1
TTTTTGAAGAGTCCAAGCAAC	PGSC0003DMT400028832	2.5	-1	1	21	362	382	UUUUUGAAGAGUCCAAGCAAC	GUUGCUCGAACUCUUCAAAAA	Cleavage	1
TTTTTGAAGAGTCCAAGCAAC	PGSC0003DMT400028951	2.5	-1	1	21	310	330	UUUUUGAAGAGUCCAAGCAAC	GUUGCUUCGACUCUACAAAAA	Cleavage	1
TTTTTGAAGAGTCCAAGCAAC	PGSC0003DMT400074600	2.5	-1	1	21	501	521	UUUUUGAAGAGUCCAAGCAAC	GUUGCUUCGACCCUUCAAAAA	Translation	1
TTTTTGAAGAGTCCAAGCAAC	PGSC0003DMT400028949	2.5	-1	1	21	371	391	UUUUUGAAGAGUCCAAGCAAC	GUUGCUUCGACUCUACAAAAA	Cleavage	1
TTTTTGAAGAGTCCAAGCAAC	PGSC0003DMT400030270	2.5	-1	1	21	561	581	UUUUUGAAGAGUCCAAGCAAC	GUUGCUCGGACUCCUCAAAAA	Cleavage	1
TTTTTGAAGAGTCCAAGCAAC	PGSC0003DMT400006952	2.5	-1	1	21	4481	4501	UUUUUGAAGAGUCCAAGCAAC	GUUGCUCGGACUCUUCAAGAU	Cleavage	1
TTTTTGAAGAGTCCAAGCAAC	PGSC0003DMT400041834	2.5	-1	1	21	568	588	UUUUUGAAGAGUCCAAGCAAC	GUUGCUCGGACUCUCCAAAAA	Cleavage	1
TTTTTGAAGAGTCCAAGCAAC	PGSC0003DMT400024537	2.5	-1	1	21	678	698	UUUUUGAAGAGUCCAAGCAAC	GUUGCUCGGACUCUCCAAAAA	Cleavage	1
TTTTTGAAGAGTCCAAGCAAC	PGSC0003DMT400028833	2.5	-1	1	21	804	824	UUUUUGAAGAGUCCAAGCAAC	GUUGCUCGAACUCUUCAAAAA	Cleavage	1
TTTTTGAAGAGTCCAAGCAAC	PGSC0003DMT400011827	2.5	-1	1	21	1027	1047	UUUUUGAAGAGUCCAAGCAAC	GUUGCUCGGACUCGUCAAAAA	Cleavage	1
TTTTTGAAGAGTCCAAGCAAC	PGSC0003DMT400049223	2.5	-1	1	21	31	51	UUUUUGAAGAGUCCAAGCAAC	GUUGCUCGGACUAUUCAAAAA	Cleavage	1
TTTTTGAAGAGTCCAAGCAAC	PGSC0003DMT400037298	2.5	-1	1	21	638	658	UUUUUGAAGAGUCCAAGCAAC	GUUGCUCGGACUCUCCAAAAA	Cleavage	1
TTTTTGAAGAGTCCAAGCAAC	PGSC0003DMT400058760	2.5	-1	1	21	16	36	UUUUUGAAGAGUCCAAGCAAC	GUUGCUCGGACCCUUCAAAAA	Translation	1
TTTTTGAAGAGTCCAAGCAAC	PGSC0003DMT400068267	2.5	-1	1	21	906	926	UUUUUGAAGAGUCCAAGCAAC	GUUGCUCGGACUCUCCAAAAA	Cleavage	2
TTTTTGAAGAGTCCAAGCAAC	PGSC0003DMT400068267	2.5	-1	1	21	1048	1068	UUUUUGAAGAGUCCAAGCAAC	CUUGCUCAGACUCUUUAAAAA	Cleavage	2
TTTTTGAAGAGTCCAAGCAAC	PGSC0003DMT400030268	2.5	-1	1	21	1170	1190	UUUUUGAAGAGUCCAAGCAAC	GUUGCUCGGACUCCUCAAAAA	Cleavage	1
TTTTTGAAGAGTCCAAGCAAC	PGSC0003DMT400030269	2.5	-1	1	21	1194	1214	UUUUUGAAGAGUCCAAGCAAC	GUUGCUCGGACUCCUCAAAAA	Cleavage	1
TTTTTGAAGAGTCCAAGCAAC	PGSC0003DMT400037297	2.5	-1	1	21	769	789	UUUUUGAAGAGUCCAAGCAAC	GUUGCUCGGACUCUCCAAAAA	Cleavage	1
TTTTTGAAGAGTCCAAGCAAC	PGSC0003DMT400072404	2.5	-1	1	21	1286	1306	UUUUUGAAGAGUCCAAGCAAC	GUUGCUCGGAUUCUUUAAAAG	Cleavage	1
TTTTTGAAGAGTCCAAGCAAC	PGSC0003DMT400062572	2.5	-1	1	21	78	98	UUUUUGAAGAGUCCAAGCAAC	GUUGCUCGGAAUCUUCAAAAA	Translation	1
TTTTTGAAGAGTCCAAGCAAC	PGSC0003DMT400047759	2.5	-1	1	21	1389	1409	UUUUUGAAGAGUCCAAGCAAC	GUUGUUCGGACUUUUUAAAAA	Cleavage	1
TTTTTGAAGAGTCCAAGCAAC	PGSC0003DMT400022266	2.5	-1	1	21	571	591	UUUUUGAAGAGUCCAAGCAAC	GUUGCUCGGACUCUACAAAAA	Cleavage	1
TTTTTGAAGAGTCCAAGCAAC	PGSC0003DMT400068222	2.5	-1	1	21	1415	1435	UUUUUGAAGAGUCCAAGCAAC	GUUGUUCGGACUCUUUGAAAA	Cleavage	1
TTTTTGAAGAGTCCAAGCAAC	PGSC0003DMT400058685	2.5	-1	1	21	924	944	UUUUUGAAGAGUCCAAGCAAC	GUUGCUCGGACUCUUCAAACA	Cleavage	1
TTTTTGAAGAGTCCAAGCAAC	PGSC0003DMT400044324	2.5	-1	1	21	443	463	UUUUUGAAGAGUCCAAGCAAC	GUUGUUCGGAUUCUUCAAAGA	Cleavage	1
TTTTTGAAGAGTCCAAGCAAC	PGSC0003DMT400030838	2.5	-1	1	21	1063	1083	UUUUUGAAGAGUCCAAGCAAC	GUUGCUCGGACUCUUCCAAAA	Cleavage	1
TTTTTGAAGAGTCCAAGCAAC	PGSC0003DMT400058697	2.5	-1	1	21	1925	1945	UUUUUGAAGAGUCCAAGCAAC	GUUGCUCGGACUCUUCAAACA	Cleavage	1
TTTTTGAAGAGTCCAAGCAAC	PGSC0003DMT400075701	2.5	-1	1	21	1826	1846	UUUUUGAAGAGUCCAAGCAAC	GUUGCUCGGACUCUUCAAUAA	Cleavage	1
TTTTTGAAGAGTCCAAGCAAC	PGSC0003DMT400062024	2.5	-1	1	21	2127	2147	UUUUUGAAGAGUCCAAGCAAC	GUUGCUCGUACUCUUCAAAAA	Cleavage	1
TTTTTGAAGAGTCCAAGCAAC	PGSC0003DMT400072513	2.5	-1	1	21	3025	3045	UUUUUGAAGAGUCCAAGCAAC	GUUGCUCGGACUCUCCAAAAA	Cleavage	1
TTTTTGAAGAGTCCAAGCAAC	PGSC0003DMT400002639	2.5	-1	1	21	282	302	UUUUUGAAGAGUCCAAGCAAC	GUUGCUCGGACUCUUAAAAAA	Cleavage	1
TTTTTGAAGAGTCCAAGCAAC	PGSC0003DMT400072510	2.5	-1	1	21	3078	3098	UUUUUGAAGAGUCCAAGCAAC	GUUGCUCGGACUCUCCAAAAA	Cleavage	1
TTTTTGAAGAGTCCAAGCAAC	PGSC0003DMT400029423	2.5	-1	1	21	1617	1637	UUUUUGAAGAGUCCAAGCAAC	GUUGCUCGGACUCUCCAAAAA	Cleavage	1
TTTTTGAAGAGTCCAAGCAAC	PGSC0003DMT400049692	2.5	-1	1	21	1119	1139	UUUUUGAAGAGUCCAAGCAAC	GUUGCUCGAACUCUUCAAAAA	Cleavage	3
TTTTTGAAGAGTCCAAGCAAC	PGSC0003DMT400049692	2.5	-1	1	21	2124	2144	UUUUUGAAGAGUCCAAGCAAC	GUUGCUCGAACUCUUCAAAAA	Cleavage	3
TTTTTGAAGAGTCCAAGCAAC	PGSC0003DMT400048413	2.5	-1	1	21	4083	4103	UUUUUGAAGAGUCCAAGCAAC	GUUGCUUAGACUCUCCAAAAA	Cleavage	1
TTTTTGAAGAGTCCAAGCAAC	PGSC0003DMT400021545	2.5	-1	1	21	397	417	UUUUUGAAGAGUCCAAGCAAC	GUUGUUCAGACUCUUCAAAAA	Cleavage	1
TTTTTGAAGAGTCCAAGCAAC	PGSC0003DMT400048637	2.5	-1	1	21	688	708	UUUUUGAAGAGUCCAAGCAAC	GUUACUCGGACUCUUCAAAGA	Cleavage	1
TTTTTGAAGAGTCCAAGCAAC	PGSC0003DMT400054213	2.5	-1	1	21	361	381	UUUUUGAAGAGUCCAAGCAAC	GUUGUUCUGACUCUUCAAAAA	Cleavage	1
TTTTTGAAGAGTCCAAGCAAC	PGSC0003DMT400032503	2.5	-1	1	21	788	808	UUUUUGAAGAGUCCAAGCAAC	GUUGCUCAGACUUUUCAAAAA	Cleavage	1
AAAAGGAAGGAACATTTGGAG	PGSC0003DMT400090498	3	-1	1	21	258	278	AAAAGGAAGGAACAUUUGGAG	UUUCAAAUGUGCUUUUCUUUU	Translation	1
AAAAGGAAGGAACATTTGGAG	PGSC0003DMT400038375	3	-1	1	21	203	223	AAAAGGAAGGAACAUUUGGAG	UUUCAAAUAUUUCUUUCUUUU	Cleavage	1
AAAAGGAAGGAACATTTGGAG	PGSC0003DMT400037147	3	-1	1	21	1566	1586	AAAAGGAAGGAACAUUUGGAG	CUUCAACUGUUCUUUUUUUUU	Cleavage	1
AAAAGGAAGGAACATTTGGAG	PGSC0003DMT400066979	3	-1	1	21	371	391	AAAAGGAAGGAACAUUUGGAG	CUCUGCAUGUUUCUUCUUUUU	Cleavage	1
AAAAGGAAGGAACATTTGGAG	PGSC0003DMT400081765	3	-1	1	21	607	627	AAAAGGAAGGAACAUUUGGAG	AUCCAAAUGUUCAUUUCUUUG	Cleavage	1
AAAAGGAAGGAACATTTGGAG	PGSC0003DMT400081764	3	-1	1	21	607	627	AAAAGGAAGGAACAUUUGGAG	AUCCAAAUGUUCAUUUCUUUG	Cleavage	1
AAAAGGAAGGAACATTTGGAG	PGSC0003DMT400014593	3	-1	1	21	848	868	AAAAGGAAGGAACAUUUGGAG	GUCUAAAUAUUCCUUUUUUUU	Cleavage	1
AAAAGGAAGGAACATTTGGAG	PGSC0003DMT400014592	3	-1	1	21	854	874	AAAAGGAAGGAACAUUUGGAG	GUCUAAAUAUUCCUUUUUUUU	Cleavage	1
AAAAGGAAGGAACATTTGGAG	PGSC0003DMT400081763	3	-1	1	21	607	627	AAAAGGAAGGAACAUUUGGAG	AUCCAAAUGUUCAUUUCUUUG	Cleavage	1
AAAAGGAAGGAACATTTGGAG	PGSC0003DMT400029659	3	-1	1	21	229	249	AAAAGGAAGGAACAUUUGGAG	UUUCAAAAGUUCUUUUUUUUU	Cleavage	1
AAAAGGAAGGAACATTTGGAG	PGSC0003DMT400067737	3	-1	1	21	2034	2054	AAAAGGAAGGAACAUUUGGAG	UUUCAACUGUUUUUUUCUUUU	Cleavage	1
AAAAGGAAGGAACATTTGGAG	PGSC0003DMT400029658	3	-1	1	21	229	249	AAAAGGAAGGAACAUUUGGAG	UUUCAAAAGUUCUUUUUUUUU	Cleavage	1
AAAAGGAAGGAACATTTGGAG	PGSC0003DMT400029657	3	-1	1	21	229	249	AAAAGGAAGGAACAUUUGGAG	UUUCAAAAGUUCUUUUUUUUU	Cleavage	1
AAAAGGAAGGAACATTTGGAG	PGSC0003DMT400029656	3	-1	1	21	229	249	AAAAGGAAGGAACAUUUGGAG	UUUCAAAAGUUCUUUUUUUUU	Cleavage	1
AAAAGGAAGGAACATTTGGAG	PGSC0003DMT400087541	3	-1	1	21	173	193	AAAAGGAAGGAACAUUUGGAG	CGGCAAAUGUUUCUUCUUUUG	Cleavage	1
AAAAGGAAGGAACATTTGGAG	PGSC0003DMT400063128	3	-1	1	21	136	156	AAAAGGAAGGAACAUUUGGAG	AUCCAAUUGUUUUUUUUUUUU	Cleavage	1
AAAAGGAAGGAACATTTGGAG	PGSC0003DMT400029905	3	-1	1	21	1280	1300	AAAAGGAAGGAACAUUUGGAG	CAGCAAAUGUUUCUUCUUUUG	Cleavage	1
AAAAGGAAGGAACATTTGGAG	PGSC0003DMT400061125	3	-1	1	21	776	796	AAAAGGAAGGAACAUUUGGAG	AAACAAAUGUUUCUUCCGUUU	Cleavage	1
AAAAGGAAGGAACATTTGGAG	PGSC0003DMT400072823	3	-1	1	21	7	27	AAAAGGAAGGAACAUUUGGAG	CACUAAAUUUUCCUUUUUUUU	Cleavage	1
AAAAGGAAGGAACATTTGGAG	PGSC0003DMT400055768	3	-1	1	21	28	48	AAAAGGAAGGAACAUUUGGAG	AAACAAAUGUUCCUUCUUUCU	Cleavage	1
AAAAGGAAGGAACATTTGGAG	PGSC0003DMT400034672	3	-1	1	21	4256	4276	AAAAGGAAGGAACAUUUGGAG	CAACAAAUGUUUCUUCUUUUC	Cleavage	1
AAAAGGAAGGAACATTTGGAG	PGSC0003DMT400089267	3	-1	1	21	488	508	AAAAGGAAGGAACAUUUGGAG	UCCCAGGUGCUUCUUCCUUUU	Cleavage	1
AAAAGGAAGGAACATTTGGAG	PGSC0003DMT400061867	3	-1	1	21	51	71	AAAAGGAAGGAACAUUUGGAG	AAUCAGAUUUUCCUUCUUUUU	Cleavage	1
AAAAGGAAGGAACATTTGGAG	PGSC0003DMT400063787	3	-1	1	21	104	124	AAAAGGAAGGAACAUUUGGAG	UUCCAUUUGUUUCUUUCUUUU	Cleavage	1
AAAAGGAAGGAACATTTGGAG	PGSC0003DMT400081716	3	-1	1	21	8	28	AAAAGGAAGGAACAUUUGGAG	UUCCCAAAGUUUCUUUCUUUU	Cleavage	1
AAAAGGAAGGAACATTTGGAG	PGSC0003DMT400081717	3	-1	1	21	8	28	AAAAGGAAGGAACAUUUGGAG	UUCCCAAAGUUUCUUUCUUUU	Cleavage	1
AAAAGGAAGGAACATTTGGAG	PGSC0003DMT400055769	3	-1	1	21	56	76	AAAAGGAAGGAACAUUUGGAG	AAACAAAUGUUCCUUCUUUCU	Cleavage	1
AAAAGGAAGGAACATTTGGAG	PGSC0003DMT400063986	3	-1	1	21	9	29	AAAAGGAAGGAACAUUUGGAG	UAUCAAAUGCUUCUUCUUUUU	Cleavage	1
AAAAGGAAGGAACATTTGGAG	PGSC0003DMT400059758	3	-1	1	21	1325	1345	AAAAGGAAGGAACAUUUGGAG	UUCCCAAAGUUUCUUUCUUUU	Cleavage	2
AAAAGGAAGGAACATTTGGAG	PGSC0003DMT400059758	3	-1	1	21	5862	5882	AAAAGGAAGGAACAUUUGGAG	UUCCCAAAGUUUCUUUCUUUU	Cleavage	2
AAAAGGAAGGAACATTTGGAG	PGSC0003DMT400055041	3	-1	1	21	564	584	AAAAGGAAGGAACAUUUGGAG	UCCUAAAUGUUCUCUCUUUUU	Cleavage	1
AAAAGGAAGGAACATTTGGAG	PGSC0003DMT400055044	3	-1	1	21	784	804	AAAAGGAAGGAACAUUUGGAG	UCCUAAAUGUUCUCUCUUUUU	Cleavage	1
AAAAGGAAGGAACATTTGGAG	PGSC0003DMT400071487	3	-1	1	21	2172	2192	AAAAGGAAGGAACAUUUGGAG	GCCUAAAUGUGUCUUCUUUUU	Translation	1
AAAAGGAAGGAACATTTGGAG	PGSC0003DMT400049727	3	-1	1	21	280	300	AAAAGGAAGGAACAUUUGGAG	UCCUAAAUGUUCUUUGUUUUU	Cleavage	1
AAAAGGAAGGAACATTTGGAG	PGSC0003DMT400049726	3	-1	1	21	280	300	AAAAGGAAGGAACAUUUGGAG	UCCUAAAUGUUCUUUGUUUUU	Cleavage	1
AAAAGGAAGGAACATTTGGAG	PGSC0003DMT400059759	3	-1	1	21	2175	2195	AAAAGGAAGGAACAUUUGGAG	UUCCCAAAGUUUCUUUCUUUU	Cleavage	2
AAAAGGAAGGAACATTTGGAG	PGSC0003DMT400059759	3	-1	1	21	6712	6732	AAAAGGAAGGAACAUUUGGAG	UUCCCAAAGUUUCUUUCUUUU	Cleavage	2
AAAAGGAAGGAACATTTGGAG	PGSC0003DMT400059757	3	-1	1	21	2175	2195	AAAAGGAAGGAACAUUUGGAG	UUCCCAAAGUUUCUUUCUUUU	Cleavage	2
AAAAGGAAGGAACATTTGGAG	PGSC0003DMT400059757	3	-1	1	21	7050	7070	AAAAGGAAGGAACAUUUGGAG	UUCCCAAAGUUUCUUUCUUUU	Cleavage	2
AAAAGGAAGGAACATTTGGAG	PGSC0003DMT400073768	3	-1	1	21	1369	1389	AAAAGGAAGGAACAUUUGGAG	GGACAAAGGUUCCUUCCUUUG	Cleavage	1
AAAAGGAAGGAACATTTGGAG	PGSC0003DMT400073812	3	-1	1	21	1531	1551	AAAAGGAAGGAACAUUUGGAG	GGACAAAGGUUCCUUCCUUUA	Cleavage	1
AAAAGGAAGGAACATTTGGAG	PGSC0003DMT400073770	3	-1	1	21	1694	1714	AAAAGGAAGGAACAUUUGGAG	GGACAAAGGUUCCUUCCUUUG	Cleavage	1
AAAAGGAAGGAACATTTGGAG	PGSC0003DMT400073769	3	-1	1	21	1873	1893	AAAAGGAAGGAACAUUUGGAG	GGACAAAGGUUCCUUCCUUUG	Cleavage	1
AAAATAAAAAGGTATGTTATC	PGSC0003DMT400057367	3	-1	1	21	548	568	AAAAUAAAAAGGUAUGUUAUC	GAUGUUGUAUCUUUUUAUUUU	Cleavage	1
AAAATAAAAAGGTATGTTATC	PGSC0003DMT400058159	3	-1	1	21	1685	1705	AAAAUAAAAAGGUAUGUUAUC	CAUAGCAUAAUUUUUUGUUUU	Cleavage	1
AAAATAAAAAGGTATGTTATC	PGSC0003DMT400063734	3	-1	1	21	1598	1618	AAAAUAAAAAGGUAUGUUAUC	GGUAGUGAACUUUUUUAUUUU	Cleavage	1
AAAATAAAAAGGTATGTTATC	PGSC0003DMT400010449	3	-1	1	21	942	962	AAAAUAAAAAGGUAUGUUAUC	AUUAAUAUACCUUUUUAGUUC	Cleavage	1
AAAATAAAAAGGTATGTTATC	PGSC0003DMT400038588	3	-1	1	21	2176	2196	AAAAUAAAAAGGUAUGUUAUC	CAUUACAUAAUUUUUUAUUUU	Cleavage	1
AAAATAAAAAGGTATGTTATC	PGSC0003DMT400011607	3	-1	1	21	1114	1134	AAAAUAAAAAGGUAUGUUAUC	AUUAACAUGUUUUUUUGUUUG	Cleavage	1
AAAATAAAAAGGTATGTTATC	PGSC0003DMT400036086	3	-1	1	21	1804	1824	AAAAUAAAAAGGUAUGUUAUC	AUUAACAUGCCUUUUUUUUUA	Cleavage	1
AAAATAAAAAGGTATGTTATC	PGSC0003DMT400011605	3	-1	1	21	1967	1987	AAAAUAAAAAGGUAUGUUAUC	AUUAACAUGUUUUUUUGUUUG	Cleavage	1
AAAATAAAAAGGTATGTTATC	PGSC0003DMT400011606	3	-1	1	21	1996	2016	AAAAUAAAAAGGUAUGUUAUC	AUUAACAUGUUUUUUUGUUUG	Cleavage	1
AAAATAAAAAGGTATGTTATC	PGSC0003DMT400048101	3	-1	1	21	2541	2561	AAAAUAAAAAGGUAUGUUAUC	AUAAACAUUUCUUUUUAUUUU	Cleavage	1
AAAATAAAAAGGTATGTTATC	PGSC0003DMT400072341	3	-1	1	21	1233	1253	AAAAUAAAAAGGUAUGUUAUC	AUUAACAUGUCCUUUUGUUUU	Translation	1
AAAATAAAAAGGTATGTTATC	PGSC0003DMT400004596	3	-1	1	21	1449	1469	AAAAUAAAAAGGUAUGUUAUC	AGUUACAUAUCUUUUUGUUUG	Cleavage	1
AAAATAAAAAGGTATGTTATC	PGSC0003DMT400019487	3	-1	1	21	2577	2597	AAAAUAAAAAGGUAUGUUAUC	UAAAUUGUACCUUUUUAUUUU	Cleavage	1
AAAATAAAAAGGTATGTTATC	PGSC0003DMT400076161	3	-1	1	21	278	298	AAAAUAAAAAGGUAUGUUAUC	AGGAGUAGACCUUUUUAUUUU	Cleavage	1
AAAATAAAAAGGTATGTTATC	PGSC0003DMT400043688	3	-1	1	21	2606	2626	AAAAUAAAAAGGUAUGUUAUC	UUUAAUUUACCUUUUUGUUUA	Cleavage	1
AAAATAAAAAGGTATGTTATC	PGSC0003DMT400034522	3	-1	1	21	1275	1295	AAAAUAAAAAGGUAUGUUAUC	UUUGACAAAUUUUUUUGUUUU	Cleavage	1
AAAATAAAAAGGTATGTTATC	PGSC0003DMT400072958	3	-1	1	21	44	64	AAAAUAAAAAGGUAUGUUAUC	UCUAACUUAUCUUUUUUUUUU	Cleavage	1
AAAATAAAAAGGTATGTTATC	PGSC0003DMT400072959	3	-1	1	21	44	64	AAAAUAAAAAGGUAUGUUAUC	UCUAACUUAUCUUUUUUUUUU	Cleavage	1
AAAATAAAAAGGTATGTTATC	PGSC0003DMT400010033	3	-1	1	21	1639	1659	AAAAUAAAAAGGUAUGUUAUC	AGUAACUAACCUUUUUAUUUC	Cleavage	1
AAACGTAGACCAGTCCAGAAC	PGSC0003DMT400062609	3	-1	1	21	733	753	AAACGUAGACCAGUCCAGAAC	GUUCGGGAUUGGUCUACAUUU	Cleavage	1
AAACGTAGACCAGTCCAGAAC	PGSC0003DMT400062608	3	-1	1	21	733	753	AAACGUAGACCAGUCCAGAAC	GUUCGGGAUUGGUCUACAUUU	Cleavage	1
AAACGTAGACCAGTCCAGAAC	PGSC0003DMT400053059	3	-1	1	21	732	753	AAACGUAGACCAGU-CCAGAAC	GUUCGGGGACUGGUCUACGUUU	Cleavage	1
AACCCTAAACCCTAAACCCTA	PGSC0003DMT400026963	3	-1	1	21	1866	1886	AACCCUAAACCCUAAACCCUA	UAGGGUUUAGGAUUUAAGGUU	Translation	1
AACCCTAAACCCTAAACCCTA	PGSC0003DMT400046777	3	-1	1	21	173	193	AACCCUAAACCCUAAACCCUA	UGUAUUUUAGGGUUUAGGGUU	Cleavage	1
AACCCTAAACCCTAAACCCTA	PGSC0003DMT400001410	3	-1	1	21	864	884	AACCCUAAACCCUAAACCCUA	GCGGGUUUAGGUUUUAGGAUU	Translation	1
AACCCTAAACCCTAAACCCTA	PGSC0003DMT400007674	3	-1	1	21	316	336	AACCCUAAACCCUAAACCCUA	ACGGAUUUGGGGGUUAGGGUU	Cleavage	1
AACCCTAAACCCTAAACCCTA	PGSC0003DMT400022438	3	-1	1	21	354	374	AACCCUAAACCCUAAACCCUA	ACGGAUUUGGGGGUUAGGGUU	Cleavage	1
ACATTTTTGAAGAGTCTGAGC	PGSC0003DMT400035688	3	-1	1	21	780	800	ACAUUUUUGAAGAGUCUGAGC	UGUCAGACUCUUCAAAAGUAG	Cleavage	2
ACATTTTTGAAGAGTCTGAGC	PGSC0003DMT400006972	3	-1	1	21	850	870	ACAUUUUUGAAGAGUCUGAGC	UGUCGGAUUCUCCAGAAAUGU	Translation	5
ACATTTTTGAAGAGTCTGAGC	PGSC0003DMT400037298	3	-1	1	21	641	661	ACAUUUUUGAAGAGUCUGAGC	GCUCGGACUCUCCAAAAAUGC	Translation	2
ACATTTTTGAAGAGTCTGAGC	PGSC0003DMT400037297	3	-1	1	21	772	792	ACAUUUUUGAAGAGUCUGAGC	GCUCGGACUCUCCAAAAAUGC	Translation	2
ACATTTTTGAAGAGTCTGAGC	PGSC0003DMT400058671	3	-1	1	21	1751	1771	ACAUUUUUGAAGAGUCUGAGC	UGGUGGACUCUUCAAAAAUGC	Cleavage	2
ACATTTTTGAAGAGTCTGAGC	PGSC0003DMT400079970	3	-1	1	21	198	218	ACAUUUUUGAAGAGUCUGAGC	GCUCGGACUCUUCAAAAAUUC	Cleavage	1
ACATTTTTGAAGAGTCTGAGC	PGSC0003DMT400011830	3	-1	1	21	10	31	ACA-UUUUUGAAGAGUCUGAGC	GCUCAGACUCUUCAAAAAAUGU	Cleavage	1
ACATTTTTGAAGAGTCTGAGC	PGSC0003DMT400072740	3	-1	1	21	753	774	ACAU-UUUUGAAGAGUCUGAGC	GCUCAGACUCUUCAAAACAUGU	Cleavage	1
ACATTTTTGAAGAGTCTGAGC	PGSC0003DMT400072737	3	-1	1	21	2653	2674	ACAU-UUUUGAAGAGUCUGAGC	GCUCAGACUCUUCAAAACAUGU	Cleavage	1
ACATTTTTGAAGAGTCTGAGC	PGSC0003DMT400054928	3	-1	1	21	335	355	ACAUUUUUGAAGAGUCUGAGC	GUUCAGACUCUUUAAAAAUAC	Cleavage	1
ACATTTTTGAAGAGTCTGAGC	PGSC0003DMT400060407	3	-1	1	21	1895	1915	ACAUUUUUGAAGAGUCUGAGC	GCUCUGACUCUCCAGAAAUGU	Translation	2
ACTCAAATTGATCACGAACGA	PGSC0003DMT400022513	3	-1	1	21	427	447	ACUCAAAUUGAUCACGAACGA	ACAUUUGAGAUUAAUUUGAGU	Cleavage	1
ACTCAAATTGATCACGAACGA	PGSC0003DMT400022514	3	-1	1	21	980	1000	ACUCAAAUUGAUCACGAACGA	ACAUUUGAGAUUAAUUUGAGU	Cleavage	1
ACTCAAATTGATCACGAACGA	PGSC0003DMT400017573	3	-1	1	21	1954	1974	ACUCAAAUUGAUCACGAACGA	AUGAUCAUGAUCAAUUUGAGA	Cleavage	1
ACTCAAATTGATCACGAACGA	PGSC0003DMT400041983	3	-1	1	21	315	335	ACUCAAAUUGAUCACGAACGA	GGGUUUUUGGUUAAUUUGGGU	Cleavage	1
AGAGTGATCGCAGGTTGTCCT	PGSC0003DMT400053059	3	-1	1	21	838	858	AGAGUGAUCGCAGGUUGUCCU	AGAACAACCUACGGUCACUCU	Translation	1
AGAGTGATCGCAGGTTGTCCT	PGSC0003DMT400012542	3	-1	1	21	472	492	AGAGUGAUCGCAGGUUGUCCU	CUGACAAUGUGUGAUCGCUCU	Cleavage	1
AGAGTGATCGCAGGTTGTCCT	PGSC0003DMT400012543	3	-1	1	21	555	575	AGAGUGAUCGCAGGUUGUCCU	CUGACAAUGUGUGAUCGCUCU	Cleavage	1
AGAGTGATCGCAGGTTGTCCT	PGSC0003DMT400012541	3	-1	1	21	555	575	AGAGUGAUCGCAGGUUGUCCU	CUGACAAUGUGUGAUCGCUCU	Cleavage	1
AGAGTGATCGCAGGTTGTCCT	PGSC0003DMT400020707	3	-1	1	21	1748	1768	AGAGUGAUCGCAGGUUGUCCU	AUGAAAGCCUGCAAUCACUCU	Cleavage	1
AGAGTGATCGCAGGTTGTCCT	PGSC0003DMT400043852	3	-1	1	21	277	297	AGAGUGAUCGCAGGUUGUCCU	UCGAUAAGCUGUGGUCACUUU	Cleavage	1
ATCTTACTCGGCATAGCCAAG	PGSC0003DMT400068116	3	-1	1	21	795	815	AUCUUACUCGGCAUAGCCAAG	CUUGGUUGUGUUGAGUAGGGU	Cleavage	1
ATCTTACTCGGCATAGCCAAG	PGSC0003DMT400068117	3	-1	1	21	2086	2106	AUCUUACUCGGCAUAGCCAAG	CUUGGUUGUGUUGAGUAGGGU	Cleavage	1
ATCTTACTCGGCATAGCCAAG	PGSC0003DMT400043689	3	-1	1	21	1054	1074	AUCUUACUCGGCAUAGCCAAG	AUUGGCUAUGCAGAGGAAGAU	Translation	1
ATCTTACTCGGCATAGCCAAG	PGSC0003DMT400041239	3	-1	1	21	1193	1213	AUCUUACUCGGCAUAGCCAAG	UUUUGCUAUGCUGAGCAAGAU	Cleavage	1
ATCTTACTCGGCATAGCCAAG	PGSC0003DMT400041240	3	-1	1	21	1193	1213	AUCUUACUCGGCAUAGCCAAG	UUUUGCUAUGCUGAGCAAGAU	Cleavage	1
ATCTTACTCGGCATAGCCAAG	PGSC0003DMT400013953	3	-1	1	21	1010	1030	AUCUUACUCGGCAUAGCCAAG	UGUGGUUAUGCUUGGUAAGAU	Cleavage	1
CAACAGCCAAGAGCGGGAGAA	PGSC0003DMT400014852	3	-1	1	21	2	22	CAACAGCCAAGAGCGGGAGAA	UUCUCCCUCUCUUGGUUGUCG	Cleavage	1
CAACAGCCAAGAGCGGGAGAA	PGSC0003DMT400031776	3	-1	1	21	41	61	CAACAGCCAAGAGCGGGAGAA	UUCUCUCCCUCUUAGCUGUUG	Cleavage	1
CAACAGCCAAGAGCGGGAGAA	PGSC0003DMT400037055	3	-1	1	21	2949	2969	CAACAGCCAAGAGCGGGAGAA	AUCUUGUGUUUUUGGCUGUUG	Cleavage	1
CAACAGCCAAGAGCGGGAGAA	PGSC0003DMT400000595	3	-1	1	21	583	603	CAACAGCCAAGAGCGGGAGAA	CAAUCAUGCUUUUGGCUGUUG	Cleavage	1
CAACAGCCAAGAGCGGGAGAA	PGSC0003DMT400048669	3	-1	1	21	569	589	CAACAGCCAAGAGCGGGAGAA	GAUUACCUCUCUUGGUUGUUG	Cleavage	1
CACCCGTGTCGGATTCTCCAA	PGSC0003DMT400072395	3	-1	1	21	3493	3513	CACCCGUGUCGGAUUCUCCAA	UUGGAGAAUUCGACACGGAUA	Cleavage	1
CACCCGTGTCGGATTCTCCAA	PGSC0003DMT400080290	3	-1	1	21	2911	2931	CACCCGUGUCGGAUUCUCCAA	UUGGAGAACCUGACACGGGUA	Cleavage	1
CACCCGTGTCGGATTCTCCAA	PGSC0003DMT400072396	3	-1	1	21	1182	1202	CACCCGUGUCGGAUUCUCCAA	UUGGAGAAUUCGACACGGAUA	Cleavage	1
CACCCGTGTCGGATTCTCCAA	PGSC0003DMT400035619	3	-1	1	21	36	56	CACCCGUGUCGGAUUCUCCAA	UUGGAGAAUUCGACACGGAUU	Cleavage	1
CACCCGTGTCGGATTCTCCAA	PGSC0003DMT400012001	3	-1	1	21	2055	2075	CACCCGUGUCGGAUUCUCCAA	UUGGAGGAUCUGAUACGAGUG	Cleavage	1
CACCCGTGTCGGATTCTCCAA	PGSC0003DMT400047660	3	-1	1	21	1692	1712	CACCCGUGUCGGAUUCUCCAA	UUGGAGAAUCCGACACGUAUG	Cleavage	1
CACCCGTGTCGGATTCTCCAA	PGSC0003DMT400012002	3	-1	1	21	1321	1341	CACCCGUGUCGGAUUCUCCAA	UUGGAGGAUCUGAUACGAGUG	Cleavage	1
CACCCGTGTCGGATTCTCCAA	PGSC0003DMT400011832	3	-1	1	21	56	76	CACCCGUGUCGGAUUCUCCAA	UUGGAGGAUCCGAUAUGAGUG	Cleavage	1
CACCCGTGTCGGATTCTCCAA	PGSC0003DMT400011830	3	-1	1	21	55	75	CACCCGUGUCGGAUUCUCCAA	UUGGAGGAUCCGAUAUGAGUG	Cleavage	1
CACCCGTGTCGGATTCTCCAA	PGSC0003DMT400067785	3	-1	1	21	685	705	CACCCGUGUCGGAUUCUCCAA	UUUGAGGAUCUGACACGGGUA	Cleavage	1
CACCCGTGTCGGATTCTCCAA	PGSC0003DMT400024895	3	-1	1	21	3370	3390	CACCCGUGUCGGAUUCUCCAA	UUUGAGGAUCCGACAGGGGUG	Cleavage	1
CACCCGTGTCGGATTCTCCAA	PGSC0003DMT400033366	3	-1	1	21	2307	2327	CACCCGUGUCGGAUUCUCCAA	UUGAAGGAUCCGACUCGGGUG	Cleavage	1
CACCCGTGTCGGATTCTCCAA	PGSC0003DMT400013180	3	-1	1	21	1649	1669	CACCCGUGUCGGAUUCUCCAA	UUGAAGAAUCUGACACGGCUG	Cleavage	1
CACCCGTGTCGGATTCTCCAA	PGSC0003DMT400013179	3	-1	1	21	1572	1592	CACCCGUGUCGGAUUCUCCAA	UUGAAGAAUCUGACACGGCUG	Cleavage	1
CACCCGTGTCGGATTCTCCAA	PGSC0003DMT400058230	3	-1	1	21	1508	1528	CACCCGUGUCGGAUUCUCCAA	UUAGAGGAUCCGACACGGAUG	Cleavage	1
CACCCGTGTCGGATTCTCCAA	PGSC0003DMT400051094	3	-1	1	21	258	278	CACCCGUGUCGGAUUCUCCAA	UUGAAGAAUCUGACACGGGCG	Cleavage	1
CACCCGTGTCGGATTCTCCAA	PGSC0003DMT400002743	3	-1	1	21	146	166	CACCCGUGUCGGAUUCUCCAA	UUGGAAAAUCCGACAUGGAUG	Cleavage	1
CACCCGTGTCGGATTCTCCAA	PGSC0003DMT400002742	3	-1	1	21	66	86	CACCCGUGUCGGAUUCUCCAA	UUGGAAAAUCCGACAUGGAUG	Cleavage	1
CACCCGTGTCGGATTCTCCAA	PGSC0003DMT400053348	3	-1	1	21	3926	3946	CACCCGUGUCGGAUUCUCCAA	UUUUAGGAUCCGACAUGGGUG	Cleavage	1
CACCCGTGTCGGATTCTCCAA	PGSC0003DMT400053347	3	-1	1	21	3699	3719	CACCCGUGUCGGAUUCUCCAA	UUUUAGGAUCCGACAUGGGUG	Cleavage	1
CACCCGTGTCGGATTCTCCAA	PGSC0003DMT400044862	3	-1	1	21	2586	2606	CACCCGUGUCGGAUUCUCCAA	UUGUUGAAUUUGACACGGGUG	Cleavage	1
CACCCGTGTCGGATTCTCCAA	PGSC0003DMT400044866	3	-1	1	21	2478	2498	CACCCGUGUCGGAUUCUCCAA	UUGUUGAAUUUGACACGGGUG	Cleavage	1
CACCCGTGTCGGATTCTCCAA	PGSC0003DMT400043979	3	-1	1	21	2144	2164	CACCCGUGUCGGAUUCUCCAA	UUGGACCGUCCGACAUGGGUG	Cleavage	1
CACCCGTGTCGGATTCTCCAA	PGSC0003DMT400079021	3	-1	1	21	56	76	CACCCGUGUCGGAUUCUCCAA	UUAGAAGAUCUGACACGGGUG	Cleavage	1
CACCCGTGTCGGATTCTCCAA	PGSC0003DMT400080355	3	-1	1	21	1216	1236	CACCCGUGUCGGAUUCUCCAA	UGGGAGAAUCCAACAUGGGUA	Translation	1
CACCCGTGTCGGATTCTCCAA	PGSC0003DMT400080354	3	-1	1	21	884	904	CACCCGUGUCGGAUUCUCCAA	UGGGAGAAUCCAACAUGGGUA	Translation	1
CACCCGTGTCGGATTCTCCAA	PGSC0003DMT400033875	3	-1	1	21	3426	3446	CACCCGUGUCGGAUUCUCCAA	UGGGAGAGUCCGAUAUUGGUG	Cleavage	1
CACCCGTGTCGGATTCTCCAA	PGSC0003DMT400033874	3	-1	1	21	3152	3172	CACCCGUGUCGGAUUCUCCAA	UGGGAGAGUCCGAUAUUGGUG	Cleavage	1
CACCCGTGTCGGATTCTCCAA	PGSC0003DMT400033873	3	-1	1	21	2954	2974	CACCCGUGUCGGAUUCUCCAA	UGGGAGAGUCCGAUAUUGGUG	Cleavage	1
CACCCGTGTCGGATTCTCCAA	PGSC0003DMT400033876	3	-1	1	21	2354	2374	CACCCGUGUCGGAUUCUCCAA	UGGGAGAGUCCGAUAUUGGUG	Cleavage	1
CACCCGTGTCGGATTCTCCAA	PGSC0003DMT400033877	3	-1	1	21	2100	2120	CACCCGUGUCGGAUUCUCCAA	UGGGAGAGUCCGAUAUUGGUG	Cleavage	1
CACCTAGAATATAAACACGGC	PGSC0003DMT400083467	3	-1	1	21	23	43	CACCUAGAAUAUAAACACGGC	GUGGUGUGUAUGUUCUGGGUG	Cleavage	1
CACTTCAGCTCTTCCTAACAG	PGSC0003DMT400046381	3	-1	1	21	13	33	CACUUCAGCUCUUCCUAACAG	UUAUUAGGAGGAACUGAAGUG	Cleavage	1
CACTTCAGCTCTTCCTAACAG	PGSC0003DMT400046382	3	-1	1	21	13	33	CACUUCAGCUCUUCCUAACAG	UUAUUAGGAGGAACUGAAGUG	Cleavage	1
CACTTCAGCTCTTCCTAACAG	PGSC0003DMT400012539	3	-1	1	21	1998	2018	CACUUCAGCUCUUCCUAACAG	CAUUUAGGAGGAGCUGAGGUU	Cleavage	1
CACTTCAGCTCTTCCTAACAG	PGSC0003DMT400014674	3	-1	1	21	232	252	CACUUCAGCUCUUCCUAACAG	GAGUUAGGAAGAGAUUAAGUG	Cleavage	1
CACTTCAGCTCTTCCTAACAG	PGSC0003DMT400062133	3	-1	1	21	49	69	CACUUCAGCUCUUCCUAACAG	GAGUUGUGAAGAGUUGAAGUA	Cleavage	1
CACTTCAGCTCTTCCTAACAG	PGSC0003DMT400047487	3	-1	1	21	718	737	CACUUCAGCUCUUCCUAACAG	AUGUU-GGAGGGGCUGAAGUG	Cleavage	1
CACTTCAGCTCTTCCTAACAG	PGSC0003DMT400023649	3	-1	1	21	940	960	CACUUCAGCUCUUCCUAACAG	GGGUGAGGAAGAGUUGCAGUG	Cleavage	1
CACTTCAGCTCTTCCTAACAG	PGSC0003DMT400023650	3	-1	1	21	2284	2304	CACUUCAGCUCUUCCUAACAG	GGGUGAGGAAGAGUUGCAGUG	Cleavage	1
CAGAAAAGCGACGGACTGCGT	PGSC0003DMT400020325	3	-1	1	21	1382	1402	CAGAAAAGCGACGGACUGCGU	UGGCAGGUCGCCGCUUUUCUG	Translation	1
CAGAAAAGCGACGGACTGCGT	PGSC0003DMT400044713	3	-1	1	21	322	342	CAGAAAAGCGACGGACUGCGU	GGGCAGCAUGUUGCUUUUCUG	Cleavage	1
CCAAATGTTCCTTCCTTTTCT	PGSC0003DMT400011191	3	-1	1	21	462	482	CCAAAUGUUCCUUCCUUUUCU	AGAAAAGGAAGGAGCAAUUGU	Cleavage	1
CCAAATGTTCCTTCCTTTTCT	PGSC0003DMT400090071	3	-1	1	21	6	26	CCAAAUGUUCCUUCCUUUUCU	AGAAAAGGAAGGAGCAAUUGU	Cleavage	1
CCAAATGTTCCTTCCTTTTCT	PGSC0003DMT400026439	3	-1	1	21	6	26	CCAAAUGUUCCUUCCUUUUCU	AGAAAAGGAAGGAGCAAUUGU	Cleavage	1
CCAAATGTTCCTTCCTTTTCT	PGSC0003DMT400067910	3	-1	1	21	1753	1773	CCAAAUGUUCCUUCCUUUUCU	AGAGAAGGAGGGAGCAUUGGG	Cleavage	1
CCAAATGTTCCTTCCTTTTCT	PGSC0003DMT400096762	3	-1	1	21	83	103	CCAAAUGUUCCUUCCUUUUCU	AGGAAAGGGAGGAAUAUGUGG	Cleavage	1
CCAAATGTTCCTTCCTTTTCT	PGSC0003DMT400017002	3	-1	1	21	2689	2710	CCAAA-UGUUCCUUCCUUUUCU	UGAAAAGGAAGGAACACUUUGG	Cleavage	1
CCAAATGTTCCTTCCTTTTCT	PGSC0003DMT400017000	3	-1	1	21	2583	2604	CCAAA-UGUUCCUUCCUUUUCU	UGAAAAGGAAGGAACACUUUGG	Cleavage	1
CCAAATGTTCCTTCCTTTTCT	PGSC0003DMT400079128	3	-1	1	21	407	427	CCAAAUGUUCCUUCCUUUUCU	AGAAAAGUAAGGAAUCUUUGG	Cleavage	1
CCAAATGTTCCTTCCTTTTCT	PGSC0003DMT400079127	3	-1	1	21	407	427	CCAAAUGUUCCUUCCUUUUCU	AGAAAAGUAAGGAAUCUUUGG	Cleavage	1
CCAAATGTTCCTTCCTTTTCT	PGSC0003DMT400079124	3	-1	1	21	386	406	CCAAAUGUUCCUUCCUUUUCU	AGAAAAGUAAGGAAUCUUUGG	Cleavage	1
CCAAATGTTCCTTCCTTTTCT	PGSC0003DMT400002291	3	-1	1	21	195	215	CCAAAUGUUCCUUCCUUUUCU	GGAAAAGGAAGGGGUAUUGGG	Cleavage	1
CCAAATGTTCCTTCCTTTTCT	PGSC0003DMT400009249	3	-1	1	21	2917	2937	CCAAAUGUUCCUUCCUUUUCU	AGCAAAGAAAGGAACAUUUGA	Cleavage	1
CCAAATGTTCCTTCCTTTTCT	PGSC0003DMT400002596	3	-1	1	21	1753	1773	CCAAAUGUUCCUUCCUUUUCU	UGAGAGGGAUGGAAUAUUUGG	Cleavage	1
CCAAATGTTCCTTCCTTTTCT	PGSC0003DMT400002598	3	-1	1	21	1753	1773	CCAAAUGUUCCUUCCUUUUCU	UGAGAGGGAUGGAAUAUUUGG	Cleavage	1
CCAAATGTTCCTTCCTTTTCT	PGSC0003DMT400002597	3	-1	1	21	1142	1162	CCAAAUGUUCCUUCCUUUUCU	UGAGAGGGAUGGAAUAUUUGG	Cleavage	1
CCAAATGTTCCTTCCTTTTCT	PGSC0003DMT400029795	3	-1	1	21	754	774	CCAAAUGUUCCUUCCUUUUCU	CGAGGAGGAAGAAAUAUUUGG	Translation	1
CCAAATGTTCCTTCCTTTTCT	PGSC0003DMT400017082	3	-1	1	21	2231	2251	CCAAAUGUUCCUUCCUUUUCU	GGAAAAAGAAGGAGCAAUUGG	Cleavage	1
CCAAATGTTCCTTCCTTTTCT	PGSC0003DMT400017081	3	-1	1	21	1073	1093	CCAAAUGUUCCUUCCUUUUCU	GGAAAAAGAAGGAGCAAUUGG	Cleavage	1
CCAAATGTTCCTTCCTTTTCT	PGSC0003DMT400013040	3	-1	1	21	1405	1425	CCAAAUGUUCCUUCCUUUUCU	GGAAAAGAAAGGAGCAUUUUG	Cleavage	1
CCAAATGTTCCTTCCTTTTCT	PGSC0003DMT400040472	3	-1	1	21	3011	3031	CCAAAUGUUCCUUCCUUUUCU	UGAAACGGAGGGAAUAUUUGA	Cleavage	1
CCAAATGTTCCTTCCTTTTCT	PGSC0003DMT400054599	3	-1	1	21	505	525	CCAAAUGUUCCUUCCUUUUCU	AAAAAAGGAAGAAACUUUUGG	Translation	1
CCAAATGTTCCTTCCTTTTCT	PGSC0003DMT400000643	3	-1	1	21	770	790	CCAAAUGUUCCUUCCUUUUCU	AAAAGGGGAAAGGACAUUUGG	Translation	1
CCAAATGTTCCTTCCTTTTCT	PGSC0003DMT400024558	3	-1	1	21	349	369	CCAAAUGUUCCUUCCUUUUCU	AUAAAGGGAGGGAAUAUUUCG	Cleavage	1
CCAAATGTTCCTTCCTTTTCT	PGSC0003DMT400000646	3	-1	1	21	770	790	CCAAAUGUUCCUUCCUUUUCU	AAAAGGGGAAAGGACAUUUGG	Translation	1
CCAAATGTTCCTTCCTTTTCT	PGSC0003DMT400000645	3	-1	1	21	212	232	CCAAAUGUUCCUUCCUUUUCU	AAAAGGGGAAAGGACAUUUGG	Translation	1
CCAAATGTTCCTTCCTTTTCT	PGSC0003DMT400001044	3	-1	1	21	142	162	CCAAAUGUUCCUUCCUUUUCU	UAGAAGGGAAGGAGCGUUUGC	Cleavage	1
CCAAATGTTCCTTCCTTTTCT	PGSC0003DMT400018059	3	-1	1	21	927	947	CCAAAUGUUCCUUCCUUUUCU	GCAAAGGGAAGGUACAUUUGC	Cleavage	1
CCAAATGTTCCTTCCTTTTCT	PGSC0003DMT400042227	3	-1	1	21	169	189	CCAAAUGUUCCUUCCUUUUCU	UAGAAGGGAAGGAGCGUUUGC	Cleavage	1
CCAAATGTTCCTTCCTTTTCT	PGSC0003DMT400042226	3	-1	1	21	53	73	CCAAAUGUUCCUUCCUUUUCU	UAGAAGGGAAGGAGCGUUUGC	Cleavage	1
CCAAATGTTCCTTCCTTTTCT	PGSC0003DMT400001045	3	-1	1	21	142	162	CCAAAUGUUCCUUCCUUUUCU	UAGAAGGGAAGGAGCGUUUGC	Cleavage	1
CCAAATGTTCCTTCCTTTTCT	PGSC0003DMT400079286	3	-1	1	21	467	487	CCAAAUGUUCCUUCCUUUUCU	UUGAAAGGAAGGAAUGCUUGG	Cleavage	1
CCAAATGTTCCTTCCTTTTCT	PGSC0003DMT400063833	3	-1	1	21	987	1007	CCAAAUGUUCCUUCCUUUUCU	UAGGAAGGAAGGAAUAUUUUG	Cleavage	1
CCAAATGTTCCTTCCTTTTCT	PGSC0003DMT400063832	3	-1	1	21	974	994	CCAAAUGUUCCUUCCUUUUCU	UAGGAAGGAAGGAAUAUUUUG	Cleavage	1
CCAAATGTTCCTTCCTTTTCT	PGSC0003DMT400009195	3	-1	1	21	548	568	CCAAAUGUUCCUUCCUUUUCU	GUGGAAGGACGGGACAUUUGG	Cleavage	1
CCAAATGTTCCTTCCTTTTCT	PGSC0003DMT400000430	3	-1	1	21	1028	1048	CCAAAUGUUCCUUCCUUUUCU	UGAAGGAUAAGGAACAUUUGG	Cleavage	1
CCAATGCCATATATACCAACC	PGSC0003DMT400002788	3	-1	1	21	526	546	CCAAUGCCAUAUAUACCAACC	UGUUGGUAUGGGUGGUAUUGG	Translation	1
CCAATGCCATATATACCAACC	PGSC0003DMT400077030	3	-1	1	21	75	95	CCAAUGCCAUAUAUACCAACC	CAUUGGUGUAUGUGGUAUGGG	Cleavage	1
CCAATGCCATATATACCAACC	PGSC0003DMT400077036	3	-1	1	21	180	200	CCAAUGCCAUAUAUACCAACC	CAUUGGUGUAUGUGGUAUGGG	Cleavage	1
CCAATGCCATATATACCAACC	PGSC0003DMT400077035	3	-1	1	21	180	200	CCAAUGCCAUAUAUACCAACC	CAUUGGUGUAUGUGGUAUGGG	Cleavage	1
CCAATGCCATATATACCAACC	PGSC0003DMT400055268	3	-1	1	21	413	433	CCAAUGCCAUAUAUACCAACC	CAUUGUUAUAUGUGCCAUUGG	Cleavage	1
CCAATGCCATATATACCAACC	PGSC0003DMT400004137	3	-1	1	21	537	557	CCAAUGCCAUAUAUACCAACC	AUUUGAUAUAUAUGGAGUUGG	Cleavage	1
CCAATGCCATATATACCAACC	PGSC0003DMT400021323	3	-1	1	21	591	611	CCAAUGCCAUAUAUACCAACC	AAUUGUUAUAUGUUGCAUUGG	Cleavage	1
CCAATGCCATATATACCAACC	PGSC0003DMT400021325	3	-1	1	21	591	611	CCAAUGCCAUAUAUACCAACC	AAUUGUUAUAUGUUGCAUUGG	Cleavage	1
CCAATGCCATATATACCAACC	PGSC0003DMT400021324	3	-1	1	21	591	611	CCAAUGCCAUAUAUACCAACC	AAUUGUUAUAUGUUGCAUUGG	Cleavage	1
CCAATGCCATATATACCAACC	PGSC0003DMT400021327	3	-1	1	21	591	611	CCAAUGCCAUAUAUACCAACC	AAUUGUUAUAUGUUGCAUUGG	Cleavage	1
CCAATGCCATATATACCAACC	PGSC0003DMT400021322	3	-1	1	21	591	611	CCAAUGCCAUAUAUACCAACC	AAUUGUUAUAUGUUGCAUUGG	Cleavage	1
CCAATGCCATATATACCAACC	PGSC0003DMT400021326	3	-1	1	21	591	611	CCAAUGCCAUAUAUACCAACC	AAUUGUUAUAUGUUGCAUUGG	Cleavage	1
CCAATGCCATATATACCAACC	PGSC0003DMT400021329	3	-1	1	21	695	715	CCAAUGCCAUAUAUACCAACC	AAUUGUUAUAUGUUGCAUUGG	Cleavage	1
CCAATGCCATATATACCAACC	PGSC0003DMT400021328	3	-1	1	21	695	715	CCAAUGCCAUAUAUACCAACC	AAUUGUUAUAUGUUGCAUUGG	Cleavage	1
CCAATGCCATATATACCAACC	PGSC0003DMT400007273	3	-1	1	21	288	308	CCAAUGCCAUAUAUACCAACC	UCUUGUUAUCUGUGGCAUUGG	Cleavage	1
CCAATGCCATATATACCAACC	PGSC0003DMT400007272	3	-1	1	21	288	308	CCAAUGCCAUAUAUACCAACC	UCUUGUUAUCUGUGGCAUUGG	Cleavage	1
CCAATGCCATATATACCAACC	PGSC0003DMT400007274	3	-1	1	21	726	746	CCAAUGCCAUAUAUACCAACC	UCUUGUUAUCUGUGGCAUUGG	Cleavage	1
CCCAAATGTCATCTAGGACGA	PGSC0003DMT400076092	3	-1	1	21	994	1014	CCCAAAUGUCAUCUAGGACGA	UCGUUUUAGAUGAUGUUUGGA	Cleavage	1
CCCAAATGTCATCTAGGACGA	PGSC0003DMT400065832	3	-1	1	21	284	304	CCCAAAUGUCAUCUAGGACGA	UCGUCUUGGGUGACCUUUGGG	Cleavage	1
CCCAAATGTCATCTAGGACGA	PGSC0003DMT400028882	3	-1	1	21	608	628	CCCAAAUGUCAUCUAGGACGA	UUGUCCUAGAUGAUAUGUGGC	Cleavage	1
CCCAAATGTCATCTAGGACGA	PGSC0003DMT400025440	3	-1	1	21	236	256	CCCAAAUGUCAUCUAGGACGA	UUGUCCUAGAUGAUAUGUGGU	Cleavage	1
CCCAAATGTCATCTAGGACGA	PGSC0003DMT400058647	3	-1	1	21	560	580	CCCAAAUGUCAUCUAGGACGA	UUGUCCUAGAUGAUAUGUGGU	Cleavage	2
CCCAAATGTCATCTAGGACGA	PGSC0003DMT400058647	3	-1	1	21	1229	1249	CCCAAAUGUCAUCUAGGACGA	UUGUCCUAGAUGAUAUGUGGU	Cleavage	2
CCCAAATGTCATCTAGGACGA	PGSC0003DMT400025432	3	-1	1	21	773	793	CCCAAAUGUCAUCUAGGACGA	UUGUCCUAGAUGAUAUGUGGU	Cleavage	1
CCCAAATGTCATCTAGGACGA	PGSC0003DMT400058648	3	-1	1	21	84	104	CCCAAAUGUCAUCUAGGACGA	UUGUCCUAGAUGAUAUGUGGU	Cleavage	1
CCCAAATGTCATCTAGGACGA	PGSC0003DMT400025438	3	-1	1	21	1003	1023	CCCAAAUGUCAUCUAGGACGA	UUGUCCUAGAUGAUAUGUGGU	Cleavage	1
CCCAAATGTCATCTAGGACGA	PGSC0003DMT400025436	3	-1	1	21	1003	1023	CCCAAAUGUCAUCUAGGACGA	UUGUCCUAGAUGAUAUGUGGU	Cleavage	1
CCCAAATGTCATCTAGGACGA	PGSC0003DMT400025437	3	-1	1	21	1003	1023	CCCAAAUGUCAUCUAGGACGA	UUGUCCUAGAUGAUAUGUGGU	Cleavage	1
CCCAAATGTCATCTAGGACGA	PGSC0003DMT400025433	3	-1	1	21	1149	1169	CCCAAAUGUCAUCUAGGACGA	UUGUCCUAGAUGAUAUGUGGU	Cleavage	1
CCCAAATGTCATCTAGGACGA	PGSC0003DMT400025439	3	-1	1	21	1003	1023	CCCAAAUGUCAUCUAGGACGA	UUGUCCUAGAUGAUAUGUGGU	Cleavage	1
CCCAAATGTCATCTAGGACGA	PGSC0003DMT400070503	3	-1	1	21	818	838	CCCAAAUGUCAUCUAGGACGA	UUGUCCUAGAUGAUAUGUGGA	Cleavage	1
CCCAAATGTCATCTAGGACGA	PGSC0003DMT400028691	3	-1	1	21	809	829	CCCAAAUGUCAUCUAGGACGA	UUGUCCUAGAUGAUAUGUGGC	Cleavage	1
CCCAAATGTCATCTAGGACGA	PGSC0003DMT400031082	3	-1	1	21	884	904	CCCAAAUGUCAUCUAGGACGA	UUGUUUUAGAUGAUAUAUGGG	Cleavage	1
CCCAAATGTCATCTAGGACGA	PGSC0003DMT400053496	3	-1	1	21	664	684	CCCAAAUGUCAUCUAGGACGA	UUGUCUUAGAUGAUGUGUGGG	Cleavage	1
CCCAAATGTCATCTAGGACGA	PGSC0003DMT400053809	3	-1	1	21	227	247	CCCAAAUGUCAUCUAGGACGA	UUGUCUUGGAUGAUAUGUGGG	Cleavage	1
CCCAAATGTCATCTAGGACGA	PGSC0003DMT400053802	3	-1	1	21	1172	1192	CCCAAAUGUCAUCUAGGACGA	UUGUCUUGGAUGAUAUGUGGG	Cleavage	1
CCCAAATGTCATCTAGGACGA	PGSC0003DMT400075120	3	-1	1	21	543	563	CCCAAAUGUCAUCUAGGACGA	UUGUCUUGGAUGAUAUGUGGG	Cleavage	1
CCCAAATGTCATCTAGGACGA	PGSC0003DMT400053754	3	-1	1	21	1516	1536	CCCAAAUGUCAUCUAGGACGA	UUGUCUUGGAUGAUAUGUGGG	Cleavage	1
CCCAAATGTCATCTAGGACGA	PGSC0003DMT400053752	3	-1	1	21	1565	1585	CCCAAAUGUCAUCUAGGACGA	UUGUCUUGGAUGAUAUGUGGG	Cleavage	1
CCCAAATGTCATCTAGGACGA	PGSC0003DMT400065581	3	-1	1	21	1907	1927	CCCAAAUGUCAUCUAGGACGA	UUGUCUUAGAUGAUGUGUGGG	Cleavage	1
CCCAAATGTCATCTAGGACGA	PGSC0003DMT400053753	3	-1	1	21	1615	1635	CCCAAAUGUCAUCUAGGACGA	UUGUCUUGGAUGAUAUGUGGG	Cleavage	1
CCCAAATGTCATCTAGGACGA	PGSC0003DMT400053751	3	-1	1	21	1516	1536	CCCAAAUGUCAUCUAGGACGA	UUGUCUUGGAUGAUAUGUGGG	Cleavage	1
CCCAAATGTCATCTAGGACGA	PGSC0003DMT400016802	3	-1	1	21	1904	1924	CCCAAAUGUCAUCUAGGACGA	UUGUCUUGGAUGAUAUGUGGG	Cleavage	1
CCCAAATGTCATCTAGGACGA	PGSC0003DMT400053436	3	-1	1	21	2012	2032	CCCAAAUGUCAUCUAGGACGA	UUGUCUUAGAUGAUGUGUGGG	Cleavage	1
CCCAAATGTCATCTAGGACGA	PGSC0003DMT400047907	3	-1	1	21	1877	1897	CCCAAAUGUCAUCUAGGACGA	UUGUCUUGGAUGAUAUGUGGG	Cleavage	1
CCCAAATGTCATCTAGGACGA	PGSC0003DMT400016803	3	-1	1	21	1945	1965	CCCAAAUGUCAUCUAGGACGA	UUGUCUUGGAUGAUAUGUGGG	Cleavage	1
CCCAAATGTCATCTAGGACGA	PGSC0003DMT400005663	3	-1	1	21	1885	1905	CCCAAAUGUCAUCUAGGACGA	UUGUUUUAGAUGACGUGUGGG	Cleavage	1
CCCAAATGTCATCTAGGACGA	PGSC0003DMT400005662	3	-1	1	21	1885	1905	CCCAAAUGUCAUCUAGGACGA	UUGUUUUAGAUGACGUGUGGG	Cleavage	1
CCCAAATGTCATCTAGGACGA	PGSC0003DMT400048116	3	-1	1	21	857	877	CCCAAAUGUCAUCUAGGACGA	UUGUCCUUGAUGAUGUUUGGA	Cleavage	1
CCCAAATGTCATCTAGGACGA	PGSC0003DMT400062180	3	-1	1	21	755	775	CCCAAAUGUCAUCUAGGACGA	UUGUCAUGGAUGAUAUUUGGA	Cleavage	1
CCCAAATGTCATCTAGGACGA	PGSC0003DMT400005849	3	-1	1	21	710	730	CCCAAAUGUCAUCUAGGACGA	UCAUACUAGAUGAUGUUUGGG	Cleavage	1
CCCAAATGTCATCTAGGACGA	PGSC0003DMT400033701	3	-1	1	21	550	570	CCCAAAUGUCAUCUAGGACGA	UCGUGUUUGAUGAUAUUUGGG	Cleavage	1
CCCAAATGTCATCTAGGACGA	PGSC0003DMT400032452	3	-1	1	21	518	538	CCCAAAUGUCAUCUAGGACGA	UCAUACUAGAUGAUGUUUGGG	Cleavage	1
CCCAAATGTCATCTAGGACGA	PGSC0003DMT400005829	3	-1	1	21	194	214	CCCAAAUGUCAUCUAGGACGA	UCAUACUAGAUGAUGUUUGGG	Cleavage	1
CCCAAATGTCATCTAGGACGA	PGSC0003DMT400005855	3	-1	1	21	221	241	CCCAAAUGUCAUCUAGGACGA	UCAUACUAGAUGAUGUUUGGG	Cleavage	1
CCCAAATGTCATCTAGGACGA	PGSC0003DMT400032453	3	-1	1	21	999	1019	CCCAAAUGUCAUCUAGGACGA	UCAUACUAGAUGAUGUUUGGG	Cleavage	1
CCCAAATGTCATCTAGGACGA	PGSC0003DMT400032456	3	-1	1	21	806	826	CCCAAAUGUCAUCUAGGACGA	UCAUACUAGAUGAUGUUUGGG	Cleavage	1
CCCAAATGTCATCTAGGACGA	PGSC0003DMT400072165	3	-1	1	21	248	268	CCCAAAUGUCAUCUAGGACGA	UAAUCUUGGAUGAUGUUUGGG	Cleavage	1
CCCAAATGTCATCTAGGACGA	PGSC0003DMT400029708	3	-1	1	21	26	46	CCCAAAUGUCAUCUAGGACGA	UAAUCUUGGAUGAUGUUUGGG	Cleavage	1
CCCAAATGTCATCTAGGACGA	PGSC0003DMT400028436	3	-1	1	21	278	298	CCCAAAUGUCAUCUAGGACGA	UAAUCUUGGAUGAUGUUUGGG	Cleavage	1
CCCAAATGTCATCTAGGACGA	PGSC0003DMT400079641	3	-1	1	21	926	946	CCCAAAUGUCAUCUAGGACGA	AAAUUCUAGAUGACAGUUGGG	Cleavage	1
CCCAAATGTCATCTAGGACGA	PGSC0003DMT400029711	3	-1	1	21	872	892	CCCAAAUGUCAUCUAGGACGA	UAAUCUUGGAUGAUGUUUGGG	Cleavage	1
CCCAAATGTCATCTAGGACGA	PGSC0003DMT400029713	3	-1	1	21	914	934	CCCAAAUGUCAUCUAGGACGA	UAAUCUUGGAUGAUGUUUGGG	Cleavage	1
CCCAAATGTCATCTAGGACGA	PGSC0003DMT400029718	3	-1	1	21	1027	1047	CCCAAAUGUCAUCUAGGACGA	UAAUCUUGGAUGAUGUUUGGG	Cleavage	1
CCCAAATGTCATCTAGGACGA	PGSC0003DMT400029717	3	-1	1	21	1027	1047	CCCAAAUGUCAUCUAGGACGA	UAAUCUUGGAUGAUGUUUGGG	Cleavage	1
CCCAAATGTCATCTAGGACGA	PGSC0003DMT400029716	3	-1	1	21	1027	1047	CCCAAAUGUCAUCUAGGACGA	UAAUCUUGGAUGAUGUUUGGG	Cleavage	1
CGAGGTTTGGTGGTTCTTTGC	PGSC0003DMT400035902	3	-1	1	21	244	264	CGAGGUUUGGUGGUUCUUUGC	GCAAAGAACCAUUGGAUCUUG	Cleavage	1
CGAGGTTTGGTGGTTCTTTGC	PGSC0003DMT400066295	3	-1	1	21	3659	3679	CGAGGUUUGGUGGUUCUUUGC	CCAAAGAACUACCGGAUCUCC	Cleavage	1
CGAGGTTTGGTGGTTCTTTGC	PGSC0003DMT400045450	3	-1	1	21	3391	3411	CGAGGUUUGGUGGUUCUUUGC	UCAAAGAGCUAUCAAACUUCU	Cleavage	1
CGAGGTTTGGTGGTTCTTTGC	PGSC0003DMT400033131	3	-1	1	21	382	402	CGAGGUUUGGUGGUUCUUUGC	AUGAAGAACAACCAGACUUCG	Cleavage	1
CGAGGTTTGGTGGTTCTTTGC	PGSC0003DMT400065618	3	-1	1	21	788	808	CGAGGUUUGGUGGUUCUUUGC	GAAAGGAGCUACCAAACUUCA	Cleavage	1
CGAGGTTTGGTGGTTCTTTGC	PGSC0003DMT400065619	3	-1	1	21	782	802	CGAGGUUUGGUGGUUCUUUGC	GAAAGGAGCUACCAAACUUCA	Cleavage	1
CGAGGTTTGGTGGTTCTTTGC	PGSC0003DMT400033132	3	-1	1	21	328	348	CGAGGUUUGGUGGUUCUUUGC	AUGAAGAACAACCAGACUUCG	Cleavage	1
CGAGGTTTGGTGGTTCTTTGC	PGSC0003DMT400033129	3	-1	1	21	287	307	CGAGGUUUGGUGGUUCUUUGC	AUGAAGAACAACCAGACUUCG	Cleavage	1
CGAGGTTTGGTGGTTCTTTGC	PGSC0003DMT400022803	3	-1	1	21	2853	2873	CGAGGUUUGGUGGUUCUUUGC	AGAAGGAAUCACCAAGCUUCU	Cleavage	1
CGAGGTTTGGTGGTTCTTTGC	PGSC0003DMT400022804	3	-1	1	21	2720	2740	CGAGGUUUGGUGGUUCUUUGC	AGAAGGAAUCACCAAGCUUCU	Cleavage	1
CGAGGTTTGGTGGTTCTTTGC	PGSC0003DMT400068984	3	-1	1	21	1379	1399	CGAGGUUUGGUGGUUCUUUGC	AAAAAGAACUGCCAAAUUUCA	Cleavage	1
CGAGGTTTGGTGGTTCTTTGC	PGSC0003DMT400014199	3	-1	1	21	239	259	CGAGGUUUGGUGGUUCUUUGC	GGAAAGAAUCACCAAACUCUG	Cleavage	1
CGAGGTTTGGTGGTTCTTTGC	PGSC0003DMT400087026	3	-1	1	21	449	469	CGAGGUUUGGUGGUUCUUUGC	GGGAGGAACCACCAAAGCUUG	Cleavage	1
CGAGGTTTGGTGGTTCTTTGC	PGSC0003DMT400062879	3	-1	1	21	2552	2572	CGAGGUUUGGUGGUUCUUUGC	CAAAAGAACCAUCAUAUCUUG	Cleavage	1
CGAGGTTTGGTGGTTCTTTGC	PGSC0003DMT400017657	3	-1	1	21	2409	2429	CGAGGUUUGGUGGUUCUUUGC	UGGGAGAAUUAUCAAACCUUG	Cleavage	1
CGAGGTTTGGTGGTTCTTTGC	PGSC0003DMT400062880	3	-1	1	21	2114	2134	CGAGGUUUGGUGGUUCUUUGC	CAAAAGAACCAUCAUAUCUUG	Cleavage	1
CGAGGTTTGGTGGTTCTTTGC	PGSC0003DMT400083925	3	-1	1	21	1321	1341	CGAGGUUUGGUGGUUCUUUGC	AAAAAGAACCACUAUGCUUCG	Cleavage	1
CGAGGTTTGGTGGTTCTTTGC	PGSC0003DMT400062881	3	-1	1	21	1688	1708	CGAGGUUUGGUGGUUCUUUGC	CAAAAGAACCAUCAUAUCUUG	Cleavage	1
CGAGGTTTGGTGGTTCTTTGC	PGSC0003DMT400062878	3	-1	1	21	1611	1631	CGAGGUUUGGUGGUUCUUUGC	CAAAAGAACCAUCAUAUCUUG	Cleavage	1
CGAGGTTTGGTGGTTCTTTGC	PGSC0003DMT400095564	3	-1	1	21	89	109	CGAGGUUUGGUGGUUCUUUGC	CAGAAGAACCACCAAAUUUGG	Cleavage	1
CGAGGTTTGGTGGTTCTTTGC	PGSC0003DMT400091388	3	-1	1	21	254	274	CGAGGUUUGGUGGUUCUUUGC	CAGAAGAACCACUAAAUCUAG	Cleavage	1
CGAGGTTTGGTGGTTCTTTGC	PGSC0003DMT400087302	3	-1	1	21	90	110	CGAGGUUUGGUGGUUCUUUGC	GGACAGAACCACCAAACUUUC	Cleavage	1
CGAGGTTTGGTGGTTCTTTGC	PGSC0003DMT400049580	3	-1	1	21	330	350	CGAGGUUUGGUGGUUCUUUGC	AGCAAGACCCACCAAAUUUCG	Cleavage	1
CGAGGTTTGGTGGTTCTTTGC	PGSC0003DMT400025143	3	-1	1	21	2231	2251	CGAGGUUUGGUGGUUCUUUGC	UGAAAUAACUGCCGAACCUUG	Cleavage	1
CGAGGTTTGGTGGTTCTTTGC	PGSC0003DMT400025146	3	-1	1	21	2231	2251	CGAGGUUUGGUGGUUCUUUGC	UGAAAUAACUGCCGAACCUUG	Cleavage	1
CGAGGTTTGGTGGTTCTTTGC	PGSC0003DMT400025145	3	-1	1	21	2227	2247	CGAGGUUUGGUGGUUCUUUGC	UGAAAUAACUGCCGAACCUUG	Cleavage	1
CGAGGTTTGGTGGTTCTTTGC	PGSC0003DMT400025144	3	-1	1	21	1178	1198	CGAGGUUUGGUGGUUCUUUGC	UGAAAUAACUGCCGAACCUUG	Cleavage	1
CGAGTCTTGCTTTGATTAGTT	PGSC0003DMT400074565	3	-1	1	21	109	129	CGAGUCUUGCUUUGAUUAGUU	UGUUGAUCAAAGUAGGACUCU	Cleavage	1
CGAGTCTTGCTTTGATTAGTT	PGSC0003DMT400034059	3	-1	1	21	1482	1502	CGAGUCUUGCUUUGAUUAGUU	UAGUAGUCAAAGCAGGAUUUG	Cleavage	1
CGAGTCTTGCTTTGATTAGTT	PGSC0003DMT400070910	3	-1	1	21	949	969	CGAGUCUUGCUUUGAUUAGUU	CACAAAACAAAGCGAGACUUG	Cleavage	1
CGAGTCTTGCTTTGATTAGTT	PGSC0003DMT400023963	3	-1	1	21	57	77	CGAGUCUUGCUUUGAUUAGUU	AUCAAAUCAAAGCAAGAGUUG	Cleavage	1
CGAGTCTTGCTTTGATTAGTT	PGSC0003DMT400090611	3	-1	1	21	137	157	CGAGUCUUGCUUUGAUUAGUU	UCUUAGUAGAAGCAAGACUUG	Cleavage	1
CGAGTCTTGCTTTGATTAGTT	PGSC0003DMT400033688	3	-1	1	21	449	469	CGAGUCUUGCUUUGAUUAGUU	CUCUAAAUGAAGCAGGACUUG	Cleavage	1
CGAGTCTTGCTTTGATTAGTT	PGSC0003DMT400033687	3	-1	1	21	669	689	CGAGUCUUGCUUUGAUUAGUU	CUCUAAAUGAAGCAGGACUUG	Cleavage	1
CTAAACCCTAAACCCTAAACC	PGSC0003DMT400027356	3	-1	1	21	1132	1152	CUAAACCCUAAACCCUAAACC	GGUUUAGGGCUUAGGGUUGAG	Cleavage	1
CTAAACCCTAAACCCTAAACC	PGSC0003DMT400005688	3	-1	1	21	75	95	CUAAACCCUAAACCCUAAACC	UGUUUAGGAUUUAGGAUUUAG	Cleavage	1
CTAAACCCTAAACCCTAAACC	PGSC0003DMT400005689	3	-1	1	21	75	95	CUAAACCCUAAACCCUAAACC	UGUUUAGGAUUUAGGAUUUAG	Cleavage	1
CTAAACCCTAAACCCTAAACC	PGSC0003DMT400069687	3	-1	1	21	610	630	CUAAACCCUAAACCCUAAACC	GCUUUAGGAUUUAGGGUUUGU	Cleavage	1
CTAAACCCTAAACCCTAAACC	PGSC0003DMT400069688	3	-1	1	21	217	237	CUAAACCCUAAACCCUAAACC	GCUUUAGGAUUUAGGGUUUGU	Cleavage	1
CTAAACCCTAAACCCTAAACC	PGSC0003DMT400086327	3	-1	1	21	93	113	CUAAACCCUAAACCCUAAACC	GCCUUGGGGUUUAGGCUUUAG	Cleavage	1
CTAAACCCTAAACCCTAAACC	PGSC0003DMT400009911	3	-1	1	21	55	75	CUAAACCCUAAACCCUAAACC	UGUUUACCGUUUAGGGUUUAU	Cleavage	1
CTAAACCCTAAACCCTAAACC	PGSC0003DMT400032373	3	-1	1	21	314	333	CUAAACCCUAAACCCUAAACC	GUUUUAGGGUU-AGGGUUUAG	Translation	1
CTAAACCCTAAACCCTAAACC	PGSC0003DMT400012792	3	-1	1	21	2252	2272	CUAAACCCUAAACCCUAAACC	UGCGUUGGGUUUAGGGUUUAG	Cleavage	1
CTAAACCCTAAACCCTAAACC	PGSC0003DMT400012793	3	-1	1	21	2258	2278	CUAAACCCUAAACCCUAAACC	UGCGUUGGGUUUAGGGUUUAG	Cleavage	1
CTAAACCCTAAACCCTAAACC	PGSC0003DMT400023679	3	-1	1	21	65	85	CUAAACCCUAAACCCUAAACC	GUUCUAGGGUUUAGGGUGUGG	Cleavage	1
CTAAACCCTAAACCCTAAACC	PGSC0003DMT400023680	3	-1	1	21	65	85	CUAAACCCUAAACCCUAAACC	GUUCUAGGGUUUAGGGUGUGG	Cleavage	1
CTAAACCCTAAACCCTAAACC	PGSC0003DMT400038127	3	-1	1	21	435	455	CUAAACCCUAAACCCUAAACC	AAUUUGGAGUUUAUGGUUUAG	Cleavage	1
CTAAACCCTAAACCCTAAACC	PGSC0003DMT400038128	3	-1	1	21	1001	1021	CUAAACCCUAAACCCUAAACC	AAUUUGGAGUUUAUGGUUUAG	Cleavage	1
CTAATCAAAGCAAGACTCGGG	PGSC0003DMT400005369	3	-1	1	21	695	715	CUAAUCAAAGCAAGACUCGGG	GCCGGGUUUUGCUUUGGUUUG	Cleavage	1
CTAATCAAAGCAAGACTCGGG	PGSC0003DMT400039229	3	-1	1	21	1572	1592	CUAAUCAAAGCAAGACUCGGG	GCCGAGUCUGGCUUUGAUCAG	Cleavage	1
CTAATCAAAGCAAGACTCGGG	PGSC0003DMT400078776	3	-1	1	21	1092	1112	CUAAUCAAAGCAAGACUCGGG	UCGGAGUUUUUCUUUGAUUAG	Translation	1
CTAATCAAAGCAAGACTCGGG	PGSC0003DMT400068293	3	-1	1	21	2329	2349	CUAAUCAAAGCAAGACUCGGG	UUUGAGGUUUGCUUUGGUUGG	Cleavage	1
CTCCAAAAGTAGTGCATTTTT	PGSC0003DMT400030201	3	-1	1	21	1458	1478	CUCCAAAAGUAGUGCAUUUUU	AAGAAUGCACUGUUUUUGAAG	Cleavage	2
CTCCAAAAGTAGTGCATTTTT	PGSC0003DMT400006972	3	-1	1	21	734	754	CUCCAAAAGUAGUGCAUUUUU	AAAAAUGUGCUGCUUCUGGAG	Cleavage	2
CTCCAAAAGTAGTGCATTTTT	PGSC0003DMT400006972	3	-1	1	21	605	625	CUCCAAAAGUAGUGCAUUUUU	AGAAAUGUGCUGCUUCUGGAG	Cleavage	2
CTCCAAAAGTAGTGCATTTTT	PGSC0003DMT400043255	3	-1	1	21	2200	2220	CUCCAAAAGUAGUGCAUUUUU	AAAAAUGCACUACCUUUGAAG	Cleavage	1
CTCCAAAAGTAGTGCATTTTT	PGSC0003DMT400038538	3	-1	1	21	1609	1628	CUCCAAAAGUAGUGCAUUUUU	AAAAAUGCACUA-UUUUGGAG	Cleavage	1
CTCCAAAAGTAGTGCATTTTT	PGSC0003DMT400063083	3	-1	1	21	3028	3048	CUCCAAAAGUAGUGCAUUUUU	AAGAAGGCACUAUUUUUGGAU	Cleavage	1
CTCCAAAAGTAGTGCATTTTT	PGSC0003DMT400020843	3	-1	1	21	1198	1218	CUCCAAAAGUAGUGCAUUUUU	GAAAAUGCCCUAAUUUUGGAG	Cleavage	1
CTCCAAAAGTAGTGCATTTTT	PGSC0003DMT400037298	3	-1	1	21	675	695	CUCCAAAAGUAGUGCAUUUUU	AAAAAUACAUUACUUUUGAAG	Cleavage	1
CTCCAAAAGTAGTGCATTTTT	PGSC0003DMT400037297	3	-1	1	21	806	826	CUCCAAAAGUAGUGCAUUUUU	AAAAAUACAUUACUUUUGAAG	Cleavage	1
CTCCAAAAGTAGTGCATTTTT	PGSC0003DMT400037822	3	-1	1	21	1195	1215	CUCCAAAAGUAGUGCAUUUUU	AAAAACGUACUCCUUUUGGAG	Translation	1
CTCCAAAAGTAGTGCATTTTT	PGSC0003DMT400072808	3	-1	1	21	362	382	CUCCAAAAGUAGUGCAUUUUU	AGGAAUGUGCUACUCUUGGAG	Cleavage	1
CTCCAAAAGTAGTGCATTTTT	PGSC0003DMT400072810	3	-1	1	21	675	695	CUCCAAAAGUAGUGCAUUUUU	AGGAAUGUGCUACUCUUGGAG	Cleavage	1
CTCCAAAAGTAGTGCATTTTT	PGSC0003DMT400072809	3	-1	1	21	675	695	CUCCAAAAGUAGUGCAUUUUU	AGGAAUGUGCUACUCUUGGAG	Cleavage	1
CTCCAAAAGTAGTGCATTTTT	PGSC0003DMT400003324	3	-1	1	21	1434	1454	CUCCAAAAGUAGUGCAUUUUU	CAAAAUGCUCUACUUUUGCAG	Cleavage	1
CTCCAAAAGTAGTGCATTTTT	PGSC0003DMT400070320	3	-1	1	21	1432	1452	CUCCAAAAGUAGUGCAUUUUU	CAAAAUGCUCUACUUUUUGAG	Cleavage	1
CTCCAAAAGTAGTGCATTTTT	PGSC0003DMT400072616	3	-1	1	21	1367	1387	CUCCAAAAGUAGUGCAUUUUU	CAAAAUGUAUAGCUUUUGGAG	Translation	1
CTCCAAAAGTAGTGCATTTTT	PGSC0003DMT400072618	3	-1	1	21	1465	1485	CUCCAAAAGUAGUGCAUUUUU	CAAAAUGUAUAGCUUUUGGAG	Translation	1
CTCCAAAAGTAGTGCATTTTT	PGSC0003DMT400096925	3	-1	1	21	519	539	CUCCAAAAGUAGUGCAUUUUU	GAAGGUGGAUUAUUUUUGGAG	Cleavage	1
CTCCAAAAGTAGTGCATTTTT	PGSC0003DMT400030206	3	-1	1	21	425	445	CUCCAAAAGUAGUGCAUUUUU	AAGAUUACACUGCUUUUGGAG	Cleavage	1
CTCCAAAAGTAGTGCATTTTT	PGSC0003DMT400019459	3	-1	1	21	1165	1185	CUCCAAAAGUAGUGCAUUUUU	AAGAAAACGCUACUUUUGGAG	Cleavage	1
CTCCAAAAGTAGTGCATTTTT	PGSC0003DMT400048413	3	-1	1	21	4130	4150	CUCCAAAAGUAGUGCAUUUUU	UAAAAUGCACUAAUUUUGAAG	Cleavage	1
CTCCAAAAGTAGTGCATTTTT	PGSC0003DMT400029343	3	-1	1	21	66	86	CUCCAAAAGUAGUGCAUUUUU	AUCUAUGCACUAUUUUUGGGG	Cleavage	1
CTCCAAAAGTAGTGCATTTTT	PGSC0003DMT400047180	3	-1	1	21	791	811	CUCCAAAAGUAGUGCAUUUUU	UAAAGUGGACUACUUGUGGAG	Cleavage	1
CTCCAAAAGTAGTGCATTTTT	PGSC0003DMT400047179	3	-1	1	21	870	890	CUCCAAAAGUAGUGCAUUUUU	UAAAGUGGACUACUUGUGGAG	Cleavage	1
CTCCAAAAGTAGTGCATTTTT	PGSC0003DMT400078224	3	-1	1	21	1025	1045	CUCCAAAAGUAGUGCAUUUUU	AGAUAUGAAUUAUUUUUGGAG	Cleavage	1
CTCCAAAAGTAGTGTATTTTT	PGSC0003DMT400042191	3	-1	1	21	554	574	CUCCAAAAGUAGUGUAUUUUU	AAAAAUGCACUACUUAUGGAA	Cleavage	1
CTCCAAAAGTAGTGTATTTTT	PGSC0003DMT400012552	3	-1	1	21	1343	1363	CUCCAAAAGUAGUGUAUUUUU	AAAAAUGCACUACUUUUGAAA	Cleavage	1
CTCCAAAAGTAGTGTATTTTT	PGSC0003DMT400062212	3	-1	1	21	299	319	CUCCAAAAGUAGUGUAUUUUU	AAAAAUGCACUGUUUUUGAAG	Cleavage	1
CTCCAAAAGTAGTGTATTTTT	PGSC0003DMT400071228	3	-1	1	21	203	223	CUCCAAAAGUAGUGUAUUUUU	AAAAGUGCAAUACUUUUGGGG	Cleavage	1
CTCCAAAAGTAGTGTATTTTT	PGSC0003DMT400040908	3	-1	1	21	939	959	CUCCAAAAGUAGUGUAUUUUU	AAAAAUACACUAGUUUUGAAG	Cleavage	1
CTCCAAAAGTAGTGTATTTTT	PGSC0003DMT400071230	3	-1	1	21	203	223	CUCCAAAAGUAGUGUAUUUUU	AAAAGUGCAAUACUUUUGGGG	Cleavage	1
CTCCAAAAGTAGTGTATTTTT	PGSC0003DMT400014974	3	-1	1	21	1311	1331	CUCCAAAAGUAGUGUAUUUUU	AAAAAUGCACAGUUUUUGGAG	Translation	1
CTCCAAAAGTAGTGTATTTTT	PGSC0003DMT400071229	3	-1	1	21	203	223	CUCCAAAAGUAGUGUAUUUUU	AAAAGUGCAAUACUUUUGGGG	Cleavage	1
CTCCAAAAGTAGTGTATTTTT	PGSC0003DMT400071227	3	-1	1	21	203	223	CUCCAAAAGUAGUGUAUUUUU	AAAAGUGCAAUACUUUUGGGG	Cleavage	1
CTCCAAAAGTAGTGTATTTTT	PGSC0003DMT400018181	3	-1	1	21	2133	2153	CUCCAAAAGUAGUGUAUUUUU	AAAAGUACAUCAUUUUUGGAG	Translation	1
CTCCAAAAGTAGTGTATTTTT	PGSC0003DMT400065311	3	-1	1	21	997	1016	CUCCAAAAGUAGUGUAUUUUU	AAAAAUACACUACUUU-GGAG	Cleavage	1
CTCCAAAAGTAGTGTATTTTT	PGSC0003DMT400000932	3	-1	1	21	696	716	CUCCAAAAGUAGUGUAUUUUU	AGAAAUAUGUUACUUUUGAAG	Cleavage	1
CTCCAAAAGTAGTGTATTTTT	PGSC0003DMT400045820	3	-1	1	21	286	306	CUCCAAAAGUAGUGUAUUUUU	AAUAAUAUGCUGUUUUUGGAG	Cleavage	1
CTCCAAAAGTAGTGTATTTTT	PGSC0003DMT400078414	3	-1	1	21	1141	1161	CUCCAAAAGUAGUGUAUUUUU	AAAACUGCUCUACUUUUGGAG	Cleavage	1
CTCCAAAAGTAGTGTATTTTT	PGSC0003DMT400030201	3	-1	1	21	1220	1240	CUCCAAAAGUAGUGUAUUUUU	AAAAAAGCACCACUUUUGGAG	Translation	1
CTCCAAAAGTAGTGTATTTTT	PGSC0003DMT400043483	3	-1	1	21	34	54	CUCCAAAAGUAGUGUAUUUUU	GAAAAUAUGUUUCUUUUGGAG	Translation	1
CTCCAAAAGTAGTGTATTTTT	PGSC0003DMT400059923	3	-1	1	21	1928	1948	CUCCAAAAGUAGUGUAUUUUU	GAAAAUGCAUAGCUUUUGGAG	Translation	1
CTCCAAAAGTAGTGTATTTTT	PGSC0003DMT400060014	3	-1	1	21	1290	1310	CUCCAAAAGUAGUGUAUUUUU	AAAAACGCACUACUUUCGGAG	Cleavage	1
CTCCAAAAGTAGTGTATTTTT	PGSC0003DMT400001195	3	-1	1	21	2002	2022	CUCCAAAAGUAGUGUAUUUUU	AAAAAUGGACUACUUUUGAAG	Cleavage	1
CTCCAAAAGTAGTGTATTTTT	PGSC0003DMT400001194	3	-1	1	21	2105	2125	CUCCAAAAGUAGUGUAUUUUU	AAAAAUGGACUACUUUUGAAG	Cleavage	1
CTCCAAAAGTAGTGTATTTTT	PGSC0003DMT400065376	3	-1	1	21	1218	1238	CUCCAAAAGUAGUGUAUUUUU	CAAAAUACACUACUUUUUGGU	Cleavage	1
CTCCAAAAGTAGTGTATTTTT	PGSC0003DMT400007518	3	-1	1	21	2558	2578	CUCCAAAAGUAGUGUAUUUUU	CAAAAUGCACUACUUUUGAAA	Cleavage	1
CTCCAAAAGTAGTGTATTTTT	PGSC0003DMT400029656	3	-1	1	21	1044	1064	CUCCAAAAGUAGUGUAUUUUU	CAGGAUAUACUAUUUUUGGAC	Cleavage	1
CTCCAAAAGTAGTGTATTTTT	PGSC0003DMT400080154	3	-1	1	21	616	636	CUCCAAAAGUAGUGUAUUUUU	CCUAAAAGACUACUUUUGGAG	Cleavage	4
CTCCAAAAGTAGTGTATTTTT	PGSC0003DMT400041831	3	-1	1	21	568	588	CUCCAAAAGUAGUGUAUUUUU	AGCAAUACACGGCUUUUGGAG	Translation	1
CTCCAAAAGTAGTGTATTTTT	PGSC0003DMT400037407	3	-1	1	21	1209	1229	CUCCAAAAGUAGUGUAUUUUU	GAGAAAACACUACUUUUGAAG	Cleavage	1
CTCCAAAAGTAGTGTATTTTT	PGSC0003DMT400041833	3	-1	1	21	751	771	CUCCAAAAGUAGUGUAUUUUU	AGCAAUACACGGCUUUUGGAG	Translation	1
CTCCAAAAGTAGTGTATTTTT	PGSC0003DMT400022853	3	-1	1	21	427	447	CUCCAAAAGUAGUGUAUUUUU	GGAAACAUACUAUUUUUGGAA	Cleavage	1
CTCCCGCTCTTGGCTGTTGTG	PGSC0003DMT400063067	3	-1	1	21	1832	1852	CUCCCGCUCUUGGCUGUUGUG	UUCAACAGUCAAGAGCGCGAA	Cleavage	1
CTCCCGCTCTTGGCTGTTGTG	PGSC0003DMT400052190	3	-1	1	21	1292	1312	CUCCCGCUCUUGGCUGUUGUG	AACAAGGAUCAAGAGCGGGAG	Cleavage	1
CTCCCGCTCTTGGCTGTTGTG	PGSC0003DMT400052189	3	-1	1	21	1113	1133	CUCCCGCUCUUGGCUGUUGUG	AACAAGGAUCAAGAGCGGGAG	Cleavage	1
CTCCCGCTCTTGGCTGTTGTG	PGSC0003DMT400052188	3	-1	1	21	368	388	CUCCCGCUCUUGGCUGUUGUG	AACAAGGAUCAAGAGCGGGAG	Cleavage	1
CTTCGGGATCCAATATTTGAA	PGSC0003DMT400005489	3	-1	1	21	620	640	CUUCGGGAUCCAAUAUUUGAA	AUCAAAUAUUGGAUUGUGAGG	Cleavage	1
CTTCGGGATCCAATATTTGAA	PGSC0003DMT400017462	3	-1	1	21	277	297	CUUCGGGAUCCAAUAUUUGAA	GUCAAAAAUUGGGUCCGGAAG	Cleavage	1
CTTCGGGATCCAATATTTGAA	PGSC0003DMT400017461	3	-1	1	21	277	297	CUUCGGGAUCCAAUAUUUGAA	GUCAAAAAUUGGGUCCGGAAG	Cleavage	1
CTTCGGGATCCAATATTTGAA	PGSC0003DMT400040576	3	-1	1	21	1409	1429	CUUCGGGAUCCAAUAUUUGAA	UACUAAUGUUGGAUCUUGGAG	Cleavage	2
CTTCGGGATCCAATATTTGAA	PGSC0003DMT400093490	3	-1	1	21	749	769	CUUCGGGAUCCAAUAUUUGAA	AGCAAAAAUUGGAUGCUGAAG	Cleavage	1
GAAGTTGGACTGACGGAAAAG	PGSC0003DMT400079747	3	-1	1	21	319	339	GAAGUUGGACUGACGGAAAAG	UUUUCUCUUCAGUCCAAUUUC	Cleavage	1
GAAGTTGGACTGACGGAAAAG	PGSC0003DMT400073953	3	-1	1	21	744	764	GAAGUUGGACUGACGGAAAAG	GAUUUUUGUCACUUCAACUUC	Translation	1
GAAGTTGGACTGACGGAAAAG	PGSC0003DMT400070813	3	-1	1	21	1400	1420	GAAGUUGGACUGACGGAAAAG	AAUCUCUGUUAGUCUGACUUC	Cleavage	1
GAAGTTGGACTGACGGAAAAG	PGSC0003DMT400070812	3	-1	1	21	3073	3093	GAAGUUGGACUGACGGAAAAG	AAUCUCUGUUAGUCUGACUUC	Cleavage	1
GCCAAGAAACTTTATAGGCTC	PGSC0003DMT400016073	3	-1	1	21	1613	1633	GCCAAGAAACUUUAUAGGCUC	AAGCCUAUGGAGUUUUUUGCC	Cleavage	1
GCCAAGAAACTTTATAGGCTC	PGSC0003DMT400016072	3	-1	1	21	1613	1633	GCCAAGAAACUUUAUAGGCUC	AAGCCUAUGGAGUUUUUUGCC	Cleavage	1
GCCAAGAAACTTTATAGGCTC	PGSC0003DMT400016075	3	-1	1	21	1636	1656	GCCAAGAAACUUUAUAGGCUC	AAGCCUAUGGAGUUUUUUGCC	Cleavage	1
GCCAAGAAACTTTATAGGCTC	PGSC0003DMT400016074	3	-1	1	21	1636	1656	GCCAAGAAACUUUAUAGGCUC	AAGCCUAUGGAGUUUUUUGCC	Cleavage	1
GCCAAGAAACTTTATAGGCTC	PGSC0003DMT400038500	3	-1	1	21	818	838	GCCAAGAAACUUUAUAGGCUC	CUGUCUAUAAAGUUUGUUGGG	Cleavage	1
GCCAAGAAACTTTATAGGCTC	PGSC0003DMT400032007	3	-1	1	21	621	641	GCCAAGAAACUUUAUAGGCUC	AUGCUUGUAAAUUUUCUUGGU	Translation	1
GCCAAGAAACTTTATAGGCTC	PGSC0003DMT400026051	3	-1	1	21	61	81	GCCAAGAAACUUUAUAGGCUC	UGGCCAAUAAAGUUUUUUGUC	Cleavage	1
GCCAAGAAACTTTATAGGCTC	PGSC0003DMT400014958	3	-1	1	21	129	149	GCCAAGAAACUUUAUAGGCUC	GCGGUUAAGAAGUUUCUUGGC	Cleavage	1
GCCAAGAAACTTTATAGGCTC	PGSC0003DMT400014959	3	-1	1	21	1156	1176	GCCAAGAAACUUUAUAGGCUC	GCGGUUAAGAAGUUUCUUGGC	Cleavage	1
GCCAAGAAACTTTATAGGCTC	PGSC0003DMT400014957	3	-1	1	21	1245	1265	GCCAAGAAACUUUAUAGGCUC	GCGGUUAAGAAGUUUCUUGGC	Cleavage	1
GCCAAGAAACTTTATAGGCTC	PGSC0003DMT400011128	3	-1	1	21	278	298	GCCAAGAAACUUUAUAGGCUC	UCGCCAAAAAAGUUUCUUGGA	Cleavage	1
GCCAAGAAACTTTATAGGCTC	PGSC0003DMT400011126	3	-1	1	21	283	303	GCCAAGAAACUUUAUAGGCUC	UCGCCAAAAAAGUUUCUUGGA	Cleavage	1
GCCAAGAAACTTTATAGGCTC	PGSC0003DMT400011125	3	-1	1	21	283	303	GCCAAGAAACUUUAUAGGCUC	UCGCCAAAAAAGUUUCUUGGA	Cleavage	1
GCTAAAGGCTTTAGGGACATA	PGSC0003DMT400048045	3	-1	1	21	835	855	GCUAAAGGCUUUAGGGACAUA	CAUGUUCUUGAAGCUUUUGGU	Cleavage	1
GCTAAAGGCTTTAGGGACATA	PGSC0003DMT400015951	3	-1	1	21	2491	2511	GCUAAAGGCUUUAGGGACAUA	AAUGUCCCUUAAGCCUAUAGC	Cleavage	1
GCTAAAGGCTTTAGGGACATA	PGSC0003DMT400016539	3	-1	1	21	4	24	GCUAAAGGCUUUAGGGACAUA	AGAGUCGCUAAAGCCUUUAGA	Cleavage	1
GCTAAAGGCTTTAGGGACATA	PGSC0003DMT400030815	3	-1	1	21	458	478	GCUAAAGGCUUUAGGGACAUA	AUUGUACCUAAAGUUUUUAGG	Cleavage	1
GCTAAAGGCTTTAGGGACATA	PGSC0003DMT400052995	3	-1	1	21	130	150	GCUAAAGGCUUUAGGGACAUA	GCUGUUCAUAAAGUCUUUGGU	Cleavage	1
GCTAAAGGCTTTAGGGACATA	PGSC0003DMT400061511	3	-1	1	21	190	210	GCUAAAGGCUUUAGGGACAUA	AUUGUUCAUAAGGUCUUUGGC	Cleavage	1
GCTAAAGGCTTTAGGGACATA	PGSC0003DMT400033834	3	-1	1	21	302	322	GCUAAAGGCUUUAGGGACAUA	AUUGGUUUUGAAGCCUUUAGC	Cleavage	1
GCTAAAGGCTTTAGGGACATA	PGSC0003DMT400033833	3	-1	1	21	302	322	GCUAAAGGCUUUAGGGACAUA	AUUGGUUUUGAAGCCUUUAGC	Cleavage	1
GCTAAAGGCTTTAGGGACATA	PGSC0003DMT400030304	3	-1	1	21	1149	1169	GCUAAAGGCUUUAGGGACAUA	AUUGUGAUUAAAGCUUUUAGC	Cleavage	1
GCTCAGACTCTTCAAAAATGT	PGSC0003DMT400058685	3	-1	1	21	1266	1286	GCUCAGACUCUUCAAAAAUGU	ACAUUUUUGAAGAGUCCAAGC	Cleavage	2
GCTCAGACTCTTCAAAAATGT	PGSC0003DMT400058697	3	-1	1	21	2267	2287	GCUCAGACUCUUCAAAAAUGU	ACAUUUUUGAAGAGUCCAAGC	Cleavage	2
GCTCAGACTCTTCAAAAATGT	PGSC0003DMT400046793	3	-1	1	21	928	948	GCUCAGACUCUUCAAAAAUGU	GUAUUUUUGAAGGGUCCGAGA	Cleavage	2
GCTCAGACTCTTCAAAAATGT	PGSC0003DMT400046794	3	-1	1	21	924	944	GCUCAGACUCUUCAAAAAUGU	GUAUUUUUGAAGGGUCCGAGA	Cleavage	2
GCTCAGACTCTTCAAAAATGT	PGSC0003DMT400069768	3	-1	1	21	753	773	GCUCAGACUCUUCAAAAAUGU	ACAUUUUUGGAGAGUCUGAUU	Cleavage	1
GCTCAGACTCTTCAAAAATGT	PGSC0003DMT400069767	3	-1	1	21	867	887	GCUCAGACUCUUCAAAAAUGU	ACAUUUUUGGAGAGUCUGAUU	Cleavage	1
GCTCAGACTCTTCAAAAATGT	PGSC0003DMT400069765	3	-1	1	21	1496	1516	GCUCAGACUCUUCAAAAAUGU	ACAUUUUUGGAGAGUCUGAUU	Cleavage	1
GCTCAGACTCTTCAAAAATGT	PGSC0003DMT400062212	3	-1	1	21	338	358	GCUCAGACUCUUCAAAAAUGU	ACAUUUUUGAAGAGUUCGAGG	Cleavage	1
GCTCAGACTCTTCAAAAATGT	PGSC0003DMT400032526	3	-1	1	21	1125	1145	GCUCAGACUCUUCAAAAAUGU	UCAUUUUUGGAGGGUCCGAGU	Cleavage	2
GCTCAGACTCTTCAAAAATGT	PGSC0003DMT400034593	3	-1	1	21	389	409	GCUCAGACUCUUCAAAAAUGU	ACAUUUUUAAAGAGUCCGAGC	Cleavage	1
GCTCAGACTCTTCAAAAATGT	PGSC0003DMT400075310	3	-1	1	21	735	755	GCUCAGACUCUUCAAAAAUGU	ACAUUUUUAAAGAGUCCGAGC	Cleavage	1
GCTCAGACTCTTCAAAAATGT	PGSC0003DMT400075309	3	-1	1	21	975	995	GCUCAGACUCUUCAAAAAUGU	ACAUUUUUAAAGAGUCCGAGC	Cleavage	1
GCTCAGACTCTTCAAAAATGT	PGSC0003DMT400029790	3	-1	1	21	262	282	GCUCAGACUCUUCAAAAAUGU	ACAUUUUUAAAGAGUCCGAGC	Cleavage	1
GCTCAGACTCTTCAAAAATGT	PGSC0003DMT400067949	3	-1	1	21	114	134	GCUCAGACUCUUCAAAAAUGU	ACAUUUUUAAAGAGUCCGAGC	Cleavage	1
GCTCAGACTCTTCAAAAATGT	PGSC0003DMT400075308	3	-1	1	21	1184	1204	GCUCAGACUCUUCAAAAAUGU	ACAUUUUUAAAGAGUCCGAGC	Cleavage	1
GCTCAGACTCTTCAAAAATGT	PGSC0003DMT400065376	3	-1	1	21	1260	1280	GCUCAGACUCUUCAAAAAUGU	ACAUUUUUGAAAAGUCCGAGC	Translation	1
GCTCAGACTCTTCAAAAATGT	PGSC0003DMT400058308	3	-1	1	21	368	388	GCUCAGACUCUUCAAAAAUGU	ACAUUUUUGAAGAGUCAUAGC	Cleavage	1
GCTCAGACTCTTCAAAAATGT	PGSC0003DMT400037964	3	-1	1	21	399	419	GCUCAGACUCUUCAAAAAUGU	ACAUUUUUGAAGAGUCAAAGC	Cleavage	1
GCTCAGACTCTTCAAAAATGT	PGSC0003DMT400075307	3	-1	1	21	1679	1699	GCUCAGACUCUUCAAAAAUGU	ACAUUUUUAAAGAGUCCGAGC	Cleavage	1
GCTCAGACTCTTCAAAAATGT	PGSC0003DMT400050492	3	-1	1	21	1571	1591	GCUCAGACUCUUCAAAAAUGU	ACAUUUUUUAAGAGUCUGAAC	Cleavage	1
GCTCAGACTCTTCAAAAATGT	PGSC0003DMT400058603	3	-1	1	21	97	117	GCUCAGACUCUUCAAAAAUGU	ACAUUUUUGAAGAGUCUUAAC	Cleavage	1
GCTCAGACTCTTCAAAAATGT	PGSC0003DMT400010032	3	-1	1	21	1512	1532	GCUCAGACUCUUCAAAAAUGU	ACAUUUUUGAAGAUUCUGAUC	Cleavage	1
GCTCAGACTCTTCAAAAATGT	PGSC0003DMT400048288	3	-1	1	21	638	658	GCUCAGACUCUUCAAAAAUGU	ACAUUUUUGAAGAGUCCAAGC	Cleavage	1
GCTCAGACTCTTCAAAAATGT	PGSC0003DMT400064184	3	-1	1	21	1898	1918	GCUCAGACUCUUCAAAAAUGU	ACAUUUUUGAAUAGUCCGAGC	Translation	1
GCTCAGACTCTTCAAAAATGT	PGSC0003DMT400062599	3	-1	1	21	961	981	GCUCAGACUCUUCAAAAAUGU	ACAUUUUUGAAGAGUCCAAGC	Cleavage	1
GCTCAGACTCTTCAAAAATGT	PGSC0003DMT400029994	3	-1	1	21	2319	2339	GCUCAGACUCUUCAAAAAUGU	ACAUUUUUGAAGAGCCCGAGC	Cleavage	1
GCTCAGACTCTTCAAAAATGT	PGSC0003DMT400060039	3	-1	1	21	855	876	GCUC-AGACUCUUCAAAAAUGU	UCAUUUUUGAAGAGUCUUGAGC	Cleavage	1
GCTCAGACTCTTCAAAAATGT	PGSC0003DMT400011198	3	-1	1	21	373	393	GCUCAGACUCUUCAAAAAUGU	GCAUUUUUUAGGAGUCUGAGA	Cleavage	1
GCTCAGACTCTTCAAAAATGT	PGSC0003DMT400014983	3	-1	1	21	688	708	GCUCAGACUCUUCAAAAAUGU	GCAUUUUUGAAGAGCCCGAGC	Cleavage	1
GCTCAGACTCTTCAAAAATGT	PGSC0003DMT400062453	3	-1	1	21	828	848	GCUCAGACUCUUCAAAAAUGU	AUAUUUUUGAAGAGUCCAAGC	Cleavage	1
GCTCAGACTCTTCAAAAATGT	PGSC0003DMT400040908	3	-1	1	21	980	1000	GCUCAGACUCUUCAAAAAUGU	AUAUUUUUAAAGAGUCCGAGC	Cleavage	1
GCTCAGACTCTTCAAAAATGT	PGSC0003DMT400006009	3	-1	1	21	1159	1179	GCUCAGACUCUUCAAAAAUGU	AUAUUUUUGAAGAGUCCGAAC	Cleavage	1
GCTCAGACTCTTCAAAAATGT	PGSC0003DMT400006010	3	-1	1	21	1164	1184	GCUCAGACUCUUCAAAAAUGU	AUAUUUUUGAAGAGUCCGAAC	Cleavage	1
GCTCAGACTCTTCAAAAATGT	PGSC0003DMT400057729	3	-1	1	21	1509	1529	GCUCAGACUCUUCAAAAAUGU	ACAUAUUUGGAGAGUCCGAGC	Cleavage	1
GCTCAGACTCTTCAAAAATGT	PGSC0003DMT400058230	3	-1	1	21	1534	1554	GCUCAGACUCUUCAAAAAUGU	GCAUUUUUGAAGAAUCCGAGC	Cleavage	1
GCTCAGACTCTTCAAAAATGT	PGSC0003DMT400018476	3	-1	1	21	1861	1881	GCUCAGACUCUUCAAAAAUGU	AUAUUUUUGAAGAGUCCAAGC	Cleavage	1
GCTCAGACTCTTCAAAAATGT	PGSC0003DMT400006008	3	-1	1	21	1768	1788	GCUCAGACUCUUCAAAAAUGU	AUAUUUUUGAAGAGUCCGAAC	Cleavage	1
GCTCAGACTCTTCAAAAATGT	PGSC0003DMT400078359	3	-1	1	21	1299	1319	GCUCAGACUCUUCAAAAAUGU	ACAUUUUCAAAGGGUCUGAGC	Cleavage	1
GCTCAGACTCTTCAAAAATGT	PGSC0003DMT400043979	3	-1	1	21	2170	2190	GCUCAGACUCUUCAAAAAUGU	ACCUUUUUGGCGAGUCUGAGC	Translation	1
GCTCAGACTCTTCAAAAATGT	PGSC0003DMT400080933	3	-1	1	21	1908	1928	GCUCAGACUCUUCAAAAAUGU	AUAUUUUUGAAGAGUACGAGC	Cleavage	1
GCTCAGACTCTTCAAAAATGT	PGSC0003DMT400062860	3	-1	1	21	1873	1893	GCUCAGACUCUUCAAAAAUGU	GCAUUUUUAAAGAGUCCGAGC	Cleavage	1
GCTCAGACTCTTCAAAAATGT	PGSC0003DMT400015374	3	-1	1	21	496	516	GCUCAGACUCUUCAAAAAUGU	ACAUAUUUGGAGAGUCAGAGC	Cleavage	1
GCTCAGACTCTTCAAAAATGT	PGSC0003DMT400021586	3	-1	1	21	2875	2895	GCUCAGACUCUUCAAAAAUGU	AUAUUUUUGAAGUGUCCGAGC	Cleavage	1
GCTCAGACTCTTCAAAAATGT	PGSC0003DMT400080148	3	-1	1	21	1786	1806	GCUCAGACUCUUCAAAAAUGU	AUACUUUUGAAGAGUUCGAGC	Cleavage	4
GCTCAGACTCTTCAAAAATGT	PGSC0003DMT400080148	3	-1	1	21	1122	1142	GCUCAGACUCUUCAAAAAUGU	AAACUUUUGAAGAGUUCGAGC	Cleavage	4
GCTCAGACTCTTCAAAAATGT	PGSC0003DMT400015371	3	-1	1	21	496	516	GCUCAGACUCUUCAAAAAUGU	ACAUAUUUGGAGAGUCAGAGC	Cleavage	1
GCTCAGACTCTTCAAAAATGT	PGSC0003DMT400062859	3	-1	1	21	1873	1893	GCUCAGACUCUUCAAAAAUGU	GCAUUUUUAAAGAGUCCGAGC	Cleavage	1
GCTCAGACTCTTCAAAAATGT	PGSC0003DMT400008962	3	-1	1	21	4312	4332	GCUCAGACUCUUCAAAAAUGU	ACCUUUUUGAAGAGUAUGAGU	Cleavage	1
GCTCAGACTCTTCAAAAATGT	PGSC0003DMT400008963	3	-1	1	21	4519	4539	GCUCAGACUCUUCAAAAAUGU	ACCUUUUUGAAGAGUAUGAGU	Cleavage	1
GCTCAGACTCTTCAAAAATGT	PGSC0003DMT400008961	3	-1	1	21	4613	4633	GCUCAGACUCUUCAAAAAUGU	ACCUUUUUGAAGAGUAUGAGU	Cleavage	1
GCTCAGACTCTTCAAAAATGT	PGSC0003DMT400042191	3	-1	1	21	597	617	GCUCAGACUCUUCAAAAAUGU	UCAUUUUUAAAGAGUCCGAGC	Cleavage	1
GCTCAGACTCTTCAAAAATGT	PGSC0003DMT400032524	3	-1	1	21	1125	1145	GCUCAGACUCUUCAAAAAUGU	UCAUUUUUGGAGGGUCCGAGU	Cleavage	1
GCTCAGACTCTTCAAAAATGT	PGSC0003DMT400032523	3	-1	1	21	1241	1261	GCUCAGACUCUUCAAAAAUGU	UCAUUUUUGGAGGGUCCGAGU	Cleavage	1
GCTCAGACTCTTCAAAAATGT	PGSC0003DMT400054998	3	-1	1	21	1179	1199	GCUCAGACUCUUCAAAAAUGU	UCAUUUUUGAAGAAUCCGAGC	Cleavage	1
GCTCAGACTCTTCAAAAATGT	PGSC0003DMT400020224	3	-1	1	21	2148	2168	GCUCAGACUCUUCAAAAAUGU	CCAUUUUUGAAGAGUCUAAUC	Cleavage	1
GCTCAGACTCTTCAAAAATGT	PGSC0003DMT400002639	3	-1	1	21	371	391	GCUCAGACUCUUCAAAAAUGU	UCAUUUUUGAAGAGUCCGACC	Cleavage	1
GCTCAGACTCTTCAAAAATGT	PGSC0003DMT400043221	3	-1	1	21	418	438	GCUCAGACUCUUCAAAAAUGU	AUGAUUUUGGAGAGUUUGGGC	Cleavage	1
GCTCAGACTCTTCAAAAATGT	PGSC0003DMT400072740	3	-1	1	21	842	862	GCUCAGACUCUUCAAAAAUGU	AUAUAUUUGGAGAGUCCGAGC	Cleavage	1
GCTCAGACTCTTCAAAAATGT	PGSC0003DMT400063680	3	-1	1	21	902	922	GCUCAGACUCUUCAAAAAUGU	AUAUUUCUGAAGAGUUAGAGC	Cleavage	1
GGTCTGGGGAAAACAACTCTT	PGSC0003DMT400092457	3	-1	1	21	5	25	GGUCUGGGGAAAACAACUCUU	GAGGGUUGUUUUUUCCAGAUG	Cleavage	1
GGTCTGGGGAAAACAACTCTT	PGSC0003DMT400070772	3	-1	1	21	839	859	GGUCUGGGGAAAACAACUCUU	AUGAGUUGUUUUCGUUAGAUC	Cleavage	1
GGTCTGGGGAAAACAACTCTT	PGSC0003DMT400000943	3	-1	1	21	1207	1227	GGUCUGGGGAAAACAACUCUU	GGGGUUUAUUUUUCCCAGACC	Cleavage	1
GGTCTGGGGAAAACAACTCTT	PGSC0003DMT400075626	3	-1	1	21	786	806	GGUCUGGGGAAAACAACUCUU	CAGUUUUCUUUUCCCCAGACC	Cleavage	1
GGTCTGGGGAAAACAACTCTT	PGSC0003DMT400075627	3	-1	1	21	2049	2069	GGUCUGGGGAAAACAACUCUU	CAGUUUUCUUUUCCCCAGACC	Cleavage	1
GGTTTAGGGTTTAGGGTTTAG	PGSC0003DMT400056667	3	-1	1	21	25	45	GGUUUAGGGUUUAGGGUUUAG	AUAAACCCUAAACCCUGAAAA	Cleavage	1
GGTTTAGGGTTTAGGGTTTAG	PGSC0003DMT400056668	3	-1	1	21	25	45	GGUUUAGGGUUUAGGGUUUAG	AUAAACCCUAAACCCUGAAAA	Cleavage	1
GGTTTAGGGTTTAGGGTTTAG	PGSC0003DMT400057023	3	-1	1	21	1698	1718	GGUUUAGGGUUUAGGGUUUAG	UUAGAUCCUAAAUCUUAAAUU	Cleavage	1
GGTTTAGGGTTTAGGGTTTAG	PGSC0003DMT400047686	3	-1	1	21	17	37	GGUUUAGGGUUUAGGGUUUAG	GGAAAUCCUAAACCCUAAAAU	Cleavage	1
GGTTTAGGGTTTAGGGTTTAG	PGSC0003DMT400018271	3	-1	1	21	261	281	GGUUUAGGGUUUAGGGUUUAG	GUCAACUCUAAACCCUAGACA	Cleavage	1
GGTTTAGGGTTTAGGGTTTAG	PGSC0003DMT400018273	3	-1	1	21	188	208	GGUUUAGGGUUUAGGGUUUAG	GUCAACUCUAAACCCUAGACA	Cleavage	1
GGTTTAGGGTTTAGGGTTTAG	PGSC0003DMT400058209	3	-1	1	21	920	940	GGUUUAGGGUUUAGGGUUUAG	AUAAAAUUUAAAUCCUAAAUC	Cleavage	1
GGTTTAGGGTTTAGGGTTTAG	PGSC0003DMT400066541	3	-1	1	21	98	118	GGUUUAGGGUUUAGGGUUUAG	UAUAACCCUAAACCCUAAUCU	Cleavage	1
GGTTTAGGGTTTAGGGTTTAG	PGSC0003DMT400028943	3	-1	1	21	29	49	GGUUUAGGGUUUAGGGUUUAG	CAAAACUUUAAAUCUUAAAUU	Cleavage	1
GGTTTAGGGTTTAGGGTTTAG	PGSC0003DMT400066540	3	-1	1	21	104	124	GGUUUAGGGUUUAGGGUUUAG	UAUAACCCUAAACCCUAAUCU	Cleavage	1
GGTTTAGGGTTTAGGGTTTAG	PGSC0003DMT400066539	3	-1	1	21	104	124	GGUUUAGGGUUUAGGGUUUAG	UAUAACCCUAAACCCUAAUCU	Cleavage	1
GGTTTAGGGTTTAGGGTTTAG	PGSC0003DMT400066538	3	-1	1	21	104	124	GGUUUAGGGUUUAGGGUUUAG	UAUAACCCUAAACCCUAAUCU	Cleavage	1
GGTTTAGGGTTTAGGGTTTAG	PGSC0003DMT400055799	3	-1	1	19	1	19	GGUUUAGGGUUUAGGGUUU	AAACUCUAAACCCUUAACA	Cleavage	1
GGTTTAGGGTTTAGGGTTTAG	PGSC0003DMT400066057	3	-1	1	21	2103	2123	GGUUUAGGGUUUAGGGUUUAG	CAAGACCUUAAAUCUUGAAUC	Cleavage	1
GGTTTAGGGTTTAGGGTTTAG	PGSC0003DMT400066058	3	-1	1	21	2176	2196	GGUUUAGGGUUUAGGGUUUAG	CAAGACCUUAAAUCUUGAAUC	Cleavage	1
GGTTTAGGGTTTAGGGTTTAG	PGSC0003DMT400078190	3	-1	1	21	154	174	GGUUUAGGGUUUAGGGUUUAG	CAAAACCCUAAACCCUCAUCC	Cleavage	1
GGTTTAGGGTTTAGGGTTTAG	PGSC0003DMT400066774	3	-1	1	21	2122	2142	GGUUUAGGGUUUAGGGUUUAG	AAAAAUCCUAAAACCUAAACA	Cleavage	1
GGTTTAGGGTTTAGGGTTTAG	PGSC0003DMT400078191	3	-1	1	21	207	227	GGUUUAGGGUUUAGGGUUUAG	CAAAACCCUAAACCCUCAUCC	Cleavage	1
GGTTTAGGGTTTAGGGTTTAG	PGSC0003DMT400061598	3	-1	1	21	25	45	GGUUUAGGGUUUAGGGUUUAG	UUUAUCCUUAAACCCUAAAUC	Cleavage	1
GGTTTAGGGTTTAGGGTTTAG	PGSC0003DMT400061599	3	-1	1	21	25	45	GGUUUAGGGUUUAGGGUUUAG	UUUAUCCUUAAACCCUAAAUC	Cleavage	1
GGTTTAGGGTTTAGGGTTTAG	PGSC0003DMT400074159	3	-1	1	21	83	103	GGUUUAGGGUUUAGGGUUUAG	GAAAAUUCAAAACCCUAAAUC	Cleavage	1
[truncated: 4,030 more rows]
