# Supplementary material for: Genome-wide transcriptome analysis reveals small RNA profiles involved in early stages of stolon-to-tuber transitions in potato under photoperiodic conditions
Source: BMC Plant Biol. 2018 Nov 16;18:284. doi: 10.1186/s12870-018-1501-4 (PMC6238349; doi:10.1186/s12870-018-1501-4)
Supplement: Supplementary file 10 — Table S9. B2G annotation for siRNA targets (XLSX 489 kb) [file 12870_2018_1501_MOESM10_ESM.xlsx]

## Sheet: B2G analysis
Table S9. B2G annotation for predicted siRNA targets.
siRNA target gene ID	Gene description	Length	#Hits	e-Value	sim mean	#GO	GO IDs	GO Names	Enzyme Codes	Enzyme Names
PGSC0003DMT400051270	rpi-vnt1-like protein	2926	20	0	87.3	4	C:GO:0005886; P:GO:0006950; P:GO:0007165; F:GO:0043167	C:plasma membrane; P:response to stress; P:signal transduction; F:ion binding
PGSC0003DMT400051269	rpi-vnt1-like protein	3020	20	0	87.3	4	C:GO:0005886; P:GO:0006950; P:GO:0007165; F:GO:0043167	C:plasma membrane; P:response to stress; P:signal transduction; F:ion binding
PGSC0003DMT400076435	probable ubiquitin-conjugating enzyme E2 24	4395	20	0	82.35	8	C:GO:0005783; C:GO:0005794; P:GO:0006464; P:GO:0006950; P:GO:0009056; F:GO:0019899; P:GO:0042592; P:GO:0055085	C:endoplasmic reticulum; C:Golgi apparatus; P:cellular protein modification process; P:response to stress; P:catabolic process; F:enzyme binding; P:homeostatic process; P:transmembrane transport
PGSC0003DMT400065528	glucose-6-phosphate/phosphate translocator 2, chloroplastic-like	1145	20	0	88.7	2	C:GO:0005575; F:GO:0022857	C:cellular_component; F:transmembrane transporter activity
PGSC0003DMT400035688	SH3 domain-containing protein 2-like	1289	20	2.30114e-73	90.35	1	C:GO:0005737	C:cytoplasm
PGSC0003DMT400015423	pentatricopeptide repeat-containing protein At1g77405	2475	20	0	88.2	4	F:GO:0003723; F:GO:0004518; C:GO:0005622; C:GO:0043226	F:RNA binding; F:nuclease activity; C:intracellular; C:organelle
PGSC0003DMT400070043	beta-glucosidase BoGH3B-like	2947	20	0	87.8	2	P:GO:0005975; F:GO:0016798	P:carbohydrate metabolic process; F:hydrolase activity, acting on glycosyl bonds	EC:3.2.1.21	Beta-glucosidase
PGSC0003DMT400004065	U11/U12 small nuclear ribonucleoprotein 65 kDa protein isoform X1	4040	20	2.59507e-120	87.95	6	P:GO:0000003; F:GO:0003723; C:GO:0005634; P:GO:0006397; C:GO:0032991; P:GO:0048856	P:reproduction; F:RNA binding; C:nucleus; P:mRNA processing; C:protein-containing complex; P:anatomical structure development
PGSC0003DMT400049692	hypoxia-inducible factor 1-alpha inhibitor	4650	20	1.89633e-145	89.6	1	C:GO:0005575	C:cellular_component
PGSC0003DMT400021545	jacalin-related lectin 3 isoform X1	692	20	1.66103e-60	95.75	1	F:GO:0003674	F:molecular_function
PGSC0003DMT400021541	jacalin-related lectin 3 isoform X1	2394	20	0	88.2	1	F:GO:0003674	F:molecular_function
PGSC0003DMT400021540	jacalin-related lectin 3 isoform X1	2528	20	0	86.7	1	F:GO:0003674	F:molecular_function
PGSC0003DMT400010658	dentin sialophosphoprotein-like	3842	20	0	66.1	1	C:GO:0005575	C:cellular_component
PGSC0003DMT400011272	rpi-vnt1-like protein	2313	20	0	88.1	4	C:GO:0005886; P:GO:0006950; P:GO:0007165; F:GO:0043167	C:plasma membrane; P:response to stress; P:signal transduction; F:ion binding
PGSC0003DMT400053057	rpi-vnt1-like protein	2589	20	0	83.75	4	C:GO:0005886; P:GO:0006950; P:GO:0007165; F:GO:0043167	C:plasma membrane; P:response to stress; P:signal transduction; F:ion binding
PGSC0003DMT400022441	TMV resistance protein N-like	2082	20	8.66747e-52	64.05	5	P:GO:0006952; P:GO:0007165; C:GO:0016020; C:GO:0016021; F:GO:0043531	P:defense response; P:signal transduction; C:membrane; C:integral component of membrane; F:ADP binding
PGSC0003DMT400022439	TMV resistance protein N-like	2860	20	1.25471e-51	64.05	5	P:GO:0006952; P:GO:0007165; C:GO:0016020; C:GO:0016021; F:GO:0043531	P:defense response; P:signal transduction; C:membrane; C:integral component of membrane; F:ADP binding
PGSC0003DMT400053954	TMV resistance protein N-like	3339	20	0	78.15	4	C:GO:0005575; P:GO:0006950; P:GO:0007165; F:GO:0043167	C:cellular_component; P:response to stress; P:signal transduction; F:ion binding
PGSC0003DMT400011198	protein MALE DISCOVERER 2-like	811	20	8.4914e-22	87.9	5	F:GO:0004871; C:GO:0005886; P:GO:0006464; F:GO:0016301; F:GO:0043167	F:signal transducer activity; C:plasma membrane; P:cellular protein modification process; F:kinase activity; F:ion binding	EC:2.7.11	Transferring phosphorus-containing groups
PGSC0003DMT400063680	nucleosome assembly protein 1;4 isoform X1	1248	20	3.52879e-18	58.6	3	C:GO:0005634; C:GO:0005737; P:GO:0006334	C:nucleus; C:cytoplasm; P:nucleosome assembly
PGSC0003DMT400036274	vacuolar amino acid transporter 1-like	1292	20	1.43436e-176	87.8	2	C:GO:0005575; F:GO:0022857	C:cellular_component; F:transmembrane transporter activity
PGSC0003DMT400081943	PREDICTED: uncharacterized protein LOC102592029 isoform X3	1516	20	1.76321e-128	87.75
PGSC0003DMT400068222	glucomannan 4-beta-mannosyltransferase 2-like	1636	20	0	95.9	2	C:GO:0005575; F:GO:0016757	C:cellular_component; F:transferase activity, transferring glycosyl groups
PGSC0003DMT400081845	Acid phosphatase/vanadium-dependent haloperoxidase-related protein	1769	20	1.48732e-95	80.65	2	F:GO:0004601; P:GO:0098869	F:peroxidase activity; P:cellular oxidant detoxification
PGSC0003DMT400049808	protein TIFY 4B-like isoform X3	1806	20	5.63787e-177	90.6	6	F:GO:0000988; C:GO:0005634; P:GO:0006950; P:GO:0007165; P:GO:0009058; P:GO:0034641	F:transcription factor activity, protein binding; C:nucleus; P:response to stress; P:signal transduction; P:biosynthetic process; P:cellular nitrogen compound metabolic process
PGSC0003DMT400058685	SEC14 cytosolic factor	1832	20	6.09281e-110	94.45
PGSC0003DMT400056988	protein YLS9-like	2275	20	4.97838e-175	82.5	1	C:GO:0005575	C:cellular_component
PGSC0003DMT400058697	SEC14 cytosolic factor-like isoform X1	2833	20	6.64975e-43	92.7
PGSC0003DMT400029423	protein DETOXIFICATION 55	4065	20	0	87.45	2	C:GO:0005575; F:GO:0022857	C:cellular_component; F:transmembrane transporter activity
PGSC0003DMT400063679	pentatricopeptide repeat-containing protein At5g14770, mitochondrial	4221	20	0	84.7
PGSC0003DMT400054919	probable E3 ubiquitin-protein ligase HIP1	5436	20	0	74	1	F:GO:0016874	F:ligase activity
PGSC0003DMT400054922	probable E3 ubiquitin-protein ligase HIP1	5831	20	0	74	1	F:GO:0016874	F:ligase activity
PGSC0003DMT400020224	oxysterol-binding protein-related protein 1B-like	2668	20	0	88.2
PGSC0003DMT400074168	auxin response factor 6-like isoform X2	3528	20	0	88.55	5	F:GO:0003677; C:GO:0005634; P:GO:0007165; P:GO:0009058; P:GO:0034641	F:DNA binding; C:nucleus; P:signal transduction; P:biosynthetic process; P:cellular nitrogen compound metabolic process
PGSC0003DMT400074169	auxin response factor 6-like isoform X1	3531	20	0	88.6	5	F:GO:0003677; C:GO:0005634; P:GO:0007165; P:GO:0009058; P:GO:0034641	F:DNA binding; C:nucleus; P:signal transduction; P:biosynthetic process; P:cellular nitrogen compound metabolic process
PGSC0003DMT400074167	auxin response factor 6-like isoform X1	4996	20	0	86.4	5	F:GO:0003677; C:GO:0005634; P:GO:0007165; P:GO:0009058; P:GO:0034641	F:DNA binding; C:nucleus; P:signal transduction; P:biosynthetic process; P:cellular nitrogen compound metabolic process
PGSC0003DMT400081848	PREDICTED: uncharacterized protein LOC102603751	1854	20	1.96351e-132	84	1	C:GO:0005575	C:cellular_component
PGSC0003DMT400024314	homeobox-DDT domain protein RLT2	1995	20	0	67.45	6	P:GO:0000003; F:GO:0003677; C:GO:0005634; P:GO:0009058; P:GO:0034641; P:GO:0048856	P:reproduction; F:DNA binding; C:nucleus; P:biosynthetic process; P:cellular nitrogen compound metabolic process; P:anatomical structure development
PGSC0003DMT400020469	probable myosin-binding protein 6	2702	20	0	63.75
PGSC0003DMT400035138	---NA---	4908
PGSC0003DMT400035135	mediator of RNA polymerase II transcription subunit 19a isoform X1	5257	20	8.74178e-29	71.45	5	C:GO:0005654; F:GO:0008134; P:GO:0009058; C:GO:0032991; P:GO:0034641	C:nucleoplasm; F:transcription factor binding; P:biosynthetic process; C:protein-containing complex; P:cellular nitrogen compound metabolic process
PGSC0003DMT400024144	hva22-like protein c	1902	20	0	72.4	3	F:GO:0004518; C:GO:0005575; F:GO:0043167	F:nuclease activity; C:cellular_component; F:ion binding	EC:3.1.30; EC:3.1.26; EC:3.1.26.4	Acting on ester bonds; Acting on ester bonds; Ribonuclease H
PGSC0003DMT400043766	receptor-like protein kinase HERK 1	3525	20	3.14767e-179	82.95	4	C:GO:0005575; P:GO:0006464; F:GO:0016301; F:GO:0043167	C:cellular_component; P:cellular protein modification process; F:kinase activity; F:ion binding	EC:2.7.11	Transferring phosphorus-containing groups
PGSC0003DMT400026391	tetratricopeptide repeat protein 1	1083	20	4.85391e-83	83.7
PGSC0003DMT400016309	tubby-like F-box protein 5	1555	20	1.10264e-174	76.65	4	C:GO:0005929; P:GO:0008150; F:GO:0008289; F:GO:0043167	C:cilium; P:biological_process; F:lipid binding; F:ion binding
PGSC0003DMT400011800	ubiquitin-like-specific protease ESD4	2183	20	0	75.05	3	C:GO:0005634; P:GO:0006464; F:GO:0008233	C:nucleus; P:cellular protein modification process; F:peptidase activity
PGSC0003DMT400012822	PREDICTED: uncharacterized protein LOC102580131	2826	20	0	92.5
PGSC0003DMT400047642	U-box domain-containing protein 44-like	3711	20	0	81.05	2	F:GO:0003674; P:GO:0006464	F:molecular_function; P:cellular protein modification process
PGSC0003DMT400047643	U-box domain-containing protein 44-like	4235	20	0	82.1	2	F:GO:0003674; P:GO:0006464	F:molecular_function; P:cellular protein modification process
PGSC0003DMT400061231	cytochrome P450 CYP736A12-like	1874	20	0	85.9	2	F:GO:0016491; F:GO:0043167	F:oxidoreductase activity; F:ion binding
PGSC0003DMT400023174	protein ABHD17C-like	555	18	5.20319e-13	73.22	2	C:GO:0005575; F:GO:0043167	C:cellular_component; F:ion binding
PGSC0003DMT400028258	bet1-like SNARE 1-1 isoform X1	880	20	8.96838e-67	94.1	2	C:GO:0005634; C:GO:0005886	C:nucleus; C:plasma membrane
PGSC0003DMT400028259	bet1-like SNARE 1-1 isoform X1	895	20	2.5085e-70	95.55	2	C:GO:0005634; C:GO:0005886	C:nucleus; C:plasma membrane
PGSC0003DMT400072798	putative SNAP25 homologous protein SNAP30	1258	20	3.51825e-169	81.2
PGSC0003DMT400045416	protein NRT1/ PTR FAMILY 4.6-like	1853	20	0	89.75	2	C:GO:0005575; F:GO:0022857	C:cellular_component; F:transmembrane transporter activity
PGSC0003DMT400045415	protein NRT1/ PTR FAMILY 4.6-like	2164	20	0	89.8	2	C:GO:0005575; F:GO:0022857	C:cellular_component; F:transmembrane transporter activity
PGSC0003DMT400025802	putative tRNA pseudouridine synthase Pus10 isoform X1	3549	20	0	89.1	3	F:GO:0003723; P:GO:0006399; F:GO:0016853	F:RNA binding; P:tRNA metabolic process; F:isomerase activity	EC:5.4.99.12	tRNA pseudouridine(38-40) synthase
PGSC0003DMT400025803	putative tRNA pseudouridine synthase Pus10 isoform X2	3774	20	0	90.8	3	F:GO:0003723; P:GO:0006399; F:GO:0016853	F:RNA binding; P:tRNA metabolic process; F:isomerase activity	EC:5.4.99.12	tRNA pseudouridine(38-40) synthase
PGSC0003DMT400030206	LIM domain-containing protein WLIM1-like	1067	20	2.62664e-71	97.35	6	F:GO:0003729; C:GO:0005886; P:GO:0007010; F:GO:0008092; P:GO:0022607; F:GO:0043167	F:mRNA binding; C:plasma membrane; P:cytoskeleton organization; F:cytoskeletal protein binding; P:cellular component assembly; F:ion binding
PGSC0003DMT400015266	mitogen-activated protein kinase 9-like	2848	20	0	88.65	6	F:GO:0004871; C:GO:0005634; C:GO:0005737; P:GO:0006464; F:GO:0016301; F:GO:0043167	F:signal transducer activity; C:nucleus; C:cytoplasm; P:cellular protein modification process; F:kinase activity; F:ion binding	EC:2.7.11; EC:2.7.11.24	Transferring phosphorus-containing groups; Mitogen-activated protein kinase
PGSC0003DMT400015263	mitogen-activated protein kinase 9-like	3325	20	0	91.9	6	F:GO:0004871; C:GO:0005634; C:GO:0005737; P:GO:0006464; F:GO:0016301; F:GO:0043167	F:signal transducer activity; C:nucleus; C:cytoplasm; P:cellular protein modification process; F:kinase activity; F:ion binding	EC:2.7.11; EC:2.7.11.24	Transferring phosphorus-containing groups; Mitogen-activated protein kinase
PGSC0003DMT400029662	beta-glucosidase 11-like	2006	20	2.48775e-94	88.25	3	C:GO:0005575; P:GO:0005975; F:GO:0016798	C:cellular_component; P:carbohydrate metabolic process; F:hydrolase activity, acting on glycosyl bonds	EC:3.2.1.21	Beta-glucosidase
PGSC0003DMT400029661	beta-glucosidase 11-like	2057	20	0	90.35	3	C:GO:0005575; P:GO:0005975; F:GO:0016798	C:cellular_component; P:carbohydrate metabolic process; F:hydrolase activity, acting on glycosyl bonds	EC:3.2.1.21	Beta-glucosidase
PGSC0003DMT400043061	serinethreonine-protein kinase ctr1	1129	20	9.37453e-104	79.75	1	F:GO:0016301	F:kinase activity
PGSC0003DMT400048288	sarcolemmal membrane-associated protein	2164	20	5.65286e-125	82.6	1	C:GO:0005575	C:cellular_component
PGSC0003DMT400062599	chaperone protein dnaJ 20, chloroplastic-like	2389	20	5.90415e-85	84.2
PGSC0003DMT400062453	farnesyl diphosphate synthase	985	20	8.55323e-11	91.85	3	P:GO:0006629; P:GO:0009058; F:GO:0016765	P:lipid metabolic process; P:biosynthetic process; F:transferase activity, transferring alkyl or aryl (other than methyl) groups	EC:2.5.1.10; EC:2.5.1.1	(2E,6E)-farnesyl diphosphate synthase; Dimethylallyltranstransferase
PGSC0003DMT400018476	stomatal closure-related actin-binding protein 3-like	1932	20	0	90.85	1	F:GO:0008092	F:cytoskeletal protein binding
PGSC0003DMT400023171	---NA---	892
PGSC0003DMT400076749	protein EARLY RESPONSIVE TO DEHYDRATION 15-like	1952	20	6.72903e-73	90.5	1	P:GO:0008150	P:biological_process
PGSC0003DMT400011712	PREDICTED: uncharacterized protein LOC102594568	5004	20	6.99514e-172	77.6	1	F:GO:0030234	F:enzyme regulator activity
PGSC0003DMT400011711	PREDICTED: uncharacterized protein LOC102594568	5052	20	0	77.6	1	F:GO:0030234	F:enzyme regulator activity
PGSC0003DMT400058609	dolichol-phosphate mannosyltransferase subunit 3	372	20	4.07521e-51	67.25	1	C:GO:0005575	C:cellular_component
PGSC0003DMT400062450	farnesyl pyrophosphate synthase 1-like	761	20	9.24271e-09	90.9	3	P:GO:0006629; P:GO:0009058; F:GO:0016765	P:lipid metabolic process; P:biosynthetic process; F:transferase activity, transferring alkyl or aryl (other than methyl) groups	EC:2.5.1.10	(2E,6E)-farnesyl diphosphate synthase
PGSC0003DMT400062451	farnesyl pyrophosphate synthase 1-like	903	20	2.90295e-11	64.65	3	P:GO:0006629; P:GO:0009058; F:GO:0016765	P:lipid metabolic process; P:biosynthetic process; F:transferase activity, transferring alkyl or aryl (other than methyl) groups	EC:2.5.1.10	(2E,6E)-farnesyl diphosphate synthase
PGSC0003DMT400017554	E3 ubiquitin ligase BIG BROTHER	2247	20	6.12024e-135	77.65	8	P:GO:0000003; P:GO:0006464; P:GO:0007568; P:GO:0008283; F:GO:0016874; F:GO:0019899; P:GO:0040007; P:GO:0048856	P:reproduction; P:cellular protein modification process; P:aging; P:cell proliferation; F:ligase activity; F:enzyme binding; P:growth; P:anatomical structure development
PGSC0003DMT400017552	E3 ubiquitin ligase BIG BROTHER	2767	20	3.83051e-90	78.3	8	P:GO:0000003; P:GO:0006464; P:GO:0007568; P:GO:0008283; F:GO:0016874; F:GO:0019899; P:GO:0040007; P:GO:0048856	P:reproduction; P:cellular protein modification process; P:aging; P:cell proliferation; F:ligase activity; F:enzyme binding; P:growth; P:anatomical structure development
PGSC0003DMT400028291	RPM1-interacting protein 4	321	20	3.86413e-41	79.85	1	C:GO:0005575	C:cellular_component
PGSC0003DMT400008534	ELMO domain-containing protein A-like isoform X2	651	20	5.74806e-38	88.55
PGSC0003DMT400042226	U3 small nucleolar ribonucleoprotein protein IMP4	975	20	0	87.25	5	C:GO:0005730; F:GO:0019843; C:GO:0032991; P:GO:0034641; P:GO:0042254	C:nucleolus; F:rRNA binding; C:protein-containing complex; P:cellular nitrogen compound metabolic process; P:ribosome biogenesis
PGSC0003DMT400028931	udp-glycosyltransferase 708c1	1017	8	1.12093e-06	71.75	1	P:GO:0006355	P:regulation of transcription, DNA-templated
PGSC0003DMT400060162	serine/threonine-protein phosphatase PP1-like isoform X1	1242	20	0	79.85	3	P:GO:0006464; F:GO:0016791; F:GO:0043167	P:cellular protein modification process; F:phosphatase activity; F:ion binding	EC:3.1.3.16; EC:3.1.3.41	Protein-serine/threonine phosphatase; 4-nitrophenylphosphatase
PGSC0003DMT400042166	transcription factor TCP7-like	1347	20	2.41805e-122	79.05	4	F:GO:0003677; C:GO:0005634; P:GO:0009058; P:GO:0034641	F:DNA binding; C:nucleus; P:biosynthetic process; P:cellular nitrogen compound metabolic process
PGSC0003DMT400010019	putative F-box protein At1g65770	1361	20	4.20354e-66	76.9
PGSC0003DMT400068267	PREDICTED: uncharacterized protein LOC102593250	1375	20	1.16369e-140	68.55	1	C:GO:0005575	C:cellular_component
PGSC0003DMT400056644	probable indole-3-pyruvate monooxygenase YUCCA8	1719	20	0	94	3	C:GO:0005575; F:GO:0016491; F:GO:0043167	C:cellular_component; F:oxidoreductase activity; F:ion binding	EC:1.14.13.8; EC:1.14.13	Flavin-containing monooxygenase; Acting on paired donors, with incorporation or reduction of molecular oxygen. The oxygen incorporated need not be derived from O(2)
PGSC0003DMT400013179	probable protein phosphatase 2C 55	1877	20	4.1923e-180	87.8	1	F:GO:0003674	F:molecular_function
PGSC0003DMT400078423	putative glutamine amidotransferase PB2B2.05	1891	20	0	78.35	1	F:GO:0003674	F:molecular_function
PGSC0003DMT400013180	probable protein phosphatase 2C 55	1954	20	0	87.3	1	F:GO:0003674	F:molecular_function
PGSC0003DMT400050395	coiled-coil domain-containing protein SCD2-like isoform X1	2322	20	1.04084e-33	78.6	1	P:GO:0006355	P:regulation of transcription, DNA-templated
PGSC0003DMT400020439	probable galacturonosyltransferase 6	2371	20	0	89.3	5	C:GO:0005794; P:GO:0005975; P:GO:0009058; F:GO:0016757; P:GO:0071554	C:Golgi apparatus; P:carbohydrate metabolic process; P:biosynthetic process; F:transferase activity, transferring glycosyl groups; P:cell wall organization or biogenesis	EC:2.4.1.43	Polygalacturonate 4-alpha-galacturonosyltransferase
PGSC0003DMT400053532	putative esterase YitV	2515	20	8.8069e-143	69.6	1	F:GO:0008233	F:peptidase activity
PGSC0003DMT400038441	pentatricopeptide repeat-containing protein At1g77405	2568	20	0	90.6	4	F:GO:0003723; F:GO:0004518; C:GO:0005622; C:GO:0043226	F:RNA binding; F:nuclease activity; C:intracellular; C:organelle
PGSC0003DMT400009950	E3 ubiquitin-protein ligase MIEL1	2673	20	8.12788e-112	92.6	2	F:GO:0016874; F:GO:0043167	F:ligase activity; F:ion binding
PGSC0003DMT400038443	pentatricopeptide repeat-containing protein At1g77405	2685	20	0	90.6	4	F:GO:0003723; F:GO:0004518; C:GO:0005622; C:GO:0043226	F:RNA binding; F:nuclease activity; C:intracellular; C:organelle
PGSC0003DMT400003950	Adenine nucleotide alpha hydrolases-like superfamily protein, putative	2723	20	4.90413e-151	73.15	1	P:GO:0006950	P:response to stress
PGSC0003DMT400015208	E3 ubiquitin-protein ligase RHF2A-like isoform X1	2743	20	0	87.25	1	F:GO:0016874	F:ligase activity
PGSC0003DMT400003150	urease isoform X2	2768	20	5.35099e-128	96.05	6	P:GO:0009056; F:GO:0016810; P:GO:0034641; F:GO:0043167; P:GO:0044281; P:GO:0071941	P:catabolic process; F:hydrolase activity, acting on carbon-nitrogen (but not peptide) bonds; P:cellular nitrogen compound metabolic process; F:ion binding; P:small molecule metabolic process; P:nitrogen cycle metabolic process	EC:3.5.1.5	Urease
PGSC0003DMT400010020	F-box protein At4g35733-like isoform X1	2889	20	0	68
PGSC0003DMT400080290	PREDICTED: uncharacterized protein LOC102604835	2986	20	0	88.35	3	F:GO:0003735; C:GO:0005840; P:GO:0006412	F:structural constituent of ribosome; C:ribosome; P:translation
PGSC0003DMT400045469	Nucleotide-binding, alpha-beta plait	3011	20	2.90243e-139	79	1	F:GO:0003723	F:RNA binding
PGSC0003DMT400003146	urease isoform X2	3042	20	3.21959e-57	96.95	6	P:GO:0009056; F:GO:0016810; P:GO:0034641; F:GO:0043167; P:GO:0044281; P:GO:0071941	P:catabolic process; F:hydrolase activity, acting on carbon-nitrogen (but not peptide) bonds; P:cellular nitrogen compound metabolic process; F:ion binding; P:small molecule metabolic process; P:nitrogen cycle metabolic process	EC:3.5.1.5	Urease
PGSC0003DMT400042167	transcription factor TCP7-like	3117	20	2.05675e-118	73.65	4	F:GO:0003677; C:GO:0005634; P:GO:0009058; P:GO:0034641	F:DNA binding; C:nucleus; P:biosynthetic process; P:cellular nitrogen compound metabolic process
PGSC0003DMT400015209	E3 ubiquitin-protein ligase RHF2A-like isoform X1	3321	20	0	80.85	1	F:GO:0016874	F:ligase activity
PGSC0003DMT400009948	E3 ubiquitin-protein ligase MIEL1	3417	20	4.87708e-94	92.6	2	F:GO:0016874; F:GO:0043167	F:ligase activity; F:ion binding
PGSC0003DMT400009947	E3 ubiquitin-protein ligase MIEL1	3444	20	5.4555e-94	93.4	3	C:GO:0005575; F:GO:0016874; F:GO:0043167	C:cellular_component; F:ligase activity; F:ion binding
PGSC0003DMT400042168	transcription factor TCP7-like	3528	20	2.49481e-117	73.65	4	F:GO:0003677; C:GO:0005634; P:GO:0009058; P:GO:0034641	F:DNA binding; C:nucleus; P:biosynthetic process; P:cellular nitrogen compound metabolic process
PGSC0003DMT400038444	pentatricopeptide repeat-containing protein At1g77405	4362	20	0	90.6	4	F:GO:0003723; F:GO:0004518; C:GO:0005622; C:GO:0043226	F:RNA binding; F:nuclease activity; C:intracellular; C:organelle
PGSC0003DMT400038442	pentatricopeptide repeat-containing protein At1g77405	4672	20	0	90.6	4	F:GO:0003723; F:GO:0004518; C:GO:0005622; C:GO:0043226	F:RNA binding; F:nuclease activity; C:intracellular; C:organelle
PGSC0003DMT400038440	pentatricopeptide repeat-containing protein At1g77405	4911	20	0	90.6	4	F:GO:0003723; F:GO:0004518; C:GO:0005622; C:GO:0043226	F:RNA binding; F:nuclease activity; C:intracellular; C:organelle
PGSC0003DMT400006972	F-box protein CPR30-like	2183	20	0	70.6
PGSC0003DMT400027523	LIM domain-containing protein WLIM1-like	2254	20	1.54195e-31	99.2	1	F:GO:0043167	F:ion binding
PGSC0003DMT400043255	putative WEB family protein At1g65010, chloroplastic	2314	20	0	73.15
PGSC0003DMT400033366	putative leucine-rich repeat receptor-like serine/threonine-protein kinase At2g14440	2497	20	0	89.8	2	C:GO:0005575; F:GO:0016301	C:cellular_component; F:kinase activity
PGSC0003DMT400061191	LYR motif-containing protein 2-like	837	20	4.58322e-48	91.45
PGSC0003DMT400061192	LYR motif-containing protein 2-like	966	20	1.06667e-49	90.55
PGSC0003DMT400037298	PREDICTED: uncharacterized protein LOC102590120	1322	20	3.44415e-99	83.45
PGSC0003DMT400037297	PREDICTED: uncharacterized protein LOC102590120	1453	20	1.33276e-98	83.45
PGSC0003DMT400001195	vacuolar protein sorting-associated protein 24 homolog 1-like	3257	20	2.06704e-75	95.7	1	P:GO:0007034	P:vacuolar transport
PGSC0003DMT400001194	vacuolar protein sorting-associated protein 24 homolog 1-like	3360	20	8.87288e-121	98.05	1	P:GO:0007034	P:vacuolar transport
PGSC0003DMT400073332	deSI-like protein At4g17486 isoform X1	2872	20	5.9829e-140	89.65
PGSC0003DMT400073331	deSI-like protein At4g17486 isoform X1	2868	20	1.26182e-172	87.9
PGSC0003DMT400025648	U-box domain-containing protein 15	2710	20	0	88.9	4	F:GO:0004871; C:GO:0005634; C:GO:0005737; P:GO:0006464	F:signal transducer activity; C:nucleus; C:cytoplasm; P:cellular protein modification process
PGSC0003DMT400073333	deSI-like protein At4g17486 isoform X1	2602	20	1.32768e-88	85.05
PGSC0003DMT400058215	TMV resistance protein N-like	1111	20	3.84157e-120	83.2	4	C:GO:0005575; P:GO:0006950; P:GO:0007165; F:GO:0043167	C:cellular_component; P:response to stress; P:signal transduction; F:ion binding
PGSC0003DMT400058504	PREDICTED: uncharacterized protein LOC107855086	387	3	0.000178694	77	3	P:GO:0006355; C:GO:0016020; C:GO:0016021	P:regulation of transcription, DNA-templated; C:membrane; C:integral component of membrane
PGSC0003DMT400060223	DNA/RNA-binding protein KIN17-like	2376	20	0	88.7	5	F:GO:0003677; C:GO:0005634; P:GO:0006259; P:GO:0006950; P:GO:0009058	F:DNA binding; C:nucleus; P:DNA metabolic process; P:response to stress; P:biosynthetic process
PGSC0003DMT400067963	TMV resistance protein N-like	1950	20	0	84.6	4	C:GO:0005575; P:GO:0006950; P:GO:0007165; F:GO:0043167	C:cellular_component; P:response to stress; P:signal transduction; F:ion binding
PGSC0003DMT400040152	very-long-chain (3R)-3-hydroxyacyl-CoA dehydratase 2	1542	20	4.97932e-56	90.7	6	C:GO:0005737; C:GO:0005783; P:GO:0006629; P:GO:0009058; F:GO:0016829; P:GO:0044281	C:cytoplasm; C:endoplasmic reticulum; P:lipid metabolic process; P:biosynthetic process; F:lyase activity; P:small molecule metabolic process	EC:4.2.1.134	Very-long-chain (3R)-3-hydroxyacyl-CoA dehydratase
PGSC0003DMT400058556	protein STAY-GREEN, chloroplastic-like	1547	20	5.3732e-164	73
PGSC0003DMT400014348	protein DENND6A isoform X1	2794	20	9.20886e-25	83.05	3	C:GO:0005768; P:GO:0008150; F:GO:0019899	C:endosome; P:biological_process; F:enzyme binding
PGSC0003DMT400014347	protein DENND6A isoform X1	3553	20	0	95.9	3	C:GO:0005768; P:GO:0008150; F:GO:0019899	C:endosome; P:biological_process; F:enzyme binding
PGSC0003DMT400014346	protein DENND6A isoform X1	3749	20	0	96	3	C:GO:0005768; P:GO:0008150; F:GO:0019899	C:endosome; P:biological_process; F:enzyme binding
PGSC0003DMT400060396	pleiotropic drug resistance protein 2-like	5009	20	0	92.25	3	C:GO:0005575; F:GO:0016887; F:GO:0043167	C:cellular_component; F:ATPase activity; F:ion binding	EC:3.6.1.3; EC:3.6.1.15	Adenosinetriphosphatase; Nucleoside-triphosphate phosphatase
PGSC0003DMT400060395	pleiotropic drug resistance protein 2-like	5038	20	0	92.05	3	C:GO:0005575; F:GO:0016887; F:GO:0043167	C:cellular_component; F:ATPase activity; F:ion binding	EC:3.6.1.3; EC:3.6.1.15	Adenosinetriphosphatase; Nucleoside-triphosphate phosphatase
PGSC0003DMT400061224	hemK methyltransferase family member 2	1806	20	1.37355e-167	91.35	2	P:GO:0006464; F:GO:0008168	P:cellular protein modification process; F:methyltransferase activity
PGSC0003DMT400061225	hemK methyltransferase family member 2	2134	20	8.92536e-166	91.3	4	C:GO:0005737; P:GO:0006259; P:GO:0006464; F:GO:0008168	C:cytoplasm; P:DNA metabolic process; P:cellular protein modification process; F:methyltransferase activity	EC:2.1.1.72	Site-specific DNA-methyltransferase (adenine-specific)
PGSC0003DMT400032566	21 kDa protein-like	842	20	9.39578e-121	76.4	1	F:GO:0030234	F:enzyme regulator activity
PGSC0003DMT400047001	TMV resistance protein N-like isoform X1	4127	20	0	88.7	2	P:GO:0007165; F:GO:0043167	P:signal transduction; F:ion binding
PGSC0003DMT400047000	TMV resistance protein N-like isoform X1	4234	20	0	88.7	2	P:GO:0007165; F:GO:0043167	P:signal transduction; F:ion binding
PGSC0003DMT400029994	pentatricopeptide repeat-containing protein At2g13600	2852	20	0	86.8	4	F:GO:0003723; F:GO:0004518; C:GO:0005739; F:GO:0043167	F:RNA binding; F:nuclease activity; C:mitochondrion; F:ion binding
PGSC0003DMT400053059	rpi-vnt1-like protein	2784	20	0	79.4	4	C:GO:0005886; P:GO:0006950; P:GO:0007165; F:GO:0043167	C:plasma membrane; P:response to stress; P:signal transduction; F:ion binding
PGSC0003DMT400053053	rpi-vnt1-like protein	2598	20	0	86.9	4	C:GO:0005886; P:GO:0006950; P:GO:0007165; F:GO:0043167	C:plasma membrane; P:response to stress; P:signal transduction; F:ion binding
PGSC0003DMT400053056	rpi-vnt1-like protein	1881	20	0	92.7	4	C:GO:0005886; P:GO:0006950; P:GO:0007165; F:GO:0043167	C:plasma membrane; P:response to stress; P:signal transduction; F:ion binding
PGSC0003DMT400062611	rpi-vnt1-like protein	1653	20	0	93.95	4	C:GO:0005886; P:GO:0006950; P:GO:0007165; F:GO:0043167	C:plasma membrane; P:response to stress; P:signal transduction; F:ion binding
PGSC0003DMT400045163	nodulin-26-like isoform X1	1241	14	6.9222e-39	75.21	4	F:GO:0015267; C:GO:0016020; C:GO:0016021; P:GO:0055085	F:channel activity; C:membrane; C:integral component of membrane; P:transmembrane transport
PGSC0003DMT400040210	PREDICTED: uncharacterized protein LOC102595295	1193	20	0	77.7
PGSC0003DMT400019937	zinc finger protein 91-like	2121	20	0	70.3	2	F:GO:0003674; C:GO:0005634	F:molecular_function; C:nucleus
PGSC0003DMT400048637	GPI-anchored protein LORELEI-like	899	20	3.98377e-80	79.3	1	C:GO:0005575	C:cellular_component
PGSC0003DMT400041351	chorismate synthase 1, chloroplastic	1883	20	0	92.8	6	C:GO:0005829; P:GO:0006520; P:GO:0009058; C:GO:0009536; F:GO:0016829; F:GO:0043167	C:cytosol; P:cellular amino acid metabolic process; P:biosynthetic process; C:plastid; F:lyase activity; F:ion binding	EC:4.2.3.5	Chorismate synthase
PGSC0003DMT400041352	chorismate synthase 1, chloroplastic	2510	20	0	95.2	6	C:GO:0005829; P:GO:0006520; P:GO:0009058; C:GO:0009536; F:GO:0016829; F:GO:0043167	C:cytosol; P:cellular amino acid metabolic process; P:biosynthetic process; C:plastid; F:lyase activity; F:ion binding	EC:4.2.3.5	Chorismate synthase
PGSC0003DMT400081889	peroxidase N-like	1373	20	2.64894e-168	89.95	6	C:GO:0005576; P:GO:0006950; P:GO:0009056; F:GO:0016491; F:GO:0043167; P:GO:0051186	C:extracellular region; P:response to stress; P:catabolic process; F:oxidoreductase activity; F:ion binding; P:cofactor metabolic process	EC:1.11.1.7	Peroxidase
PGSC0003DMT400004080	DNA mismatch repair protein MLH3 isoform X1	3069	20	4.64256e-42	80.7	8	P:GO:0000003; F:GO:0003677; C:GO:0005622; P:GO:0006259; P:GO:0006950; P:GO:0007049; C:GO:0032991; F:GO:0043167	P:reproduction; F:DNA binding; C:intracellular; P:DNA metabolic process; P:response to stress; P:cell cycle; C:protein-containing complex; F:ion binding
PGSC0003DMT400004081	auxin-induced protein 15A-like	3510	20	3.91296e-48	92.6	1	P:GO:0008150	P:biological_process
PGSC0003DMT400002022	protein ABHD17C-like	373	9	5.91384e-07	74.78	2	C:GO:0016020; C:GO:0016021	C:membrane; C:integral component of membrane
PGSC0003DMT400039552	NADH dehydrogenase subunit 2 (chloroplast)	799	20	1.55182e-130	79.45	8	C:GO:0005886; P:GO:0006091; C:GO:0009536; C:GO:0009579; P:GO:0015979; F:GO:0016491; P:GO:0034641; P:GO:0044281	C:plasma membrane; P:generation of precursor metabolites and energy; C:plastid; C:thylakoid; P:photosynthesis; F:oxidoreductase activity; P:cellular nitrogen compound metabolic process; P:small molecule metabolic process	EC:1.6.99.5; EC:1.6.99.3; EC:1.6.5.3	Acting on NADH or NADPH; NADH dehydrogenase; NADH:ubiquinone reductase (H(+)-translocating)
PGSC0003DMT400062019	---NA---	1119
PGSC0003DMT400003790	PREDICTED: uncharacterized protein LOC102580342	1164	20	7.11675e-83	92.25	1	C:GO:0005575	C:cellular_component
PGSC0003DMT400041823	protein TRIGALACTOSYLDIACYLGLYCEROL 5, chloroplastic	1282	20	2.31764e-44	84.85	1	C:GO:0005575	C:cellular_component
PGSC0003DMT400043345	PREDICTED: uncharacterized protein At2g17340-like	1305	20	0	77.15
PGSC0003DMT400072135	ion channel CASTOR-like	1470	20	6.60419e-33	70.05	2	C:GO:0016020; C:GO:0016021	C:membrane; C:integral component of membrane
PGSC0003DMT400013469	probable inactive receptor kinase At5g58300	2445	20	0	86.45	4	C:GO:0005575; P:GO:0006464; F:GO:0016301; F:GO:0043167	C:cellular_component; P:cellular protein modification process; F:kinase activity; F:ion binding
PGSC0003DMT400036068	PREDICTED: uncharacterized protein LOC102582411	2959	20	2.67133e-39	90.2
PGSC0003DMT400061818	beta-carotene isomerase D27, chloroplastic	5766	20	1.32516e-90	81.4	1	F:GO:0016853	F:isomerase activity
PGSC0003DMT400078414	ceramide kinase isoform X2	1545	20	8.76174e-163	94.2	1	F:GO:0016301	F:kinase activity	EC:2.7.1.23	NAD(+) kinase
PGSC0003DMT400072305	PREDICTED: uncharacterized protein LOC108947539	1738	20	1.96314e-28	50.25	2	F:GO:0003674; P:GO:0006950	F:molecular_function; P:response to stress
PGSC0003DMT400047898	PREDICTED: uncharacterized protein LOC102582673	2177	20	2.39629e-36	77.9	2	C:GO:0009536; C:GO:0009579	C:plastid; C:thylakoid
PGSC0003DMT400047899	protein DETOXIFICATION 29-like	3314	20	5.06072e-121	88.4	2	C:GO:0005773; F:GO:0022857	C:vacuole; F:transmembrane transporter activity
PGSC0003DMT400019201	SART-1 family protein DOT2	3377	20	0	88.5	1	P:GO:0006397	P:mRNA processing
PGSC0003DMT400076027	Keratin-associated protein 10-6 isoform 1	597	20	3.8298e-108	84.65	1	C:GO:0005575	C:cellular_component
PGSC0003DMT400007960	ABC transporter B family member 9-like	5400	20	0	92.5	4	C:GO:0005575; F:GO:0016887; F:GO:0022857; F:GO:0043167	C:cellular_component; F:ATPase activity; F:transmembrane transporter activity; F:ion binding	EC:3.6.1.3; EC:3.6.1.15	Adenosinetriphosphatase; Nucleoside-triphosphate phosphatase
PGSC0003DMT400001046	U3 small nucleolar ribonucleoprotein protein IMP4-like	1373	20	1.12428e-93	96.65	5	C:GO:0005730; F:GO:0019843; C:GO:0032991; P:GO:0034641; P:GO:0042254	C:nucleolus; F:rRNA binding; C:protein-containing complex; P:cellular nitrogen compound metabolic process; P:ribosome biogenesis
PGSC0003DMT400042354	PREDICTED: uncharacterized protein LOC102585381 isoform X1	1637	20	4.20678e-122	65.55
PGSC0003DMT400025306	protein ABHD17C-like	2002	2	2.37592e-06	77	2	C:GO:0016020; C:GO:0016021	C:membrane; C:integral component of membrane
PGSC0003DMT400015591	lysM domain receptor-like kinase 4	2177	20	0	87.85	5	F:GO:0004871; C:GO:0005886; P:GO:0006464; F:GO:0016301; F:GO:0043167	F:signal transducer activity; C:plasma membrane; P:cellular protein modification process; F:kinase activity; F:ion binding	EC:2.7.11	Transferring phosphorus-containing groups
PGSC0003DMT400015590	lysM domain receptor-like kinase 4	2184	20	0	87.55	5	F:GO:0004871; C:GO:0005886; P:GO:0006464; F:GO:0016301; F:GO:0043167	F:signal transducer activity; C:plasma membrane; P:cellular protein modification process; F:kinase activity; F:ion binding	EC:2.7.11	Transferring phosphorus-containing groups
PGSC0003DMT400025307	protein ABHD17C-like	2722	2	3.5667e-06	77	2	C:GO:0016020; C:GO:0016021	C:membrane; C:integral component of membrane
PGSC0003DMT400014919	serine racemase	3670	20	0	94.2	3	P:GO:0006520; F:GO:0016829; F:GO:0043167	P:cellular amino acid metabolic process; F:lyase activity; F:ion binding	EC:4.3.1.17; EC:4.3.1.18	L-serine ammonia-lyase; D-serine ammonia-lyase
PGSC0003DMT400037695	protein NRT1/ PTR FAMILY 3.1	1310	20	0	92.5	5	C:GO:0005622; C:GO:0005886; F:GO:0022857; P:GO:0042592; C:GO:0043226	C:intracellular; C:plasma membrane; F:transmembrane transporter activity; P:homeostatic process; C:organelle
PGSC0003DMT400037848	pentatricopeptide repeat-containing protein At1g66345, mitochondrial	3058	20	0	79.65
PGSC0003DMT400037850	pentatricopeptide repeat-containing protein At1g66345, mitochondrial	3166	20	0	79.65
PGSC0003DMT400037849	pentatricopeptide repeat-containing protein At1g66345, mitochondrial	3256	20	0	79.65
PGSC0003DMT400053068	rpi-vnt1-like protein	2628	20	0	82.55	4	C:GO:0005886; P:GO:0006950; P:GO:0007165; F:GO:0043167	C:plasma membrane; P:response to stress; P:signal transduction; F:ion binding
PGSC0003DMT400053069	rpi-vnt1-like protein	2894	20	0	85.1	4	C:GO:0005886; P:GO:0006950; P:GO:0007165; F:GO:0043167	C:plasma membrane; P:response to stress; P:signal transduction; F:ion binding
PGSC0003DMT400053067	rpi-vnt1-like protein	2980	20	0	85.1	4	C:GO:0005886; P:GO:0006950; P:GO:0007165; F:GO:0043167	C:plasma membrane; P:response to stress; P:signal transduction; F:ion binding
PGSC0003DMT400081987	metal tolerance protein 4-like	1076	20	1.9475e-49	97.8	2	C:GO:0005575; F:GO:0022857	C:cellular_component; F:transmembrane transporter activity
PGSC0003DMT400081988	metal tolerance protein 4-like	1675	20	0	92.45	2	C:GO:0005575; F:GO:0022857	C:cellular_component; F:transmembrane transporter activity
PGSC0003DMT400039624	UDP-glucose flavonoid 3-O-glucosyltransferase 6-like	867	20	1.76851e-70	77.3	4	C:GO:0005622; P:GO:0008150; F:GO:0016757; C:GO:0043226	C:intracellular; P:biological_process; F:transferase activity, transferring glycosyl groups; C:organelle
PGSC0003DMT400065657	protein ABHD17C-like	1661	3	1.31331e-05	83.33	7	F:GO:0003676; F:GO:0004523; F:GO:0008270; C:GO:0016020; C:GO:0016021; F:GO:0046872; P:GO:0090502	F:nucleic acid binding; F:RNA-DNA hybrid ribonuclease activity; F:zinc ion binding; C:membrane; C:integral component of membrane; F:metal ion binding; P:RNA phosphodiester bond hydrolysis, endonucleolytic
PGSC0003DMT400065656	protein ABHD17C-like	1753	3	1.39714e-05	83.33	7	F:GO:0003676; F:GO:0004523; F:GO:0008270; C:GO:0016020; C:GO:0016021; F:GO:0046872; P:GO:0090502	F:nucleic acid binding; F:RNA-DNA hybrid ribonuclease activity; F:zinc ion binding; C:membrane; C:integral component of membrane; F:metal ion binding; P:RNA phosphodiester bond hydrolysis, endonucleolytic
PGSC0003DMT400075018	pentatricopeptide repeat-containing protein At1g77405	2040	20	0	86.8	4	F:GO:0003723; F:GO:0004518; C:GO:0005622; C:GO:0043226	F:RNA binding; F:nuclease activity; C:intracellular; C:organelle
PGSC0003DMT400060448	exocyst complex component EXO70A1	2199	20	0	77.75	3	C:GO:0005737; P:GO:0016192; C:GO:0032991	C:cytoplasm; P:vesicle-mediated transport; C:protein-containing complex
PGSC0003DMT400075019	pentatricopeptide repeat-containing protein At1g77405	2488	20	0	86.8	4	F:GO:0003723; F:GO:0004518; C:GO:0005622; C:GO:0043226	F:RNA binding; F:nuclease activity; C:intracellular; C:organelle
PGSC0003DMT400000989	probable glycosyltransferase At3g07620	3589	20	0	83	4	C:GO:0005575; P:GO:0006464; P:GO:0009058; F:GO:0016757	C:cellular_component; P:cellular protein modification process; P:biosynthetic process; F:transferase activity, transferring glycosyl groups
PGSC0003DMT400069768	PREDICTED: uncharacterized protein LOC107062158	787	20	1.671e-143	89.45
PGSC0003DMT400069767	PREDICTED: uncharacterized protein LOC107062158	1041	20	6.19074e-140	89.35
PGSC0003DMT400051906	proline-rich extensin-like protein EPR1	1133	10	4.09344e-42	57.2
PGSC0003DMT400069765	PREDICTED: uncharacterized protein LOC102591372	1646	20	0	88
PGSC0003DMT400007783	probable receptor-like protein kinase At1g49730	1545	20	0	85.7	5	F:GO:0004871; C:GO:0005886; P:GO:0006464; F:GO:0016301; F:GO:0043167	F:signal transducer activity; C:plasma membrane; P:cellular protein modification process; F:kinase activity; F:ion binding	EC:2.7.10; EC:2.7.11	Transferring phosphorus-containing groups; Transferring phosphorus-containing groups
PGSC0003DMT400062609	rpi-vnt1-like protein	2894	20	0	85.65	4	C:GO:0005886; P:GO:0006950; P:GO:0007165; F:GO:0043167	C:plasma membrane; P:response to stress; P:signal transduction; F:ion binding
PGSC0003DMT400062608	rpi-vnt1-like protein	2979	20	0	85.65	4	C:GO:0005886; P:GO:0006950; P:GO:0007165; F:GO:0043167	C:plasma membrane; P:response to stress; P:signal transduction; F:ion binding
PGSC0003DMT400068788	receptor-like protein 51	2583	20	0	88.7	2	C:GO:0005575; F:GO:0016301	C:cellular_component; F:kinase activity
PGSC0003DMT400039941	myosin heavy chain kinase B-like	1586	20	0	89.2	2	F:GO:0008168; F:GO:0016301	F:methyltransferase activity; F:kinase activity
PGSC0003DMT400075941	PREDICTED: uncharacterized protein LOC109236524	749	20	2.18487e-33	64.45
PGSC0003DMT400092520	---NA---	222
PGSC0003DMT400053047	TMV resistance protein N-like	813	20	3.24315e-139	80.4	4	C:GO:0005575; P:GO:0006950; P:GO:0007165; F:GO:0043167	C:cellular_component; P:response to stress; P:signal transduction; F:ion binding
PGSC0003DMT400067962	TMV resistance protein N-like	1749	20	0	87.3	4	C:GO:0005575; P:GO:0006950; P:GO:0007165; F:GO:0043167	C:cellular_component; P:response to stress; P:signal transduction; F:ion binding
PGSC0003DMT400053050	TMV resistance protein N-like	2112	20	0	88.05	4	C:GO:0005575; P:GO:0006950; P:GO:0007165; F:GO:0043167	C:cellular_component; P:response to stress; P:signal transduction; F:ion binding
PGSC0003DMT400053049	TMV resistance protein N-like	2147	20	0	88.25	4	C:GO:0005575; P:GO:0006950; P:GO:0007165; F:GO:0043167	C:cellular_component; P:response to stress; P:signal transduction; F:ion binding
PGSC0003DMT400067983	TMV resistance protein N-like	3518	20	0	79.95	4	C:GO:0005575; P:GO:0006950; P:GO:0007165; F:GO:0043167	C:cellular_component; P:response to stress; P:signal transduction; F:ion binding
PGSC0003DMT400067981	TMV resistance protein N-like	3600	20	0	82.55	3	P:GO:0006950; P:GO:0007165; F:GO:0043167	P:response to stress; P:signal transduction; F:ion binding
PGSC0003DMT400067982	TMV resistance protein N-like	3684	20	0	80	3	P:GO:0006950; P:GO:0007165; F:GO:0043167	P:response to stress; P:signal transduction; F:ion binding
PGSC0003DMT400020005	TMV resistance protein N-like	5079	20	0	79.55	2	C:GO:0005575; P:GO:0008150	C:cellular_component; P:biological_process
PGSC0003DMT400046777	histone-lysine N-methyltransferase ATX4-like	2299	20	0	82.25	5	C:GO:0005634; P:GO:0006464; F:GO:0008168; F:GO:0043167; P:GO:0051276	C:nucleus; P:cellular protein modification process; F:methyltransferase activity; F:ion binding; P:chromosome organization	EC:2.1.1.43	Histone-lysine N-methyltransferase
PGSC0003DMT400011780	GATA transcription factor 15-like	1291	20	7.27849e-41	77.7	9	F:GO:0003677; F:GO:0003700; C:GO:0005634; F:GO:0008134; P:GO:0009058; P:GO:0030154; C:GO:0032991; P:GO:0034641; F:GO:0043167	F:DNA binding; F:DNA binding transcription factor activity; C:nucleus; F:transcription factor binding; P:biosynthetic process; P:cell differentiation; C:protein-containing complex; P:cellular nitrogen compound metabolic process; F:ion binding
PGSC0003DMT400027911	regulator of G-protein signaling 1 isoform X1	2440	20	3.13148e-136	95.2	7	F:GO:0004871; C:GO:0005634; C:GO:0005768; C:GO:0005886; P:GO:0006950; P:GO:0008283; F:GO:0030234	F:signal transducer activity; C:nucleus; C:endosome; C:plasma membrane; P:response to stress; P:cell proliferation; F:enzyme regulator activity
PGSC0003DMT400022878	rho GTPase-activating protein 5-like	897	20	2.87892e-50	85.8	2	P:GO:0006950; P:GO:0007165	P:response to stress; P:signal transduction
PGSC0003DMT400037964	putative mitochondrial protein	1631	20	3.11161e-08	66.4	2	F:GO:0003676; P:GO:0015074	F:nucleic acid binding; P:DNA integration
PGSC0003DMT400079891	neprosin 1	2184	20	1.63253e-165	92.7
PGSC0003DMT400050589	ABC transporter G family member 3	2674	20	0	95.15	4	C:GO:0005886; F:GO:0016887; F:GO:0022857; F:GO:0043167	C:plasma membrane; F:ATPase activity; F:transmembrane transporter activity; F:ion binding	EC:3.6.1.3; EC:3.6.1.15	Adenosinetriphosphatase; Nucleoside-triphosphate phosphatase
PGSC0003DMT400034695	isocitrate dehydrogenase [NADP]-like	2704	20	8.51653e-40	52.25	9	F:GO:0000287; F:GO:0004450; P:GO:0006099; P:GO:0006102; F:GO:0016491; F:GO:0016616; F:GO:0046872; F:GO:0051287; P:GO:0055114	F:magnesium ion binding; F:isocitrate dehydrogenase (NADP+) activity; P:tricarboxylic acid cycle; P:isocitrate metabolic process; F:oxidoreductase activity; F:oxidoreductase activity, acting on the CH-OH group of donors, NAD or NADP as acceptor; F:metal ion binding; F:NAD binding; P:oxidation-reduction process
PGSC0003DMT400021586	phosphatidylinositol 4-phosphate 5-kinase 6-like	2954	20	0	90.3	3	P:GO:0006629; F:GO:0016301; F:GO:0043167	P:lipid metabolic process; F:kinase activity; F:ion binding	EC:2.7.1.68	1-phosphatidylinositol-4-phosphate 5-kinase
PGSC0003DMT400020869	PREDICTED: uncharacterized protein LOC102590252	1163	20	2.26713e-91	72.7	1	C:GO:0005575	C:cellular_component
PGSC0003DMT400060553	scarecrow-like protein 13	2529	20	0	87.35	5	F:GO:0003677; F:GO:0003700; C:GO:0005634; P:GO:0009058; P:GO:0034641	F:DNA binding; F:DNA binding transcription factor activity; C:nucleus; P:biosynthetic process; P:cellular nitrogen compound metabolic process
PGSC0003DMT400040749	chaperone protein dnaJ 20, chloroplastic-like	1203	20	4.26515e-143	79.95
PGSC0003DMT400042707	monothiol glutaredoxin-S6-like	718	20	5.48001e-67	91.85	4	C:GO:0005623; P:GO:0006091; F:GO:0016491; P:GO:0042592	C:cell; P:generation of precursor metabolites and energy; F:oxidoreductase activity; P:homeostatic process
PGSC0003DMT400025984	dof zinc finger protein DOF5.7-like	1208	20	3.49445e-159	67.15	4	F:GO:0003677; C:GO:0005634; P:GO:0009058; P:GO:0034641	F:DNA binding; C:nucleus; P:biosynthetic process; P:cellular nitrogen compound metabolic process
PGSC0003DMT400020843	proteasome subunit beta type-4-like	1312	20	0	96.2	6	C:GO:0005634; C:GO:0005829; C:GO:0005840; P:GO:0006950; F:GO:0008233; P:GO:0009056	C:nucleus; C:cytosol; C:ribosome; P:response to stress; F:peptidase activity; P:catabolic process	EC:3.4.25	Acting on peptide bonds (peptidases)
PGSC0003DMT400070167	PREDICTED: uncharacterized protein LOC107016169	1326	20	0	71.45	2	C:GO:0000228; C:GO:0032991	C:nuclear chromosome; C:protein-containing complex
PGSC0003DMT400011830	cytochrome P450 82C2-like	1099	20	6.41556e-125	89.3	4	C:GO:0005575; F:GO:0008168; F:GO:0016491; F:GO:0043167	C:cellular_component; F:methyltransferase activity; F:oxidoreductase activity; F:ion binding
PGSC0003DMT400048080	ruvB-like 2	1640	20	0	96.15	11	C:GO:0000228; F:GO:0004386; C:GO:0005654; P:GO:0006464; P:GO:0009058; F:GO:0016887; P:GO:0022618; C:GO:0032991; P:GO:0034641; F:GO:0043167; P:GO:0051276	C:nuclear chromosome; F:helicase activity; C:nucleoplasm; P:cellular protein modification process; P:biosynthetic process; F:ATPase activity; P:ribonucleoprotein complex assembly; C:protein-containing complex; P:cellular nitrogen compound metabolic process; F:ion binding; P:chromosome organization	EC:3.6.1.3; EC:3.6.1.15	Adenosinetriphosphatase; Nucleoside-triphosphate phosphatase
PGSC0003DMT400048079	ruvB-like 2	1938	20	0	96.15	11	C:GO:0000228; F:GO:0004386; C:GO:0005654; P:GO:0006464; P:GO:0009058; F:GO:0016887; P:GO:0022618; C:GO:0032991; P:GO:0034641; F:GO:0043167; P:GO:0051276	C:nuclear chromosome; F:helicase activity; C:nucleoplasm; P:cellular protein modification process; P:biosynthetic process; F:ATPase activity; P:ribonucleoprotein complex assembly; C:protein-containing complex; P:cellular nitrogen compound metabolic process; F:ion binding; P:chromosome organization	EC:3.6.1.3; EC:3.6.1.15	Adenosinetriphosphatase; Nucleoside-triphosphate phosphatase
PGSC0003DMT400075928	kirola-like	1297	20	1.30406e-142	79.45	1	P:GO:0006950	P:response to stress
PGSC0003DMT400069859	beta-glucuronosyltransferase GlcAT14A	1902	20	0	91.5	2	C:GO:0005575; F:GO:0016757	C:cellular_component; F:transferase activity, transferring glycosyl groups
PGSC0003DMT400046793	cyclin-D4-1-like	2102	20	2.31122e-17	81.3	1	C:GO:0005634	C:nucleus
PGSC0003DMT400063381	heparanase-like protein 2	2236	20	0	86.7	2	C:GO:0005618; F:GO:0016798	C:cell wall; F:hydrolase activity, acting on glycosyl bonds
PGSC0003DMT400046794	cyclin-D4-1-like	2410	20	2.82948e-17	81.3	1	C:GO:0005634	C:nucleus
PGSC0003DMT400058671	probable xyloglucan endotransglucosylase/hydrolase protein 28	2619	20	2.30779e-115	91.8	6	C:GO:0005576; C:GO:0005618; P:GO:0005975; F:GO:0016757; F:GO:0016798; P:GO:0071554	C:extracellular region; C:cell wall; P:carbohydrate metabolic process; F:transferase activity, transferring glycosyl groups; F:hydrolase activity, acting on glycosyl bonds; P:cell wall organization or biogenesis	EC:2.4.1.207	Xyloglucan:xyloglucosyl transferase
PGSC0003DMT400006943	leucine-rich repeat receptor-like protein kinase PXC1	2936	20	0	92.4	5	C:GO:0005886; P:GO:0006464; F:GO:0016301; F:GO:0043167; P:GO:0071554	C:plasma membrane; P:cellular protein modification process; F:kinase activity; F:ion binding; P:cell wall organization or biogenesis
PGSC0003DMT400021111	guanylate kinase 2-like	3545	20	0	87.65	4	C:GO:0005829; F:GO:0016301; P:GO:0034641; P:GO:0044281	C:cytosol; F:kinase activity; P:cellular nitrogen compound metabolic process; P:small molecule metabolic process	EC:2.7.4.8	Guanylate kinase
PGSC0003DMT400021109	guanylate kinase 2-like	3721	20	0	88.45	4	C:GO:0005829; F:GO:0016301; P:GO:0034641; P:GO:0044281	C:cytosol; F:kinase activity; P:cellular nitrogen compound metabolic process; P:small molecule metabolic process	EC:2.7.4.8	Guanylate kinase
PGSC0003DMT400059469	protein ABHD17C-like	487	5	2.75545e-07	71.6	2	C:GO:0016020; C:GO:0016021	C:membrane; C:integral component of membrane
PGSC0003DMT400072674	transmembrane protein, putative	1430	20	5.14058e-16	94.7	2	C:GO:0005575; P:GO:0008150	C:cellular_component; P:biological_process
PGSC0003DMT400055003	IRK-interacting protein	1869	20	0	87.1
PGSC0003DMT400003098	BTB/POZ domain-containing protein At5g48800-like	2394	20	0	94.35
PGSC0003DMT400011900	xyloglucan endotransglucosylase/hydrolase 2-like	740	20	2.58335e-82	93.2	6	C:GO:0005576; C:GO:0005618; P:GO:0005975; F:GO:0016757; F:GO:0016798; P:GO:0071554	C:extracellular region; C:cell wall; P:carbohydrate metabolic process; F:transferase activity, transferring glycosyl groups; F:hydrolase activity, acting on glycosyl bonds; P:cell wall organization or biogenesis	EC:2.4.1.207	Xyloglucan:xyloglucosyl transferase
PGSC0003DMT400011901	xyloglucan endotransglucosylase/hydrolase 2-like	856	20	1.08529e-136	94.6	6	C:GO:0005576; C:GO:0005618; P:GO:0005975; F:GO:0016757; F:GO:0016798; P:GO:0071554	C:extracellular region; C:cell wall; P:carbohydrate metabolic process; F:transferase activity, transferring glycosyl groups; F:hydrolase activity, acting on glycosyl bonds; P:cell wall organization or biogenesis	EC:2.4.1.207	Xyloglucan:xyloglucosyl transferase
PGSC0003DMT400011902	xyloglucan endotransglucosylase/hydrolase 2-like	1134	20	0	91.35	6	C:GO:0005576; C:GO:0005618; P:GO:0005975; F:GO:0016757; F:GO:0016798; P:GO:0071554	C:extracellular region; C:cell wall; P:carbohydrate metabolic process; F:transferase activity, transferring glycosyl groups; F:hydrolase activity, acting on glycosyl bonds; P:cell wall organization or biogenesis	EC:2.4.1.207	Xyloglucan:xyloglucosyl transferase
PGSC0003DMT400060042	probable WRKY transcription factor 26	5042	20	0	75.5	5	F:GO:0003677; F:GO:0003700; C:GO:0005634; P:GO:0009058; P:GO:0034641	F:DNA binding; F:DNA binding transcription factor activity; C:nucleus; P:biosynthetic process; P:cellular nitrogen compound metabolic process
PGSC0003DMT400064399	transcription factor bHLH123-like	1647	20	0	76.9	5	F:GO:0003677; F:GO:0003700; C:GO:0005634; P:GO:0009058; P:GO:0034641	F:DNA binding; F:DNA binding transcription factor activity; C:nucleus; P:biosynthetic process; P:cellular nitrogen compound metabolic process
PGSC0003DMT400015788	protein ABHD17C-like	318	19	1.88385e-14	69.68	4	C:GO:0005575; P:GO:0009058; P:GO:0034641; F:GO:0043167	C:cellular_component; P:biosynthetic process; P:cellular nitrogen compound metabolic process; F:ion binding
PGSC0003DMT400030773	F-box/kelch-repeat protein At3g23880-like	534	20	3.77818e-28	70.45	2	F:GO:0003674; P:GO:0009056	F:molecular_function; P:catabolic process
PGSC0003DMT400048346	triacylglycerol lipase 1	534	20	3.15066e-29	79.45	5	F:GO:0004518; C:GO:0005575; P:GO:0006629; P:GO:0009056; F:GO:0043167	F:nuclease activity; C:cellular_component; P:lipid metabolic process; P:catabolic process; F:ion binding	EC:3.1.30; EC:3.1.26; EC:3.1.26.4; EC:3.1.1.1; EC:3.1.1.3	Acting on ester bonds; Acting on ester bonds; Ribonuclease H; Carboxylesterase; Triacylglycerol lipase
PGSC0003DMT400082338	SWI/SNF complex subunit SWI3A	693	20	1.51214e-51	90.5	2	F:GO:0003677; C:GO:0005634	F:DNA binding; C:nucleus
PGSC0003DMT400002783	probable lipid-A-disaccharide synthase, mitochondrial	1104	20	1.34132e-66	89.6	5	C:GO:0005739; P:GO:0005975; P:GO:0006629; P:GO:0009058; F:GO:0016757	C:mitochondrion; P:carbohydrate metabolic process; P:lipid metabolic process; P:biosynthetic process; F:transferase activity, transferring glycosyl groups	EC:2.4.1.182	Lipid-A-disaccharide synthase
PGSC0003DMT400011832	nicotine N-demethylase	1131	20	1.64513e-150	88.25	4	C:GO:0005575; F:GO:0008168; F:GO:0016491; F:GO:0043167	C:cellular_component; F:methyltransferase activity; F:oxidoreductase activity; F:ion binding
PGSC0003DMT400079970	ripening regulated protein DDTFR8	1817	20	2.24924e-32	86.3
PGSC0003DMT400055638	aspartic proteinase-like protein 2 isoform X1	2051	20	0	96.8	3	C:GO:0005575; F:GO:0008233; P:GO:0009056	C:cellular_component; F:peptidase activity; P:catabolic process	EC:3.4.23	Acting on peptide bonds (peptidases)
PGSC0003DMT400055639	aspartic proteinase-like protein 2 isoform X1	2055	20	0	96.45	3	C:GO:0005575; F:GO:0008233; P:GO:0009056	C:cellular_component; F:peptidase activity; P:catabolic process	EC:3.4.23	Acting on peptide bonds (peptidases)
PGSC0003DMT400060843	protein trichome birefringence-like	2722	20	0	80.75	3	C:GO:0005794; F:GO:0016746; P:GO:0071554	C:Golgi apparatus; F:transferase activity, transferring acyl groups; P:cell wall organization or biogenesis
PGSC0003DMT400003719	solute carrier family 25 member 44	1272	20	4.15355e-157	93.75	2	C:GO:0005739; F:GO:0022857	C:mitochondrion; F:transmembrane transporter activity
PGSC0003DMT400060407	protein SMAX1-LIKE 3-like	2604	20	0	77.5	1	P:GO:0008150	P:biological_process
PGSC0003DMT400027356	pre-rRNA-processing protein ESF2-like	2349	20	1.46408e-180	91.2	5	F:GO:0003723; C:GO:0005730; P:GO:0022618; P:GO:0034641; P:GO:0042254	F:RNA binding; C:nucleolus; P:ribonucleoprotein complex assembly; P:cellular nitrogen compound metabolic process; P:ribosome biogenesis
PGSC0003DMT400054637	LOB domain-containing protein 4-like	823	20	2.359e-118	86.2
PGSC0003DMT400050489	FAM210B-like protein	1243	20	4.13921e-19	95.3	1	C:GO:0005575	C:cellular_component
PGSC0003DMT400080354	N-alpha-acetyltransferase MAK3	1318	20	1.09268e-147	92.15	5	C:GO:0005737; P:GO:0006464; F:GO:0016746; C:GO:0032991; P:GO:0051604	C:cytoplasm; P:cellular protein modification process; F:transferase activity, transferring acyl groups; C:protein-containing complex; P:protein maturation	EC:2.3.1.88	Acyltransferases
PGSC0003DMT400080355	N-alpha-acetyltransferase MAK3	1649	20	4.95248e-146	92.15	5	C:GO:0005737; P:GO:0006464; F:GO:0016746; C:GO:0032991; P:GO:0051604	C:cytoplasm; P:cellular protein modification process; F:transferase activity, transferring acyl groups; C:protein-containing complex; P:protein maturation	EC:2.3.1.88	Acyltransferases
PGSC0003DMT400011837	DAR GTPase 2, mitochondrial	1737	20	1.46824e-56	89.65	2	C:GO:0005739; F:GO:0043167	C:mitochondrion; F:ion binding
PGSC0003DMT400068798	myb-related protein A isoform X1	3011	20	0	73.45	7	F:GO:0000988; F:GO:0003677; F:GO:0003700; C:GO:0005634; P:GO:0009058; P:GO:0030154; P:GO:0034641	F:transcription factor activity, protein binding; F:DNA binding; F:DNA binding transcription factor activity; C:nucleus; P:biosynthetic process; P:cell differentiation; P:cellular nitrogen compound metabolic process
PGSC0003DMT400058718	mitochondrial arginine transporter BAC1 isoform X1	3054	20	5.92932e-141	91.1	1	C:GO:0005575	C:cellular_component
PGSC0003DMT400058719	mitochondrial arginine transporter BAC1 isoform X1	3059	20	8.2358e-179	91.15	1	C:GO:0005575	C:cellular_component
PGSC0003DMT400068797	myb-related protein A isoform X2	3230	20	0	70.85	7	F:GO:0000988; F:GO:0003677; F:GO:0003700; C:GO:0005634; P:GO:0009058; P:GO:0030154; P:GO:0034641	F:transcription factor activity, protein binding; F:DNA binding; F:DNA binding transcription factor activity; C:nucleus; P:biosynthetic process; P:cell differentiation; P:cellular nitrogen compound metabolic process
PGSC0003DMT400029154	receptor-like protein 12	3401	20	0	71.35	2	C:GO:0005575; F:GO:0016301	C:cellular_component; F:kinase activity
PGSC0003DMT400061003	zeatin O-glucosyltransferase-like	1800	20	0	85.6	4	C:GO:0005622; P:GO:0008150; F:GO:0016757; C:GO:0043226	C:intracellular; P:biological_process; F:transferase activity, transferring glycosyl groups; C:organelle
PGSC0003DMT400054998	ABC transporter G family member 22-like	1943	20	5.11001e-87	95.55	3	C:GO:0005575; F:GO:0016887; F:GO:0043167	C:cellular_component; F:ATPase activity; F:ion binding	EC:3.6.1.3; EC:3.6.1.15	Adenosinetriphosphatase; Nucleoside-triphosphate phosphatase
PGSC0003DMT400078359	PREDICTED: uncharacterized protein LOC102602686	2007	20	0	84.8	1	C:GO:0005575	C:cellular_component
PGSC0003DMT400044863	heterogeneous nuclear ribonucleoprotein 1-like	2334	20	5.18172e-51	96.35	3	F:GO:0003723; C:GO:0005622; C:GO:0032991	F:RNA binding; C:intracellular; C:protein-containing complex
PGSC0003DMT400044868	heterogeneous nuclear ribonucleoprotein 1-like	2501	20	9.94521e-116	95.15	3	F:GO:0003723; C:GO:0005622; C:GO:0032991	F:RNA binding; C:intracellular; C:protein-containing complex
PGSC0003DMT400044864	heterogeneous nuclear ribonucleoprotein 1-like	2508	20	2.42397e-65	96.8	3	F:GO:0003723; C:GO:0005622; C:GO:0032991	F:RNA binding; C:intracellular; C:protein-containing complex
PGSC0003DMT400069862	beta-glucuronosyltransferase glcat14a	2508	20	9.18024e-114	91.1	2	C:GO:0005575; F:GO:0016757	C:cellular_component; F:transferase activity, transferring glycosyl groups
PGSC0003DMT400044324	long-chain-alcohol oxidase FAO1	2556	20	0	90.25	3	C:GO:0005622; F:GO:0016491; F:GO:0043167	C:intracellular; F:oxidoreductase activity; F:ion binding	EC:1.1.3.20	Long-chain-alcohol oxidase
PGSC0003DMT400044866	heterogeneous nuclear ribonucleoprotein 1-like	2909	20	3.51938e-117	95.2	3	F:GO:0003723; C:GO:0005622; C:GO:0032991	F:RNA binding; C:intracellular; C:protein-containing complex
PGSC0003DMT400062024	methanol O-anthraniloyltransferase-like	2972	20	0	88.55	1	F:GO:0016746	F:transferase activity, transferring acyl groups
PGSC0003DMT400044869	heterogeneous nuclear ribonucleoprotein 1-like	2995	20	1.35966e-88	86.95	3	F:GO:0003723; C:GO:0005622; C:GO:0032991	F:RNA binding; C:intracellular; C:protein-containing complex
PGSC0003DMT400044862	heterogeneous nuclear ribonucleoprotein 1-like	3017	20	3.04982e-50	96.25	3	F:GO:0003723; C:GO:0005622; C:GO:0032991	F:RNA binding; C:intracellular; C:protein-containing complex
PGSC0003DMT400017037	receptor-like protein 12	1661	20	1.01112e-111	89.9	1	C:GO:0005575	C:cellular_component
PGSC0003DMT400017036	receptor-like protein 12	2258	20	2.95626e-109	89.9	1	C:GO:0005575	C:cellular_component
PGSC0003DMT400061466	ABC transporter G family member 20-like	2647	20	0	89.1	4	C:GO:0005886; F:GO:0016887; F:GO:0022857; F:GO:0043167	C:plasma membrane; F:ATPase activity; F:transmembrane transporter activity; F:ion binding	EC:3.6.1.3; EC:3.6.1.15	Adenosinetriphosphatase; Nucleoside-triphosphate phosphatase
PGSC0003DMT400009997	growth-regulating factor 10-like	562	20	1.55939e-76	79.35	4	C:GO:0005634; P:GO:0009058; P:GO:0034641; F:GO:0043167	C:nucleus; P:biosynthetic process; P:cellular nitrogen compound metabolic process; F:ion binding
PGSC0003DMT400008962	nucleolin-like isoform X1	4956	20	0	95.35	1	F:GO:0003723	F:RNA binding
PGSC0003DMT400008963	nucleolin-like isoform X1	5163	20	0	95.5	1	F:GO:0003723	F:RNA binding
PGSC0003DMT400008961	nucleolin-like isoform X1	5257	20	0	95	1	F:GO:0003723	F:RNA binding
PGSC0003DMT400013720	PREDICTED: uncharacterized protein LOC104085490, partial	3516	20	1.45041e-13	59.4	1	C:GO:0005575	C:cellular_component
PGSC0003DMT400049965	putative methyltransferase At1g22800	2197	20	8.47692e-52	93.8	1	F:GO:0008168	F:methyltransferase activity
PGSC0003DMT400005621	pollen-specific protein SF21-like	2153	20	1.53832e-139	96.1	2	C:GO:0005575; P:GO:0006810	C:cellular_component; P:transport
PGSC0003DMT400005624	pollen-specific protein SF21-like isoform X2	1686	20	1.80496e-56	97.15	2	C:GO:0005575; P:GO:0006810	C:cellular_component; P:transport
PGSC0003DMT400062210	uncharacterized aarF domain-containing protein kinase 1	1984	20	1.67658e-23	94.3	3	P:GO:0006464; F:GO:0016301; F:GO:0043167	P:cellular protein modification process; F:kinase activity; F:ion binding
PGSC0003DMT400044198	PREDICTED: uncharacterized protein LOC102605662	4908	20	0	87.45
PGSC0003DMT400058441	heme oxygenase 2 protein 2	4061	20	7.36811e-39	69.4	1	F:GO:0016491	F:oxidoreductase activity
PGSC0003DMT400093851	PREDICTED: uncharacterized protein LOC107060350	471	20	1.36634e-90	66	2	C:GO:0005575; F:GO:0043167	C:cellular_component; F:ion binding
PGSC0003DMT400086169	PREDICTED: uncharacterized protein LOC107060350	516	20	3.68955e-88	68.15	2	C:GO:0005575; F:GO:0043167	C:cellular_component; F:ion binding
PGSC0003DMT400096878	PREDICTED: uncharacterized protein LOC107060350	564	20	4.13135e-116	72.2	2	C:GO:0005575; F:GO:0043167	C:cellular_component; F:ion binding
PGSC0003DMT400084811	PREDICTED: uncharacterized protein LOC107060350	564	20	8.32964e-117	72.8	2	C:GO:0005575; F:GO:0043167	C:cellular_component; F:ion binding
PGSC0003DMT400090409	PREDICTED: uncharacterized protein LOC107060350	564	20	8.32964e-117	72.8	2	C:GO:0005575; F:GO:0043167	C:cellular_component; F:ion binding
PGSC0003DMT400085305	PREDICTED: uncharacterized protein LOC107060350	564	20	8.32964e-117	72.8	2	C:GO:0005575; F:GO:0043167	C:cellular_component; F:ion binding
PGSC0003DMT400083265	putative late blight resistance protein homolog R1B-12	807	20	2.06462e-109	89.8	4	C:GO:0005886; P:GO:0006950; P:GO:0007165; F:GO:0043167	C:plasma membrane; P:response to stress; P:signal transduction; F:ion binding
PGSC0003DMT400053065	rpi-vnt1-like protein	807	20	0	79.25	4	C:GO:0005886; P:GO:0006950; P:GO:0007165; F:GO:0043167	C:plasma membrane; P:response to stress; P:signal transduction; F:ion binding
PGSC0003DMT400013234	putative late blight resistance protein homolog R1B-23	1972	20	0	84.4	4	C:GO:0005886; P:GO:0006950; P:GO:0007165; F:GO:0043167	C:plasma membrane; P:response to stress; P:signal transduction; F:ion binding
PGSC0003DMT400083267	putative late blight resistance protein homolog R1B-23	2548	20	0	84.55	4	C:GO:0005886; P:GO:0006950; P:GO:0007165; F:GO:0043167	C:plasma membrane; P:response to stress; P:signal transduction; F:ion binding
PGSC0003DMT400005037	putative late blight resistance protein homolog R1B-16 isoform X1	799	20	3.03355e-130	82.35	2	P:GO:0006950; F:GO:0043167	P:response to stress; F:ion binding
PGSC0003DMT400005034	putative late blight resistance protein homolog R1A-3	1227	20	0	79.9	2	P:GO:0006950; F:GO:0043167	P:response to stress; F:ion binding
PGSC0003DMT400048153	abscisic-aldehyde oxidase-like	4542	20	0	92.45	7	C:GO:0005829; P:GO:0006091; P:GO:0009056; F:GO:0016491; P:GO:0034641; F:GO:0043167; P:GO:0044281	C:cytosol; P:generation of precursor metabolites and energy; P:catabolic process; F:oxidoreductase activity; P:cellular nitrogen compound metabolic process; F:ion binding; P:small molecule metabolic process	EC:1.17.1; EC:1.17.1.4; EC:1.2.3.1	Acting on CH or CH(2) groups; Xanthine dehydrogenase; Aldehyde oxidase
PGSC0003DMT400067949	alkaline ceramidase 3-like	1301	20	0	93.55	4	C:GO:0005575; P:GO:0006629; F:GO:0016810; P:GO:0034641	C:cellular_component; P:lipid metabolic process; F:hydrolase activity, acting on carbon-nitrogen (but not peptide) bonds; P:cellular nitrogen compound metabolic process
PGSC0003DMT400042924	glycerol-3-phosphate dehydrogenase [NAD(+)] 2, chloroplastic	1313	20	0	90.55	10	P:GO:0002376; P:GO:0005975; P:GO:0006629; P:GO:0006950; P:GO:0007165; P:GO:0009056; P:GO:0009058; C:GO:0009536; F:GO:0016491; C:GO:0032991	P:immune system process; P:carbohydrate metabolic process; P:lipid metabolic process; P:response to stress; P:signal transduction; P:catabolic process; P:biosynthetic process; C:plastid; F:oxidoreductase activity; C:protein-containing complex	EC:1.1.1.8; EC:1.1.1.94	Glycerol-3-phosphate dehydrogenase (NAD(+)); Glycerol-3-phosphate dehydrogenase (NAD(P)(+))
PGSC0003DMT400051806	pentatricopeptide repeat-containing protein At3g25210, mitochondrial	1887	20	1.7897e-160	92.55	4	F:GO:0003723; F:GO:0004518; C:GO:0005622; C:GO:0043226	F:RNA binding; F:nuclease activity; C:intracellular; C:organelle
PGSC0003DMT400006151	auxin response factor 19-like	6174	20	0	95.7	5	F:GO:0003677; C:GO:0005634; P:GO:0007165; P:GO:0009058; P:GO:0034641	F:DNA binding; C:nucleus; P:signal transduction; P:biosynthetic process; P:cellular nitrogen compound metabolic process
PGSC0003DMT400072797	putative SNAP25 homologous protein SNAP30	1156	20	1.82361e-165	79.75
PGSC0003DMT400039934	mitogen-activated protein kinase kinase kinase YODA-like isoform X1	3208	20	0	86.5	8	P:GO:0000278; C:GO:0005737; P:GO:0006464; P:GO:0006950; P:GO:0007165; P:GO:0008219; F:GO:0016301; F:GO:0043167	P:mitotic cell cycle; C:cytoplasm; P:cellular protein modification process; P:response to stress; P:signal transduction; P:cell death; F:kinase activity; F:ion binding	EC:2.7.11	Transferring phosphorus-containing groups
PGSC0003DMT400054374	primase homolog protein isoform X1	1017	20	0	77.35
PGSC0003DMT400070645	vinorine synthase-like	1212	20	0	66.25	1	F:GO:0016746	F:transferase activity, transferring acyl groups
PGSC0003DMT400030589	probable lysophospholipase BODYGUARD 1	1349	20	0	89.45
PGSC0003DMT400030588	probable lysophospholipase BODYGUARD 1	1575	20	0	89.1
PGSC0003DMT400058603	transmembrane 9 superfamily member 3-like	1932	20	0	85.05	1	C:GO:0005575	C:cellular_component
PGSC0003DMT400078358	probable ribose-5-phosphate isomerase 2	2925	20	5.06079e-170	89.4	4	F:GO:0016853; P:GO:0034641; P:GO:0044281; P:GO:0051186	F:isomerase activity; P:cellular nitrogen compound metabolic process; P:small molecule metabolic process; P:cofactor metabolic process	EC:5.3.1.6	Ribose-5-phosphate isomerase
PGSC0003DMT400072761	ninja-family protein AFP3-like	5028	20	6.10809e-127	81.45	2	C:GO:0005575; P:GO:0007165	C:cellular_component; P:signal transduction
PGSC0003DMT400067958	probable magnesium transporter NIPA2	1721	20	1.73689e-139	89	3	C:GO:0005768; C:GO:0005886; F:GO:0022857	C:endosome; C:plasma membrane; F:transmembrane transporter activity
PGSC0003DMT400058308	non-functional NADPH-dependent codeinone reductase 2-like	1547	20	9.83102e-77	71.2	1	F:GO:0016491	F:oxidoreductase activity
PGSC0003DMT400013403	glycerophosphodiester phosphodiesterase GDPD1, chloroplastic-like	1543	20	6.48985e-111	82.75	5	F:GO:0003674; C:GO:0005623; P:GO:0006629; P:GO:0009056; P:GO:0042592	F:molecular_function; C:cell; P:lipid metabolic process; P:catabolic process; P:homeostatic process	EC:3.1.4.46	Glycerophosphodiester phosphodiesterase
PGSC0003DMT400033310	cytochrome P450 CYP736A12-like	651	20	2.95853e-60	87.15	5	C:GO:0005575; P:GO:0009058; F:GO:0016491; P:GO:0019748; F:GO:0043167	C:cellular_component; P:biosynthetic process; F:oxidoreductase activity; P:secondary metabolic process; F:ion binding	EC:1.14.13	Acting on paired donors, with incorporation or reduction of molecular oxygen. The oxygen incorporated need not be derived from O(2)
PGSC0003DMT400033309	cytochrome P450 CYP736A12-like	1543	20	0	88.15	5	C:GO:0005575; P:GO:0009058; F:GO:0016491; P:GO:0019748; F:GO:0043167	C:cellular_component; P:biosynthetic process; F:oxidoreductase activity; P:secondary metabolic process; F:ion binding	EC:1.14.13	Acting on paired donors, with incorporation or reduction of molecular oxygen. The oxygen incorporated need not be derived from O(2)
PGSC0003DMT400061958	hypothetical protein A4A49_37013	781	2	2.58963e-14	61
PGSC0003DMT400007776	---NA---	801
PGSC0003DMT400037326	photosynthetic NDH subunit of lumenal location 3, chloroplastic	1541	20	1.72181e-59	92.3	7	P:GO:0006091; C:GO:0009536; C:GO:0009579; P:GO:0015979; F:GO:0016491; C:GO:0032991; F:GO:0043167	P:generation of precursor metabolites and energy; C:plastid; C:thylakoid; P:photosynthesis; F:oxidoreductase activity; C:protein-containing complex; F:ion binding
PGSC0003DMT400037325	photosynthetic NDH subunit of lumenal location 3, chloroplastic	1589	20	5.48621e-131	81.65	7	P:GO:0006091; C:GO:0009536; C:GO:0009579; P:GO:0015979; F:GO:0016491; C:GO:0032991; F:GO:0043167	P:generation of precursor metabolites and energy; C:plastid; C:thylakoid; P:photosynthesis; F:oxidoreductase activity; C:protein-containing complex; F:ion binding
PGSC0003DMT400068058	uncharacterized sugar kinase slr0537-like	1910	20	8.29452e-121	92.4	1	F:GO:0016301	F:kinase activity
PGSC0003DMT400050516	uncharacterized LOC101244341	2392	20	1.38628e-42	89.95	4	F:GO:0003924; C:GO:0009536; F:GO:0043167; P:GO:0051301	F:GTPase activity; C:plastid; F:ion binding; P:cell division	EC:3.6.1.15	Nucleoside-triphosphate phosphatase
PGSC0003DMT400040050	Tm-1 protein	3214	20	0	96.2	1	F:GO:0003674	F:molecular_function
PGSC0003DMT400056953	PREDICTED: uncharacterized protein LOC102590185	5087	20	0	69.2
PGSC0003DMT400022811	short-chain dehydrogenase TIC 32, chloroplastic-like	1045	20	1.48862e-103	91.9	1	F:GO:0016491	F:oxidoreductase activity
PGSC0003DMT400003597	PREDICTED: uncharacterized protein LOC102584441 isoform X2	2679	20	0	78.7	6	F:GO:0003723; F:GO:0003735; C:GO:0005829; C:GO:0005840; P:GO:0006412; P:GO:0042254	F:RNA binding; F:structural constituent of ribosome; C:cytosol; C:ribosome; P:translation; P:ribosome biogenesis
PGSC0003DMT400003596	PREDICTED: uncharacterized protein LOC102584441 isoform X1	2769	20	0	80.05	6	F:GO:0003723; F:GO:0003735; C:GO:0005829; C:GO:0005840; P:GO:0006412; P:GO:0042254	F:RNA binding; F:structural constituent of ribosome; C:cytosol; C:ribosome; P:translation; P:ribosome biogenesis
PGSC0003DMT400084211	jasmonic acid-amido synthetase JAR1-like isoform X2	3262	20	5.21814e-175	95.95	9	P:GO:0002376; C:GO:0005773; P:GO:0006950; P:GO:0007165; F:GO:0016779; F:GO:0016874; F:GO:0019899; P:GO:0044281; P:GO:0048856	P:immune system process; C:vacuole; P:response to stress; P:signal transduction; F:nucleotidyltransferase activity; F:ligase activity; F:enzyme binding; P:small molecule metabolic process; P:anatomical structure development
PGSC0003DMT400037430	SNF2 domain-containing protein CLASSY 4-like	2019	20	0	82.4	1	F:GO:0043167	F:ion binding
PGSC0003DMT400004673	SNF2 domain-containing protein CLASSY 4-like	2751	20	0	84.1	1	F:GO:0043167	F:ion binding
PGSC0003DMT400043884	---NA---	711
PGSC0003DMT400028097	la protein 1	1676	20	0	82.85	4	F:GO:0003723; C:GO:0005634; C:GO:0032991; P:GO:0034641	F:RNA binding; C:nucleus; C:protein-containing complex; P:cellular nitrogen compound metabolic process
PGSC0003DMT400075173	---NA---	366
PGSC0003DMT400066026	WD repeat-containing protein 3	3269	20	0	91.15	6	F:GO:0003723; C:GO:0005730; F:GO:0008168; C:GO:0032991; P:GO:0034641; P:GO:0042254	F:RNA binding; C:nucleolus; F:methyltransferase activity; C:protein-containing complex; P:cellular nitrogen compound metabolic process; P:ribosome biogenesis
PGSC0003DMT400011247	probable receptor-like protein kinase At5g47070	1142	20	6.49751e-54	80.8	5	F:GO:0004871; C:GO:0005886; P:GO:0006464; F:GO:0016301; F:GO:0043167	F:signal transducer activity; C:plasma membrane; P:cellular protein modification process; F:kinase activity; F:ion binding	EC:2.7.11	Transferring phosphorus-containing groups
PGSC0003DMT400074138	reticulon-like protein B8	1298	20	7.70304e-165	89.3	2	C:GO:0005739; C:GO:0005783	C:mitochondrion; C:endoplasmic reticulum
PGSC0003DMT400037407	thioredoxin-like protein HCF164, chloroplastic	1346	20	3.06968e-114	81.65	2	C:GO:0005623; P:GO:0042592	C:cell; P:homeostatic process
PGSC0003DMT400055069	---NA---	2972
PGSC0003DMT400034593	microtubule-associated protein 70-5-like	523	20	1.60425e-30	89.05	2	P:GO:0007010; F:GO:0008092	P:cytoskeleton organization; F:cytoskeletal protein binding
PGSC0003DMT400042191	lipase-like	778	20	4.19999e-26	89.65	1	C:GO:0005575	C:cellular_component
PGSC0003DMT400075310	PREDICTED: uncharacterized protein LOC102588972	852	20	3.76971e-98	89.65	1	C:GO:0005575	C:cellular_component
PGSC0003DMT400075309	PREDICTED: uncharacterized protein LOC102588972	1092	20	6.29796e-171	82.55	1	C:GO:0005575	C:cellular_component
PGSC0003DMT400075308	PREDICTED: uncharacterized protein LOC102588972	1301	20	1.02655e-114	78.25	1	C:GO:0005575	C:cellular_component
PGSC0003DMT400083856	nucleolin-like isoform X2	1752	20	1.32053e-52	90.55
PGSC0003DMT400075307	PREDICTED: uncharacterized protein LOC102588972	1796	20	1.13315e-74	91.45	1	C:GO:0005575	C:cellular_component
PGSC0003DMT400016219	glutamic acid-rich protein-like	2019	6	1.82552e-32	85.33	2	C:GO:0016020; C:GO:0016021	C:membrane; C:integral component of membrane
PGSC0003DMT400078989	homeobox protein knotted-1-like LET12	2475	20	0	86.95	4	F:GO:0003677; C:GO:0005634; P:GO:0009058; P:GO:0034641	F:DNA binding; C:nucleus; P:biosynthetic process; P:cellular nitrogen compound metabolic process
PGSC0003DMT400066248	filament-like plant protein 7 isoform X1	2647	20	0	79.45
PGSC0003DMT400022896	ABC transporter B family member 29, chloroplastic	1022	20	3.56361e-131	91.3	4	C:GO:0009536; F:GO:0016887; F:GO:0022857; F:GO:0043167	C:plastid; F:ATPase activity; F:transmembrane transporter activity; F:ion binding	EC:3.6.1.3; EC:3.6.1.15	Adenosinetriphosphatase; Nucleoside-triphosphate phosphatase
PGSC0003DMT400040908	PREDICTED: uncharacterized protein LOC102578337	1180	20	6.03728e-153	91	1	C:GO:0005575	C:cellular_component
PGSC0003DMT400006921	heat stress transcription factor A-3	2645	20	0	73.25	5	F:GO:0003677; F:GO:0003700; C:GO:0005634; P:GO:0009058; P:GO:0034641	F:DNA binding; F:DNA binding transcription factor activity; C:nucleus; P:biosynthetic process; P:cellular nitrogen compound metabolic process
PGSC0003DMT400080148	probable receptor-like protein kinase At5g18500	3138	20	3.87816e-42	42.55	1	F:GO:0003674	F:molecular_function
PGSC0003DMT400064382	PREDICTED: uncharacterized protein LOC102584360	1400	18	8.26002e-64	62.5
PGSC0003DMT400064383	PREDICTED: uncharacterized protein LOC102584360	1496	20	7.75823e-76	60
PGSC0003DMT400032576	ACT domain-containing protein ACR8-like	2426	20	0	90.75
PGSC0003DMT400027034	ankyrin repeat-containing protein At3g12360-like isoform X1	1260	20	1.73788e-126	84.65	1	C:GO:0005575	C:cellular_component
PGSC0003DMT400024675	B3 domain-containing protein REM10-like isoform X1	1384	20	0	74.7	4	F:GO:0003677; C:GO:0005634; P:GO:0009058; P:GO:0034641	F:DNA binding; C:nucleus; P:biosynthetic process; P:cellular nitrogen compound metabolic process
PGSC0003DMT400024676	B3 domain-containing protein REM10-like isoform X1	1677	20	0	72.55	4	F:GO:0003677; C:GO:0005634; P:GO:0009058; P:GO:0034641	F:DNA binding; C:nucleus; P:biosynthetic process; P:cellular nitrogen compound metabolic process
PGSC0003DMT400058343	F-box domain, cyclin-like protein	2258	20	4.71761e-103	77.6
PGSC0003DMT400070215	zeatin O-glucosyltransferase-like	1825	20	0	88.1	4	C:GO:0005622; P:GO:0008150; F:GO:0016757; C:GO:0043226	C:intracellular; P:biological_process; F:transferase activity, transferring glycosyl groups; C:organelle
PGSC0003DMT400034565	U-box domain-containing protein 4-like	2667	20	0	86.9	2	C:GO:0005634; C:GO:0005737	C:nucleus; C:cytoplasm
PGSC0003DMT400080154	probable receptor-like protein kinase At5g18500	3485	20	1.22435e-61	48.9	13	F:GO:0000166; F:GO:0004672; F:GO:0004674; F:GO:0004675; F:GO:0005524; C:GO:0005886; P:GO:0006468; P:GO:0007166; P:GO:0007178; C:GO:0016020; C:GO:0016021; F:GO:0016301; P:GO:0016310	F:nucleotide binding; F:protein kinase activity; F:protein serine/threonine kinase activity; F:transmembrane receptor protein serine/threonine kinase activity; F:ATP binding; C:plasma membrane; P:protein phosphorylation; P:cell surface receptor signaling pathway; P:transmembrane receptor protein serine/threonine kinase signaling pathway; C:membrane; C:integral component of membrane; F:kinase acti…
PGSC0003DMT400006401	WAS/WASL-interacting protein family member 3-like	3815	20	6.06753e-61	77	1	C:GO:0005575	C:cellular_component
PGSC0003DMT400026022	protein DA1-related 1-like	2201	20	0	83.15	1	F:GO:0043167	F:ion binding
PGSC0003DMT400026020	protein DA1-related 1-like	2814	20	0	95.35	1	F:GO:0043167	F:ion binding
PGSC0003DMT400026021	protein DA1-related 1-like	2817	20	0	75.9	1	F:GO:0043167	F:ion binding
PGSC0003DMT400033917	germacrene C synthase-like	588	20	3.21934e-81	82	5	C:GO:0005737; P:GO:0006629; P:GO:0009058; F:GO:0016829; F:GO:0043167	C:cytoplasm; P:lipid metabolic process; P:biosynthetic process; F:lyase activity; F:ion binding
PGSC0003DMT400013693	hypothetical protein A4A49_58334	438	3	3.72409e-39	82.33
PGSC0003DMT400007685	RING-H2 finger protein ATL46-like	522	20	2.99761e-55	69.95	3	C:GO:0016020; C:GO:0016021; F:GO:0016874	C:membrane; C:integral component of membrane; F:ligase activity
PGSC0003DMT400018169	persulfide dioxygenase ETHE1 homolog, mitochondrial-like	1872	20	5.83021e-161	89	1	F:GO:0016491	F:oxidoreductase activity
PGSC0003DMT400001816	MATH domain and coiled-coil domain-containing protein At3g58250-like	1215	20	3.87271e-93	66.65	1	C:GO:0005575	C:cellular_component
PGSC0003DMT400058341	CASP-like protein 1	412	8	2.43141e-15	87.38	2	C:GO:0005886; F:GO:0016491	C:plasma membrane; F:oxidoreductase activity	EC:1.6.99.3	NADH dehydrogenase
PGSC0003DMT400058342	CASP-like protein 1	924	20	1.91944e-84	83.3	2	C:GO:0005886; F:GO:0016491	C:plasma membrane; F:oxidoreductase activity	EC:1.6.99.3	NADH dehydrogenase
PGSC0003DMT400056250	trans-resveratrol di-O-methyltransferase-like	1299	20	0	88.35	2	F:GO:0008168; P:GO:0009058	F:methyltransferase activity; P:biosynthetic process
PGSC0003DMT400066195	LYR motif-containing protein At3g19508	809	20	1.23595e-55	91.85
PGSC0003DMT400063171	polynucleotide 5'-hydroxyl-kinase NOL9	1484	20	0	89.4	5	C:GO:0005634; F:GO:0016301; P:GO:0034641; P:GO:0042254; F:GO:0043167	C:nucleus; F:kinase activity; P:cellular nitrogen compound metabolic process; P:ribosome biogenesis; F:ion binding
PGSC0003DMT400032503	---NA---	940
PGSC0003DMT400042716	---NA---	1173
PGSC0003DMT400047247	PREDICTED: uncharacterized protein LOC102595688	1184	20	1.63448e-177	87
PGSC0003DMT400072404	trihelix transcription factor PTL-like	1479	20	0	67.4
PGSC0003DMT400047246	DTW domain-containing protein isoform 1	1610	20	0	84.6
PGSC0003DMT400033372	PREDICTED: uncharacterized protein LOC102593547 isoform X2	1803	20	4.65185e-99	90	4	C:GO:0009536; P:GO:0022607; P:GO:0048856; P:GO:0061024	C:plastid; P:cellular component assembly; P:anatomical structure development; P:membrane organization
PGSC0003DMT400007779	PREDICTED: uncharacterized protein LOC102578825	1860	20	0	88.8	2	C:GO:0005575; F:GO:0016757	C:cellular_component; F:transferase activity, transferring glycosyl groups
PGSC0003DMT400007778	PREDICTED: uncharacterized protein LOC102578825	1863	20	0	88.8	2	C:GO:0005575; F:GO:0016757	C:cellular_component; F:transferase activity, transferring glycosyl groups
PGSC0003DMT400009028	vam6/Vps39-like protein	1890	20	0	92.55	2	C:GO:0005622; P:GO:0016192	C:intracellular; P:vesicle-mediated transport
PGSC0003DMT400033371	PREDICTED: uncharacterized protein LOC102593547 isoform X1	2082	20	1.56241e-175	91.55	4	C:GO:0009536; P:GO:0022607; P:GO:0048856; P:GO:0061024	C:plastid; P:cellular component assembly; P:anatomical structure development; P:membrane organization
PGSC0003DMT400042717	F-box/kelch-repeat protein SKIP6-like	2152	20	0	86.4
PGSC0003DMT400078254	UDP-glycosyltransferase 87A1-like	2224	20	0	83.05	4	C:GO:0005622; P:GO:0008150; F:GO:0016757; C:GO:0043226	C:intracellular; P:biological_process; F:transferase activity, transferring glycosyl groups; C:organelle
PGSC0003DMT400007650	12-oxophytodienoate reductase-like protein	2234	20	0	72.25	4	C:GO:0005623; P:GO:0006091; F:GO:0016491; P:GO:0042592	C:cell; P:generation of precursor metabolites and energy; F:oxidoreductase activity; P:homeostatic process
PGSC0003DMT400078253	UDP-glycosyltransferase 87A1-like	2347	20	0	76.2	4	C:GO:0005622; P:GO:0008150; F:GO:0016757; C:GO:0043226	C:intracellular; P:biological_process; F:transferase activity, transferring glycosyl groups; C:organelle
PGSC0003DMT400033370	PREDICTED: uncharacterized protein LOC102593547 isoform X2	2520	20	0	89.9	4	C:GO:0009536; P:GO:0022607; P:GO:0048856; P:GO:0061024	C:plastid; P:cellular component assembly; P:anatomical structure development; P:membrane organization
PGSC0003DMT400030838	mitogen-activated protein kinase kinase kinase NPK1-like	2635	20	8.53452e-29	80.2	4	C:GO:0005575; P:GO:0006464; F:GO:0016301; F:GO:0043167	C:cellular_component; P:cellular protein modification process; F:kinase activity; F:ion binding
PGSC0003DMT400007649	12-oxophytodienoate reductase-like protein	2791	20	0	83.15	5	C:GO:0005737; P:GO:0006091; F:GO:0016491; P:GO:0042592; F:GO:0043167	C:cytoplasm; P:generation of precursor metabolites and energy; F:oxidoreductase activity; P:homeostatic process; F:ion binding
PGSC0003DMT400075701	G-type lectin S-receptor-like serine/threonine-protein kinase At1g11330	2882	20	0	87.95	5	P:GO:0000003; C:GO:0005575; P:GO:0006464; F:GO:0016301; F:GO:0043167	P:reproduction; C:cellular_component; P:cellular protein modification process; F:kinase activity; F:ion binding	EC:2.7.11	Transferring phosphorus-containing groups
PGSC0003DMT400007648	12-oxophytodienoate reductase-like protein	3059	20	0	80.7	5	C:GO:0005623; P:GO:0006091; F:GO:0016491; P:GO:0042592; F:GO:0043167	C:cell; P:generation of precursor metabolites and energy; F:oxidoreductase activity; P:homeostatic process; F:ion binding
PGSC0003DMT400002639	DNA polymerase eta isoform X2	3328	20	1.69419e-143	91.3	3	F:GO:0003677; P:GO:0006259; P:GO:0006950	F:DNA binding; P:DNA metabolic process; P:response to stress
PGSC0003DMT400001796	chromatin remodeling protein EBS-like	4545	20	2.14856e-142	96.8	9	F:GO:0003677; C:GO:0005654; C:GO:0005694; P:GO:0009058; P:GO:0022607; C:GO:0032991; P:GO:0034641; F:GO:0043167; P:GO:0051276	F:DNA binding; C:nucleoplasm; C:chromosome; P:biosynthetic process; P:cellular component assembly; C:protein-containing complex; P:cellular nitrogen compound metabolic process; F:ion binding; P:chromosome organization
PGSC0003DMT400052347	probable anion transporter 3, chloroplastic	1959	20	0	90.8	2	C:GO:0009536; F:GO:0022857	C:plastid; F:transmembrane transporter activity
PGSC0003DMT400002743	PREDICTED: uncharacterized protein LOC107846328	411	5	1.2392e-05	63	2	C:GO:0016020; C:GO:0016021	C:membrane; C:integral component of membrane
PGSC0003DMT400052805	calcineurin B-like protein 1	1433	20	1.90187e-137	92.95	1	F:GO:0043167	F:ion binding
PGSC0003DMT400067824	non-specific lipid-transfer protein 2-like	493	20	4.67013e-60	77.8	1	P:GO:0006810	P:transport
PGSC0003DMT400043349	DUF89 domain-containing protein	1422	20	0	94.65
PGSC0003DMT400062572	PREDICTED: uncharacterized protein LOC102587486 isoform X1	1483	20	0	91	5	C:GO:0005768; C:GO:0005794; P:GO:0005975; F:GO:0016757; P:GO:0044281	C:endosome; C:Golgi apparatus; P:carbohydrate metabolic process; F:transferase activity, transferring glycosyl groups; P:small molecule metabolic process
PGSC0003DMT400024690	pentatricopeptide repeat-containing protein At2g36240	3089	20	0	84.45	4	F:GO:0003723; F:GO:0004518; C:GO:0005622; C:GO:0043226	F:RNA binding; F:nuclease activity; C:intracellular; C:organelle
PGSC0003DMT400065697	uncharacterized WD repeat-containing protein C3H5.08c	3049	20	0	75	1	F:GO:0008168	F:methyltransferase activity
PGSC0003DMT400024691	pentatricopeptide repeat-containing protein At2g36240	2587	20	0	84.45	4	F:GO:0003723; F:GO:0004518; C:GO:0005622; C:GO:0043226	F:RNA binding; F:nuclease activity; C:intracellular; C:organelle
PGSC0003DMT400013465	exocyst complex component SEC10	3034	20	0	93.15	3	C:GO:0005737; P:GO:0016192; C:GO:0032991	C:cytoplasm; P:vesicle-mediated transport; C:protein-containing complex
PGSC0003DMT400029468	Fanconi anemia group I protein	4248	20	0	84.7	3	C:GO:0005575; P:GO:0006259; P:GO:0006950	C:cellular_component; P:DNA metabolic process; P:response to stress
PGSC0003DMT400081324	60S ribosomal protein L19-3-like	887	20	8.11916e-126	99.45	5	F:GO:0003723; F:GO:0003735; C:GO:0005829; C:GO:0005840; P:GO:0006412	F:RNA binding; F:structural constituent of ribosome; C:cytosol; C:ribosome; P:translation
PGSC0003DMT400021666	MACPF domain-containing protein CAD1-like	3083	20	0	90.15
PGSC0003DMT400021667	MACPF domain-containing protein CAD1-like	1884	20	0	93.85
PGSC0003DMT400020003	TMV resistance protein N-like	1305	20	0	59.05	3	P:GO:0006950; P:GO:0007165; F:GO:0043167	P:response to stress; P:signal transduction; F:ion binding
PGSC0003DMT400079273	putative disease resistance protein RGA1	4068	20	0	84.25	2	P:GO:0006950; F:GO:0043167	P:response to stress; F:ion binding
PGSC0003DMT400059789	NBS-LRR resistance protein-like protein	1960	20	9.575e-91	84.3	4	C:GO:0005886; P:GO:0006950; P:GO:0007165; F:GO:0043167	C:plasma membrane; P:response to stress; P:signal transduction; F:ion binding
PGSC0003DMT400083225	putative late blight resistance protein homolog R1B-23	2478	20	0	82.25	4	C:GO:0005886; P:GO:0006950; P:GO:0007165; F:GO:0043167	C:plasma membrane; P:response to stress; P:signal transduction; F:ion binding
PGSC0003DMT400056552	NBS-LRR resistance protein-like protein	3943	20	0	87.15	4	C:GO:0005886; P:GO:0006950; P:GO:0007165; F:GO:0043167	C:plasma membrane; P:response to stress; P:signal transduction; F:ion binding
PGSC0003DMT400013238	putative late blight resistance protein homolog R1B-16	1134	20	0	89.25	4	C:GO:0005886; P:GO:0006950; P:GO:0007165; F:GO:0043167	C:plasma membrane; P:response to stress; P:signal transduction; F:ion binding
PGSC0003DMT400081852	F-box/kelch-repeat protein At1g55270	2614	20	0	95.85	4	C:GO:0005622; P:GO:0006464; C:GO:0032991; F:GO:0043167	C:intracellular; P:cellular protein modification process; C:protein-containing complex; F:ion binding
PGSC0003DMT400034242	probable disease resistance protein At4g27220 isoform X1	1461	20	0	81.5	2	P:GO:0006950; F:GO:0043167	P:response to stress; F:ion binding
PGSC0003DMT400059998	auxin response factor 17-like isoform X6	2309	20	1.60539e-59	86.6	5	F:GO:0003677; C:GO:0005634; P:GO:0007165; P:GO:0009058; P:GO:0034641	F:DNA binding; C:nucleus; P:signal transduction; P:biosynthetic process; P:cellular nitrogen compound metabolic process
PGSC0003DMT400059997	auxin response factor 17-like isoform X6	3989	20	0	85.75	5	F:GO:0003677; C:GO:0005634; P:GO:0007165; P:GO:0009058; P:GO:0034641	F:DNA binding; C:nucleus; P:signal transduction; P:biosynthetic process; P:cellular nitrogen compound metabolic process
PGSC0003DMT400059996	auxin response factor 17-like isoform X6	4506	20	0	85.75	5	F:GO:0003677; C:GO:0005634; P:GO:0007165; P:GO:0009058; P:GO:0034641	F:DNA binding; C:nucleus; P:signal transduction; P:biosynthetic process; P:cellular nitrogen compound metabolic process
PGSC0003DMT400076964	zinc transporter 4, chloroplastic	1601	20	2.15502e-105	86.05	2	C:GO:0005886; F:GO:0022857	C:plasma membrane; F:transmembrane transporter activity
PGSC0003DMT400013209	hypothetical protein A4A49_13667	4020	2	3.4382e-13	73.5	1	C:GO:0005575	C:cellular_component
PGSC0003DMT400013208	hypothetical protein A4A49_13667	4126	2	3.52933e-13	73.5	1	C:GO:0005575	C:cellular_component
PGSC0003DMT400019459	PREDICTED: uncharacterized protein LOC102597089	1213	20	0	88.1
PGSC0003DMT400061780	NPL4-like protein 2	1699	20	0	93.75	4	C:GO:0005634; P:GO:0009056; F:GO:0019899; F:GO:0032182	C:nucleus; P:catabolic process; F:enzyme binding; F:ubiquitin-like protein binding
PGSC0003DMT400054348	gibberellin 2-beta-dioxygenase-like	1341	20	0	86.95	5	P:GO:0006629; P:GO:0009056; F:GO:0016491; F:GO:0043167; P:GO:0044281	P:lipid metabolic process; P:catabolic process; F:oxidoreductase activity; F:ion binding; P:small molecule metabolic process	EC:1.14.11; EC:1.14.11.13	Acting on paired donors, with incorporation or reduction of molecular oxygen. The oxygen incorporated need not be derived from O(2); Gibberellin 2-beta-dioxygenase
PGSC0003DMT400037391	PREDICTED: uncharacterized protein LOC104245940	1077	20	2.42609e-45	59.15	4	F:GO:0003677; F:GO:0004803; P:GO:0006313; F:GO:0008270	F:DNA binding; F:transposase activity; P:transposition, DNA-mediated; F:zinc ion binding
PGSC0003DMT400034689	zinc finger protein 4-like	1353	20	2.08379e-169	78.75	2	F:GO:0003674; C:GO:0005634	F:molecular_function; C:nucleus
PGSC0003DMT400022472	abscisic-aldehyde oxidase-like	4948	20	0	91.6	7	C:GO:0005829; P:GO:0006091; P:GO:0009056; F:GO:0016491; P:GO:0034641; F:GO:0043167; P:GO:0044281	C:cytosol; P:generation of precursor metabolites and energy; P:catabolic process; F:oxidoreductase activity; P:cellular nitrogen compound metabolic process; F:ion binding; P:small molecule metabolic process	EC:1.17.1; EC:1.17.1.4; EC:1.2.3.1	Acting on CH or CH(2) groups; Xanthine dehydrogenase; Aldehyde oxidase
PGSC0003DMT400065575	PREDICTED: uncharacterized protein At1g03900-like	785	20	1.50217e-118	92.05	2	C:GO:0005575; P:GO:0016192	C:cellular_component; P:vesicle-mediated transport
PGSC0003DMT400075698	G-type lectin S-receptor-like serine/threonine-protein kinase At1g11330	912	20	8.62036e-149	87.7	5	P:GO:0000003; C:GO:0005575; P:GO:0006464; F:GO:0016301; F:GO:0043167	P:reproduction; C:cellular_component; P:cellular protein modification process; F:kinase activity; F:ion binding	EC:2.7.11	Transferring phosphorus-containing groups
PGSC0003DMT400077284	pentatricopeptide repeat-containing protein At4g02820, mitochondrial	1931	20	0	87.3	3	F:GO:0003723; F:GO:0004518; C:GO:0005739	F:RNA binding; F:nuclease activity; C:mitochondrion
PGSC0003DMT400015638	probable nucleolar protein 5-2	2066	20	0	94	5	F:GO:0003723; C:GO:0005730; C:GO:0032991; P:GO:0034641; P:GO:0042254	F:RNA binding; C:nucleolus; C:protein-containing complex; P:cellular nitrogen compound metabolic process; P:ribosome biogenesis
PGSC0003DMT400036807	60S ribosomal protein L7-1	1158	20	3.83887e-169	93.4	6	F:GO:0003723; F:GO:0003735; C:GO:0005829; C:GO:0005840; P:GO:0006412; P:GO:0042254	F:RNA binding; F:structural constituent of ribosome; C:cytosol; C:ribosome; P:translation; P:ribosome biogenesis
PGSC0003DMT400078469	probable U3 small nucleolar RNA-associated protein 7	770	20	1.57263e-102	88.45	4	C:GO:0005730; C:GO:0032991; P:GO:0034641; P:GO:0042254	C:nucleolus; C:protein-containing complex; P:cellular nitrogen compound metabolic process; P:ribosome biogenesis
PGSC0003DMT400077925	protein POLLENLESS 3-like	2280	20	0	80.15
PGSC0003DMT400069446	RNA polymerase II transcription factor B subunit 4	4269	20	0	94.45	9	F:GO:0003677; C:GO:0005654; P:GO:0006259; P:GO:0006464; P:GO:0006950; F:GO:0008135; F:GO:0016301; F:GO:0016887; C:GO:0032991	F:DNA binding; C:nucleoplasm; P:DNA metabolic process; P:cellular protein modification process; P:response to stress; F:translation factor activity, RNA binding; F:kinase activity; F:ATPase activity; C:protein-containing complex	EC:2.7.11; EC:2.7.11.23; EC:3.6.1.3; EC:3.6.1.15	Transferring phosphorus-containing groups; [RNA-polymerase]-subunit kinase; Adenosinetriphosphatase; Nucleoside-triphosphate phosphatase
PGSC0003DMT400069445	RNA polymerase II transcription factor B subunit 4	4344	20	0	86.95	9	F:GO:0003677; C:GO:0005654; P:GO:0006259; P:GO:0006464; P:GO:0006950; F:GO:0008135; F:GO:0016301; F:GO:0016887; C:GO:0032991	F:DNA binding; C:nucleoplasm; P:DNA metabolic process; P:cellular protein modification process; P:response to stress; F:translation factor activity, RNA binding; F:kinase activity; F:ATPase activity; C:protein-containing complex	EC:2.7.11; EC:2.7.11.23; EC:3.6.1.3; EC:3.6.1.15	Transferring phosphorus-containing groups; [RNA-polymerase]-subunit kinase; Adenosinetriphosphatase; Nucleoside-triphosphate phosphatase
PGSC0003DMT400051036	zinc finger BED domain-containing protein DAYSLEEPER-like	2434	20	0	86.3	5	F:GO:0003677; F:GO:0003700; C:GO:0005634; P:GO:0009058; P:GO:0034641	F:DNA binding; F:DNA binding transcription factor activity; C:nucleus; P:biosynthetic process; P:cellular nitrogen compound metabolic process
PGSC0003DMT400072453	auxin-responsive protein SAUR32-like	831	20	1.18461e-44	74.4	1	P:GO:0008150	P:biological_process
PGSC0003DMT400004712	regulator of nonsense transcripts 1 homolog	4565	20	0	88.35	5	F:GO:0003677; F:GO:0004386; C:GO:0005737; P:GO:0034655; F:GO:0043167	F:DNA binding; F:helicase activity; C:cytoplasm; P:nucleobase-containing compound catabolic process; F:ion binding	EC:3.6.1.15	Nucleoside-triphosphate phosphatase
PGSC0003DMT400004710	regulator of nonsense transcripts 1 homolog	4840	20	0	93.2	5	F:GO:0003677; F:GO:0004386; C:GO:0005737; P:GO:0034655; F:GO:0043167	F:DNA binding; F:helicase activity; C:cytoplasm; P:nucleobase-containing compound catabolic process; F:ion binding	EC:3.6.1.15	Nucleoside-triphosphate phosphatase
PGSC0003DMT400004711	regulator of nonsense transcripts 1 homolog	4857	20	0	94.1	5	F:GO:0003677; F:GO:0004386; C:GO:0005737; P:GO:0034655; F:GO:0043167	F:DNA binding; F:helicase activity; C:cytoplasm; P:nucleobase-containing compound catabolic process; F:ion binding	EC:3.6.1.15	Nucleoside-triphosphate phosphatase
PGSC0003DMT400020118	linoleate 13S-lipoxygenase 2-1, chloroplastic-like	2082	20	0	89.9	7	P:GO:0006629; P:GO:0009058; C:GO:0009536; C:GO:0009579; F:GO:0016491; F:GO:0043167; P:GO:0044281	P:lipid metabolic process; P:biosynthetic process; C:plastid; C:thylakoid; F:oxidoreductase activity; F:ion binding; P:small molecule metabolic process	EC:1.13.11; EC:1.13.11.12	Acting on single donors with incorporation of molecular oxygen (oxygenases). The oxygen incorporated need not be derived from O(2); Linoleate 13S-lipoxygenase
PGSC0003DMT400016513	1,2-dihydroxy-3-keto-5-methylthiopentene dioxygenase 2	963	20	8.62125e-136	96.3	7	C:GO:0005634; C:GO:0005829; P:GO:0006520; P:GO:0006790; P:GO:0009058; F:GO:0016491; F:GO:0043167	C:nucleus; C:cytosol; P:cellular amino acid metabolic process; P:sulfur compound metabolic process; P:biosynthetic process; F:oxidoreductase activity; F:ion binding	EC:1.13.11; EC:1.13.11.54	Acting on single donors with incorporation of molecular oxygen (oxygenases). The oxygen incorporated need not be derived from O(2); Acireductone dioxygenase (Fe(2+)-requiring)
PGSC0003DMT400041452	1,2-dihydroxy-3-keto-5-methylthiopentene dioxygenase 2	1075	20	3.65093e-28	85.6	7	C:GO:0005634; C:GO:0005737; P:GO:0006520; P:GO:0006790; P:GO:0009058; F:GO:0016491; F:GO:0043167	C:nucleus; C:cytoplasm; P:cellular amino acid metabolic process; P:sulfur compound metabolic process; P:biosynthetic process; F:oxidoreductase activity; F:ion binding	EC:1.13.11; EC:1.13.11.54	Acting on single donors with incorporation of molecular oxygen (oxygenases). The oxygen incorporated need not be derived from O(2); Acireductone dioxygenase (Fe(2+)-requiring)
PGSC0003DMT400041450	1,2-dihydroxy-3-keto-5-methylthiopentene dioxygenase 2	1734	20	2.96723e-27	51.9	3	P:GO:0006520; P:GO:0006790; F:GO:0016491	P:cellular amino acid metabolic process; P:sulfur compound metabolic process; F:oxidoreductase activity
PGSC0003DMT400036990	1,2-dihydroxy-3-keto-5-methylthiopentene dioxygenase 2	2352	20	4.90323e-30	50.2	7	C:GO:0005634; C:GO:0005737; P:GO:0006520; P:GO:0006790; P:GO:0009058; F:GO:0016491; F:GO:0043167	C:nucleus; C:cytoplasm; P:cellular amino acid metabolic process; P:sulfur compound metabolic process; P:biosynthetic process; F:oxidoreductase activity; F:ion binding	EC:1.13.11; EC:1.13.11.54	Acting on single donors with incorporation of molecular oxygen (oxygenases). The oxygen incorporated need not be derived from O(2); Acireductone dioxygenase (Fe(2+)-requiring)
PGSC0003DMT400006614	uncharacterized methyltransferase C3H7.11-like isoform X1	1501	20	1.75725e-156	86.05	1	F:GO:0008168	F:methyltransferase activity
PGSC0003DMT400006616	uncharacterized methyltransferase C3H7.11-like isoform X1	1520	20	0	87.5	1	F:GO:0008168	F:methyltransferase activity
PGSC0003DMT400006613	uncharacterized methyltransferase C3H7.11-like isoform X1	2202	20	1.07215e-104	87.7	1	F:GO:0008168	F:methyltransferase activity
PGSC0003DMT400006612	uncharacterized methyltransferase C3H7.11-like isoform X1	2444	20	2.24145e-146	89.05	1	F:GO:0008168	F:methyltransferase activity
PGSC0003DMT400055883	DAG protein, chloroplastic	1156	20	7.21408e-166	87	1	C:GO:0009536	C:plastid
PGSC0003DMT400009748	LRR receptor-like serine/threonine-protein kinase ERL1	1790	20	0	89.6	1	F:GO:0016301	F:kinase activity
PGSC0003DMT400089617	PREDICTED: uncharacterized protein LOC104645513	930	6	1.63637e-13	64.33
PGSC0003DMT400014983	myb-related protein 308-like	972	20	0	69.4	7	F:GO:0000988; F:GO:0003677; F:GO:0003700; C:GO:0005634; P:GO:0009058; P:GO:0030154; P:GO:0034641	F:transcription factor activity, protein binding; F:DNA binding; F:DNA binding transcription factor activity; C:nucleus; P:biosynthetic process; P:cell differentiation; P:cellular nitrogen compound metabolic process
PGSC0003DMT400076992	histone deacetylase 2	1039	20	2.4019e-30	95.3	6	C:GO:0005634; P:GO:0006464; P:GO:0009058; F:GO:0016810; P:GO:0034641; P:GO:0051276	C:nucleus; P:cellular protein modification process; P:biosynthetic process; F:hydrolase activity, acting on carbon-nitrogen (but not peptide) bonds; P:cellular nitrogen compound metabolic process; P:chromosome organization	EC:3.5.1.98	Histone deacetylase
PGSC0003DMT400032524	PGR5-like protein 1B, chloroplastic	1796	20	2.52124e-113	96.25	1	C:GO:0005575	C:cellular_component
PGSC0003DMT400032523	PGR5-like protein 1B, chloroplastic	1837	20	4.56873e-105	96.95	1	C:GO:0005575	C:cellular_component
PGSC0003DMT400058230	serine carboxypeptidase-like 50	1874	20	0	85.05	2	F:GO:0008233; P:GO:0009056	F:peptidase activity; P:catabolic process	EC:3.4.21; EC:3.4.16	Acting on peptide bonds (peptidases); Acting on peptide bonds (peptidases)
PGSC0003DMT400032526	PGR5-like protein 1B, chloroplastic	2110	20	3.06276e-113	96.25	1	C:GO:0005575	C:cellular_component
PGSC0003DMT400063714	bidirectional sugar transporter SWEET17-like	1106	20	3.09834e-152	85.55	2	C:GO:0005886; F:GO:0022857	C:plasma membrane; F:transmembrane transporter activity
PGSC0003DMT400006009	probable aldo-keto reductase 2	1330	20	0	92.7	1	F:GO:0016491	F:oxidoreductase activity
PGSC0003DMT400006010	probable aldo-keto reductase 2	1335	20	0	91.5	1	F:GO:0016491	F:oxidoreductase activity
PGSC0003DMT400057729	myosin-2 isoform X1	1668	20	0	70.95	1	F:GO:0003674	F:molecular_function
PGSC0003DMT400006008	probable aldo-keto reductase 2	1939	20	4.8478e-135	90.55	1	F:GO:0016491	F:oxidoreductase activity
PGSC0003DMT400080933	peptidyl-prolyl cis-trans isomerase FKBP62-like	2339	20	0	89.45	4	C:GO:0005737; P:GO:0006457; P:GO:0006464; F:GO:0016853	C:cytoplasm; P:protein folding; P:cellular protein modification process; F:isomerase activity	EC:5.2.1.8	Peptidylprolyl isomerase
PGSC0003DMT400012003	pentatricopeptide repeat-containing protein At4g32430, mitochondrial	2760	20	0	84.45	3	F:GO:0003723; F:GO:0004518; C:GO:0005739	F:RNA binding; F:nuclease activity; C:mitochondrion
PGSC0003DMT400072740	cytochrome P450 CYP749A22-like	1184	20	2.10525e-160	83.45	3	C:GO:0005575; F:GO:0016491; F:GO:0043167	C:cellular_component; F:oxidoreductase activity; F:ion binding
PGSC0003DMT400012214	thylakoid lumenal protein TL20.3, chloroplastic	1426	20	5.57406e-62	97.9	2	C:GO:0009536; C:GO:0009579	C:plastid; C:thylakoid
PGSC0003DMT400072737	cytochrome P450 CYP749A22-like	3084	20	0	83	3	C:GO:0005575; F:GO:0016491; F:GO:0043167	C:cellular_component; F:oxidoreductase activity; F:ion binding
PGSC0003DMT400063774	dnaJ homolog subfamily B member 3	1057	20	2.41406e-119	84.65
PGSC0003DMT400063772	dnaJ homolog subfamily B member 3	1297	20	4.6692e-66	87.3
PGSC0003DMT400063773	dnaJ homolog subfamily B member 3	1722	20	1.151e-53	92.2
PGSC0003DMT400037827	cyclin-D4-1-like	1633	20	0	83.3	1	C:GO:0005634	C:nucleus
PGSC0003DMT400060584	transmembrane 9 superfamily member 3	1833	20	3.05014e-91	97.25	1	C:GO:0005575	C:cellular_component
PGSC0003DMT400060583	transmembrane 9 superfamily member 3	2348	20	0	96.45	1	C:GO:0005575	C:cellular_component
PGSC0003DMT400020937	serine/threonine-protein kinase GRIK1-like	2072	20	0	82.1	4	C:GO:0005575; P:GO:0006464; F:GO:0016301; F:GO:0043167	C:cellular_component; P:cellular protein modification process; F:kinase activity; F:ion binding	EC:2.7.11	Transferring phosphorus-containing groups
PGSC0003DMT400020938	serine/threonine-protein kinase GRIK1-like	2168	20	0	88.85	4	C:GO:0005575; P:GO:0006464; F:GO:0016301; F:GO:0043167	C:cellular_component; P:cellular protein modification process; F:kinase activity; F:ion binding	EC:2.7.11	Transferring phosphorus-containing groups
PGSC0003DMT400091562	primary amine oxidase-like	375	20	4.94646e-52	75.85	3	C:GO:0005575; F:GO:0016491; F:GO:0043167	C:cellular_component; F:oxidoreductase activity; F:ion binding	EC:1.4.3.21	Primary-amine oxidase
PGSC0003DMT400058793	PREDICTED: uncharacterized protein LOC102592152 isoform X1	3825	20	0	77.75
PGSC0003DMT400048240	xyloglucan endotransglucosylase/hydrolase protein 24-like	1254	20	0	85.7	6	C:GO:0005576; C:GO:0005618; P:GO:0005975; F:GO:0016757; F:GO:0016798; P:GO:0071554	C:extracellular region; C:cell wall; P:carbohydrate metabolic process; F:transferase activity, transferring glycosyl groups; F:hydrolase activity, acting on glycosyl bonds; P:cell wall organization or biogenesis	EC:2.4.1.207	Xyloglucan:xyloglucosyl transferase
PGSC0003DMT400065581	NBS-LRR resistance protein-like protein	3798	20	0	86.1	4	C:GO:0005886; P:GO:0006950; P:GO:0007165; F:GO:0043167	C:plasma membrane; P:response to stress; P:signal transduction; F:ion binding
PGSC0003DMT400027595	putative methyltransferase DDB_G0268948	678	20	5.01323e-120	86.1	2	C:GO:0005737; F:GO:0008168	C:cytoplasm; F:methyltransferase activity
PGSC0003DMT400025349	Putative leucine-rich repeat resistance protein, identical	591	20	5.86169e-86	77.95
PGSC0003DMT400055794	external alternative NAD(P)H-ubiquinone oxidoreductase B1, mitochondrial	2291	20	0	88.1	5	C:GO:0005739; C:GO:0005777; P:GO:0006091; F:GO:0016491; F:GO:0043167	C:mitochondrion; C:peroxisome; P:generation of precursor metabolites and energy; F:oxidoreductase activity; F:ion binding	EC:1.6.5.2	NAD(P)H dehydrogenase (quinone)
PGSC0003DMT400058626	alpha,alpha-trehalose-phosphate synthase [UDP-forming] 6	4254	20	0	95.75	6	C:GO:0005737; P:GO:0005975; P:GO:0006950; P:GO:0009058; F:GO:0016757; F:GO:0016791	C:cytoplasm; P:carbohydrate metabolic process; P:response to stress; P:biosynthetic process; F:transferase activity, transferring glycosyl groups; F:phosphatase activity	EC:2.4.1.15; EC:3.1.3.12; EC:3.1.3.41	Alpha,alpha-trehalose-phosphate synthase (UDP-forming); Trehalose-phosphatase; 4-nitrophenylphosphatase
PGSC0003DMT400069187	Golgi apparatus membrane protein-like protein ECHIDNA	2234	20	1.50719e-38	95	5	P:GO:0000902; C:GO:0005768; C:GO:0005794; P:GO:0016192; P:GO:0040007	P:cell morphogenesis; C:endosome; C:Golgi apparatus; P:vesicle-mediated transport; P:growth
PGSC0003DMT400022540	homeobox protein 2-like	775	20	1.2225e-81	63.5
PGSC0003DMT400022539	homeobox protein 2-like	832	20	2.7449e-101	70.4
PGSC0003DMT400075298	endonuclease V isoform X1	1025	20	3.35867e-58	95.3	3	F:GO:0004518; P:GO:0006259; P:GO:0006950	F:nuclease activity; P:DNA metabolic process; P:response to stress
PGSC0003DMT400075296	endonuclease V isoform X1	1502	20	9.90522e-32	92.05	3	F:GO:0004518; P:GO:0006259; P:GO:0006950	F:nuclease activity; P:DNA metabolic process; P:response to stress
PGSC0003DMT400079788	NAC domain-containing protein 78-like	3848	20	0	81.1	4	F:GO:0003677; C:GO:0005634; P:GO:0009058; P:GO:0034641	F:DNA binding; C:nucleus; P:biosynthetic process; P:cellular nitrogen compound metabolic process
PGSC0003DMT400079789	NAC domain-containing protein 78-like	4182	20	0	84.2	4	F:GO:0003677; C:GO:0005634; P:GO:0009058; P:GO:0034641	F:DNA binding; C:nucleus; P:biosynthetic process; P:cellular nitrogen compound metabolic process
PGSC0003DMT400045627	glycine-rich RNA-binding protein RZ1A	3952	20	8.13947e-88	80.7	5	F:GO:0003729; C:GO:0005634; C:GO:0005829; P:GO:0006950; F:GO:0043167	F:mRNA binding; C:nucleus; C:cytosol; P:response to stress; F:ion binding
PGSC0003DMT400015374	putative zinc finger protein At1g68190 isoform X1	2775	20	0	91.5	2	C:GO:0005622; F:GO:0043167	C:intracellular; F:ion binding
PGSC0003DMT400015371	putative zinc finger protein At1g68190 isoform X1	3396	20	0	91.7	2	C:GO:0005622; F:GO:0043167	C:intracellular; F:ion binding
PGSC0003DMT400030290	protein CASP-like	1115	20	3.25492e-56	88.35	9	P:GO:0000003; P:GO:0000902; C:GO:0005634; C:GO:0005829; P:GO:0009058; P:GO:0009790; P:GO:0030154; P:GO:0034641; P:GO:0051301	P:reproduction; P:cell morphogenesis; C:nucleus; C:cytosol; P:biosynthetic process; P:embryo development; P:cell differentiation; P:cellular nitrogen compound metabolic process; P:cell division
PGSC0003DMT400030291	protein CASP-like	1358	20	4.95942e-49	89.15
PGSC0003DMT400030670	scopoletin glucosyltransferase-like	1694	20	0	86	4	C:GO:0005622; P:GO:0008150; F:GO:0016757; C:GO:0043226	C:intracellular; P:biological_process; F:transferase activity, transferring glycosyl groups; C:organelle
PGSC0003DMT400033551	---NA---	908
PGSC0003DMT400049196	rhodanese-like domain-containing protein 10	955	20	3.0027e-162	86.05
PGSC0003DMT400049195	rhodanese-like domain-containing protein 10	1141	20	6.93342e-110	80.25
PGSC0003DMT400010442	PREDICTED: uncharacterized protein At1g04910-like	2645	20	0	93.8	4	C:GO:0005737; P:GO:0005975; F:GO:0016757; P:GO:0044281	C:cytoplasm; P:carbohydrate metabolic process; F:transferase activity, transferring glycosyl groups; P:small molecule metabolic process
PGSC0003DMT400010441	PREDICTED: uncharacterized protein At1g04910-like	2726	20	0	88.95	4	C:GO:0005737; P:GO:0005975; F:GO:0016757; P:GO:0044281	C:cytoplasm; P:carbohydrate metabolic process; F:transferase activity, transferring glycosyl groups; P:small molecule metabolic process
PGSC0003DMT400010440	PREDICTED: uncharacterized protein At1g04910-like	2738	20	0	88.5	4	C:GO:0005737; P:GO:0005975; F:GO:0016757; P:GO:0044281	C:cytoplasm; P:carbohydrate metabolic process; F:transferase activity, transferring glycosyl groups; P:small molecule metabolic process
PGSC0003DMT400044212	probable protein kinase At2g41970	1584	20	0	85.1	5	F:GO:0004871; C:GO:0005886; P:GO:0006464; F:GO:0016301; F:GO:0043167	F:signal transducer activity; C:plasma membrane; P:cellular protein modification process; F:kinase activity; F:ion binding	EC:2.7.10; EC:2.7.11	Transferring phosphorus-containing groups; Transferring phosphorus-containing groups
PGSC0003DMT400022069	persulfide dioxygenase ETHE1 homolog, mitochondrial-like	912	20	1.94948e-169	93.85	1	F:GO:0016491	F:oxidoreductase activity
PGSC0003DMT400022070	persulfide dioxygenase ETHE1 homolog, mitochondrial-like	1095	20	0	94.25	1	F:GO:0016491	F:oxidoreductase activity
PGSC0003DMT400022068	persulfide dioxygenase ETHE1 homolog, mitochondrial-like	1199	20	9.99244e-151	90.55	1	F:GO:0016491	F:oxidoreductase activity
PGSC0003DMT400001178	PREDICTED: uncharacterized protein LOC101256839	755	20	2.54094e-46	88.7
PGSC0003DMT400001177	PREDICTED: uncharacterized protein LOC101256839	759	20	2.62216e-46	88.7
PGSC0003DMT400020581	PREDICTED: uncharacterized protein LOC102596791	1210	20	7.11521e-168	73.2	1	C:GO:0005575	C:cellular_component
PGSC0003DMT400014345	protein DENND6A isoform X1	2236	20	0	97.55	3	C:GO:0005768; P:GO:0008150; F:GO:0019899	C:endosome; P:biological_process; F:enzyme binding
PGSC0003DMT400014344	protein DENND6A isoform X1	3202	20	0	97.55	3	C:GO:0005768; P:GO:0008150; F:GO:0019899	C:endosome; P:biological_process; F:enzyme binding
PGSC0003DMT400025974	L-ascorbate oxidase homolog	1917	20	0	92.3	3	C:GO:0005618; F:GO:0016491; F:GO:0043167	C:cell wall; F:oxidoreductase activity; F:ion binding
PGSC0003DMT400025973	L-ascorbate oxidase homolog	2010	20	0	87.1	3	C:GO:0005618; F:GO:0016491; F:GO:0043167	C:cell wall; F:oxidoreductase activity; F:ion binding
PGSC0003DMT400025972	L-ascorbate oxidase homolog	2136	20	0	91.75	3	C:GO:0005618; F:GO:0016491; F:GO:0043167	C:cell wall; F:oxidoreductase activity; F:ion binding
PGSC0003DMT400063418	---NA---	474
PGSC0003DMT400073326	sister chromatid cohesion protein PDS5 homolog A-like isoform X1	672	20	3.77341e-74	79.45
PGSC0003DMT400043325	cellulose synthase-like protein D4	3972	20	0	93.25	7	P:GO:0000003; F:GO:0003677; C:GO:0005794; P:GO:0005975; P:GO:0009058; F:GO:0016757; P:GO:0071554	P:reproduction; F:DNA binding; C:Golgi apparatus; P:carbohydrate metabolic process; P:biosynthetic process; F:transferase activity, transferring glycosyl groups; P:cell wall organization or biogenesis	EC:2.4.1.12	Cellulose synthase (UDP-forming)
PGSC0003DMT400062291	PREDICTED: uncharacterized protein LOC107827979	2000	20	4.12163e-15	56.5
PGSC0003DMT400062290	PREDICTED: uncharacterized protein LOC107827979	2110	20	4.38233e-15	56.5
PGSC0003DMT400032456	disease resistance protein At4g27190-like	2946	20	0	78.35	2	P:GO:0006950; F:GO:0043167	P:response to stress; F:ion binding
PGSC0003DMT400070776	myosin-binding protein 1-like isoform X1	3541	20	0	85.55	1	C:GO:0005575	C:cellular_component
PGSC0003DMT400070775	myosin-binding protein 1-like isoform X1	3544	20	0	85.5	1	C:GO:0005575	C:cellular_component
PGSC0003DMT400070777	myosin-binding protein 1-like isoform X1	4280	20	0	85.55	1	C:GO:0005575	C:cellular_component
PGSC0003DMT400035460	dual specificity protein kinase splA-like	2110	20	0	81.5	3	P:GO:0006259; P:GO:0006950; F:GO:0016798	P:DNA metabolic process; P:response to stress; F:hydrolase activity, acting on glycosyl bonds	EC:3.2.2.21; EC:3.2.2.20	DNA-3-methyladenine glycosylase II; DNA-3-methyladenine glycosylase I
PGSC0003DMT400062434	hybrid signal transduction histidine kinase K-like	2118	20	5.19433e-16	75.8
PGSC0003DMT400035461	dual specificity protein kinase splA-like	2807	20	1.46686e-124	71.25	3	P:GO:0006259; P:GO:0006950; F:GO:0016798	P:DNA metabolic process; P:response to stress; F:hydrolase activity, acting on glycosyl bonds	EC:3.2.2.21; EC:3.2.2.20	DNA-3-methyladenine glycosylase II; DNA-3-methyladenine glycosylase I
PGSC0003DMT400075452	protein PHLOEM PROTEIN 2-LIKE A8-like	708	20	1.16515e-119	84.7	1	P:GO:0007165	P:signal transduction
PGSC0003DMT400075441	TMV resistance protein N-like	1323	20	0	87.1	2	P:GO:0007165; F:GO:0043167	P:signal transduction; F:ion binding
PGSC0003DMT400075451	TMV resistance protein N-like	1323	20	0	86.25	2	P:GO:0007165; F:GO:0043167	P:signal transduction; F:ion binding
PGSC0003DMT400000752	cytokinin dehydrogenase 3-like	1464	20	0	90.4	3	C:GO:0005575; F:GO:0016491; F:GO:0043167	C:cellular_component; F:oxidoreductase activity; F:ion binding	EC:1.5.99.12	Cytokinin dehydrogenase
PGSC0003DMT400017661	probable glycosyltransferase STELLO1	2358	20	0	87.05	2	F:GO:0003674; C:GO:0005575	F:molecular_function; C:cellular_component
PGSC0003DMT400017662	probable glycosyltransferase STELLO1	3864	20	0	89.7	2	F:GO:0003674; C:GO:0005575	F:molecular_function; C:cellular_component
PGSC0003DMT400009587	cyclin-dependent kinase inhibitor 1C	781	20	1.23016e-24	73.15	2	C:GO:0016020; C:GO:0016021	C:membrane; C:integral component of membrane
PGSC0003DMT400060497	PREDICTED: uncharacterized protein LOC102582849	1031	20	1.42088e-139	87.55
PGSC0003DMT400055818	ELMO domain-containing protein A isoform X5	1064	20	2.84955e-175	97.35
PGSC0003DMT400014974	B2 protein-like	1657	20	1.81772e-172	86.95
PGSC0003DMT400006951	SRSF protein kinase 2-like	2898	20	0	87.65	8	C:GO:0005634; C:GO:0005737; P:GO:0006397; P:GO:0006464; P:GO:0007165; F:GO:0016301; P:GO:0022618; F:GO:0043167	C:nucleus; C:cytoplasm; P:mRNA processing; P:cellular protein modification process; P:signal transduction; F:kinase activity; P:ribonucleoprotein complex assembly; F:ion binding	EC:2.7.11	Transferring phosphorus-containing groups
PGSC0003DMT400006952	SRSF protein kinase 2-like	5405	20	0	86.05	8	C:GO:0005634; C:GO:0005737; P:GO:0006397; P:GO:0006464; P:GO:0007165; F:GO:0016301; P:GO:0022618; F:GO:0043167	C:nucleus; C:cytoplasm; P:mRNA processing; P:cellular protein modification process; P:signal transduction; F:kinase activity; P:ribonucleoprotein complex assembly; F:ion binding	EC:2.7.11	Transferring phosphorus-containing groups
PGSC0003DMT400078332	putative late blight resistance protein homolog R1B-16	2744	20	0	75	6	P:GO:0002376; C:GO:0005886; P:GO:0006950; P:GO:0007165; P:GO:0008219; F:GO:0043167	P:immune system process; C:plasma membrane; P:response to stress; P:signal transduction; P:cell death; F:ion binding
PGSC0003DMT400078333	putative late blight resistance protein homolog R1B-16	2750	20	0	78.45	6	P:GO:0002376; C:GO:0005886; P:GO:0006950; P:GO:0007165; P:GO:0008219; F:GO:0043167	P:immune system process; C:plasma membrane; P:response to stress; P:signal transduction; P:cell death; F:ion binding
PGSC0003DMT400039823	50S ribosomal protein L13, chloroplastic	2791	20	5.92637e-163	89.2	6	F:GO:0003729; F:GO:0003735; C:GO:0005840; P:GO:0006412; C:GO:0009536; C:GO:0009579	F:mRNA binding; F:structural constituent of ribosome; C:ribosome; P:translation; C:plastid; C:thylakoid
PGSC0003DMT400032491	L-lactate dehydrogenase B-like	1561	20	0	94.75	4	C:GO:0005737; P:GO:0005975; F:GO:0016491; P:GO:0044281	C:cytoplasm; P:carbohydrate metabolic process; F:oxidoreductase activity; P:small molecule metabolic process	EC:1.1.1.27	L-lactate dehydrogenase
PGSC0003DMT400021873	mitochondrial inner membrane protease subunit 2	1007	20	1.88371e-47	88.35	8	C:GO:0005739; P:GO:0006605; P:GO:0007005; F:GO:0008233; C:GO:0032991; P:GO:0034641; P:GO:0051604; P:GO:0065003	C:mitochondrion; P:protein targeting; P:mitochondrion organization; F:peptidase activity; C:protein-containing complex; P:cellular nitrogen compound metabolic process; P:protein maturation; P:protein-containing complex assembly
PGSC0003DMT400058760	CBS domain-containing protein CBSX5-like	1355	20	2.88741e-176	84.5
PGSC0003DMT400014826	PREDICTED: uncharacterized protein LOC102584958	792	20	9.42437e-45	81.75
PGSC0003DMT400049258	Heat shock protein DnaJ, cysteine-rich domain-containing protein	956	20	6.45641e-38	91.95	2	C:GO:0009536; C:GO:0009579	C:plastid; C:thylakoid
PGSC0003DMT400040588	glutathione S-transferase DHAR3, chloroplastic	1169	20	0	87.45	7	P:GO:0006464; P:GO:0006790; C:GO:0009536; F:GO:0016491; F:GO:0016765; P:GO:0034641; P:GO:0051186	P:cellular protein modification process; P:sulfur compound metabolic process; C:plastid; F:oxidoreductase activity; F:transferase activity, transferring alkyl or aryl (other than methyl) groups; P:cellular nitrogen compound metabolic process; P:cofactor metabolic process	EC:2.5.1.18; EC:1.8.5.1	Glutathione transferase; Glutathione dehydrogenase (ascorbate)
PGSC0003DMT400015781	probable ubiquitin-conjugating enzyme E2 23	4620	20	0	86.6	3	C:GO:0005737; P:GO:0006464; F:GO:0019899	C:cytoplasm; P:cellular protein modification process; F:enzyme binding
PGSC0003DMT400015780	probable ubiquitin-conjugating enzyme E2 23	4157	20	0	86.6	3	C:GO:0005737; P:GO:0006464; F:GO:0019899	C:cytoplasm; P:cellular protein modification process; F:enzyme binding
PGSC0003DMT400015779	probable ubiquitin-conjugating enzyme E2 23	3186	20	0	86.5	3	C:GO:0005737; P:GO:0006464; F:GO:0019899	C:cytoplasm; P:cellular protein modification process; F:enzyme binding
PGSC0003DMT400020613	PREDICTED: uncharacterized protein LOC102580206 isoform X1	4218	20	0	88.95
PGSC0003DMT400020614	PREDICTED: uncharacterized protein LOC102580206 isoform X1	2552	20	0	81.5
PGSC0003DMT400029916	UDP-glycosyltransferase 79B6-like	1866	20	0	88.55	4	C:GO:0005622; P:GO:0008150; F:GO:0016757; C:GO:0043226	C:intracellular; P:biological_process; F:transferase activity, transferring glycosyl groups; C:organelle
PGSC0003DMT400029918	UDP-glycosyltransferase 79B6-like	1645	20	0	88.75	4	C:GO:0005622; P:GO:0008150; F:GO:0016757; C:GO:0043226	C:intracellular; P:biological_process; F:transferase activity, transferring glycosyl groups; C:organelle
PGSC0003DMT400016128	transcription termination factor MTEF1, chloroplastic-like isoform X1	1034	20	1.57712e-31	64.35	2	F:GO:0003690; P:GO:0006355	F:double-stranded DNA binding; P:regulation of transcription, DNA-templated
PGSC0003DMT400021280	mitochondrial import receptor subunit TOM6 homolog	291	20	9.13338e-06	75.8	6	C:GO:0005739; C:GO:0005741; C:GO:0005742; P:GO:0015031; C:GO:0016020; C:GO:0016021	C:mitochondrion; C:mitochondrial outer membrane; C:mitochondrial outer membrane translocase complex; P:protein transport; C:membrane; C:integral component of membrane
PGSC0003DMT400004796	MACPF domain-containing protein CAD1-like	2097	20	0	93.35
PGSC0003DMT400004797	MACPF domain-containing protein CAD1-like	2094	20	0	93.15
PGSC0003DMT400078951	RING-H2 finger protein ATL43	1621	20	0	65.4	4	F:GO:0003674; C:GO:0005575; P:GO:0006464; P:GO:0009056	F:molecular_function; C:cellular_component; P:cellular protein modification process; P:catabolic process
PGSC0003DMT400061765	60S ribosomal protein L19-3-like	998	20	2.61399e-106	97.55	5	F:GO:0003723; F:GO:0003735; C:GO:0005829; C:GO:0005840; P:GO:0006412	F:RNA binding; F:structural constituent of ribosome; C:cytosol; C:ribosome; P:translation
PGSC0003DMT400026657	actin-depolymerizing factor	858	20	2.95908e-99	94.85	3	C:GO:0005856; P:GO:0007010; F:GO:0008092	C:cytoskeleton; P:cytoskeleton organization; F:cytoskeletal protein binding
PGSC0003DMT400050981	Disease resistance protein RGA2, putative	1104	20	0	88.25	2	P:GO:0006950; F:GO:0043167	P:response to stress; F:ion binding
PGSC0003DMT400046505	putative disease resistance protein RGA1	2106	20	0	76.45	2	P:GO:0006950; F:GO:0043167	P:response to stress; F:ion binding
PGSC0003DMT400051008	truncated RB	3684	20	0	91.4	2	P:GO:0006950; F:GO:0043167	P:response to stress; F:ion binding
PGSC0003DMT400054249	truncated RB	342	20	3.12643e-64	93.95	2	P:GO:0006950; F:GO:0043167	P:response to stress; F:ion binding
PGSC0003DMT400085254	truncated RB	513	20	4.12017e-65	70.9	1	F:GO:0043167	F:ion binding
PGSC0003DMT400043961	Disease resistance protein RGA2, putative	879	20	2.09308e-135	86.7	2	P:GO:0006950; F:GO:0043167	P:response to stress; F:ion binding
PGSC0003DMT400076145	Disease resistance protein RGA2, putative	961	20	1.94309e-148	87.35	2	P:GO:0006950; F:GO:0043167	P:response to stress; F:ion binding
PGSC0003DMT400051245	putative disease resistance protein RGA4	1119	20	0	78.65	4	C:GO:0005886; P:GO:0006950; P:GO:0007165; F:GO:0043167	C:plasma membrane; P:response to stress; P:signal transduction; F:ion binding
PGSC0003DMT400079347	truncated RB	1168	20	0	78.25	2	P:GO:0006950; F:GO:0043167	P:response to stress; F:ion binding
PGSC0003DMT400077735	putative disease resistance RPP13-like protein 1	1512	20	0	87.65	2	P:GO:0006950; F:GO:0043167	P:response to stress; F:ion binding
PGSC0003DMT400079343	truncated RB	1911	20	0	92.75	2	P:GO:0006950; F:GO:0043167	P:response to stress; F:ion binding
PGSC0003DMT400079346	putative disease resistance protein RGA3	2017	20	0	79.6	2	P:GO:0006950; F:GO:0043167	P:response to stress; F:ion binding
PGSC0003DMT400079342	Disease resistance protein RGA2, putative	2172	20	0	78.35	2	P:GO:0006950; F:GO:0043167	P:response to stress; F:ion binding
PGSC0003DMT400077727	putative disease resistance RPP13-like protein 1 isoform X1	2202	20	0	75.9	2	P:GO:0006950; F:GO:0043167	P:response to stress; F:ion binding
PGSC0003DMT400024060	putative disease resistance protein RGA1	2580	20	0	82.55	2	P:GO:0006950; F:GO:0043167	P:response to stress; F:ion binding
PGSC0003DMT400043956	Disease resistance protein RGA2, putative	2973	20	0	85.75	2	P:GO:0006950; F:GO:0043167	P:response to stress; F:ion binding
PGSC0003DMT400051246	putative disease resistance protein RGA4	3018	20	0	84.5	4	C:GO:0005886; P:GO:0006950; P:GO:0007165; F:GO:0043167	C:plasma membrane; P:response to stress; P:signal transduction; F:ion binding
PGSC0003DMT400043963	putative disease resistance protein RGA1	3096	20	0	81.85	2	P:GO:0006950; F:GO:0043167	P:response to stress; F:ion binding
PGSC0003DMT400079272	putative disease resistance protein RGA1	3149	20	0	85.35	2	P:GO:0006950; F:GO:0043167	P:response to stress; F:ion binding
PGSC0003DMT400051247	putative disease resistance protein RGA4	3159	20	0	84.5	4	C:GO:0005886; P:GO:0006950; P:GO:0007165; F:GO:0043167	C:plasma membrane; P:response to stress; P:signal transduction; F:ion binding
PGSC0003DMT400022135	putative disease resistance protein RGA4	3343	20	0	80.65	4	C:GO:0005886; P:GO:0006950; P:GO:0007165; F:GO:0043167	C:plasma membrane; P:response to stress; P:signal transduction; F:ion binding
PGSC0003DMT400024123	putative disease resistance protein RGA4	3349	20	0	87.3	4	C:GO:0005886; P:GO:0006950; P:GO:0007165; F:GO:0043167	C:plasma membrane; P:response to stress; P:signal transduction; F:ion binding
PGSC0003DMT400054250	putative disease resistance protein RGA1	3436	20	0	83.85	2	P:GO:0006950; F:GO:0043167	P:response to stress; F:ion binding
PGSC0003DMT400077718	putative disease resistance RPP13-like protein 1 isoform X1	4287	20	0	78.5	2	P:GO:0006950; F:GO:0043167	P:response to stress; F:ion binding
PGSC0003DMT400077719	putative disease resistance RPP13-like protein 1 isoform X1	4587	20	0	78.5	2	P:GO:0006950; F:GO:0043167	P:response to stress; F:ion binding
PGSC0003DMT400077720	putative disease resistance RPP13-like protein 1 isoform X1	4652	20	0	78.5	2	P:GO:0006950; F:GO:0043167	P:response to stress; F:ion binding
PGSC0003DMT400077736	putative disease resistance RPP13-like protein 1	4690	20	0	79.2	2	P:GO:0006950; F:GO:0043167	P:response to stress; F:ion binding
PGSC0003DMT400053457	NBS-LRR resistance protein-like protein	974	20	5.2386e-119	84.5	4	C:GO:0005886; P:GO:0006950; P:GO:0007165; F:GO:0043167	C:plasma membrane; P:response to stress; P:signal transduction; F:ion binding
PGSC0003DMT400021768	putative late blight resistance protein homolog R1A-3 isoform X2	1152	20	0	83.3	4	C:GO:0005886; P:GO:0006950; P:GO:0007165; F:GO:0043167	C:plasma membrane; P:response to stress; P:signal transduction; F:ion binding
PGSC0003DMT400053465	putative late blight resistance protein homolog R1A-3	2139	20	0	84.25	4	C:GO:0005886; P:GO:0006950; P:GO:0007165; F:GO:0043167	C:plasma membrane; P:response to stress; P:signal transduction; F:ion binding
PGSC0003DMT400053446	putative late blight resistance protein homolog R1A-3	2331	20	0	69.35	3	C:GO:0005886; P:GO:0006950; P:GO:0007165	C:plasma membrane; P:response to stress; P:signal transduction
PGSC0003DMT400053452	NBS-LRR resistance protein-like protein	2520	20	0	83.6	4	C:GO:0005886; P:GO:0006950; P:GO:0007165; F:GO:0043167	C:plasma membrane; P:response to stress; P:signal transduction; F:ion binding
PGSC0003DMT400056553	NBS-LRR resistance protein-like protein	2772	20	0	85.9	4	C:GO:0005886; P:GO:0006950; P:GO:0007165; F:GO:0043167	C:plasma membrane; P:response to stress; P:signal transduction; F:ion binding
PGSC0003DMT400028264	NBS-LRR resistance protein-like protein	2943	20	0	88.75	4	C:GO:0005886; P:GO:0006950; P:GO:0007165; F:GO:0043167	C:plasma membrane; P:response to stress; P:signal transduction; F:ion binding
PGSC0003DMT400017407	putative disease resistance protein RGA3	2997	20	0	82.95	4	C:GO:0005886; P:GO:0006950; P:GO:0007165; F:GO:0043167	C:plasma membrane; P:response to stress; P:signal transduction; F:ion binding
PGSC0003DMT400059786	NBS-LRR resistance protein-like protein	3881	20	0	84.55	4	C:GO:0005886; P:GO:0006950; P:GO:0007165; F:GO:0043167	C:plasma membrane; P:response to stress; P:signal transduction; F:ion binding
PGSC0003DMT400017408	putative disease resistance protein RGA3	3983	20	0	82.5	4	C:GO:0005886; P:GO:0006950; P:GO:0007165; F:GO:0043167	C:plasma membrane; P:response to stress; P:signal transduction; F:ion binding
PGSC0003DMT400021372	putative late blight resistance protein homolog R1A-3	4127	20	0	80.5	4	C:GO:0005886; P:GO:0006950; P:GO:0007165; F:GO:0043167	C:plasma membrane; P:response to stress; P:signal transduction; F:ion binding
PGSC0003DMT400082130	putative late blight resistance protein homolog R1A-3	4178	20	0	76.95	3	C:GO:0005886; P:GO:0006950; P:GO:0007165	C:plasma membrane; P:response to stress; P:signal transduction
PGSC0003DMT400011588	putative late blight resistance protein homolog R1A-3	4260	20	0	77.7	3	C:GO:0005886; P:GO:0006950; P:GO:0007165	C:plasma membrane; P:response to stress; P:signal transduction
PGSC0003DMT400082131	putative late blight resistance protein homolog R1A-3	4277	20	0	77.2	3	C:GO:0005886; P:GO:0006950; P:GO:0007165	C:plasma membrane; P:response to stress; P:signal transduction
PGSC0003DMT400011589	putative late blight resistance protein homolog R1A-3	4345	20	0	77.7	3	C:GO:0005886; P:GO:0006950; P:GO:0007165	C:plasma membrane; P:response to stress; P:signal transduction
PGSC0003DMT400046494	putative late blight resistance protein homolog R1B-12	825	20	1.00244e-162	88.5	2	P:GO:0006950; F:GO:0043167	P:response to stress; F:ion binding
PGSC0003DMT400062766	putative late blight resistance protein homolog R1A-3	1617	20	0	85	2	P:GO:0006950; F:GO:0043167	P:response to stress; F:ion binding
PGSC0003DMT400005032	putative late blight resistance protein homolog R1B-16	1758	20	0	71.1	1	P:GO:0006950	P:response to stress
PGSC0003DMT400005041	putative late blight resistance protein homolog R1B-16	1821	20	0	81.2	2	P:GO:0006950; F:GO:0043167	P:response to stress; F:ion binding
PGSC0003DMT400005052	putative late blight resistance protein homolog R1B-16	2226	20	0	78.5	2	P:GO:0006950; F:GO:0043167	P:response to stress; F:ion binding
PGSC0003DMT400005013	putative late blight resistance protein homolog R1A-3	2646	20	0	79.55	2	P:GO:0006950; F:GO:0043167	P:response to stress; F:ion binding
PGSC0003DMT400005006	putative late blight resistance protein homolog R1A-3	2711	20	0	80.9	2	P:GO:0006950; F:GO:0043167	P:response to stress; F:ion binding
PGSC0003DMT400005011	putative late blight resistance protein homolog R1A-3	2940	20	0	83.3	2	P:GO:0006950; F:GO:0043167	P:response to stress; F:ion binding
PGSC0003DMT400005017	putative late blight resistance protein homolog R1B-16 isoform X1	2959	20	0	80.05	2	P:GO:0006950; F:GO:0043167	P:response to stress; F:ion binding
PGSC0003DMT400005040	putative late blight resistance protein homolog R1A-3	3163	20	0	78.6	2	P:GO:0006950; F:GO:0043167	P:response to stress; F:ion binding
PGSC0003DMT400062765	putative late blight resistance protein homolog R1A-3	3213	20	0	79.15	2	P:GO:0006950; F:GO:0043167	P:response to stress; F:ion binding
PGSC0003DMT400062763	putative late blight resistance protein homolog R1A-3	3544	20	0	79.3	2	P:GO:0006950; F:GO:0043167	P:response to stress; F:ion binding
PGSC0003DMT400062764	putative late blight resistance protein homolog R1A-3	3577	20	0	79.15	2	P:GO:0006950; F:GO:0043167	P:response to stress; F:ion binding
PGSC0003DMT400062762	putative late blight resistance protein homolog R1A-3	3795	20	0	79.3	2	P:GO:0006950; F:GO:0043167	P:response to stress; F:ion binding
PGSC0003DMT400021522	probable disease resistance protein At4g27220	2713	20	0	76.7	2	P:GO:0006952; F:GO:0043531	P:defense response; F:ADP binding
PGSC0003DMT400056118	RNase H family protein	933	20	7.03287e-52	57.35	1	F:GO:0003674	F:molecular_function
PGSC0003DMT400006410	protein WHI4	3189	20	0	85.2	1	F:GO:0003723	F:RNA binding
PGSC0003DMT400017799	DNA repair protein UVH3 isoform X1	5095	20	0	84.1	5	F:GO:0003677; F:GO:0004518; C:GO:0005634; P:GO:0006259; P:GO:0006950	F:DNA binding; F:nuclease activity; C:nucleus; P:DNA metabolic process; P:response to stress
PGSC0003DMT400012600	1-aminocyclopropane-1-carboxylate synthase 3	1700	20	0	87.9	4	P:GO:0006520; P:GO:0009058; F:GO:0016829; F:GO:0043167	P:cellular amino acid metabolic process; P:biosynthetic process; F:lyase activity; F:ion binding	EC:4.4.1.14	1-aminocyclopropane-1-carboxylate synthase
PGSC0003DMT400018897	transcription factor MYB86-like	1207	20	0	70	7	F:GO:0000988; F:GO:0003677; F:GO:0003700; C:GO:0005634; P:GO:0009058; P:GO:0030154; P:GO:0034641	F:transcription factor activity, protein binding; F:DNA binding; F:DNA binding transcription factor activity; C:nucleus; P:biosynthetic process; P:cell differentiation; P:cellular nitrogen compound metabolic process
PGSC0003DMT400062950	CASP-like protein 4A3	1588	20	5.53294e-153	76.7	2	C:GO:0005886; F:GO:0016491	C:plasma membrane; F:oxidoreductase activity	EC:1.6.99.3	NADH dehydrogenase
PGSC0003DMT400062951	CASP-like protein 4A3	2680	20	1.09484e-137	76.85	2	C:GO:0005886; F:GO:0016491	C:plasma membrane; F:oxidoreductase activity	EC:1.6.99.3	NADH dehydrogenase
PGSC0003DMT400022438	histone H4	496	20	2.11605e-48	99.7	15	C:GO:0000228; F:GO:0003677; C:GO:0005730; C:GO:0005773; C:GO:0005794; C:GO:0005829; C:GO:0005886; P:GO:0006950; F:GO:0008092; C:GO:0009536; C:GO:0009579; C:GO:0032991; F:GO:0042393; P:GO:0051276; P:GO:0065003	C:nuclear chromosome; F:DNA binding; C:nucleolus; C:vacuole; C:Golgi apparatus; C:cytosol; C:plasma membrane; P:response to stress; F:cytoskeletal protein binding; C:plastid; C:thylakoid; C:protein-containing complex; F:histone binding; P:chromosome organization; P:protein-containing complex assembly
PGSC0003DMT400043515	PREDICTED: uncharacterized protein LOC102589324	1219	20	0	82.1	1	C:GO:0009536	C:plastid
PGSC0003DMT400025593	mechanosensitive ion channel protein 6-like	3237	20	0	87.7	2	C:GO:0005886; F:GO:0022857	C:plasma membrane; F:transmembrane transporter activity
PGSC0003DMT400025594	mechanosensitive ion channel protein 6-like	3355	20	0	87.7	2	C:GO:0005886; F:GO:0022857	C:plasma membrane; F:transmembrane transporter activity
PGSC0003DMT400027657	sodium/hydrogen exchanger 2-like	1266	20	4.44719e-164	92.75	5	C:GO:0005773; C:GO:0005886; P:GO:0006950; F:GO:0022857; P:GO:0042592	C:vacuole; C:plasma membrane; P:response to stress; F:transmembrane transporter activity; P:homeostatic process
PGSC0003DMT400027658	sodium/hydrogen exchanger 2-like	2356	20	0	93.35	5	C:GO:0005773; C:GO:0005886; P:GO:0006950; F:GO:0022857; P:GO:0042592	C:vacuole; C:plasma membrane; P:response to stress; F:transmembrane transporter activity; P:homeostatic process
PGSC0003DMT400027656	sodium/hydrogen exchanger 2-like	2751	20	0	94.15	5	C:GO:0005773; C:GO:0005886; P:GO:0006950; F:GO:0022857; P:GO:0042592	C:vacuole; C:plasma membrane; P:response to stress; F:transmembrane transporter activity; P:homeostatic process
PGSC0003DMT400068368	probable helicase CHR10	4093	20	4.47702e-45	85.75	7	F:GO:0003677; F:GO:0004386; P:GO:0006259; P:GO:0006950; F:GO:0016887; F:GO:0043167; P:GO:0051276	F:DNA binding; F:helicase activity; P:DNA metabolic process; P:response to stress; F:ATPase activity; F:ion binding; P:chromosome organization	EC:3.6.1.3; EC:3.6.1.15	Adenosinetriphosphatase; Nucleoside-triphosphate phosphatase
PGSC0003DMT400012552	RING-H2 finger protein ATL60-like	1541	20	1.61207e-155	71.25	4	F:GO:0003674; C:GO:0005575; P:GO:0006464; P:GO:0009056	F:molecular_function; C:cellular_component; P:cellular protein modification process; P:catabolic process
PGSC0003DMT400062212	26S proteasome non-ATPase regulatory subunit 6 homolog	432	20	6.13454e-40	82.45	4	C:GO:0005622; P:GO:0009056; F:GO:0030234; C:GO:0032991	C:intracellular; P:catabolic process; F:enzyme regulator activity; C:protein-containing complex
PGSC0003DMT400071228	protein PIN-LIKES 6	773	20	2.41776e-84	92.25	3	C:GO:0005737; C:GO:0005783; P:GO:0055085	C:cytoplasm; C:endoplasmic reticulum; P:transmembrane transport
PGSC0003DMT400071230	protein PIN-LIKES 6	1349	20	0	87.3	3	C:GO:0005737; C:GO:0005783; P:GO:0055085	C:cytoplasm; C:endoplasmic reticulum; P:transmembrane transport
PGSC0003DMT400071229	protein PIN-LIKES 6	2027	20	0	89.65	3	C:GO:0005737; C:GO:0005783; P:GO:0055085	C:cytoplasm; C:endoplasmic reticulum; P:transmembrane transport
PGSC0003DMT400071227	protein PIN-LIKES 6	2248	20	0	87.4	3	C:GO:0005737; C:GO:0005783; P:GO:0055085	C:cytoplasm; C:endoplasmic reticulum; P:transmembrane transport
PGSC0003DMT400060014	PREDICTED: uncharacterized protein LOC102590400	3252	20	0	88.65
PGSC0003DMT400007518	pollen receptor-like kinase 3	2605	20	0	85.45	4	C:GO:0005575; P:GO:0006464; F:GO:0016301; F:GO:0043167	C:cellular_component; P:cellular protein modification process; F:kinase activity; F:ion binding
PGSC0003DMT400059220	F-box protein At5g03100-like isoform X1	1416	20	2.76809e-115	66.35
PGSC0003DMT400059227	F-box protein At5g03100-like	1725	20	1.60292e-123	68.35
PGSC0003DMT400017594	abscisic-aldehyde oxidase-like	1848	20	0	94.5	7	C:GO:0005829; P:GO:0006091; P:GO:0009056; F:GO:0016491; P:GO:0034641; F:GO:0043167; P:GO:0044281	C:cytosol; P:generation of precursor metabolites and energy; P:catabolic process; F:oxidoreductase activity; P:cellular nitrogen compound metabolic process; F:ion binding; P:small molecule metabolic process	EC:1.17.1; EC:1.17.1.4; EC:1.2.3.1	Acting on CH or CH(2) groups; Xanthine dehydrogenase; Aldehyde oxidase
PGSC0003DMT400017595	abscisic-aldehyde oxidase-like	2130	20	0	94.25	7	C:GO:0005829; P:GO:0006091; P:GO:0009056; F:GO:0016491; P:GO:0034641; F:GO:0043167; P:GO:0044281	C:cytosol; P:generation of precursor metabolites and energy; P:catabolic process; F:oxidoreductase activity; P:cellular nitrogen compound metabolic process; F:ion binding; P:small molecule metabolic process	EC:1.17.1; EC:1.17.1.4; EC:1.2.3.1	Acting on CH or CH(2) groups; Xanthine dehydrogenase; Aldehyde oxidase
PGSC0003DMT400018952	DNA replication complex GINS protein SLD5-like	1246	20	3.29631e-161	89.7	8	C:GO:0000228; F:GO:0004386; C:GO:0005654; P:GO:0006259; P:GO:0006950; P:GO:0009058; C:GO:0032991; P:GO:0051276	C:nuclear chromosome; F:helicase activity; C:nucleoplasm; P:DNA metabolic process; P:response to stress; P:biosynthetic process; C:protein-containing complex; P:chromosome organization	EC:3.6.1.15	Nucleoside-triphosphate phosphatase
PGSC0003DMT400018951	DNA replication complex GINS protein SLD5-like	1605	20	4.37179e-112	88.4	8	C:GO:0000228; F:GO:0004386; C:GO:0005654; P:GO:0006259; P:GO:0006950; P:GO:0009058; C:GO:0032991; P:GO:0051276	C:nuclear chromosome; F:helicase activity; C:nucleoplasm; P:DNA metabolic process; P:response to stress; P:biosynthetic process; C:protein-containing complex; P:chromosome organization	EC:3.6.1.15	Nucleoside-triphosphate phosphatase
PGSC0003DMT400062326	peroxidase 66	2167	20	0	87.4	8	C:GO:0005576; C:GO:0005618; P:GO:0006950; P:GO:0009056; F:GO:0016491; F:GO:0043167; P:GO:0051186; P:GO:0071554	C:extracellular region; C:cell wall; P:response to stress; P:catabolic process; F:oxidoreductase activity; F:ion binding; P:cofactor metabolic process; P:cell wall organization or biogenesis	EC:1.11.1.7	Peroxidase
PGSC0003DMT400029370	DNA-3-methyladenine glycosylase 1-like	2170	20	2.57314e-142	66.5	3	P:GO:0006259; P:GO:0006950; F:GO:0016798	P:DNA metabolic process; P:response to stress; F:hydrolase activity, acting on glycosyl bonds	EC:3.2.2.21; EC:3.2.2.20	DNA-3-methyladenine glycosylase II; DNA-3-methyladenine glycosylase I
PGSC0003DMT400034481	F-box/kelch-repeat protein At3g23880-like	1107	20	0	61.55
PGSC0003DMT400033247	enoyl-CoA delta isomerase 1, peroxisomal-like	969	20	6.11347e-177	85.95	5	C:GO:0005777; P:GO:0006629; P:GO:0009056; F:GO:0016853; P:GO:0044281	C:peroxisome; P:lipid metabolic process; P:catabolic process; F:isomerase activity; P:small molecule metabolic process	EC:5.3.3.8	Dodecenoyl-CoA isomerase
PGSC0003DMT400045390	protein ALUMINUM SENSITIVE 3	1225	20	1.84279e-141	92.45	3	C:GO:0005886; F:GO:0022857; C:GO:0043226	C:plasma membrane; F:transmembrane transporter activity; C:organelle
PGSC0003DMT400045391	protein ALUMINUM SENSITIVE 3	1229	20	0	95.7	3	C:GO:0005886; F:GO:0022857; C:GO:0043226	C:plasma membrane; F:transmembrane transporter activity; C:organelle
PGSC0003DMT400059155	LRR receptor-like serine/threonine-protein kinase FLS2	2327	20	0	73.25	3	C:GO:0005886; P:GO:0006950; F:GO:0016301	C:plasma membrane; P:response to stress; F:kinase activity
PGSC0003DMT400040576	probable leucine-rich repeat receptor-like protein kinase At1g35710	4164	20	0	86.4	2	C:GO:0005575; F:GO:0016301	C:cellular_component; F:kinase activity
PGSC0003DMT400060865	transcription factor HBP-1b(c38)-like	1780	20	0	85.25	5	F:GO:0003677; F:GO:0003700; C:GO:0005634; P:GO:0009058; P:GO:0034641	F:DNA binding; F:DNA binding transcription factor activity; C:nucleus; P:biosynthetic process; P:cellular nitrogen compound metabolic process
PGSC0003DMT400012002	probable histone-arginine methyltransferase 1.3	1464	20	0	94.35	6	C:GO:0005829; P:GO:0006464; F:GO:0008168; P:GO:0009058; P:GO:0034641; P:GO:0051276	C:cytosol; P:cellular protein modification process; F:methyltransferase activity; P:biosynthetic process; P:cellular nitrogen compound metabolic process; P:chromosome organization
PGSC0003DMT400012001	probable histone-arginine methyltransferase 1.3	2198	20	0	91.25	6	C:GO:0005829; P:GO:0006464; F:GO:0008168; P:GO:0009058; P:GO:0034641; P:GO:0051276	C:cytosol; P:cellular protein modification process; F:methyltransferase activity; P:biosynthetic process; P:cellular nitrogen compound metabolic process; P:chromosome organization
PGSC0003DMT400043856	subtilisin-like protease SBT1.5	3426	20	0	83.05	1	F:GO:0008233	F:peptidase activity	EC:3.4.21	Acting on peptide bonds (peptidases)
PGSC0003DMT400014393	histidine--tRNA ligase, chloroplastic/mitochondrial	1735	20	0	96.05	6	C:GO:0005737; P:GO:0006399; P:GO:0006412; P:GO:0006520; F:GO:0016874; F:GO:0043167	C:cytoplasm; P:tRNA metabolic process; P:translation; P:cellular amino acid metabolic process; F:ligase activity; F:ion binding	EC:6.1.1.21	Histidine--tRNA ligase
PGSC0003DMT400060695	BAG family molecular chaperone regulator 5, mitochondrial	971	20	1.75769e-139	88.3	3	F:GO:0003674; C:GO:0005575; P:GO:0006457	F:molecular_function; C:cellular_component; P:protein folding
PGSC0003DMT400061862	homeobox protein 2-like	1586	20	0	54.55	1	F:GO:0003677	F:DNA binding
PGSC0003DMT400041112	inositol hexakisphosphate and diphosphoinositol-pentakisphosphate kinase 2-like isoform X1	804	20	2.17556e-44	91.65	4	P:GO:0005975; P:GO:0009058; F:GO:0016301; P:GO:0044281	P:carbohydrate metabolic process; P:biosynthetic process; F:kinase activity; P:small molecule metabolic process	EC:2.7.4.24	Diphosphoinositol-pentakisphosphate kinase
PGSC0003DMT400075098	putative pectate lyase 2	975	20	0	87.6	5	C:GO:0005575; P:GO:0005975; P:GO:0009056; F:GO:0016829; F:GO:0043167	C:cellular_component; P:carbohydrate metabolic process; P:catabolic process; F:lyase activity; F:ion binding	EC:4.2.2.2	Pectate lyase
PGSC0003DMT400071980	probable plastid-lipid-associated protein 13, chloroplastic	1394	20	1.72621e-46	75.65
PGSC0003DMT400071981	probable plastid-lipid-associated protein 13, chloroplastic	1503	20	2.23872e-45	73.9
PGSC0003DMT400051944	guanine nucleotide-binding protein-like NSN1	2233	20	0	92.2	9	P:GO:0000003; F:GO:0003924; C:GO:0005730; P:GO:0009058; P:GO:0009790; P:GO:0030154; P:GO:0034641; P:GO:0042254; F:GO:0043167	P:reproduction; F:GTPase activity; C:nucleolus; P:biosynthetic process; P:embryo development; P:cell differentiation; P:cellular nitrogen compound metabolic process; P:ribosome biogenesis; F:ion binding	EC:3.6.1.15	Nucleoside-triphosphate phosphatase
PGSC0003DMT400036142	protein KRI1 homolog	2143	20	0	77.7	5	C:GO:0005730; C:GO:0005829; C:GO:0032991; P:GO:0034641; P:GO:0042254	C:nucleolus; C:cytosol; C:protein-containing complex; P:cellular nitrogen compound metabolic process; P:ribosome biogenesis
PGSC0003DMT400036143	protein KRI1 homolog	2356	20	0	77.7	5	C:GO:0005730; C:GO:0005829; C:GO:0032991; P:GO:0034641; P:GO:0042254	C:nucleolus; C:cytosol; C:protein-containing complex; P:cellular nitrogen compound metabolic process; P:ribosome biogenesis
PGSC0003DMT400034815	probable carboxylesterase 16	1867	20	0	89.1	2	F:GO:0003674; P:GO:0009056	F:molecular_function; P:catabolic process	EC:3.1.1.1	Carboxylesterase
PGSC0003DMT400055772	probable RNA methyltransferase At5g51130	1390	20	0	84.1	1	F:GO:0008168	F:methyltransferase activity
PGSC0003DMT400076609	DNA-directed RNA polymerases I and III subunit RPAC1	1578	20	0	92.65	7	F:GO:0003677; C:GO:0005654; C:GO:0005730; P:GO:0009058; F:GO:0016779; C:GO:0032991; P:GO:0034641	F:DNA binding; C:nucleoplasm; C:nucleolus; P:biosynthetic process; F:nucleotidyltransferase activity; C:protein-containing complex; P:cellular nitrogen compound metabolic process	EC:2.7.7.6	DNA-directed RNA polymerase
PGSC0003DMT400058456	BTB/POZ and MATH domain-containing protein 4-like	1990	20	0	92.95
PGSC0003DMT400003683	ribosome biogenesis protein WDR12 homolog	2176	20	0	92.85	6	F:GO:0003674; C:GO:0005654; C:GO:0005730; C:GO:0032991; P:GO:0034641; P:GO:0042254	F:molecular_function; C:nucleoplasm; C:nucleolus; C:protein-containing complex; P:cellular nitrogen compound metabolic process; P:ribosome biogenesis
PGSC0003DMT400003681	ribosome biogenesis protein WDR12 homolog	2421	20	0	92.85	6	F:GO:0003674; C:GO:0005654; C:GO:0005730; C:GO:0032991; P:GO:0034641; P:GO:0042254	F:molecular_function; C:nucleoplasm; C:nucleolus; C:protein-containing complex; P:cellular nitrogen compound metabolic process; P:ribosome biogenesis
PGSC0003DMT400003682	ribosome biogenesis protein WDR12 homolog	2501	20	2.5426e-178	93.1	6	F:GO:0003674; C:GO:0005654; C:GO:0005730; C:GO:0032991; P:GO:0034641; P:GO:0042254	F:molecular_function; C:nucleoplasm; C:nucleolus; C:protein-containing complex; P:cellular nitrogen compound metabolic process; P:ribosome biogenesis
PGSC0003DMT400002541	protein MULTIPLE CHLOROPLAST DIVISION SITE 1	1219	20	0	82.6	2	P:GO:0008150; C:GO:0009536	P:biological_process; C:plastid
PGSC0003DMT400073449	PREDICTED: uncharacterized protein LOC102598976 isoform X2	1881	20	5.93495e-138	81.6
PGSC0003DMT400073448	PREDICTED: uncharacterized protein LOC102598976 isoform X1	1890	20	2.32349e-140	81.65
PGSC0003DMT400057561	multiple organellar RNA editing factor 1, mitochondrial-like	1979	20	0	71.35
PGSC0003DMT400068144	protein ROOT PRIMORDIUM DEFECTIVE 1	2345	20	0	89
PGSC0003DMT400002777	condensin complex subunit 2	2372	20	0	84.35	8	C:GO:0000228; P:GO:0007059; F:GO:0019899; F:GO:0030234; C:GO:0032991; P:GO:0051276; P:GO:0051301; P:GO:0140014	C:nuclear chromosome; P:chromosome segregation; F:enzyme binding; F:enzyme regulator activity; C:protein-containing complex; P:chromosome organization; P:cell division; P:mitotic nuclear division
PGSC0003DMT400073447	PREDICTED: uncharacterized protein LOC102598976 isoform X1	2528	20	2.35044e-76	86.9
PGSC0003DMT400068145	protein ROOT PRIMORDIUM DEFECTIVE 1	2828	20	0	88.65
PGSC0003DMT400039551	CLIP-associated protein-like	4609	20	2.37154e-98	67.5	4	C:GO:0005737; P:GO:0006464; F:GO:0016301; C:GO:0043226	C:cytoplasm; P:cellular protein modification process; F:kinase activity; C:organelle
PGSC0003DMT400035342	pentatricopeptide repeat-containing protein At1g52640, mitochondrial-like	2387	20	0	76.1
PGSC0003DMT400035340	pentatricopeptide repeat-containing protein At1g52640, mitochondrial-like	2810	20	0	76.1
PGSC0003DMT400035339	pentatricopeptide repeat-containing protein At1g52640, mitochondrial-like	2903	20	0	76.1
PGSC0003DMT400078817	---NA---	2501
PGSC0003DMT400055090	uncharacterized serine-rich protein C1E8.05-like	941	20	1.57897e-116	71.05	1	F:GO:0030234	F:enzyme regulator activity
PGSC0003DMT400062439	protein argonaute 7	3260	20	0	90.65	3	C:GO:0005575; F:GO:0008135; P:GO:0048856	C:cellular_component; F:translation factor activity, RNA binding; P:anatomical structure development
PGSC0003DMT400044218	actin-depolymerizing factor	930	20	1.45227e-103	94.35	3	C:GO:0005856; P:GO:0007010; F:GO:0008092	C:cytoskeleton; P:cytoskeleton organization; F:cytoskeletal protein binding
PGSC0003DMT400050326	sister-chromatid cohesion protein 3 isoform X1	363	20	2.73888e-55	86.2
PGSC0003DMT400073497	Retrovirus-related Pol polyprotein LINE-1	803	20	2.53952e-05	89	12	F:GO:0003942; F:GO:0005215; C:GO:0005737; P:GO:0008652; C:GO:0016020; C:GO:0016021; F:GO:0016620; F:GO:0022857; F:GO:0046983; F:GO:0051287; P:GO:0055085; P:GO:0055114	F:N-acetyl-gamma-glutamyl-phosphate reductase activity; F:transporter activity; C:cytoplasm; P:cellular amino acid biosynthetic process; C:membrane; C:integral component of membrane; F:oxidoreductase activity, acting on the aldehyde or oxo group of donors, NAD or NADP as acceptor; F:transmembrane transporter activity; F:protein dimerization activity; F:NAD binding; P:transmembrane transport; P:ox…
PGSC0003DMT400042674	shikimate kinase, chloroplastic	1421	20	0	85.45	5	P:GO:0006520; P:GO:0009058; C:GO:0009536; F:GO:0016301; F:GO:0043167	P:cellular amino acid metabolic process; P:biosynthetic process; C:plastid; F:kinase activity; F:ion binding	EC:2.7.1.71	Shikimate kinase
PGSC0003DMT400042673	shikimate kinase, chloroplastic	1424	20	0	85.5	5	P:GO:0006520; P:GO:0009058; C:GO:0009536; F:GO:0016301; F:GO:0043167	P:cellular amino acid metabolic process; P:biosynthetic process; C:plastid; F:kinase activity; F:ion binding	EC:2.7.1.71	Shikimate kinase
PGSC0003DMT400042675	shikimate kinase, chloroplastic	1792	20	0	75.25	5	P:GO:0006520; P:GO:0009058; C:GO:0009536; F:GO:0016301; F:GO:0043167	P:cellular amino acid metabolic process; P:biosynthetic process; C:plastid; F:kinase activity; F:ion binding	EC:2.7.1.71	Shikimate kinase
PGSC0003DMT400033990	pectinesterase-like	786	20	0	89.6	6	C:GO:0005576; C:GO:0005618; P:GO:0005975; P:GO:0009056; F:GO:0030234; P:GO:0071554	C:extracellular region; C:cell wall; P:carbohydrate metabolic process; P:catabolic process; F:enzyme regulator activity; P:cell wall organization or biogenesis	EC:3.1.1.11; EC:3.1.1.1	Pectinesterase; Carboxylesterase
PGSC0003DMT400033991	pectinesterase-like	2019	20	0	84.1	6	C:GO:0005576; C:GO:0005618; P:GO:0005975; P:GO:0009056; F:GO:0030234; P:GO:0071554	C:extracellular region; C:cell wall; P:carbohydrate metabolic process; P:catabolic process; F:enzyme regulator activity; P:cell wall organization or biogenesis	EC:3.1.1.11; EC:3.1.1.1	Pectinesterase; Carboxylesterase
PGSC0003DMT400063921	pathogen-related protein-like	859	20	4.33352e-170	91.85
PGSC0003DMT400063915	pathogen-related protein-like	654	20	1.36749e-140	94.25
PGSC0003DMT400078173	probable protein phosphatase 2C 4	2697	20	0	90.25	2	P:GO:0006464; F:GO:0016791	P:cellular protein modification process; F:phosphatase activity	EC:3.1.3.16; EC:3.1.3.41	Protein-serine/threonine phosphatase; 4-nitrophenylphosphatase
PGSC0003DMT400067287	transcription factor bHLH117	1673	20	0	68.55	1	F:GO:0003674	F:molecular_function
PGSC0003DMT400010988	endoplasmic reticulum oxidoreductin-1-like	822	20	0	87.6	3	C:GO:0005783; F:GO:0016491; F:GO:0016853	C:endoplasmic reticulum; F:oxidoreductase activity; F:isomerase activity	EC:5.3.4.1	Protein disulfide-isomerase
PGSC0003DMT400016759	PREDICTED: uncharacterized protein LOC107028208	657	3	3.07594e-30	70.67
PGSC0003DMT400031518	rust resistance kinase Lr10-like	1481	20	1.19489e-180	89	4	C:GO:0005575; P:GO:0006464; F:GO:0016301; F:GO:0043167	C:cellular_component; P:cellular protein modification process; F:kinase activity; F:ion binding
PGSC0003DMT400000517	PREDICTED: uncharacterized protein LOC102605461 isoform X2	2403	20	0	89.45	1	C:GO:0005886	C:plasma membrane
PGSC0003DMT400031685	ethylene-responsive transcription factor ERF061	1432	20	4.34886e-171	79.05	5	F:GO:0003677; F:GO:0003700; C:GO:0005634; P:GO:0009058; P:GO:0034641	F:DNA binding; F:DNA binding transcription factor activity; C:nucleus; P:biosynthetic process; P:cellular nitrogen compound metabolic process
PGSC0003DMT400015953	probable protein phosphatase 2C 34	573	20	1.03567e-38	89.3	7	C:GO:0005634; C:GO:0005737; P:GO:0006464; P:GO:0006950; P:GO:0007010; F:GO:0016791; P:GO:0040007	C:nucleus; C:cytoplasm; P:cellular protein modification process; P:response to stress; P:cytoskeleton organization; F:phosphatase activity; P:growth	EC:3.1.3.16; EC:3.1.3.41	Protein-serine/threonine phosphatase; 4-nitrophenylphosphatase
PGSC0003DMT400002493	protein ROOT PRIMORDIUM DEFECTIVE 1	2595	20	3.75509e-65	78.4
PGSC0003DMT400002491	protein ROOT PRIMORDIUM DEFECTIVE 1	4810	20	0	88.7	1	F:GO:0003674	F:molecular_function
PGSC0003DMT400002492	protein ROOT PRIMORDIUM DEFECTIVE 1	4908	20	0	88.7	1	F:GO:0003674	F:molecular_function
PGSC0003DMT400061598	proline-, glutamic acid- and leucine-rich protein 1	3110	20	0	80.25
PGSC0003DMT400061599	proline-, glutamic acid- and leucine-rich protein 1	3180	20	0	82.55
PGSC0003DMT400025586	pentatricopeptide repeat-containing protein At1g20300, mitochondrial	2046	20	0	85.65	3	F:GO:0003723; F:GO:0004518; C:GO:0005739	F:RNA binding; F:nuclease activity; C:mitochondrion
PGSC0003DMT400025587	pentatricopeptide repeat-containing protein At1g20300, mitochondrial	2099	20	0	88.05	1	C:GO:0005739	C:mitochondrion
PGSC0003DMT400025585	pentatricopeptide repeat-containing protein At1g20300, mitochondrial	2132	20	0	88.05	1	C:GO:0005739	C:mitochondrion
PGSC0003DMT400002108	PREDICTED: uncharacterized protein LOC102580691	2139	20	0	80.4	1	C:GO:0009536	C:plastid
PGSC0003DMT400002107	PREDICTED: uncharacterized protein LOC102580691	2144	20	0	84.75	1	C:GO:0009536	C:plastid
PGSC0003DMT400002105	PREDICTED: uncharacterized protein LOC102580691	2416	20	0	76.2	1	C:GO:0009536	C:plastid
PGSC0003DMT400002106	PREDICTED: uncharacterized protein LOC102580691	3113	20	0	86.8	1	C:GO:0009536	C:plastid
PGSC0003DMT400097369	PREDICTED: uncharacterized protein LOC102582073	1791	20	0	84.1	3	P:GO:0000003; C:GO:0009536; P:GO:0009790	P:reproduction; C:plastid; P:embryo development
PGSC0003DMT400011134	PREDICTED: uncharacterized protein LOC102599535	2636	20	0	86.65	1	C:GO:0005575	C:cellular_component
PGSC0003DMT400052108	transcription factor GTE8-like	2989	20	0	79.85
PGSC0003DMT400029142	putative leucine-rich repeat receptor-like serine/threonine-protein kinase At2g24130	2449	20	0	88	4	C:GO:0005575; P:GO:0006464; F:GO:0016301; F:GO:0043167	C:cellular_component; P:cellular protein modification process; F:kinase activity; F:ion binding	EC:2.7.11	Transferring phosphorus-containing groups
PGSC0003DMT400029141	putative leucine-rich repeat receptor-like serine/threonine-protein kinase At2g24130	2823	20	0	87.05	4	C:GO:0005575; P:GO:0006464; F:GO:0016301; F:GO:0043167	C:cellular_component; P:cellular protein modification process; F:kinase activity; F:ion binding	EC:2.7.11	Transferring phosphorus-containing groups
PGSC0003DMT400086042	WAT1-related protein At3g18200-like	468	10	1.64449e-14	55.7	2	F:GO:0003676; P:GO:0015074	F:nucleic acid binding; P:DNA integration
PGSC0003DMT400089322	PREDICTED: uncharacterized protein LOC107843201 isoform X1	711	7	1.356e-12	53.14
PGSC0003DMT400035623	phosphomannomutase	1304	20	2.557e-95	88.9	8	C:GO:0005829; P:GO:0005975; P:GO:0006464; P:GO:0006605; P:GO:0009058; F:GO:0016853; P:GO:0034641; P:GO:0044281	C:cytosol; P:carbohydrate metabolic process; P:cellular protein modification process; P:protein targeting; P:biosynthetic process; F:isomerase activity; P:cellular nitrogen compound metabolic process; P:small molecule metabolic process	EC:5.4.2.8	Phosphomannomutase
PGSC0003DMT400001759	tetraspanin-8-like	1491	20	1.25848e-163	72.15	1	C:GO:0005575	C:cellular_component
PGSC0003DMT400038826	microtubule-associated protein 70-5-like	1976	20	0	79.25	2	P:GO:0007010; F:GO:0008092	P:cytoskeleton organization; F:cytoskeletal protein binding
PGSC0003DMT400038827	microtubule-associated protein 70-5-like	1983	20	0	82.35	2	P:GO:0007010; F:GO:0008092	P:cytoskeleton organization; F:cytoskeletal protein binding
PGSC0003DMT400039741	E3 ubiquitin-protein ligase RMA3-like	2315	20	2.26818e-169	79.75	3	C:GO:0005575; F:GO:0016874; F:GO:0043167	C:cellular_component; F:ligase activity; F:ion binding
PGSC0003DMT400029790	protein trichome birefringence-like	1176	20	1.04489e-70	83.9	6	C:GO:0005768; C:GO:0005794; P:GO:0005975; P:GO:0009058; F:GO:0016746; P:GO:0071554	C:endosome; C:Golgi apparatus; P:carbohydrate metabolic process; P:biosynthetic process; F:transferase activity, transferring acyl groups; P:cell wall organization or biogenesis
PGSC0003DMT400062860	pentatricopeptide repeat-containing protein At1g74900, mitochondrial	2717	20	0	89.6	4	F:GO:0003723; F:GO:0004518; C:GO:0005622; C:GO:0043226	F:RNA binding; F:nuclease activity; C:intracellular; C:organelle
PGSC0003DMT400062859	pentatricopeptide repeat-containing protein At1g74900, mitochondrial	4039	20	0	89.6	4	F:GO:0003723; F:GO:0004518; C:GO:0005622; C:GO:0043226	F:RNA binding; F:nuclease activity; C:intracellular; C:organelle
PGSC0003DMT400041449	kirola-like	890	20	1.4252e-77	86.2	1	P:GO:0006950	P:response to stress
PGSC0003DMT400054213	hypothetical protein A4A49_01644	905	20	3.97021e-34	86.45
PGSC0003DMT400011827	cytochrome P450 82C2-like	1169	20	0	79.8	3	C:GO:0005575; F:GO:0016491; F:GO:0043167	C:cellular_component; F:oxidoreductase activity; F:ion binding
PGSC0003DMT400078432	LEAF RUST 10 DISEASE-RESISTANCE LOCUS RECEPTOR-LIKE PROTEIN KINASE-like 1.1	1318	20	0	91.75	5	C:GO:0005886; P:GO:0006464; P:GO:0007165; F:GO:0016301; F:GO:0043167	C:plasma membrane; P:cellular protein modification process; P:signal transduction; F:kinase activity; F:ion binding	EC:2.7.11	Transferring phosphorus-containing groups
PGSC0003DMT400060373	probable pectate lyase 5	2020	20	0	90.15	5	C:GO:0005575; P:GO:0005975; P:GO:0009056; F:GO:0016829; F:GO:0043167	C:cellular_component; P:carbohydrate metabolic process; P:catabolic process; F:lyase activity; F:ion binding	EC:4.2.2.2	Pectate lyase
PGSC0003DMT400065311	ethylene-responsive transcription factor RAP2-7-like isoform X1	2033	20	4.29127e-41	93.95	6	F:GO:0003677; F:GO:0003700; C:GO:0005634; P:GO:0009058; P:GO:0034641; P:GO:0048856	F:DNA binding; F:DNA binding transcription factor activity; C:nucleus; P:biosynthetic process; P:cellular nitrogen compound metabolic process; P:anatomical structure development
PGSC0003DMT400041788	ATP-dependent 6-phosphofructokinase 5, chloroplastic	2243	20	0	93.1	9	C:GO:0005737; P:GO:0005975; P:GO:0006091; P:GO:0009058; F:GO:0016301; P:GO:0034655; F:GO:0043167; P:GO:0044281; P:GO:0051186	C:cytoplasm; P:carbohydrate metabolic process; P:generation of precursor metabolites and energy; P:biosynthetic process; F:kinase activity; P:nucleobase-containing compound catabolic process; F:ion binding; P:small molecule metabolic process; P:cofactor metabolic process	EC:2.7.1.11	6-phosphofructokinase
PGSC0003DMT400041787	ATP-dependent 6-phosphofructokinase 5, chloroplastic	2324	20	0	88.4	9	C:GO:0005737; P:GO:0005975; P:GO:0006091; P:GO:0009058; F:GO:0016301; P:GO:0034655; F:GO:0043167; P:GO:0044281; P:GO:0051186	C:cytoplasm; P:carbohydrate metabolic process; P:generation of precursor metabolites and energy; P:biosynthetic process; F:kinase activity; P:nucleobase-containing compound catabolic process; F:ion binding; P:small molecule metabolic process; P:cofactor metabolic process	EC:2.7.1.11	6-phosphofructokinase
PGSC0003DMT400078429	LEAF RUST 10 DISEASE-RESISTANCE LOCUS RECEPTOR-LIKE PROTEIN KINASE-like 1.1	2386	20	0	85.55	5	C:GO:0005886; P:GO:0006464; P:GO:0007165; F:GO:0016301; F:GO:0043167	C:plasma membrane; P:cellular protein modification process; P:signal transduction; F:kinase activity; F:ion binding	EC:2.7.11	Transferring phosphorus-containing groups
PGSC0003DMT400078430	LEAF RUST 10 DISEASE-RESISTANCE LOCUS RECEPTOR-LIKE PROTEIN KINASE-like 1.1	2612	20	0	91.65	5	C:GO:0005886; P:GO:0006464; P:GO:0007165; F:GO:0016301; F:GO:0043167	C:plasma membrane; P:cellular protein modification process; P:signal transduction; F:kinase activity; F:ion binding	EC:2.7.11	Transferring phosphorus-containing groups
PGSC0003DMT400058778	histone H3.2	675	20	6.37711e-79	98.4	6	C:GO:0000228; F:GO:0003677; C:GO:0005730; C:GO:0032991; P:GO:0051276; P:GO:0065003	C:nuclear chromosome; F:DNA binding; C:nucleolus; C:protein-containing complex; P:chromosome organization; P:protein-containing complex assembly
PGSC0003DMT400074115	UDP-arabinose 4-epimerase 1-like	3671	20	0	93.85	4	C:GO:0005575; P:GO:0005975; F:GO:0016853; P:GO:0044281	C:cellular_component; P:carbohydrate metabolic process; F:isomerase activity; P:small molecule metabolic process	EC:5.1.3.2	UDP-glucose 4-epimerase
PGSC0003DMT400074116	UDP-arabinose 4-epimerase 1-like	4140	20	0	92.15	4	C:GO:0005575; P:GO:0005975; F:GO:0016853; P:GO:0044281	C:cellular_component; P:carbohydrate metabolic process; F:isomerase activity; P:small molecule metabolic process	EC:5.1.3.2	UDP-glucose 4-epimerase
PGSC0003DMT400074114	serine/threonine-protein phosphatase 7 long form homolog	4312	20	0	75.15	4	C:GO:0005575; P:GO:0005975; F:GO:0016853; P:GO:0044281	C:cellular_component; P:carbohydrate metabolic process; F:isomerase activity; P:small molecule metabolic process	EC:5.1.3.2	UDP-glucose 4-epimerase
PGSC0003DMT400072493	serine-rich adhesin for platelets-like	6812	20	0	73.45	1	C:GO:0005575	C:cellular_component
PGSC0003DMT400063832	probable arabinosyltransferase ARAD1	1736	20	0	90.25	3	P:GO:0006464; P:GO:0009058; F:GO:0016757	P:cellular protein modification process; P:biosynthetic process; F:transferase activity, transferring glycosyl groups
PGSC0003DMT400063833	probable arabinosyltransferase ARAD1	1749	20	0	91.85	3	P:GO:0006464; P:GO:0009058; F:GO:0016757	P:cellular protein modification process; P:biosynthetic process; F:transferase activity, transferring glycosyl groups
PGSC0003DMT400089336	putative calcium-transporting ATPase 13, plasma membrane-type	2718	20	0	88.45	4	C:GO:0005575; F:GO:0016887; F:GO:0022857; F:GO:0043167	C:cellular_component; F:ATPase activity; F:transmembrane transporter activity; F:ion binding	EC:3.6.1.3; EC:3.6.3.8; EC:3.6.1.15	Adenosinetriphosphatase; Calcium-transporting ATPase; Nucleoside-triphosphate phosphatase
PGSC0003DMT400085482	---NA---	396
PGSC0003DMT400053473	NBS-LRR resistance protein-like protein	2496	20	0	81.25	4	C:GO:0005886; P:GO:0006950; P:GO:0007165; F:GO:0043167	C:plasma membrane; P:response to stress; P:signal transduction; F:ion binding
PGSC0003DMT400053436	NBS-LRR resistance protein-like protein	3906	20	0	79.35	4	C:GO:0005886; P:GO:0006950; P:GO:0007165; F:GO:0043167	C:plasma membrane; P:response to stress; P:signal transduction; F:ion binding
PGSC0003DMT400083259	---NA---	794
PGSC0003DMT400065251	putative LOV domain-containing protein	3578	20	0	92.05	5	F:GO:0004871; C:GO:0005622; P:GO:0006464; F:GO:0016301; F:GO:0043167	F:signal transducer activity; C:intracellular; P:cellular protein modification process; F:kinase activity; F:ion binding	EC:2.7.13.3	Histidine kinase
PGSC0003DMT400019126	alcohol-forming fatty acyl-CoA reductase-like	1657	20	0	90.9	7	C:GO:0005783; P:GO:0006629; P:GO:0006790; P:GO:0009058; F:GO:0016491; P:GO:0019748; P:GO:0051186	C:endoplasmic reticulum; P:lipid metabolic process; P:sulfur compound metabolic process; P:biosynthetic process; F:oxidoreductase activity; P:secondary metabolic process; P:cofactor metabolic process	EC:1.2.1.84	Alcohol-forming fatty acyl-CoA reductase
PGSC0003DMT400019125	alcohol-forming fatty acyl-CoA reductase-like	1453	20	0	91.75	7	C:GO:0005783; P:GO:0006629; P:GO:0006790; P:GO:0009058; F:GO:0016491; P:GO:0019748; P:GO:0051186	C:endoplasmic reticulum; P:lipid metabolic process; P:sulfur compound metabolic process; P:biosynthetic process; F:oxidoreductase activity; P:secondary metabolic process; P:cofactor metabolic process	EC:1.2.1.84	Alcohol-forming fatty acyl-CoA reductase
PGSC0003DMT400010594	Putative leucine-rich repeat resistance protein, identical	642	20	6.25832e-100	86.15
PGSC0003DMT400044129	Putative leucine-rich repeat resistance protein, identical	531	20	2.62518e-46	87.6
PGSC0003DMT400091532	Putative leucine-rich repeat resistance protein, identical	516	20	6.78825e-60	80.15
PGSC0003DMT400062373	gamma aminobutyrate transaminase 3, chloroplastic	1941	20	0	95.2	2	C:GO:0009536; F:GO:0043167	C:plastid; F:ion binding	EC:2.6.1.96	4-aminobutyrate--pyruvate transaminase
PGSC0003DMT400062374	gamma aminobutyrate transaminase 3, chloroplastic	2017	20	0	95.65	2	C:GO:0009536; F:GO:0043167	C:plastid; F:ion binding	EC:2.6.1.96	4-aminobutyrate--pyruvate transaminase
PGSC0003DMT400062370	gamma aminobutyrate transaminase 3, chloroplastic	2261	20	0	92.1	2	C:GO:0009536; F:GO:0043167	C:plastid; F:ion binding	EC:2.6.1.96	4-aminobutyrate--pyruvate transaminase
PGSC0003DMT400062369	gamma aminobutyrate transaminase 3, chloroplastic	2264	20	0	94.55	2	C:GO:0009536; F:GO:0043167	C:plastid; F:ion binding	EC:2.6.1.96	4-aminobutyrate--pyruvate transaminase
PGSC0003DMT400062368	gamma aminobutyrate transaminase 3, chloroplastic	2281	20	0	93.85	2	C:GO:0009536; F:GO:0043167	C:plastid; F:ion binding	EC:2.6.1.96	4-aminobutyrate--pyruvate transaminase
PGSC0003DMT400037378	ribonuclease 3-like protein 2	891	20	2.63864e-173	81.15	6	F:GO:0003723; F:GO:0004518; C:GO:0005634; C:GO:0005737; C:GO:0032991; P:GO:0034655	F:RNA binding; F:nuclease activity; C:nucleus; C:cytoplasm; C:protein-containing complex; P:nucleobase-containing compound catabolic process	EC:3.1.30; EC:3.1.26; EC:3.1.26.3	Acting on ester bonds; Acting on ester bonds; Ribonuclease III
PGSC0003DMT400064434	thioredoxin-1-like	941	20	2.31545e-98	82.85	5	C:GO:0005737; P:GO:0006950; F:GO:0016491; P:GO:0042592; P:GO:0044281	C:cytoplasm; P:response to stress; F:oxidoreductase activity; P:homeostatic process; P:small molecule metabolic process	EC:1.8.1.9; EC:1.8.1.8	Thioredoxin-disulfide reductase; Protein-disulfide reductase
PGSC0003DMT400037299	protein LHCP TRANSLOCATION DEFECT	1158	20	6.23086e-113	85.6	1	C:GO:0009536	C:plastid
PGSC0003DMT400028832	transcription factor TGA6-like	619	20	2.14781e-57	80.25	3	F:GO:0003677; P:GO:0009058; P:GO:0034641	F:DNA binding; P:biosynthetic process; P:cellular nitrogen compound metabolic process
PGSC0003DMT400028951	UPF0057 membrane protein At4g30660-like	638	20	2.59426e-40	87.55	1	C:GO:0005575	C:cellular_component
PGSC0003DMT400028949	UPF0057 membrane protein At4g30660-like	699	20	1.90684e-35	88	1	C:GO:0005575	C:cellular_component
PGSC0003DMT400030270	probable serine incorporator	769	20	2.05874e-121	92.95	1	C:GO:0005575	C:cellular_component
PGSC0003DMT400041834	protein ABHD17C-like	853	12	9.12988e-29	66.83	1	P:GO:0006355	P:regulation of transcription, DNA-templated
PGSC0003DMT400024537	F-box/LRR-repeat protein At3g26922-like	946	20	1.05974e-59	76.7	1	C:GO:0005575	C:cellular_component
PGSC0003DMT400028833	transcription factor TGA6-like	1061	20	6.61933e-167	81.5	3	F:GO:0003677; P:GO:0009058; P:GO:0034641	F:DNA binding; P:biosynthetic process; P:cellular nitrogen compound metabolic process
PGSC0003DMT400049223	F-box protein SKIP8-like isoform X2	1233	20	0	88.3
PGSC0003DMT400030268	probable serine incorporator	1378	20	7.65698e-177	89.9	1	C:GO:0005575	C:cellular_component
PGSC0003DMT400030269	probable serine incorporator	1402	20	0	92.55	1	C:GO:0005575	C:cellular_component
PGSC0003DMT400047759	alcohol dehydrogenase-like	1495	20	0	93.15	2	F:GO:0016491; F:GO:0043167	F:oxidoreductase activity; F:ion binding
PGSC0003DMT400022266	photosynthetic NDH subunit of subcomplex B 2, chloroplastic	1577	20	7.96699e-151	90.6	7	F:GO:0003674; P:GO:0005975; P:GO:0006091; C:GO:0009536; C:GO:0009579; P:GO:0015979; C:GO:0032991	F:molecular_function; P:carbohydrate metabolic process; P:generation of precursor metabolites and energy; C:plastid; C:thylakoid; P:photosynthesis; C:protein-containing complex
PGSC0003DMT400072513	probable inactive leucine-rich repeat receptor-like protein kinase At3g03770	3054	20	0	87.7	4	C:GO:0005575; P:GO:0006464; F:GO:0016301; F:GO:0043167	C:cellular_component; P:cellular protein modification process; F:kinase activity; F:ion binding
PGSC0003DMT400072510	probable inactive leucine-rich repeat receptor-like protein kinase At3g03770	3418	20	0	87.7	4	C:GO:0005575; P:GO:0006464; F:GO:0016301; F:GO:0043167	C:cellular_component; P:cellular protein modification process; F:kinase activity; F:ion binding
PGSC0003DMT400048413	F-box/LRR-repeat protein 13 isoform X3	6601	20	0	76.4
PGSC0003DMT400038375	PREDICTED: uncharacterized protein LOC102581770	1079	20	3.55734e-111	74.8
PGSC0003DMT400037147	transmembrane protein 161A	1714	20	0	81	1	C:GO:0005575	C:cellular_component
PGSC0003DMT400066979	dnaJ protein homolog 2-like	2214	20	6.87781e-146	91.2	5	C:GO:0005575; P:GO:0006457; P:GO:0006950; F:GO:0043167; F:GO:0051082	C:cellular_component; P:protein folding; P:response to stress; F:ion binding; F:unfolded protein binding
PGSC0003DMT400081765	probable protein phosphatase 2C 35	2209	20	0	96.4	4	C:GO:0005886; P:GO:0006464; F:GO:0016791; F:GO:0043167	C:plasma membrane; P:cellular protein modification process; F:phosphatase activity; F:ion binding	EC:3.1.3.16; EC:3.1.3.41	Protein-serine/threonine phosphatase; 4-nitrophenylphosphatase
PGSC0003DMT400081764	probable protein phosphatase 2C 35	2213	20	0	95.5	4	C:GO:0005886; P:GO:0006464; F:GO:0016791; F:GO:0043167	C:plasma membrane; P:cellular protein modification process; F:phosphatase activity; F:ion binding	EC:3.1.3.16; EC:3.1.3.41	Protein-serine/threonine phosphatase; 4-nitrophenylphosphatase
PGSC0003DMT400014593	transmembrane protein, putative	952	20	3.3965e-33	79.45	1	C:GO:0005575	C:cellular_component
PGSC0003DMT400014592	transmembrane protein, putative	958	20	3.55663e-33	79.45	1	C:GO:0005575	C:cellular_component
PGSC0003DMT400081763	probable protein phosphatase 2C 35	2573	20	0	96.55	4	C:GO:0005886; P:GO:0006464; F:GO:0016791; F:GO:0043167	C:plasma membrane; P:cellular protein modification process; F:phosphatase activity; F:ion binding	EC:3.1.3.16; EC:3.1.3.41	Protein-serine/threonine phosphatase; 4-nitrophenylphosphatase
PGSC0003DMT400029659	beta-glucosidase 11-like isoform X2	1897	20	0	85.95	2	P:GO:0005975; F:GO:0016798	P:carbohydrate metabolic process; F:hydrolase activity, acting on glycosyl bonds
PGSC0003DMT400067737	FK506-binding protein 5-like isoform X2	2096	20	0	87.45
PGSC0003DMT400029658	beta-glucosidase 11-like isoform X2	2373	20	1.11545e-177	83.95	3	C:GO:0005575; P:GO:0005975; F:GO:0016798	C:cellular_component; P:carbohydrate metabolic process; F:hydrolase activity, acting on glycosyl bonds
PGSC0003DMT400029657	beta-glucosidase 11-like isoform X3	2700	20	3.97071e-87	81.75	2	P:GO:0005975; F:GO:0016798	P:carbohydrate metabolic process; F:hydrolase activity, acting on glycosyl bonds
PGSC0003DMT400029656	beta-glucosidase 11-like isoform X2	2929	20	1.16701e-174	85.7	2	P:GO:0005975; F:GO:0016798	P:carbohydrate metabolic process; F:hydrolase activity, acting on glycosyl bonds
PGSC0003DMT400087541	PREDICTED: uncharacterized protein LOC107017296	516	16	2.26576e-40	56
PGSC0003DMT400063128	flavin-containing monooxygenase FMO GS-OX-like 9	1395	20	9.48925e-58	93.35	2	F:GO:0016491; F:GO:0043167	F:oxidoreductase activity; F:ion binding	EC:1.14.13.8; EC:1.14.13	Flavin-containing monooxygenase; Acting on paired donors, with incorporation or reduction of molecular oxygen. The oxygen incorporated need not be derived from O(2)
PGSC0003DMT400029905	PREDICTED: uncharacterized protein LOC107063413	1686	20	2.4123e-64	66.7
PGSC0003DMT400061125	GATA transcription factor 26-like	987	20	1.84705e-68	73.25	5	F:GO:0003677; F:GO:0003700; P:GO:0009058; P:GO:0034641; F:GO:0043167	F:DNA binding; F:DNA binding transcription factor activity; P:biosynthetic process; P:cellular nitrogen compound metabolic process; F:ion binding
PGSC0003DMT400072823	protein O-linked-mannose beta-1,4-N-acetylglucosaminyltransferase 2	1551	20	0	79.4	2	C:GO:0005575; F:GO:0016757	C:cellular_component; F:transferase activity, transferring glycosyl groups
PGSC0003DMT400055768	probable polygalacturonase	1605	20	1.04922e-59	92.45	4	C:GO:0005576; P:GO:0005975; F:GO:0016798; P:GO:0071554	C:extracellular region; P:carbohydrate metabolic process; F:hydrolase activity, acting on glycosyl bonds; P:cell wall organization or biogenesis	EC:3.2.1.15	Polygalacturonase
PGSC0003DMT400034672	probable beta-1,4-xylosyltransferase IRX14	4600	20	0	86.7	5	C:GO:0005794; P:GO:0005975; P:GO:0009058; F:GO:0016757; P:GO:0071554	C:Golgi apparatus; P:carbohydrate metabolic process; P:biosynthetic process; F:transferase activity, transferring glycosyl groups; P:cell wall organization or biogenesis	EC:2.4.1.17; EC:2.4.1.135	Glucuronosyltransferase; Galactosylgalactosylxylosylprotein 3-beta-glucuronosyltransferase
PGSC0003DMT400089267	MICOS complex subunit MIC60-like	1059	20	1.39698e-90	54.55	2	F:GO:0003676; P:GO:0015074	F:nucleic acid binding; P:DNA integration
PGSC0003DMT400061867	tyrosyl-DNA phosphodiesterase 1	1109	20	6.55033e-97	92.65	4	F:GO:0003677; C:GO:0005634; P:GO:0006259; P:GO:0006950	F:DNA binding; C:nucleus; P:DNA metabolic process; P:response to stress
PGSC0003DMT400063787	receptor-like protein kinase 2	3704	20	0	87.75	5	C:GO:0005575; P:GO:0006464; F:GO:0016301; F:GO:0016491; F:GO:0043167	C:cellular_component; P:cellular protein modification process; F:kinase activity; F:oxidoreductase activity; F:ion binding	EC:2.7.11; EC:1.3.1.74	Transferring phosphorus-containing groups; 2-alkenal reductase (NAD(P)(+))
PGSC0003DMT400081716	uncharacterized mitochondrial protein AtMg00810-like	4366	20	0	78.6	3	P:GO:0006259; P:GO:0009058; F:GO:0016779	P:DNA metabolic process; P:biosynthetic process; F:nucleotidyltransferase activity	EC:2.7.7.49	RNA-directed DNA polymerase
PGSC0003DMT400081717	uncharacterized mitochondrial protein AtMg00810-like	4704	20	0	75.7
PGSC0003DMT400055769	probable polygalacturonase	4906	20	0	95.5	4	C:GO:0005576; P:GO:0005975; F:GO:0016798; P:GO:0071554	C:extracellular region; P:carbohydrate metabolic process; F:hydrolase activity, acting on glycosyl bonds; P:cell wall organization or biogenesis	EC:3.2.1.15	Polygalacturonase
PGSC0003DMT400063986	Branch domain-containing protein	2034	20	0	88	2	C:GO:0005575; F:GO:0016757	C:cellular_component; F:transferase activity, transferring glycosyl groups
PGSC0003DMT400059758	uncharacterized mitochondrial protein AtMg00810-like	6427	20	0	78.6	3	P:GO:0006259; P:GO:0009058; F:GO:0016779	P:DNA metabolic process; P:biosynthetic process; F:nucleotidyltransferase activity	EC:2.7.7.49	RNA-directed DNA polymerase
PGSC0003DMT400055041	BTB/POZ domain-containing protein At3g05675	2591	20	0	89.4
PGSC0003DMT400055044	BTB/POZ domain-containing protein At3g05675	2634	20	0	90.15
PGSC0003DMT400049727	type I inositol polyphosphate 5-phosphatase 4	2821	20	0	93.25	2	F:GO:0003674; P:GO:0006629	F:molecular_function; P:lipid metabolic process
PGSC0003DMT400049726	type I inositol polyphosphate 5-phosphatase 4	2824	20	0	93.25	2	F:GO:0003674; P:GO:0006629	F:molecular_function; P:lipid metabolic process
PGSC0003DMT400059759	uncharacterized mitochondrial protein AtMg00810-like	7277	20	0	78.6	3	P:GO:0006259; P:GO:0009058; F:GO:0016779	P:DNA metabolic process; P:biosynthetic process; F:nucleotidyltransferase activity	EC:2.7.7.49	RNA-directed DNA polymerase
PGSC0003DMT400059757	uncharacterized mitochondrial protein AtMg00810-like	7615	20	0	75.7
PGSC0003DMT400073768	probable cysteine desulfurase	1689	20	0	88.4	1	F:GO:0003674	F:molecular_function
PGSC0003DMT400073812	probable cysteine desulfurase	1869	20	0	85.4	1	F:GO:0003674	F:molecular_function
PGSC0003DMT400073770	probable cysteine desulfurase	2281	20	0	94.3	1	F:GO:0003674	F:molecular_function
PGSC0003DMT400073769	probable cysteine desulfurase	2460	20	0	94.25	1	F:GO:0003674	F:molecular_function
PGSC0003DMT400057367	RPM1-interacting protein 4-like isoform X2	719	20	4.51459e-48	93.8
PGSC0003DMT400058159	AAA-ATPase At3g50940-like	1790	20	0	91.55	1	F:GO:0043167	F:ion binding
PGSC0003DMT400063734	glycine-rich domain-containing protein 2	3006	20	0	88.55	1	C:GO:0005886	C:plasma membrane
PGSC0003DMT400010449	PREDICTED: uncharacterized protein LOC102603306	967	20	3.44263e-143	80.85	1	P:GO:0006950	P:response to stress
PGSC0003DMT400038588	transcription initiation factor IIB	2242	20	0	89.5	5	F:GO:0003677; F:GO:0008134; F:GO:0008135; C:GO:0009536; P:GO:0065003	F:DNA binding; F:transcription factor binding; F:translation factor activity, RNA binding; C:plastid; P:protein-containing complex assembly
PGSC0003DMT400011607	PREDICTED: uncharacterized protein At1g04910-like	1178	20	5.5079e-176	90.35	4	C:GO:0005575; P:GO:0005975; F:GO:0016757; P:GO:0044281	C:cellular_component; P:carbohydrate metabolic process; F:transferase activity, transferring glycosyl groups; P:small molecule metabolic process
PGSC0003DMT400036086	transcription factor GAMYB-like	1887	20	0	74.4	6	F:GO:0003677; F:GO:0003700; C:GO:0005623; P:GO:0009058; P:GO:0030154; P:GO:0034641	F:DNA binding; F:DNA binding transcription factor activity; C:cell; P:biosynthetic process; P:cell differentiation; P:cellular nitrogen compound metabolic process
PGSC0003DMT400011605	PREDICTED: uncharacterized protein At1g04910-like	2039	20	0	90	4	C:GO:0005575; P:GO:0005975; F:GO:0016757; P:GO:0044281	C:cellular_component; P:carbohydrate metabolic process; F:transferase activity, transferring glycosyl groups; P:small molecule metabolic process
PGSC0003DMT400011606	PREDICTED: uncharacterized protein At1g04910-like	2068	20	0	88.15	4	C:GO:0005575; P:GO:0005975; F:GO:0016757; P:GO:0044281	C:cellular_component; P:carbohydrate metabolic process; F:transferase activity, transferring glycosyl groups; P:small molecule metabolic process
PGSC0003DMT400048101	cation/H(+) antiporter 2-like isoform X1	2685	20	0	92.3	3	C:GO:0005623; F:GO:0022857; P:GO:0042592	C:cell; F:transmembrane transporter activity; P:homeostatic process
PGSC0003DMT400004596	ent-kaurenoic acid oxidase 1-like isoform X1	1887	20	0	89.95	8	C:GO:0005783; P:GO:0006629; P:GO:0009058; F:GO:0016491; P:GO:0042592; F:GO:0043167; P:GO:0044281; P:GO:0048856	C:endoplasmic reticulum; P:lipid metabolic process; P:biosynthetic process; F:oxidoreductase activity; P:homeostatic process; F:ion binding; P:small molecule metabolic process; P:anatomical structure development	EC:1.14.13	Acting on paired donors, with incorporation or reduction of molecular oxygen. The oxygen incorporated need not be derived from O(2)
PGSC0003DMT400019487	PREDICTED: uncharacterized protein LOC107013726 isoform X1	3619	20	1.46763e-103	92.95	1	C:GO:0005575	C:cellular_component
PGSC0003DMT400076161	RNA polymerase beta (chloroplast)	2363	20	0	98.9	6	F:GO:0003677; P:GO:0009058; C:GO:0009536; F:GO:0016779; C:GO:0032991; P:GO:0034641	F:DNA binding; P:biosynthetic process; C:plastid; F:nucleotidyltransferase activity; C:protein-containing complex; P:cellular nitrogen compound metabolic process	EC:2.7.7.6	DNA-directed RNA polymerase
PGSC0003DMT400043688	protein SIEVE ELEMENT OCCLUSION B-like	2754	20	0	90.4
PGSC0003DMT400034522	phosphoribosylglycinamide formyltransferase, chloroplastic	1344	20	0	85.1	4	F:GO:0003674; P:GO:0009058; P:GO:0034641; P:GO:0044281	F:molecular_function; P:biosynthetic process; P:cellular nitrogen compound metabolic process; P:small molecule metabolic process	EC:2.1.2.2	Phosphoribosylglycinamide formyltransferase
PGSC0003DMT400072958	probable WRKY transcription factor 57	1450	20	0	72.9	5	F:GO:0003677; F:GO:0003700; C:GO:0005634; P:GO:0009058; P:GO:0034641	F:DNA binding; F:DNA binding transcription factor activity; C:nucleus; P:biosynthetic process; P:cellular nitrogen compound metabolic process
PGSC0003DMT400072959	probable WRKY transcription factor 57	1533	20	8.91774e-156	83.95	5	F:GO:0003677; F:GO:0003700; C:GO:0005634; P:GO:0009058; P:GO:0034641	F:DNA binding; F:DNA binding transcription factor activity; C:nucleus; P:biosynthetic process; P:cellular nitrogen compound metabolic process
PGSC0003DMT400010033	deoxyribodipyrimidine photo-lyase	1763	20	0	92.95	4	P:GO:0006259; P:GO:0006950; F:GO:0016829; F:GO:0043167	P:DNA metabolic process; P:response to stress; F:lyase activity; F:ion binding	EC:4.1.99.3; EC:4.1.99	Deoxyribodipyrimidine photo-lyase; Carbon-carbon lyases
PGSC0003DMT400007674	histone H4	494	20	1.28827e-50	100	15	C:GO:0000228; F:GO:0003677; C:GO:0005730; C:GO:0005773; C:GO:0005794; C:GO:0005829; C:GO:0005886; P:GO:0006950; F:GO:0008092; C:GO:0009536; C:GO:0009579; C:GO:0032991; F:GO:0042393; P:GO:0051276; P:GO:0065003	C:nuclear chromosome; F:DNA binding; C:nucleolus; C:vacuole; C:Golgi apparatus; C:cytosol; C:plasma membrane; P:response to stress; F:cytoskeletal protein binding; C:plastid; C:thylakoid; C:protein-containing complex; F:histone binding; P:chromosome organization; P:protein-containing complex assembly
PGSC0003DMT400054928	---NA---	716
PGSC0003DMT400022513	putative quinone-oxidoreductase homolog, chloroplastic	956	20	3.77929e-140	89.5	1	F:GO:0016491	F:oxidoreductase activity	EC:1.6.5.5	NADPH:quinone reductase
PGSC0003DMT400022514	putative quinone-oxidoreductase homolog, chloroplastic	1509	20	0	88.7	1	F:GO:0016491	F:oxidoreductase activity
PGSC0003DMT400017573	probable receptor-like serine/threonine-protein kinase At5g57670	2715	20	0	81.3	6	F:GO:0004871; C:GO:0005886; P:GO:0006464; P:GO:0006950; F:GO:0016301; F:GO:0043167	F:signal transducer activity; C:plasma membrane; P:cellular protein modification process; P:response to stress; F:kinase activity; F:ion binding	EC:2.7.11	Transferring phosphorus-containing groups
PGSC0003DMT400041983	ethylene receptor 2-like	3778	20	0	90.55	6	F:GO:0004871; C:GO:0005737; C:GO:0005783; P:GO:0006464; F:GO:0016301; F:GO:0043167	F:signal transducer activity; C:cytoplasm; C:endoplasmic reticulum; P:cellular protein modification process; F:kinase activity; F:ion binding	EC:2.7.13.3	Histidine kinase
PGSC0003DMT400012542	25.3 kDa vesicle transport protein-like	1280	20	3.10085e-160	96.35	5	F:GO:0003674; C:GO:0005737; P:GO:0016192; C:GO:0032991; P:GO:0061024	F:molecular_function; C:cytoplasm; P:vesicle-mediated transport; C:protein-containing complex; P:membrane organization
PGSC0003DMT400012543	25.3 kDa vesicle transport protein-like	1363	20	3.78526e-108	91.35	7	F:GO:0003674; C:GO:0005783; C:GO:0005794; C:GO:0005886; P:GO:0016192; C:GO:0032991; P:GO:0061024	F:molecular_function; C:endoplasmic reticulum; C:Golgi apparatus; C:plasma membrane; P:vesicle-mediated transport; C:protein-containing complex; P:membrane organization
PGSC0003DMT400012541	25.3 kDa vesicle transport protein	1981	20	2.30949e-84	89.8	7	F:GO:0003674; C:GO:0005783; C:GO:0005794; C:GO:0005886; P:GO:0016192; C:GO:0032991; P:GO:0061024	F:molecular_function; C:endoplasmic reticulum; C:Golgi apparatus; C:plasma membrane; P:vesicle-mediated transport; C:protein-containing complex; P:membrane organization
PGSC0003DMT400020707	succinate dehydrogenase subunit 5, mitochondrial-like	4906	20	1.87809e-155	88.05
PGSC0003DMT400043852	putative B3 domain-containing protein Os03g0621600 isoform X2	1086	20	4.92045e-180	77.35	4	F:GO:0003677; C:GO:0005634; P:GO:0006351; P:GO:0006355	F:DNA binding; C:nucleus; P:transcription, DNA-templated; P:regulation of transcription, DNA-templated
PGSC0003DMT400068116	serine/threonine-protein kinase minibrain isoform X1	994	20	1.39533e-75	90.85	5	C:GO:0005829; P:GO:0006464; P:GO:0007165; F:GO:0016301; F:GO:0043167	C:cytosol; P:cellular protein modification process; P:signal transduction; F:kinase activity; F:ion binding	EC:2.7.10; EC:2.7.11	Transferring phosphorus-containing groups; Transferring phosphorus-containing groups
PGSC0003DMT400068117	serine/threonine-protein kinase minibrain isoform X1	2285	20	0	95.05	5	C:GO:0005829; P:GO:0006464; P:GO:0007165; F:GO:0016301; F:GO:0043167	C:cytosol; P:cellular protein modification process; P:signal transduction; F:kinase activity; F:ion binding	EC:2.7.10; EC:2.7.11	Transferring phosphorus-containing groups; Transferring phosphorus-containing groups
PGSC0003DMT400041239	pentatricopeptide repeat-containing protein At3g48810	2928	20	0	85.5
PGSC0003DMT400041240	pentatricopeptide repeat-containing protein At3g48810	3382	20	0	85.5
PGSC0003DMT400013953	Polyprotein, putative	1377	20	3.18523e-38	57.3	1	C:GO:0032040	C:small-subunit processome
PGSC0003DMT400014852	probable aquaporin NIP5-1	1810	20	0	93.1	2	C:GO:0005886; F:GO:0022857	C:plasma membrane; F:transmembrane transporter activity
PGSC0003DMT400031776	PREDICTED: uncharacterized protein LOC102586899	2457	20	0	87.35	1	C:GO:0005575	C:cellular_component
PGSC0003DMT400037055	homeobox-leucine zipper protein HDG1-like isoform X3	3019	20	0	88	3	F:GO:0003677; C:GO:0005634; F:GO:0008289	F:DNA binding; C:nucleus; F:lipid binding
PGSC0003DMT400000595	CMP-sialic acid transporter 1	1787	20	0	94.9	2	C:GO:0005794; F:GO:0022857	C:Golgi apparatus; F:transmembrane transporter activity
PGSC0003DMT400048669	putative late blight resistance protein homolog R1A-3	636	20	4.3756e-102	83.7	2	P:GO:0006950; F:GO:0043167	P:response to stress; F:ion binding
PGSC0003DMT400072395	serine/threonine-protein kinase KIPK-like	3559	20	0	82.15	7	C:GO:0005634; C:GO:0005737; C:GO:0005886; P:GO:0006464; P:GO:0007165; F:GO:0016301; F:GO:0043167	C:nucleus; C:cytoplasm; C:plasma membrane; P:cellular protein modification process; P:signal transduction; F:kinase activity; F:ion binding	EC:2.7.11	Transferring phosphorus-containing groups
PGSC0003DMT400072396	serine/threonine-protein kinase KIPK-like	1248	20	0	94.2	7	C:GO:0005634; C:GO:0005737; C:GO:0005886; P:GO:0006464; P:GO:0007165; F:GO:0016301; F:GO:0043167	C:nucleus; C:cytoplasm; C:plasma membrane; P:cellular protein modification process; P:signal transduction; F:kinase activity; F:ion binding	EC:2.7.11	Transferring phosphorus-containing groups
PGSC0003DMT400035619	---NA---	219
PGSC0003DMT400047660	glucan endo-1,3-beta-glucosidase	2084	20	0	89.6	3	C:GO:0005886; P:GO:0005975; F:GO:0016798	C:plasma membrane; P:carbohydrate metabolic process; F:hydrolase activity, acting on glycosyl bonds	EC:3.2.1.21; EC:3.2.1.39	Beta-glucosidase; Glucan endo-1,3-beta-D-glucosidase
PGSC0003DMT400067785	PREDICTED: uncharacterized protein LOC107764116	1451	1	0.000202738	66
PGSC0003DMT400024895	pentatricopeptide repeat-containing protein At5g01110	4233	20	0	87.6
PGSC0003DMT400051094	protein ABHD17C-like	519	2	2.75859e-05	73.5	2	C:GO:0016020; C:GO:0016021	C:membrane; C:integral component of membrane
PGSC0003DMT400002742	pentatricopeptide repeat-containing protein At1g18485-like	246	1	0.000232949	60
PGSC0003DMT400053348	GPI ethanolamine phosphate transferase 3 isoform X2	5892	20	0	92.85	5	F:GO:0003674; C:GO:0005575; P:GO:0006464; P:GO:0006629; P:GO:0009058	F:molecular_function; C:cellular_component; P:cellular protein modification process; P:lipid metabolic process; P:biosynthetic process
PGSC0003DMT400053347	GPI ethanolamine phosphate transferase 3 isoform X2	5665	20	0	92.85	5	F:GO:0003674; C:GO:0005575; P:GO:0006464; P:GO:0006629; P:GO:0009058	F:molecular_function; C:cellular_component; P:cellular protein modification process; P:lipid metabolic process; P:biosynthetic process
PGSC0003DMT400043979	beta-amyrin synthase	2220	20	0	93.2	1	F:GO:0016853	F:isomerase activity
PGSC0003DMT400079021	putative ribonuclease h protein	486	20	1.7913e-25	58.15	1	F:GO:0003674	F:molecular_function
PGSC0003DMT400033875	PREDICTED: uncharacterized protein LOC107011495	4445	20	0	89.05
PGSC0003DMT400033874	PREDICTED: uncharacterized protein LOC101268835 isoform X1	4171	20	0	89.7
PGSC0003DMT400033873	PREDICTED: uncharacterized protein LOC107011495	3888	20	0	88.7
PGSC0003DMT400033876	PREDICTED: uncharacterized protein LOC101268835 isoform X1	2805	20	0	89.2
PGSC0003DMT400033877	PREDICTED: uncharacterized protein LOC107011495	2551	20	0	90.55
PGSC0003DMT400083467	PREDICTED: uncharacterized protein LOC104095915	2194	20	3.00326e-113	66.2
PGSC0003DMT400046381	probable protein phosphatase 2C 50 isoform X1	2061	20	0	94.1	3	P:GO:0006464; F:GO:0016791; F:GO:0043167	P:cellular protein modification process; F:phosphatase activity; F:ion binding	EC:3.1.3.16; EC:3.1.3.41	Protein-serine/threonine phosphatase; 4-nitrophenylphosphatase
PGSC0003DMT400046382	probable protein phosphatase 2C 50 isoform X1	2135	20	0	94.3	3	P:GO:0006464; F:GO:0016791; F:GO:0043167	P:cellular protein modification process; F:phosphatase activity; F:ion binding	EC:3.1.3.16; EC:3.1.3.41	Protein-serine/threonine phosphatase; 4-nitrophenylphosphatase
PGSC0003DMT400012539	exocyst complex component EXO70A1-like	3433	20	0	93.15	3	C:GO:0005829; P:GO:0016192; C:GO:0032991	C:cytosol; P:vesicle-mediated transport; C:protein-containing complex
PGSC0003DMT400014674	HBS1-like protein isoform X1	1281	20	3.40577e-110	98.7	3	F:GO:0003924; F:GO:0008135; F:GO:0043167	F:GTPase activity; F:translation factor activity, RNA binding; F:ion binding	EC:3.6.1.15	Nucleoside-triphosphate phosphatase
PGSC0003DMT400062133	COX assembly mitochondrial protein homolog isoform X1	625	20	8.22415e-61	92.3	1	C:GO:0005739	C:mitochondrion
PGSC0003DMT400047487	PREDICTED: uncharacterized protein At5g39865	1470	20	0	81.35	4	C:GO:0005623; P:GO:0006091; F:GO:0016491; P:GO:0042592	C:cell; P:generation of precursor metabolites and energy; F:oxidoreductase activity; P:homeostatic process
PGSC0003DMT400023649	PREDICTED: uncharacterized protein LOC102583814	3037	20	0	77.75	1	F:GO:0003677	F:DNA binding
PGSC0003DMT400023650	PREDICTED: uncharacterized protein LOC102583814	3155	20	1.77127e-147	89.25	1	F:GO:0003677	F:DNA binding
PGSC0003DMT400044713	ribose-phosphate pyrophosphokinase 4	2646	20	0	95.95	5	C:GO:0005829; C:GO:0005886; F:GO:0016301; P:GO:0034641; P:GO:0044281	C:cytosol; C:plasma membrane; F:kinase activity; P:cellular nitrogen compound metabolic process; P:small molecule metabolic process
PGSC0003DMT400011191	PREDICTED: uncharacterized protein LOC107015489	2618	20	3.08231e-98	91.65
PGSC0003DMT400090071	PREDICTED: uncharacterized protein LOC107015489	411	20	1.63351e-91	91.7
PGSC0003DMT400026439	PREDICTED: uncharacterized protein LOC102602677	411	20	1.1592e-94	93.1
PGSC0003DMT400067910	pentatricopeptide repeat-containing protein At1g04840	2927	20	0	85.95	5	F:GO:0003723; F:GO:0004518; C:GO:0005622; F:GO:0043167; C:GO:0043226	F:RNA binding; F:nuclease activity; C:intracellular; F:ion binding; C:organelle
PGSC0003DMT400096762	serine/threonine-protein phosphatase 7 long form homolog	597	20	9.37649e-111	72.05
PGSC0003DMT400017002	PLAC8 family protein	3552	20	0	85.45	1	C:GO:0005575	C:cellular_component
PGSC0003DMT400017000	PLAC8 family protein	3449	20	0	85.45	1	C:GO:0005575	C:cellular_component
PGSC0003DMT400079128	RNA-binding motif protein, Y chromosome, family 1 member A1-like isoform X2	1100	20	6.81372e-106	80.6	1	F:GO:0003723	F:RNA binding
PGSC0003DMT400079127	RNA-binding motif protein, Y chromosome, family 1 member A1-like isoform X2	1093	20	3.98865e-97	80.65	1	F:GO:0003723	F:RNA binding
PGSC0003DMT400079124	RNA-binding motif protein, Y chromosome, family 1 member A1-like isoform X2	579	20	4.93598e-82	71.15	1	F:GO:0003723	F:RNA binding
PGSC0003DMT400002291	ribosomal protein L32 (chloroplast)	536	20	8.81951e-18	92.8	4	F:GO:0003735; C:GO:0005840; P:GO:0006412; C:GO:0009536	F:structural constituent of ribosome; C:ribosome; P:translation; C:plastid
PGSC0003DMT400009249	DNA-directed RNA polymerase II subunit 1	6130	20	0	96.95	6	F:GO:0003677; C:GO:0005654; P:GO:0009058; F:GO:0016779; C:GO:0032991; P:GO:0034641	F:DNA binding; C:nucleoplasm; P:biosynthetic process; F:nucleotidyltransferase activity; C:protein-containing complex; P:cellular nitrogen compound metabolic process	EC:2.7.7.6	DNA-directed RNA polymerase
PGSC0003DMT400002596	probable LRR receptor-like serine/threonine-protein kinase At3g47570	3354	20	0	77.1	4	C:GO:0005575; P:GO:0006464; F:GO:0016301; F:GO:0043167	C:cellular_component; P:cellular protein modification process; F:kinase activity; F:ion binding	EC:2.7.11	Transferring phosphorus-containing groups
PGSC0003DMT400002598	probable LRR receptor-like serine/threonine-protein kinase At3g47570	3162	20	0	74.95	4	C:GO:0005575; P:GO:0006464; F:GO:0016301; F:GO:0043167	C:cellular_component; P:cellular protein modification process; F:kinase activity; F:ion binding	EC:2.7.11	Transferring phosphorus-containing groups
PGSC0003DMT400002597	probable LRR receptor-like serine/threonine-protein kinase At3g47570	2551	20	0	77.5	4	C:GO:0005575; P:GO:0006464; F:GO:0016301; F:GO:0043167	C:cellular_component; P:cellular protein modification process; F:kinase activity; F:ion binding	EC:2.7.11	Transferring phosphorus-containing groups
PGSC0003DMT400017082	serine/threonine-protein kinase-like protein ACR4	3364	20	0	89.5	10	P:GO:0000003; C:GO:0005886; P:GO:0006464; P:GO:0009790; F:GO:0016301; P:GO:0030154; C:GO:0031410; F:GO:0043167; P:GO:0048646; P:GO:0051301	P:reproduction; C:plasma membrane; P:cellular protein modification process; P:embryo development; F:kinase activity; P:cell differentiation; C:cytoplasmic vesicle; F:ion binding; P:anatomical structure formation involved in morphogenesis; P:cell division
PGSC0003DMT400017081	serine/threonine-protein kinase-like protein ACR4	1983	20	0	90.5	4	C:GO:0005575; P:GO:0006464; F:GO:0016301; F:GO:0043167	C:cellular_component; P:cellular protein modification process; F:kinase activity; F:ion binding
PGSC0003DMT400013040	PREDICTED: uncharacterized protein LOC109234797	1607	20	1.35159e-156	71.2	3	F:GO:0003676; F:GO:0004523; P:GO:0090502	F:nucleic acid binding; F:RNA-DNA hybrid ribonuclease activity; P:RNA phosphodiester bond hydrolysis, endonucleolytic
PGSC0003DMT400040472	calmodulin-binding heat-shock protein	3545	20	1.04835e-24	90.65	6	C:GO:0005575; P:GO:0006464; P:GO:0006629; P:GO:0009056; P:GO:0009058; F:GO:0016757	C:cellular_component; P:cellular protein modification process; P:lipid metabolic process; P:catabolic process; P:biosynthetic process; F:transferase activity, transferring glycosyl groups
PGSC0003DMT400024558	ferric reduction oxidase 4-like	2492	20	0	86.4	2	C:GO:0005575; F:GO:0016491	C:cellular_component; F:oxidoreductase activity	EC:1.6.3.1	NAD(P)H oxidase (H(2)O(2)-forming)
PGSC0003DMT400001044	U3 small nucleolar ribonucleoprotein protein IMP4	1342	20	8.07241e-165	96.1	5	C:GO:0005730; F:GO:0019843; C:GO:0032991; P:GO:0034641; P:GO:0042254	C:nucleolus; F:rRNA binding; C:protein-containing complex; P:cellular nitrogen compound metabolic process; P:ribosome biogenesis
PGSC0003DMT400018059	vestitone reductase	1304	20	0	83.65	4	F:GO:0003674; C:GO:0005737; P:GO:0006629; P:GO:0009058	F:molecular_function; C:cytoplasm; P:lipid metabolic process; P:biosynthetic process
PGSC0003DMT400042227	U3 small nucleolar ribonucleoprotein protein IMP4	1302	20	0	96.4	5	C:GO:0005730; F:GO:0019843; C:GO:0032991; P:GO:0034641; P:GO:0042254	C:nucleolus; F:rRNA binding; C:protein-containing complex; P:cellular nitrogen compound metabolic process; P:ribosome biogenesis
PGSC0003DMT400001045	U3 small nucleolar ribonucleoprotein protein IMP4	557	20	1.62459e-76	96.8	5	C:GO:0005730; F:GO:0019843; C:GO:0032991; P:GO:0034641; P:GO:0042254	C:nucleolus; F:rRNA binding; C:protein-containing complex; P:cellular nitrogen compound metabolic process; P:ribosome biogenesis
PGSC0003DMT400079286	probable methyltransferase PMT20	2419	20	0	92.95	2	C:GO:0005737; F:GO:0008168	C:cytoplasm; F:methyltransferase activity
PGSC0003DMT400009195	cold shock domain-containing protein 3-like	1201	20	5.06971e-94	69.9	4	F:GO:0003677; P:GO:0009058; P:GO:0034641; F:GO:0043167	F:DNA binding; P:biosynthetic process; P:cellular nitrogen compound metabolic process; F:ion binding
PGSC0003DMT400000430	cytochrome P450 704C1-like	1548	20	0	91.6	3	C:GO:0005575; F:GO:0016491; F:GO:0043167	C:cellular_component; F:oxidoreductase activity; F:ion binding
PGSC0003DMT400077030	disease resistance protein At4g27190-like	606	20	1.45418e-61	65.9	2	P:GO:0006952; F:GO:0043531	P:defense response; F:ADP binding
PGSC0003DMT400077036	disease resistance protein At4g27190-like	2861	20	2.12057e-81	64.95	2	P:GO:0006952; F:GO:0043531	P:defense response; F:ADP binding
PGSC0003DMT400077035	disease resistance protein At4g27190-like	2929	20	2.18056e-81	64.95	2	P:GO:0006952; F:GO:0043531	P:defense response; F:ADP binding
PGSC0003DMT400055268	ATPase family AAA domain-containing protein 1-A isoform X1	1050	20	0	93.05	3	F:GO:0008233; F:GO:0043167; P:GO:0051301	F:peptidase activity; F:ion binding; P:cell division
PGSC0003DMT400004137	5'-methylthioadenosine/S-adenosylhomocysteine nucleosidase 2-like	1350	20	3.63808e-167	91.15	3	F:GO:0003674; P:GO:0034641; P:GO:0044281	F:molecular_function; P:cellular nitrogen compound metabolic process; P:small molecule metabolic process
PGSC0003DMT400021323	protein TIC 62, chloroplastic isoform X1	2036	20	0	86.8
PGSC0003DMT400021325	protein TIC 62, chloroplastic isoform X1	2189	20	0	86.15
PGSC0003DMT400021324	protein TIC 62, chloroplastic isoform X1	2210	20	0	87.25
PGSC0003DMT400021327	protein TIC 62, chloroplastic isoform X1	2363	20	0	83.25
PGSC0003DMT400021322	protein TIC 62, chloroplastic isoform X1	2537	20	0	84.7
PGSC0003DMT400021326	protein TIC 62, chloroplastic isoform X1	2558	20	0	85.1
PGSC0003DMT400021329	protein TIC 62, chloroplastic isoform X2	3044	20	0	96.3
PGSC0003DMT400021328	protein TIC 62, chloroplastic isoform X2	3473	20	0	96.3
PGSC0003DMT400007273	TMV resistance protein N-like isoform X1	3569	20	0	87.05	2	P:GO:0007165; F:GO:0043167	P:signal transduction; F:ion binding
PGSC0003DMT400007272	TMV resistance protein N-like	3823	20	0	90.4	2	P:GO:0007165; F:GO:0043167	P:signal transduction; F:ion binding
PGSC0003DMT400007274	TMV resistance protein N-like isoform X1	3918	20	0	81.2	2	P:GO:0007165; F:GO:0043167	P:signal transduction; F:ion binding
PGSC0003DMT400076092	putative disease resistance protein RGA4	3328	20	0	81.4	4	C:GO:0005886; P:GO:0006950; P:GO:0007165; F:GO:0043167	C:plasma membrane; P:response to stress; P:signal transduction; F:ion binding
PGSC0003DMT400065832	PREDICTED: uncharacterized protein LOC102606391	1197	20	0	81.45
PGSC0003DMT400028882	putative disease resistance protein RGA4	849	20	0	87.9	2	P:GO:0006950; F:GO:0043167	P:response to stress; F:ion binding
PGSC0003DMT400025440	putative disease resistance RPP13-like protein 3 isoform X1	1404	20	0	79.75	2	P:GO:0006950; F:GO:0043167	P:response to stress; F:ion binding
PGSC0003DMT400058647	putative disease resistance RPP13-like protein 3 isoform X1	1869	20	0	76.95	2	P:GO:0006950; F:GO:0043167	P:response to stress; F:ion binding
PGSC0003DMT400025432	putative disease resistance RPP13-like protein 3 isoform X1	2049	20	0	83.15	2	P:GO:0006950; F:GO:0043167	P:response to stress; F:ion binding
PGSC0003DMT400058648	putative disease resistance RPP13-like protein 3 isoform X1	2078	20	0	80.65	2	P:GO:0006950; F:GO:0043167	P:response to stress; F:ion binding
PGSC0003DMT400025438	putative disease resistance RPP13-like protein 3 isoform X1	2527	20	0	79.9	2	P:GO:0006950; F:GO:0043167	P:response to stress; F:ion binding
PGSC0003DMT400025436	putative disease resistance RPP13-like protein 3 isoform X1	2660	20	0	79.9	2	P:GO:0006950; F:GO:0043167	P:response to stress; F:ion binding
PGSC0003DMT400025437	putative disease resistance RPP13-like protein 3 isoform X1	3163	20	0	81	2	P:GO:0006950; F:GO:0043167	P:response to stress; F:ion binding
PGSC0003DMT400025433	putative disease resistance RPP13-like protein 3 isoform X1	3255	20	0	82	2	P:GO:0006950; F:GO:0043167	P:response to stress; F:ion binding
PGSC0003DMT400025439	putative disease resistance RPP13-like protein 3 isoform X1	3296	20	0	81	2	P:GO:0006950; F:GO:0043167	P:response to stress; F:ion binding
PGSC0003DMT400070503	putative disease resistance RPP13-like protein 1	3852	20	0	79.15	2	P:GO:0006950; F:GO:0043167	P:response to stress; F:ion binding
PGSC0003DMT400028691	putative disease resistance protein RGA4	3873	20	0	83.45	4	C:GO:0005886; P:GO:0006950; P:GO:0007165; F:GO:0043167	C:plasma membrane; P:response to stress; P:signal transduction; F:ion binding
PGSC0003DMT400031082	putative late blight resistance protein homolog R1B-12	948	20	0	84	2	P:GO:0006950; F:GO:0043167	P:response to stress; F:ion binding
PGSC0003DMT400053496	NBS-LRR resistance protein-like protein	1380	20	0	90.05	4	C:GO:0005886; P:GO:0006950; P:GO:0007165; F:GO:0043167	C:plasma membrane; P:response to stress; P:signal transduction; F:ion binding
PGSC0003DMT400053809	putative late blight resistance protein homolog R1A-3	2064	20	0	79.6	6	P:GO:0002376; C:GO:0005886; P:GO:0006950; P:GO:0007165; P:GO:0008219; F:GO:0043167	P:immune system process; C:plasma membrane; P:response to stress; P:signal transduction; P:cell death; F:ion binding
PGSC0003DMT400053802	putative late blight resistance protein homolog R1A-3	2205	20	0	81.5	6	P:GO:0002376; C:GO:0005886; P:GO:0006950; P:GO:0007165; P:GO:0008219; F:GO:0043167	P:immune system process; C:plasma membrane; P:response to stress; P:signal transduction; P:cell death; F:ion binding
PGSC0003DMT400075120	putative late blight resistance protein homolog R1A-3	2489	20	0	73.85	5	P:GO:0002376; C:GO:0005886; P:GO:0006950; P:GO:0007165; P:GO:0008219	P:immune system process; C:plasma membrane; P:response to stress; P:signal transduction; P:cell death
PGSC0003DMT400053754	putative late blight resistance protein homolog R1A-3	3703	20	0	76.4	2	P:GO:0006950; F:GO:0043167	P:response to stress; F:ion binding
PGSC0003DMT400053752	putative late blight resistance protein homolog R1A-3	3752	20	0	76.4	2	P:GO:0006950; F:GO:0043167	P:response to stress; F:ion binding
PGSC0003DMT400053753	putative late blight resistance protein homolog R1A-3	3802	20	0	76.4	2	P:GO:0006950; F:GO:0043167	P:response to stress; F:ion binding
PGSC0003DMT400053751	putative late blight resistance protein homolog R1A-3	3814	20	0	76.4	2	P:GO:0006950; F:GO:0043167	P:response to stress; F:ion binding
PGSC0003DMT400016802	putative late blight resistance protein homolog R1A-3	3849	20	0	79.3	6	P:GO:0002376; C:GO:0005886; P:GO:0006950; P:GO:0007165; P:GO:0008219; F:GO:0043167	P:immune system process; C:plasma membrane; P:response to stress; P:signal transduction; P:cell death; F:ion binding
PGSC0003DMT400047907	putative late blight resistance protein homolog R1A-3	3975	20	0	76	2	P:GO:0006952; F:GO:0043531	P:defense response; F:ADP binding
PGSC0003DMT400016803	putative late blight resistance protein homolog R1A-3	4374	20	0	79.25	6	P:GO:0002376; C:GO:0005886; P:GO:0006950; P:GO:0007165; P:GO:0008219; F:GO:0043167	P:immune system process; C:plasma membrane; P:response to stress; P:signal transduction; P:cell death; F:ion binding
PGSC0003DMT400005663	putative late blight resistance protein homolog R1A-3	4914	20	0	81.9	4	C:GO:0005886; P:GO:0006950; P:GO:0007165; F:GO:0043167	C:plasma membrane; P:response to stress; P:signal transduction; F:ion binding
PGSC0003DMT400005662	putative late blight resistance protein homolog R1A-3	4917	20	0	81.9	4	C:GO:0005886; P:GO:0006950; P:GO:0007165; F:GO:0043167	C:plasma membrane; P:response to stress; P:signal transduction; F:ion binding
PGSC0003DMT400048116	putative disease resistance RPP13-like protein 1	2094	20	0	87.25	2	P:GO:0006950; F:GO:0043167	P:response to stress; F:ion binding
PGSC0003DMT400062180	putative late blight resistance protein homolog R1A-10 isoform X1	2532	20	0	76.8	2	P:GO:0006950; F:GO:0043167	P:response to stress; F:ion binding
PGSC0003DMT400005849	disease resistance protein At4g27190-like	1551	20	0	72.15	2	P:GO:0006952; F:GO:0043531	P:defense response; F:ADP binding
PGSC0003DMT400033701	cytochrome P450 CYP736A12-like	1794	20	0	84.3	5	C:GO:0005575; P:GO:0009058; F:GO:0016491; P:GO:0019748; F:GO:0043167	C:cellular_component; P:biosynthetic process; F:oxidoreductase activity; P:secondary metabolic process; F:ion binding	EC:1.14.13	Acting on paired donors, with incorporation or reduction of molecular oxygen. The oxygen incorporated need not be derived from O(2)
PGSC0003DMT400032452	disease resistance protein At4g27190-like	1821	20	0	78.1	2	P:GO:0006950; F:GO:0043167	P:response to stress; F:ion binding
PGSC0003DMT400005829	disease resistance protein At4g27190-like	2361	20	0	71.75	2	P:GO:0006952; F:GO:0043531	P:defense response; F:ADP binding
PGSC0003DMT400005855	disease resistance protein At4g27190-like	2397	20	0	71.3	2	P:GO:0006952; F:GO:0043531	P:defense response; F:ADP binding
PGSC0003DMT400032453	disease resistance protein At4g27190-like	2708	20	0	79.4	2	P:GO:0006950; F:GO:0043167	P:response to stress; F:ion binding
PGSC0003DMT400072165	probable disease resistance protein At4g27220	1242	20	5.14888e-171	80.2	2	P:GO:0006950; F:GO:0043167	P:response to stress; F:ion binding
PGSC0003DMT400029708	probable disease resistance protein At4g27220	1794	20	0	76.4	2	P:GO:0006952; F:GO:0043531	P:defense response; F:ADP binding
PGSC0003DMT400028436	probable disease resistance protein At4g27220	1806	20	0	83.05	2	P:GO:0006950; F:GO:0043167	P:response to stress; F:ion binding
PGSC0003DMT400079641	mitochondrial metalloendopeptidase OMA1	2148	20	0	87.2	2	C:GO:0005739; F:GO:0008233	C:mitochondrion; F:peptidase activity	EC:3.4.24	Acting on peptide bonds (peptidases)
PGSC0003DMT400029711	probable disease resistance protein At4g27220 isoform X1	2782	20	0	85.9	2	P:GO:0006950; F:GO:0043167	P:response to stress; F:ion binding
PGSC0003DMT400029713	probable disease resistance protein At4g27220 isoform X1	3266	20	0	78.15	2	P:GO:0006952; F:GO:0043531	P:defense response; F:ADP binding
PGSC0003DMT400029718	probable disease resistance protein At4g27220	3711	20	0	74.05	2	P:GO:0006952; F:GO:0043531	P:defense response; F:ADP binding
PGSC0003DMT400029717	probable disease resistance protein At4g27220	3734	20	0	74.05	2	P:GO:0006952; F:GO:0043531	P:defense response; F:ADP binding
PGSC0003DMT400029716	probable disease resistance protein At4g27220	3796	20	0	74.05	2	P:GO:0006952; F:GO:0043531	P:defense response; F:ADP binding
PGSC0003DMT400035902	---NA---	375
PGSC0003DMT400066295	protein DJ-1 homolog C	6044	20	0	93.2	4	F:GO:0003700; P:GO:0009058; C:GO:0009536; P:GO:0034641	F:DNA binding transcription factor activity; P:biosynthetic process; C:plastid; P:cellular nitrogen compound metabolic process
PGSC0003DMT400045450	dnaJ homolog subfamily B member 1-like	3609	20	3.40077e-91	92.7	7	C:GO:0005737; P:GO:0006457; P:GO:0006950; F:GO:0016491; P:GO:0042592; P:GO:0044281; F:GO:0051082	C:cytoplasm; P:protein folding; P:response to stress; F:oxidoreductase activity; P:homeostatic process; P:small molecule metabolic process; F:unfolded protein binding	EC:1.8.1.9; EC:1.8.1.8	Thioredoxin-disulfide reductase; Protein-disulfide reductase
PGSC0003DMT400033131	probable inactive purple acid phosphatase 16	1569	20	0	86.8	2	F:GO:0003674; C:GO:0005575	F:molecular_function; C:cellular_component
PGSC0003DMT400065618	immune-associated nucleotide-binding protein 9	1399	20	0	89.2	1	F:GO:0043167	F:ion binding
PGSC0003DMT400065619	immune-associated nucleotide-binding protein 9	1393	20	0	89.2	1	F:GO:0043167	F:ion binding
PGSC0003DMT400033132	probable inactive purple acid phosphatase 16	1303	20	0	84.95	2	F:GO:0003674; C:GO:0005575	F:molecular_function; C:cellular_component
PGSC0003DMT400033129	probable inactive purple acid phosphatase 16	1263	20	0	83.05	2	F:GO:0003674; C:GO:0005575	F:molecular_function; C:cellular_component
PGSC0003DMT400022803	5-oxoprolinase	4335	20	0	95.1	6	C:GO:0005829; P:GO:0006790; P:GO:0009056; F:GO:0016810; P:GO:0034641; P:GO:0051186	C:cytosol; P:sulfur compound metabolic process; P:catabolic process; F:hydrolase activity, acting on carbon-nitrogen (but not peptide) bonds; P:cellular nitrogen compound metabolic process; P:cofactor metabolic process	EC:3.5.2.9	5-oxoprolinase (ATP-hydrolyzing)
PGSC0003DMT400022804	5-oxoprolinase	4202	20	0	95.1	6	C:GO:0005829; P:GO:0006790; P:GO:0009056; F:GO:0016810; P:GO:0034641; P:GO:0051186	C:cytosol; P:sulfur compound metabolic process; P:catabolic process; F:hydrolase activity, acting on carbon-nitrogen (but not peptide) bonds; P:cellular nitrogen compound metabolic process; P:cofactor metabolic process	EC:3.5.2.9	5-oxoprolinase (ATP-hydrolyzing)
PGSC0003DMT400068984	S-adenosylmethionine carrier 1, chloroplastic/mitochondrial	2330	20	1.65257e-122	95.75	3	C:GO:0005739; C:GO:0009536; F:GO:0022857	C:mitochondrion; C:plastid; F:transmembrane transporter activity
PGSC0003DMT400014199	---NA---	514
PGSC0003DMT400087026	PREDICTED: uncharacterized protein LOC107062031	498	20	2.41525e-35	75.5
PGSC0003DMT400062879	calmodulin-binding protein 60 A	2927	20	0	90.85	2	F:GO:0003674; P:GO:0006950	F:molecular_function; P:response to stress
PGSC0003DMT400017657	conserved oligomeric Golgi complex subunit 8	2622	20	0	92.75	7	P:GO:0000003; P:GO:0000902; C:GO:0005794; P:GO:0016192; P:GO:0030154; C:GO:0032991; P:GO:0040007	P:reproduction; P:cell morphogenesis; C:Golgi apparatus; P:vesicle-mediated transport; P:cell differentiation; C:protein-containing complex; P:growth
PGSC0003DMT400062880	calmodulin-binding protein 60 A	2489	20	0	88.25	2	F:GO:0003674; P:GO:0006950	F:molecular_function; P:response to stress
PGSC0003DMT400083925	DNA repair protein RAD16-like	2318	20	4.70586e-157	91.9	2	F:GO:0004386; F:GO:0043167	F:helicase activity; F:ion binding	EC:3.6.1.15	Nucleoside-triphosphate phosphatase
PGSC0003DMT400062881	calmodulin-binding protein 60 A	2047	20	0	88.25	2	F:GO:0003674; P:GO:0006950	F:molecular_function; P:response to stress
PGSC0003DMT400062878	calmodulin-binding protein 60 A	1632	20	0	85	2	F:GO:0003674; P:GO:0006950	F:molecular_function; P:response to stress
PGSC0003DMT400095564	PREDICTED: uncharacterized protein LOC107061115	393	20	1.65814e-21	56.9
PGSC0003DMT400091388	PREDICTED: uncharacterized protein LOC107063448	303	20	3.083e-44	83.35
PGSC0003DMT400087302	protein TIC 214	369	3	0.000329918	78.33
PGSC0003DMT400049580	PREDICTED: uncharacterized protein LOC102601546	1024	20	4.0458e-110	85.7	1	C:GO:0009536	C:plastid
PGSC0003DMT400025143	transcription factor EMB1444-like isoform X1	4096	20	0	92.1	1	F:GO:0003674	F:molecular_function
PGSC0003DMT400025146	transcription factor EMB1444-like isoform X1	3510	20	0	92.25	1	F:GO:0003674	F:molecular_function
PGSC0003DMT400025145	transcription factor EMB1444-like isoform X1	3506	20	0	91.6	1	F:GO:0003674	F:molecular_function
PGSC0003DMT400025144	transcription factor EMB1444-like isoform X1	2457	20	0	91.35	1	F:GO:0003674	F:molecular_function
PGSC0003DMT400074565	PREDICTED: uncharacterized protein LOC102593397	535	20	1.7667e-55	86.1	1	C:GO:0005575	C:cellular_component
PGSC0003DMT400034059	TMV resistance protein N-like isoform X2	3000	20	0	82.3	2	P:GO:0007165; F:GO:0043167	P:signal transduction; F:ion binding
PGSC0003DMT400070910	---NA---	2661
PGSC0003DMT400023963	trypsin proteinase inhibitor precursor	699	20	2.00736e-106	77.45	1	F:GO:0030234	F:enzyme regulator activity
PGSC0003DMT400090611	cytochrome c biogenesis CcmF N-terminal-like mitochondrial protein 1	546	2	3.57052e-16	60
PGSC0003DMT400033688	glucan endo-1,3-beta-glucosidase 8-like	1656	20	0	91.55	3	C:GO:0005886; P:GO:0005975; F:GO:0016798	C:plasma membrane; P:carbohydrate metabolic process; F:hydrolase activity, acting on glycosyl bonds
PGSC0003DMT400033687	glucan endo-1,3-beta-glucosidase 8-like	1876	20	0	91.1	3	C:GO:0005886; P:GO:0005975; F:GO:0016798	C:plasma membrane; P:carbohydrate metabolic process; F:hydrolase activity, acting on glycosyl bonds
PGSC0003DMT400005688	probable transcriptional regulatory protein At2g25830 isoform X2	1675	20	0	95.4	1	C:GO:0009536	C:plastid
PGSC0003DMT400005689	probable transcriptional regulatory protein At2g25830 isoform X1	1678	20	0	95.45	1	C:GO:0009536	C:plastid
PGSC0003DMT400069687	CASP-like protein 4A3	1074	20	1.91544e-159	84.3	2	C:GO:0005886; F:GO:0016491	C:plasma membrane; F:oxidoreductase activity	EC:1.6.99.3	NADH dehydrogenase
PGSC0003DMT400069688	CASP-like protein 4A3	1690	20	4.53066e-110	87.35	2	C:GO:0005886; F:GO:0016491	C:plasma membrane; F:oxidoreductase activity	EC:1.6.99.3	NADH dehydrogenase
PGSC0003DMT400086327	---NA---	354
PGSC0003DMT400009911	transcription initiation factor TFIID subunit 8	2414	20	0	83.35	3	C:GO:0005654; F:GO:0008135; C:GO:0032991	C:nucleoplasm; F:translation factor activity, RNA binding; C:protein-containing complex
PGSC0003DMT400012792	PREDICTED: uncharacterized protein LOC102602107 isoform X3	2584	20	0	84.4
PGSC0003DMT400012793	PREDICTED: uncharacterized protein LOC102602107 isoform X3	2590	20	0	84.5
PGSC0003DMT400023679	cell wall integrity protein scw1-like	2357	20	6.49057e-138	91.05	1	F:GO:0003723	F:RNA binding
PGSC0003DMT400023680	RNA-binding protein with multiple splicing	2916	20	9.85498e-113	91.15	1	F:GO:0003729	F:mRNA binding
PGSC0003DMT400038127	protein SULFUR DEFICIENCY-INDUCED 1-like	626	20	8.41158e-96	91.25
PGSC0003DMT400038128	protein SULFUR DEFICIENCY-INDUCED 1-like	1192	20	0	91.45
PGSC0003DMT400005369	PREDICTED: uncharacterized protein LOC102578377 isoform X1	1187	20	2.56683e-136	91.5	1	C:GO:0005575	C:cellular_component
PGSC0003DMT400039229	zinc finger CCCH domain-containing protein 67 isoform X1	2005	20	0	88.15	1	F:GO:0043167	F:ion binding
PGSC0003DMT400068293	probable sodium-coupled neutral amino acid transporter 6	3565	20	0	94.15	2	C:GO:0005575; F:GO:0022857	C:cellular_component; F:transmembrane transporter activity
PGSC0003DMT400030201	PREDICTED: uncharacterized protein LOC102591973	1638	20	1.68371e-110	73.85	1	P:GO:0008150	P:biological_process
PGSC0003DMT400038538	glucan endo-1,3-beta-glucosidase 12	1781	20	0	71.9	2	P:GO:0005975; F:GO:0016798	P:carbohydrate metabolic process; F:hydrolase activity, acting on glycosyl bonds
PGSC0003DMT400063083	exocyst complex component EXO70B1-like	3205	20	0	78.65	8	C:GO:0005615; C:GO:0005829; C:GO:0005886; P:GO:0006605; P:GO:0016192; P:GO:0022607; C:GO:0032991; C:GO:0043226	C:extracellular space; C:cytosol; C:plasma membrane; P:protein targeting; P:vesicle-mediated transport; P:cellular component assembly; C:protein-containing complex; C:organelle
PGSC0003DMT400072808	protein GDAP2 homolog	1614	20	0	87.95
PGSC0003DMT400072810	protein GDAP2 homolog	2192	20	0	95.8
PGSC0003DMT400072809	protein GDAP2 homolog	2265	20	0	96.05
PGSC0003DMT400003324	aldose 1-epimerase-like	1460	20	0	90.3	4	P:GO:0005975; P:GO:0009056; F:GO:0016853; P:GO:0044281	P:carbohydrate metabolic process; P:catabolic process; F:isomerase activity; P:small molecule metabolic process	EC:5.1.3.3	Aldose 1-epimerase
PGSC0003DMT400070320	PREDICTED: uncharacterized protein LOC104644458	1567	20	3.86086e-40	82.4	1	C:GO:0005575	C:cellular_component
PGSC0003DMT400096925	F-box/kelch-repeat protein At3g23880-like	759	20	2.99583e-64	57.65
PGSC0003DMT400029343	putative serine/threonine-protein kinase	1695	20	0	89.25	6	C:GO:0005886; P:GO:0006464; P:GO:0006913; P:GO:0006950; F:GO:0016301; F:GO:0043167	C:plasma membrane; P:cellular protein modification process; P:nucleocytoplasmic transport; P:response to stress; F:kinase activity; F:ion binding	EC:2.7.11	Transferring phosphorus-containing groups
PGSC0003DMT400047180	probable protein phosphatase 2C 52	1946	20	0	92.05	2	P:GO:0006464; F:GO:0016791	P:cellular protein modification process; F:phosphatase activity	EC:3.1.3.16; EC:3.1.3.41	Protein-serine/threonine phosphatase; 4-nitrophenylphosphatase
PGSC0003DMT400047179	probable protein phosphatase 2C 52	2025	20	0	92.25	2	P:GO:0006464; F:GO:0016791	P:cellular protein modification process; F:phosphatase activity	EC:3.1.3.16; EC:3.1.3.41	Protein-serine/threonine phosphatase; 4-nitrophenylphosphatase
PGSC0003DMT400078224	beta-glucosidase BoGH3B-like	2475	20	0	91.85	4	C:GO:0005886; P:GO:0005975; P:GO:0009056; F:GO:0016798	C:plasma membrane; P:carbohydrate metabolic process; P:catabolic process; F:hydrolase activity, acting on glycosyl bonds	EC:3.2.1.21	Beta-glucosidase
PGSC0003DMT400000932	transcription factor RAX2-like	972	20	0	80.7	7	F:GO:0000988; F:GO:0003677; F:GO:0003700; C:GO:0005634; P:GO:0009058; P:GO:0030154; P:GO:0034641	F:transcription factor activity, protein binding; F:DNA binding; F:DNA binding transcription factor activity; C:nucleus; P:biosynthetic process; P:cell differentiation; P:cellular nitrogen compound metabolic process
PGSC0003DMT400045820	transcription factor bHLH96-like	1023	20	0	62.9	1	F:GO:0003674	F:molecular_function
PGSC0003DMT400065376	PREDICTED: uncharacterized protein LOC109120229	1306	20	2.0529e-153	64.6
PGSC0003DMT400022853	peptidyl-prolyl cis-trans isomerase CYP18-2	952	20	4.01137e-108	94.7	3	P:GO:0006457; P:GO:0006464; F:GO:0016853	P:protein folding; P:cellular protein modification process; F:isomerase activity	EC:5.2.1.8	Peptidylprolyl isomerase
PGSC0003DMT400063067	ABC transporter B family member 25	2172	20	0	95	4	C:GO:0005575; F:GO:0016887; F:GO:0022857; F:GO:0043167	C:cellular_component; F:ATPase activity; F:transmembrane transporter activity; F:ion binding	EC:3.6.1.3; EC:3.6.1.15	Adenosinetriphosphatase; Nucleoside-triphosphate phosphatase
PGSC0003DMT400052190	serine/threonine-protein kinase CDL1-like	1693	20	0	78.9	3	P:GO:0006464; F:GO:0016301; F:GO:0043167	P:cellular protein modification process; F:kinase activity; F:ion binding
PGSC0003DMT400052189	serine/threonine-protein kinase CDL1-like	1514	20	0	82.5	3	P:GO:0006464; F:GO:0016301; F:GO:0043167	P:cellular protein modification process; F:kinase activity; F:ion binding
PGSC0003DMT400052188	serine/threonine-protein kinase CDL1-like	769	20	1.59071e-101	71.85	3	P:GO:0006464; F:GO:0016301; F:GO:0043167	P:cellular protein modification process; F:kinase activity; F:ion binding
PGSC0003DMT400005489	pumilio homolog 2-like isoform X1	4128	20	0	90.15	1	F:GO:0003723	F:RNA binding
PGSC0003DMT400017462	putative disease resistance protein RGA1	3665	20	0	63.35	2	P:GO:0006950; F:GO:0043167	P:response to stress; F:ion binding
PGSC0003DMT400017461	putative disease resistance protein RGA1	4124	20	0	63.35	2	P:GO:0006950; F:GO:0043167	P:response to stress; F:ion binding
PGSC0003DMT400093490	inactive LRR receptor-like serine/threonine-protein kinase BIR2	804	20	0	91.1	2	C:GO:0005575; F:GO:0016301	C:cellular_component; F:kinase activity
PGSC0003DMT400079747	tubulin-folding cofactor B-like	1408	20	1.49485e-152	93.5
PGSC0003DMT400070813	apoptotic chromatin condensation inducer in the nucleus	1551	20	1.17303e-154	76.05	1	F:GO:0003674	F:molecular_function
PGSC0003DMT400070812	apoptotic chromatin condensation inducer in the nucleus	3224	20	0	70.3	1	F:GO:0003674	F:molecular_function
PGSC0003DMT400016073	squamosa promoter-binding-like protein 7	3065	20	0	86.6	6	F:GO:0003677; C:GO:0005634; P:GO:0009058; P:GO:0034641; P:GO:0042592; F:GO:0043167	F:DNA binding; C:nucleus; P:biosynthetic process; P:cellular nitrogen compound metabolic process; P:homeostatic process; F:ion binding
PGSC0003DMT400016072	squamosa promoter-binding-like protein 7	3080	20	0	86.95	6	F:GO:0003677; C:GO:0005634; P:GO:0009058; P:GO:0034641; P:GO:0042592; F:GO:0043167	F:DNA binding; C:nucleus; P:biosynthetic process; P:cellular nitrogen compound metabolic process; P:homeostatic process; F:ion binding
PGSC0003DMT400016075	squamosa promoter-binding-like protein 7	3088	20	0	85.45	6	F:GO:0003677; C:GO:0005634; P:GO:0009058; P:GO:0034641; P:GO:0042592; F:GO:0043167	F:DNA binding; C:nucleus; P:biosynthetic process; P:cellular nitrogen compound metabolic process; P:homeostatic process; F:ion binding
PGSC0003DMT400016074	squamosa promoter-binding-like protein 7	3103	20	0	85.75	6	F:GO:0003677; C:GO:0005634; P:GO:0009058; P:GO:0034641; P:GO:0042592; F:GO:0043167	F:DNA binding; C:nucleus; P:biosynthetic process; P:cellular nitrogen compound metabolic process; P:homeostatic process; F:ion binding
PGSC0003DMT400038500	subtilisin-like protease SBT1.7	2591	20	0	91.3	1	F:GO:0008233	F:peptidase activity	EC:3.4.21	Acting on peptide bonds (peptidases)
PGSC0003DMT400026051	proline dehydrogenase 2, mitochondrial-like	2113	20	0	88.6	5	C:GO:0005739; P:GO:0006520; P:GO:0009056; F:GO:0016491; F:GO:0043167	C:mitochondrion; P:cellular amino acid metabolic process; P:catabolic process; F:oxidoreductase activity; F:ion binding	EC:1.5.99.8	Acting on the CH-NH group of donors
PGSC0003DMT400014958	mitochondrial inner membrane protein OXA1-like	806	20	7.27124e-64	74.65	2	C:GO:0005575; P:GO:0061024	C:cellular_component; P:membrane organization
PGSC0003DMT400014959	mitochondrial inner membrane protein OXA1-like	1833	20	0	85.1	2	C:GO:0005575; P:GO:0061024	C:cellular_component; P:membrane organization
PGSC0003DMT400014957	mitochondrial inner membrane protein OXA1-like	1922	20	0	87.3	2	C:GO:0005575; P:GO:0061024	C:cellular_component; P:membrane organization
PGSC0003DMT400011128	protein ABCI12, chloroplastic	2004	20	6.75457e-72	87.5	1	C:GO:0009536	C:plastid
PGSC0003DMT400011126	protein ABCI12, chloroplastic	2245	20	0	88.4	1	C:GO:0009536	C:plastid
PGSC0003DMT400011125	protein ABCI12, chloroplastic	3181	20	0	92.45	1	C:GO:0009536	C:plastid
PGSC0003DMT400048045	amino acid transporter ANTL1-like	1967	20	0	92.85	2	C:GO:0005773; F:GO:0022857	C:vacuole; F:transmembrane transporter activity
PGSC0003DMT400015951	probable protein phosphatase 2C 34	2541	20	8.63767e-120	82.5	7	C:GO:0005634; C:GO:0005737; P:GO:0006464; P:GO:0006950; P:GO:0007010; F:GO:0016791; P:GO:0040007	C:nucleus; C:cytoplasm; P:cellular protein modification process; P:response to stress; P:cytoskeleton organization; F:phosphatase activity; P:growth	EC:3.1.3.16; EC:3.1.3.41	Protein-serine/threonine phosphatase; 4-nitrophenylphosphatase
PGSC0003DMT400016539	plant intracellular Ras-group-related LRR protein 6-like	2067	20	4.34299e-148	87.15
PGSC0003DMT400030815	nuclear transcription factor Y subunit A-7 isoform X1	1550	20	5.26948e-20	73.75	6	F:GO:0003677; F:GO:0003700; C:GO:0005634; P:GO:0009058; C:GO:0032991; P:GO:0034641	F:DNA binding; F:DNA binding transcription factor activity; C:nucleus; P:biosynthetic process; C:protein-containing complex; P:cellular nitrogen compound metabolic process
PGSC0003DMT400052995	LOB domain-containing protein 15-like	606	20	1.69427e-132	89.5
PGSC0003DMT400061511	LOB domain-containing protein 12-like	621	20	5.77483e-111	83.5
PGSC0003DMT400033834	OBP3-responsive gene 4 isoform 1	993	20	1.35542e-131	93.15	2	P:GO:0008150; C:GO:0009536	P:biological_process; C:plastid
PGSC0003DMT400033833	OBP3-responsive gene 4 isoform 1	1002	20	1.51657e-131	93.15	2	P:GO:0008150; C:GO:0009536	P:biological_process; C:plastid
PGSC0003DMT400030304	protein ELF4-LIKE 3-like	1598	20	8.56429e-71	86.15	1	P:GO:0008150	P:biological_process
PGSC0003DMT400050492	aspartic proteinase nepenthesin-2-like	1797	20	0	84.7	2	F:GO:0008233; P:GO:0009056	F:peptidase activity; P:catabolic process	EC:3.4.23	Acting on peptide bonds (peptidases)
PGSC0003DMT400010032	deoxyribodipyrimidine photo-lyase	2036	20	0	92.9	4	P:GO:0006259; P:GO:0006950; F:GO:0016829; F:GO:0043167	P:DNA metabolic process; P:response to stress; F:lyase activity; F:ion binding	EC:4.1.99.3; EC:4.1.99	Deoxyribodipyrimidine photo-lyase; Carbon-carbon lyases
PGSC0003DMT400060039	isopentenyl-diphosphate Delta-isomerase I	1130	20	3.62211e-163	98.3	3	P:GO:0006629; P:GO:0009058; F:GO:0016853	P:lipid metabolic process; P:biosynthetic process; F:isomerase activity	EC:5.3.3.2	Isopentenyl-diphosphate Delta-isomerase
PGSC0003DMT400043221	probable 2-oxoglutarate-dependent dioxygenase AOP1	945	20	0	83.65	2	F:GO:0016491; F:GO:0043167	F:oxidoreductase activity; F:ion binding
PGSC0003DMT400092457	F-box/LRR-repeat protein At3g26922-like	351	20	5.75527e-12	65.1
PGSC0003DMT400070772	pentatricopeptide repeat-containing protein At3g62470, mitochondrial-like	2640	20	0	86.45	4	F:GO:0003723; F:GO:0004518; C:GO:0005622; C:GO:0043226	F:RNA binding; F:nuclease activity; C:intracellular; C:organelle
PGSC0003DMT400000943	glucan endo-1,3-beta-glucosidase 13	2073	20	0	92.2	3	C:GO:0005886; P:GO:0005975; F:GO:0016798	C:plasma membrane; P:carbohydrate metabolic process; F:hydrolase activity, acting on glycosyl bonds
PGSC0003DMT400075626	glutathione S-transferase-like	1353	20	4.64367e-161	93.25	5	C:GO:0005737; P:GO:0006790; F:GO:0016765; P:GO:0034641; P:GO:0051186	C:cytoplasm; P:sulfur compound metabolic process; F:transferase activity, transferring alkyl or aryl (other than methyl) groups; P:cellular nitrogen compound metabolic process; P:cofactor metabolic process	EC:2.5.1.18	Glutathione transferase
PGSC0003DMT400075627	glutathione S-transferase-like	2616	20	6.28271e-102	92.75	5	C:GO:0005737; P:GO:0006790; F:GO:0016765; P:GO:0034641; P:GO:0051186	C:cytoplasm; P:sulfur compound metabolic process; F:transferase activity, transferring alkyl or aryl (other than methyl) groups; P:cellular nitrogen compound metabolic process; P:cofactor metabolic process	EC:2.5.1.18	Glutathione transferase
PGSC0003DMT400056667	DNA-directed RNA polymerase I subunit RPA12-like	894	20	8.01362e-52	83.35	6	C:GO:0005730; P:GO:0009058; F:GO:0016779; C:GO:0032991; P:GO:0034641; F:GO:0043167	C:nucleolus; P:biosynthetic process; F:nucleotidyltransferase activity; C:protein-containing complex; P:cellular nitrogen compound metabolic process; F:ion binding	EC:2.7.7.6	DNA-directed RNA polymerase
PGSC0003DMT400056668	DNA-directed RNA polymerase I subunit RPA12-like	935	20	2.84152e-83	81.4	6	C:GO:0005730; P:GO:0009058; F:GO:0016779; C:GO:0032991; P:GO:0034641; F:GO:0043167	C:nucleolus; P:biosynthetic process; F:nucleotidyltransferase activity; C:protein-containing complex; P:cellular nitrogen compound metabolic process; F:ion binding	EC:2.7.7.6	DNA-directed RNA polymerase
PGSC0003DMT400057023	serine/threonine-protein kinase D6PKL2-like	1755	20	9.13046e-177	86.65	7	C:GO:0005634; C:GO:0005737; C:GO:0005886; P:GO:0006464; P:GO:0007165; F:GO:0016301; F:GO:0043167	C:nucleus; C:cytoplasm; C:plasma membrane; P:cellular protein modification process; P:signal transduction; F:kinase activity; F:ion binding	EC:2.7.11	Transferring phosphorus-containing groups
PGSC0003DMT400047686	ubiquitin-60S ribosomal protein L40	1172	20	1.95134e-86	99.5	5	F:GO:0003735; C:GO:0005730; C:GO:0005829; C:GO:0005840; P:GO:0006412	F:structural constituent of ribosome; C:nucleolus; C:cytosol; C:ribosome; P:translation
PGSC0003DMT400018271	protein VTE6, chloroplastic	1290	20	2.19238e-126	91.65	1	C:GO:0009536	C:plastid
PGSC0003DMT400018273	protein VTE6, chloroplastic	1718	20	0	87.1	1	C:GO:0009536	C:plastid
PGSC0003DMT400058209	phospholipid-transporting ATPase 3-like isoform X2	1094	20	2.34122e-60	96.5	6	C:GO:0005794; C:GO:0005886; P:GO:0016192; F:GO:0016887; F:GO:0043167; P:GO:0061024	C:Golgi apparatus; C:plasma membrane; P:vesicle-mediated transport; F:ATPase activity; F:ion binding; P:membrane organization	EC:3.6.1.3; EC:3.6.3.1; EC:3.6.1.15	Adenosinetriphosphatase; Phospholipid-translocating ATPase; Nucleoside-triphosphate phosphatase
PGSC0003DMT400066541	PREDICTED: uncharacterized protein LOC102598144 isoform X1	642	20	8.26838e-52	91.65
PGSC0003DMT400028943	serine carboxypeptidase 24-like	739	20	8.75017e-22	95.8	2	C:GO:0005575; F:GO:0008233	C:cellular_component; F:peptidase activity	EC:3.4.21; EC:3.4.16	Acting on peptide bonds (peptidases); Acting on peptide bonds (peptidases)
PGSC0003DMT400066540	PREDICTED: uncharacterized protein LOC102598144 isoform X3	817	20	5.15881e-44	90.6
PGSC0003DMT400066539	PREDICTED: uncharacterized protein LOC102598144 isoform X1	859	20	8.65477e-51	91.65
PGSC0003DMT400066538	PREDICTED: uncharacterized protein LOC102598144 isoform X2	885	20	2.36651e-48	91.7
PGSC0003DMT400055799	PREDICTED: uncharacterized protein LOC102592106 isoform X1	1328	20	0	82.65	2	C:GO:0005575; P:GO:0006950	C:cellular_component; P:response to stress
PGSC0003DMT400066057	PREDICTED: uncharacterized protein LOC102601046 isoform X2	2268	20	0	82.6
PGSC0003DMT400066058	PREDICTED: uncharacterized protein LOC102601046 isoform X1	2341	20	0	82.85
PGSC0003DMT400078190	protein TOC75-3, chloroplastic	2517	20	0	92.65	3	C:GO:0005622; F:GO:0008565; F:GO:0022857	C:intracellular; F:protein transporter activity; F:transmembrane transporter activity
PGSC0003DMT400066774	putative nitroreductase family protein	2560	20	0	89.65	1	F:GO:0016491	F:oxidoreductase activity
PGSC0003DMT400078191	protein TOC75-3, chloroplastic	2824	20	0	95.6	3	C:GO:0005622; F:GO:0008565; F:GO:0022857	C:intracellular; F:protein transporter activity; F:transmembrane transporter activity
PGSC0003DMT400074159	F17A17.10 protein	1042	20	4.05595e-86	96.6
PGSC0003DMT400044041	putative late blight resistance protein homolog R1A-10	1103	20	2.173e-117	76.7	4	C:GO:0005886; P:GO:0006950; P:GO:0007165; F:GO:0043167	C:plasma membrane; P:response to stress; P:signal transduction; F:ion binding
PGSC0003DMT400038366	probable transcription factor KAN2	1469	20	1.17827e-134	64.25	4	F:GO:0003677; C:GO:0005634; P:GO:0009058; P:GO:0034641	F:DNA binding; C:nucleus; P:biosynthetic process; P:cellular nitrogen compound metabolic process
PGSC0003DMT400056411	ribose-phosphate pyrophosphokinase 1	1555	20	0	92.05	7	C:GO:0005575; P:GO:0009058; F:GO:0016301; F:GO:0022857; P:GO:0034641; F:GO:0043167; P:GO:0044281	C:cellular_component; P:biosynthetic process; F:kinase activity; F:transmembrane transporter activity; P:cellular nitrogen compound metabolic process; F:ion binding; P:small molecule metabolic process	EC:2.7.6.1	Ribose-phosphate diphosphokinase
PGSC0003DMT400054570	DEAD-box ATP-dependent RNA helicase 16	2222	20	0	93.25	7	F:GO:0004386; C:GO:0005730; C:GO:0005737; F:GO:0016887; P:GO:0034641; P:GO:0042254; F:GO:0043167	F:helicase activity; C:nucleolus; C:cytoplasm; F:ATPase activity; P:cellular nitrogen compound metabolic process; P:ribosome biogenesis; F:ion binding	EC:3.6.1.3; EC:3.6.1.15	Adenosinetriphosphatase; Nucleoside-triphosphate phosphatase
PGSC0003DMT400043828	---NA---	2331
PGSC0003DMT400071144	mediator of RNA polymerase II transcription subunit 19a-like	2581	20	1.64616e-83	91.9	5	C:GO:0005654; F:GO:0008134; P:GO:0009058; C:GO:0032991; P:GO:0034641	C:nucleoplasm; F:transcription factor binding; P:biosynthetic process; C:protein-containing complex; P:cellular nitrogen compound metabolic process
PGSC0003DMT400071145	mediator of RNA polymerase II transcription subunit 19a-like isoform X1	3424	1	1.30066e-15	93
PGSC0003DMT400071143	mediator of RNA polymerase II transcription subunit 19a-like	3617	20	5.20622e-83	91.9	5	C:GO:0005654; F:GO:0008134; P:GO:0009058; C:GO:0032991; P:GO:0034641	C:nucleoplasm; F:transcription factor binding; P:biosynthetic process; C:protein-containing complex; P:cellular nitrogen compound metabolic process
PGSC0003DMT400002498	uncharacterized isomerase BH0283-like isoform X1	270	20	8.63351e-48	68.5	1	F:GO:0003674	F:molecular_function
PGSC0003DMT400072043	transaldolase-like protein	537	20	1.42628e-39	97.95	6	F:GO:0003674; C:GO:0005737; P:GO:0005975; P:GO:0034641; P:GO:0044281; P:GO:0051186	F:molecular_function; C:cytoplasm; P:carbohydrate metabolic process; P:cellular nitrogen compound metabolic process; P:small molecule metabolic process; P:cofactor metabolic process	EC:2.2.1.2	Transaldolase
PGSC0003DMT400072044	transaldolase-like protein	1679	20	0	93.8	6	F:GO:0003674; C:GO:0005737; P:GO:0005975; P:GO:0034641; P:GO:0044281; P:GO:0051186	F:molecular_function; C:cytoplasm; P:carbohydrate metabolic process; P:cellular nitrogen compound metabolic process; P:small molecule metabolic process; P:cofactor metabolic process	EC:2.2.1.2	Transaldolase
PGSC0003DMT400080580	heat shock 70 kDa protein 15-like	2613	20	0	91.15	1	F:GO:0043167	F:ion binding
PGSC0003DMT400080588	heat shock 70 kDa protein 15-like	2954	20	0	94.7	1	F:GO:0043167	F:ion binding
PGSC0003DMT400080581	heat shock 70 kDa protein 15-like	3034	20	0	93.7	1	F:GO:0043167	F:ion binding
PGSC0003DMT400016998	U-box domain-containing protein 9	2495	20	0	89.55	4	F:GO:0003674; C:GO:0005634; C:GO:0005737; P:GO:0006464	F:molecular_function; C:nucleus; C:cytoplasm; P:cellular protein modification process
PGSC0003DMT400039109	probable LRR receptor-like serine/threonine-protein kinase At3g47570	3787	20	0	82.45	4	C:GO:0005575; P:GO:0006464; F:GO:0016301; F:GO:0043167	C:cellular_component; P:cellular protein modification process; F:kinase activity; F:ion binding	EC:2.7.11	Transferring phosphorus-containing groups
PGSC0003DMT400052824	protein ABCI7, chloroplastic	1788	20	0	88.45	7	P:GO:0000003; P:GO:0006790; C:GO:0009536; P:GO:0009790; P:GO:0022607; P:GO:0051186; P:GO:0061024	P:reproduction; P:sulfur compound metabolic process; C:plastid; P:embryo development; P:cellular component assembly; P:cofactor metabolic process; P:membrane organization
PGSC0003DMT400055223	putative glycosyltransferase 7	1963	20	0	86.9	2	C:GO:0005575; F:GO:0016757	C:cellular_component; F:transferase activity, transferring glycosyl groups
PGSC0003DMT400034954	non-specific lipid-transfer protein-like protein At2g13820	764	20	5.37585e-105	81.05	3	C:GO:0005575; P:GO:0006810; F:GO:0008289	C:cellular_component; P:transport; F:lipid binding
PGSC0003DMT400059965	PREDICTED: uncharacterized protein LOC102578410 isoform X1	2126	20	0	73.75	1	C:GO:0005737	C:cytoplasm
PGSC0003DMT400059964	PREDICTED: uncharacterized protein LOC102578410 isoform X1	2240	20	0	68.9	1	C:GO:0005737	C:cytoplasm
PGSC0003DMT400035186	endoglucanase 25-like	2407	20	0	95.1	4	C:GO:0005575; P:GO:0005975; P:GO:0009056; F:GO:0016798	C:cellular_component; P:carbohydrate metabolic process; P:catabolic process; F:hydrolase activity, acting on glycosyl bonds	EC:3.2.1.4	Cellulase
PGSC0003DMT400009222	PREDICTED: uncharacterized protein LOC102596701	940	20	1.30531e-55	90.75
PGSC0003DMT400075580	casein kinase 1-like protein HD16	2121	20	0	93.55	3	P:GO:0006464; F:GO:0016301; F:GO:0043167	P:cellular protein modification process; F:kinase activity; F:ion binding
PGSC0003DMT400075583	casein kinase 1-like protein HD16	2872	20	0	94.7	3	P:GO:0006464; F:GO:0016301; F:GO:0043167	P:cellular protein modification process; F:kinase activity; F:ion binding
PGSC0003DMT400024220	cysteine--tRNA ligase, chloroplastic/mitochondrial isoform X1	2093	20	0	91.1	12	C:GO:0005739; P:GO:0006399; P:GO:0006412; P:GO:0006520; P:GO:0007005; P:GO:0008219; C:GO:0009536; F:GO:0016874; P:GO:0030154; F:GO:0043167; P:GO:0048856; P:GO:0061024	C:mitochondrion; P:tRNA metabolic process; P:translation; P:cellular amino acid metabolic process; P:mitochondrion organization; P:cell death; C:plastid; F:ligase activity; P:cell differentiation; F:ion binding; P:anatomical structure development; P:membrane organization	EC:6.1.1.16	Cysteine--tRNA ligase
PGSC0003DMT400024219	cysteine--tRNA ligase, chloroplastic/mitochondrial isoform X1	2097	20	0	93.9	12	C:GO:0005739; P:GO:0006399; P:GO:0006412; P:GO:0006520; P:GO:0007005; P:GO:0008219; C:GO:0009536; F:GO:0016874; P:GO:0030154; F:GO:0043167; P:GO:0048856; P:GO:0061024	C:mitochondrion; P:tRNA metabolic process; P:translation; P:cellular amino acid metabolic process; P:mitochondrion organization; P:cell death; C:plastid; F:ligase activity; P:cell differentiation; F:ion binding; P:anatomical structure development; P:membrane organization	EC:6.1.1.16	Cysteine--tRNA ligase
PGSC0003DMT400024222	cysteine--tRNA ligase, chloroplastic/mitochondrial isoform X1	3528	20	0	91.2	12	C:GO:0005739; P:GO:0006399; P:GO:0006412; P:GO:0006520; P:GO:0007005; P:GO:0008219; C:GO:0009536; F:GO:0016874; P:GO:0030154; F:GO:0043167; P:GO:0048856; P:GO:0061024	C:mitochondrion; P:tRNA metabolic process; P:translation; P:cellular amino acid metabolic process; P:mitochondrion organization; P:cell death; C:plastid; F:ligase activity; P:cell differentiation; F:ion binding; P:anatomical structure development; P:membrane organization	EC:6.1.1.16	Cysteine--tRNA ligase
PGSC0003DMT400024221	cysteine--tRNA ligase, chloroplastic/mitochondrial isoform X1	3823	20	0	94.2	12	C:GO:0005739; P:GO:0006399; P:GO:0006412; P:GO:0006520; P:GO:0007005; P:GO:0008219; C:GO:0009536; F:GO:0016874; P:GO:0030154; F:GO:0043167; P:GO:0048856; P:GO:0061024	C:mitochondrion; P:tRNA metabolic process; P:translation; P:cellular amino acid metabolic process; P:mitochondrion organization; P:cell death; C:plastid; F:ligase activity; P:cell differentiation; F:ion binding; P:anatomical structure development; P:membrane organization	EC:6.1.1.16	Cysteine--tRNA ligase
PGSC0003DMT400064928	inositol 1,3,4-trisphosphate 5/6-kinase 4 isoform X1	1302	20	0	95	5	C:GO:0005829; P:GO:0009058; F:GO:0016301; F:GO:0043167; P:GO:0044281	C:cytosol; P:biosynthetic process; F:kinase activity; F:ion binding; P:small molecule metabolic process	EC:2.7.1.134; EC:2.7.1.159	Inositol-tetrakisphosphate 1-kinase; Inositol-1,3,4-trisphosphate 5/6-kinase
PGSC0003DMT400064927	inositol 1,3,4-trisphosphate 5/6-kinase 4 isoform X1	1809	20	0	91.45	5	C:GO:0005829; P:GO:0009058; F:GO:0016301; F:GO:0043167; P:GO:0044281	C:cytosol; P:biosynthetic process; F:kinase activity; F:ion binding; P:small molecule metabolic process	EC:2.7.1.134; EC:2.7.1.159	Inositol-tetrakisphosphate 1-kinase; Inositol-1,3,4-trisphosphate 5/6-kinase
PGSC0003DMT400064926	inositol 1,3,4-trisphosphate 5/6-kinase 4 isoform X1	2119	20	0	87.6	5	C:GO:0005829; P:GO:0009058; F:GO:0016301; F:GO:0043167; P:GO:0044281	C:cytosol; P:biosynthetic process; F:kinase activity; F:ion binding; P:small molecule metabolic process	EC:2.7.1.134; EC:2.7.1.159	Inositol-tetrakisphosphate 1-kinase; Inositol-1,3,4-trisphosphate 5/6-kinase
PGSC0003DMT400059624	cysteine synthase, chloroplastic/chromoplastic	1449	20	0	91.4	7	P:GO:0006520; P:GO:0006790; P:GO:0009058; C:GO:0009536; F:GO:0016765; F:GO:0016829; F:GO:0043167	P:cellular amino acid metabolic process; P:sulfur compound metabolic process; P:biosynthetic process; C:plastid; F:transferase activity, transferring alkyl or aryl (other than methyl) groups; F:lyase activity; F:ion binding	EC:2.5.1.47	Cysteine synthase
PGSC0003DMT400029818	PREDICTED: uncharacterized protein LOC107060885	675	20	1.32406e-47	72.7	2	F:GO:0003676; F:GO:0008270	F:nucleic acid binding; F:zinc ion binding
PGSC0003DMT400042135	protein ENHANCED DISEASE RESISTANCE 2-like	951	20	0	87.8	1	F:GO:0008289	F:lipid binding
PGSC0003DMT400027243	sugar transporter ERD6-like 5	2250	20	1.16412e-125	54.4	2	F:GO:0003674; P:GO:0055085	F:molecular_function; P:transmembrane transport
PGSC0003DMT400004265	ankyrin repeat-containing protein At2g01680-like	2577	20	2.24449e-165	81	2	C:GO:0005575; P:GO:0007165	C:cellular_component; P:signal transduction
PGSC0003DMT400062927	sugar transporter ERD6-like 5	3318	20	3.56678e-121	54.05	2	F:GO:0003674; P:GO:0055085	F:molecular_function; P:transmembrane transport
PGSC0003DMT400060467	elongator complex protein 1 isoform X1	3878	20	0	95.75	11	P:GO:0000003; C:GO:0005634; C:GO:0005829; P:GO:0006399; P:GO:0006950; P:GO:0007165; P:GO:0008283; P:GO:0009058; C:GO:0032991; P:GO:0040007; P:GO:0048856	P:reproduction; C:nucleus; C:cytosol; P:tRNA metabolic process; P:response to stress; P:signal transduction; P:cell proliferation; P:biosynthetic process; C:protein-containing complex; P:growth; P:anatomical structure development
PGSC0003DMT400060468	elongator complex protein 1 isoform X1	4390	20	0	95.9	11	P:GO:0000003; C:GO:0005634; C:GO:0005829; P:GO:0006399; P:GO:0006950; P:GO:0007165; P:GO:0008283; P:GO:0009058; C:GO:0032991; P:GO:0040007; P:GO:0048856	P:reproduction; C:nucleus; C:cytosol; P:tRNA metabolic process; P:response to stress; P:signal transduction; P:cell proliferation; P:biosynthetic process; C:protein-containing complex; P:growth; P:anatomical structure development
PGSC0003DMT400060469	elongator complex protein 1 isoform X1	4507	20	0	95.9	11	P:GO:0000003; C:GO:0005634; C:GO:0005829; P:GO:0006399; P:GO:0006950; P:GO:0007165; P:GO:0008283; P:GO:0009058; C:GO:0032991; P:GO:0040007; P:GO:0048856	P:reproduction; C:nucleus; C:cytosol; P:tRNA metabolic process; P:response to stress; P:signal transduction; P:cell proliferation; P:biosynthetic process; C:protein-containing complex; P:growth; P:anatomical structure development
PGSC0003DMT400010030	deoxyribodipyrimidine photo-lyase	1440	20	0	89.9	4	P:GO:0006259; P:GO:0006950; F:GO:0016829; F:GO:0043167	P:DNA metabolic process; P:response to stress; F:lyase activity; F:ion binding	EC:4.1.99.3; EC:4.1.99	Deoxyribodipyrimidine photo-lyase; Carbon-carbon lyases
PGSC0003DMT400004258	heterogeneous nuclear ribonucleoprotein R-like isoform X1	3334	20	0	94.15	3	F:GO:0003723; C:GO:0005622; C:GO:0032991	F:RNA binding; C:intracellular; C:protein-containing complex
PGSC0003DMT400004257	heterogeneous nuclear ribonucleoprotein R-like isoform X1	3331	20	0	94.2	3	F:GO:0003723; C:GO:0005622; C:GO:0032991	F:RNA binding; C:intracellular; C:protein-containing complex
PGSC0003DMT400004256	heterogeneous nuclear ribonucleoprotein R-like isoform X1	1203	20	1.55283e-51	89.2	5	F:GO:0003723; C:GO:0005622; P:GO:0006464; F:GO:0016853; C:GO:0032991	F:RNA binding; C:intracellular; P:cellular protein modification process; F:isomerase activity; C:protein-containing complex	EC:5.2.1.8	Peptidylprolyl isomerase
PGSC0003DMT400016557	heterogeneous nuclear ribonucleoprotein R-like isoform X1	570	20	3.56395e-22	74.8	1	F:GO:0003674	F:molecular_function
PGSC0003DMT400073008	phosphate transporter PHO1 homolog 10	2937	20	0	89.1	2	C:GO:0005794; C:GO:0005886	C:Golgi apparatus; C:plasma membrane
PGSC0003DMT400029241	DEAD-box ATP-dependent RNA helicase 36	1856	20	0	93	6	F:GO:0004386; C:GO:0005730; C:GO:0005737; F:GO:0016887; P:GO:0034641; F:GO:0043167	F:helicase activity; C:nucleolus; C:cytoplasm; F:ATPase activity; P:cellular nitrogen compound metabolic process; F:ion binding	EC:3.6.1.3; EC:3.6.1.15	Adenosinetriphosphatase; Nucleoside-triphosphate phosphatase
PGSC0003DMT400097232	PREDICTED: uncharacterized protein LOC107062643	297	20	4.88687e-21	78.8
PGSC0003DMT400019526	---NA---	2413
PGSC0003DMT400019527	---NA---	1573
PGSC0003DMT400013851	cytochrome b561 and DOMON domain-containing protein At3g25290-like	1557	20	0	87.35	2	C:GO:0005575; P:GO:0008150	C:cellular_component; P:biological_process
PGSC0003DMT400013850	cytochrome b561 and DOMON domain-containing protein At3g25290-like	549	20	3.79242e-41	91.75	2	C:GO:0005575; F:GO:0016491	C:cellular_component; F:oxidoreductase activity
PGSC0003DMT400055697	fanconi-associated nuclease 1 homolog isoform X1	4688	20	7.44029e-180	97.75	5	F:GO:0003677; F:GO:0004518; P:GO:0006259; P:GO:0006950; F:GO:0043167	F:DNA binding; F:nuclease activity; P:DNA metabolic process; P:response to stress; F:ion binding
PGSC0003DMT400068805	inactive leucine-rich repeat receptor-like serine/threonine-protein kinase At1g60630	3745	20	0	85.95	5	C:GO:0005575; P:GO:0006464; F:GO:0016301; F:GO:0016491; F:GO:0043167	C:cellular_component; P:cellular protein modification process; F:kinase activity; F:oxidoreductase activity; F:ion binding	EC:1.3.1.74	2-alkenal reductase (NAD(P)(+))
PGSC0003DMT400079534	DNA replication licensing factor MCM4	3318	20	0	92.35	8	F:GO:0003677; F:GO:0004386; C:GO:0005634; P:GO:0006259; P:GO:0009058; C:GO:0032991; F:GO:0043167; P:GO:0051276	F:DNA binding; F:helicase activity; C:nucleus; P:DNA metabolic process; P:biosynthetic process; C:protein-containing complex; F:ion binding; P:chromosome organization	EC:3.6.1.15	Nucleoside-triphosphate phosphatase
PGSC0003DMT400097367	PREDICTED: uncharacterized protein LOC107063143	396	1	6.85427e-11	75
PGSC0003DMT400058958	peroxisomal (S)-2-hydroxy-acid oxidase GLO4-like	1713	20	7.81948e-115	90.3	2	F:GO:0016491; F:GO:0043167	F:oxidoreductase activity; F:ion binding
PGSC0003DMT400069554	RNA polymerase sigma factor sigA-like	2203	20	0	91.2	6	F:GO:0000988; F:GO:0003677; F:GO:0003700; P:GO:0009058; P:GO:0034641; P:GO:0065003	F:transcription factor activity, protein binding; F:DNA binding; F:DNA binding transcription factor activity; P:biosynthetic process; P:cellular nitrogen compound metabolic process; P:protein-containing complex assembly
PGSC0003DMT400069555	RNA polymerase sigma factor sigA-like	2206	20	0	91.2	6	F:GO:0000988; F:GO:0003677; F:GO:0003700; P:GO:0009058; P:GO:0034641; P:GO:0065003	F:transcription factor activity, protein binding; F:DNA binding; F:DNA binding transcription factor activity; P:biosynthetic process; P:cellular nitrogen compound metabolic process; P:protein-containing complex assembly
PGSC0003DMT400079861	endoplasmic reticulum oxidoreductin-1	1395	20	0	87.8	7	C:GO:0005737; C:GO:0005783; P:GO:0006457; P:GO:0006464; F:GO:0016491; F:GO:0016853; P:GO:0051604	C:cytoplasm; C:endoplasmic reticulum; P:protein folding; P:cellular protein modification process; F:oxidoreductase activity; F:isomerase activity; P:protein maturation	EC:5.3.4.1	Protein disulfide-isomerase
PGSC0003DMT400079863	endoplasmic reticulum oxidoreductin-1-like	1950	20	0	87.9	7	C:GO:0005737; C:GO:0005783; P:GO:0006457; P:GO:0006464; F:GO:0016491; F:GO:0016853; P:GO:0051604	C:cytoplasm; C:endoplasmic reticulum; P:protein folding; P:cellular protein modification process; F:oxidoreductase activity; F:isomerase activity; P:protein maturation	EC:5.3.4.1	Protein disulfide-isomerase
PGSC0003DMT400000985	SNW/SKI-interacting protein-like	2418	20	0	92.45	3	C:GO:0005634; P:GO:0006397; C:GO:0032991	C:nucleus; P:mRNA processing; C:protein-containing complex
PGSC0003DMT400079862	endoplasmic reticulum oxidoreductin-1-like	2715	20	0	88.15	7	C:GO:0005737; C:GO:0005783; P:GO:0006457; P:GO:0006464; F:GO:0016491; F:GO:0016853; P:GO:0051604	C:cytoplasm; C:endoplasmic reticulum; P:protein folding; P:cellular protein modification process; F:oxidoreductase activity; F:isomerase activity; P:protein maturation	EC:5.3.4.1	Protein disulfide-isomerase
PGSC0003DMT400007407	PREDICTED: uncharacterized protein LOC102587464	3715	20	0	78.9
PGSC0003DMT400039322	PREDICTED: uncharacterized protein LOC102602172	1328	20	3.77779e-89	86.6	1	F:GO:0003674	F:molecular_function
PGSC0003DMT400039320	PREDICTED: uncharacterized protein LOC102602172	1472	20	0	85.2	1	F:GO:0003674	F:molecular_function
PGSC0003DMT400039321	PREDICTED: uncharacterized protein LOC102602172	1495	20	0	88.2	1	F:GO:0003674	F:molecular_function
PGSC0003DMT400028446	probable disease resistance protein At4g27220 isoform X1	569	20	4.26075e-82	79.95	2	P:GO:0006950; F:GO:0043167	P:response to stress; F:ion binding
PGSC0003DMT400012585	PREDICTED: uncharacterized protein LOC107062445	597	20	1.92958e-86	74.65
PGSC0003DMT400012584	PREDICTED: uncharacterized protein LOC107062445	653	20	2.13615e-99	73.05
PGSC0003DMT400000363	cytochrome b5-like	812	20	3.90692e-78	85.4	2	C:GO:0005575; F:GO:0043167	C:cellular_component; F:ion binding
PGSC0003DMT400000362	cytochrome b5-like	875	20	8.15465e-78	85.4	2	C:GO:0005575; F:GO:0043167	C:cellular_component; F:ion binding
PGSC0003DMT400012583	DUF4378 domain-containing protein	1259	20	0	65.8
PGSC0003DMT400033789	wall-associated receptor kinase-like 20	4414	20	0	87.85	5	C:GO:0005886; P:GO:0006464; P:GO:0007165; F:GO:0016301; F:GO:0043167	C:plasma membrane; P:cellular protein modification process; P:signal transduction; F:kinase activity; F:ion binding	EC:2.7.10; EC:2.7.11; EC:2.7.10.2	Transferring phosphorus-containing groups; Transferring phosphorus-containing groups; Non-specific protein-tyrosine kinase
PGSC0003DMT400089814	MICOS complex subunit MIC60-like	708	8	5.47247e-29	59
PGSC0003DMT400012985	shikimate O-hydroxycinnamoyltransferase-like	975	20	0	82.9	1	F:GO:0016746	F:transferase activity, transferring acyl groups
PGSC0003DMT400049066	probable LRR receptor-like serine/threonine-protein kinase At4g36180	2483	20	0	73.95	1	C:GO:0005575	C:cellular_component
PGSC0003DMT400000915	probable protein arginine N-methyltransferase 1.2	1558	20	0	91.3	6	C:GO:0005829; P:GO:0006464; F:GO:0008168; P:GO:0009058; P:GO:0034641; P:GO:0051276	C:cytosol; P:cellular protein modification process; F:methyltransferase activity; P:biosynthetic process; P:cellular nitrogen compound metabolic process; P:chromosome organization
PGSC0003DMT400067047	---NA---	1809
PGSC0003DMT400029643	WD repeat-containing protein 89 homolog	1969	20	0	86.95	2	P:GO:0040007; P:GO:0048856	P:growth; P:anatomical structure development
PGSC0003DMT400062992	H/ACA ribonucleoprotein complex subunit 2-like protein	5500	20	1.81496e-97	92.45	3	F:GO:0003723; C:GO:0005730; C:GO:0032991	F:RNA binding; C:nucleolus; C:protein-containing complex
PGSC0003DMT400024002	UPF0160 protein-like	1387	20	0	91.85	3	F:GO:0003674; C:GO:0005739; C:GO:0005829	F:molecular_function; C:mitochondrion; C:cytosol
PGSC0003DMT400061524	protein EARLY RESPONSIVE TO DEHYDRATION 15-like	1121	20	2.14855e-82	79.75	1	C:GO:0005575	C:cellular_component
PGSC0003DMT400073837	receptor protein kinase TMK1-like	4048	20	0	90.45	5	F:GO:0004871; C:GO:0005886; P:GO:0006464; F:GO:0016301; F:GO:0043167	F:signal transducer activity; C:plasma membrane; P:cellular protein modification process; F:kinase activity; F:ion binding	EC:2.7.11	Transferring phosphorus-containing groups
PGSC0003DMT400032261	PREDICTED: uncharacterized protein LOC102602157 isoform X3	2737	20	0	80.25
PGSC0003DMT400032262	PREDICTED: uncharacterized protein LOC102602157 isoform X3	2754	20	0	80.25
PGSC0003DMT400032259	PREDICTED: uncharacterized protein LOC102602157 isoform X2	2794	20	0	81.75
PGSC0003DMT400032260	PREDICTED: uncharacterized protein LOC102602157 isoform X1	2842	20	0	82.8
PGSC0003DMT400032263	PREDICTED: uncharacterized protein LOC102602157 isoform X4	3928	20	0	78.7
PGSC0003DMT400032265	PREDICTED: uncharacterized protein LOC102602157 isoform X4	4013	20	0	78.65
PGSC0003DMT400070824	transcription termination factor MTERF5, chloroplastic-like	1883	20	1.04025e-37	72.3	3	F:GO:0003677; P:GO:0009058; P:GO:0034641	F:DNA binding; P:biosynthetic process; P:cellular nitrogen compound metabolic process
PGSC0003DMT400070825	transcription termination factor MTERF5, chloroplastic-like	2971	20	0	82.8	3	F:GO:0003677; P:GO:0009058; P:GO:0034641	F:DNA binding; P:biosynthetic process; P:cellular nitrogen compound metabolic process
PGSC0003DMT400066769	pentatricopeptide repeat-containing protein At2g45350, chloroplastic	2307	20	0	86.65	4	F:GO:0003723; F:GO:0004518; C:GO:0005773; C:GO:0009536	F:RNA binding; F:nuclease activity; C:vacuole; C:plastid
PGSC0003DMT400039875	pre-mRNA-splicing factor ATP-dependent RNA helicase PRP16	4889	20	0	92.45	8	F:GO:0003723; F:GO:0004386; C:GO:0005634; C:GO:0005737; P:GO:0006397; F:GO:0016887; C:GO:0032991; F:GO:0043167	F:RNA binding; F:helicase activity; C:nucleus; C:cytoplasm; P:mRNA processing; F:ATPase activity; C:protein-containing complex; F:ion binding	EC:3.6.1.3; EC:3.6.1.15	Adenosinetriphosphatase; Nucleoside-triphosphate phosphatase
PGSC0003DMT400039877	pre-mRNA-splicing factor ATP-dependent RNA helicase PRP16	5466	20	0	92.25	8	F:GO:0003723; F:GO:0004386; C:GO:0005634; C:GO:0005737; P:GO:0006397; F:GO:0016887; C:GO:0032991; F:GO:0043167	F:RNA binding; F:helicase activity; C:nucleus; C:cytoplasm; P:mRNA processing; F:ATPase activity; C:protein-containing complex; F:ion binding	EC:3.6.1.3; EC:3.6.1.15	Adenosinetriphosphatase; Nucleoside-triphosphate phosphatase
PGSC0003DMT400039876	pre-mRNA-splicing factor ATP-dependent RNA helicase PRP16	5577	20	0	92.25	8	F:GO:0003723; F:GO:0004386; C:GO:0005634; C:GO:0005737; P:GO:0006397; F:GO:0016887; C:GO:0032991; F:GO:0043167	F:RNA binding; F:helicase activity; C:nucleus; C:cytoplasm; P:mRNA processing; F:ATPase activity; C:protein-containing complex; F:ion binding	EC:3.6.1.3; EC:3.6.1.15	Adenosinetriphosphatase; Nucleoside-triphosphate phosphatase
PGSC0003DMT400086292	PREDICTED: uncharacterized protein LOC107060131	276	7	8.5945e-05	87.57
PGSC0003DMT400071107	polyadenylate-binding protein-interacting protein 8-like isoform X2	1730	20	0	84.65	1	F:GO:0003723	F:RNA binding
PGSC0003DMT400050518	50S ribosomal protein L27, chloroplastic	892	20	7.29261e-100	93.55	5	F:GO:0003735; C:GO:0005739; C:GO:0005840; P:GO:0006412; C:GO:0009536	F:structural constituent of ribosome; C:mitochondrion; C:ribosome; P:translation; C:plastid
PGSC0003DMT400050519	50S ribosomal protein L27, chloroplastic	895	20	4.1453e-100	94.55	5	F:GO:0003735; C:GO:0005739; C:GO:0005840; P:GO:0006412; C:GO:0009536	F:structural constituent of ribosome; C:mitochondrion; C:ribosome; P:translation; C:plastid
PGSC0003DMT400068036	homeobox-leucine zipper protein ATHB-15-like	2869	20	0	94.6	3	F:GO:0003677; C:GO:0005634; F:GO:0008289	F:DNA binding; C:nucleus; F:lipid binding
PGSC0003DMT400068038	homeobox-leucine zipper protein ATHB-15-like	3192	20	0	94.45	3	F:GO:0003677; C:GO:0005634; F:GO:0008289	F:DNA binding; C:nucleus; F:lipid binding
PGSC0003DMT400083151	PREDICTED: uncharacterized protein LOC102585962	1012	20	3.96874e-165	78.05
PGSC0003DMT400083152	PREDICTED: uncharacterized protein LOC102585962	1123	20	5.84064e-153	78.65
PGSC0003DMT400083153	PREDICTED: uncharacterized protein LOC102585962	1128	20	1.96379e-153	78.65
PGSC0003DMT400083154	PREDICTED: uncharacterized protein LOC102585962	1788	20	7.18496e-150	78.65
PGSC0003DMT400044069	branched-chain-amino-acid aminotransferase 3, chloroplastic-like	1708	20	0	89.05	3	F:GO:0003674; P:GO:0006520; P:GO:0009058	F:molecular_function; P:cellular amino acid metabolic process; P:biosynthetic process	EC:2.6.1.42	Branched-chain-amino-acid transaminase
PGSC0003DMT400044068	branched-chain-amino-acid aminotransferase 3, chloroplastic-like	1711	20	0	89.05	3	F:GO:0003674; P:GO:0006520; P:GO:0009058	F:molecular_function; P:cellular amino acid metabolic process; P:biosynthetic process	EC:2.6.1.42	Branched-chain-amino-acid transaminase
PGSC0003DMT400076583	COP9 signalosome complex subunit 8	817	20	8.9792e-123	91.5	5	C:GO:0005634; C:GO:0005737; P:GO:0006464; C:GO:0032991; P:GO:0065003	C:nucleus; C:cytoplasm; P:cellular protein modification process; C:protein-containing complex; P:protein-containing complex assembly
PGSC0003DMT400076584	COP9 signalosome complex subunit 8	987	20	1.15766e-144	90.4	5	C:GO:0005634; C:GO:0005737; P:GO:0006464; C:GO:0032991; P:GO:0065003	C:nucleus; C:cytoplasm; P:cellular protein modification process; C:protein-containing complex; P:protein-containing complex assembly
PGSC0003DMT400076400	squamosa promoter-binding protein 1-like	2184	20	1.74358e-48	91.2	8	P:GO:0000003; F:GO:0003677; F:GO:0003700; C:GO:0005634; P:GO:0009058; P:GO:0034641; F:GO:0043167; P:GO:0048856	P:reproduction; F:DNA binding; F:DNA binding transcription factor activity; C:nucleus; P:biosynthetic process; P:cellular nitrogen compound metabolic process; F:ion binding; P:anatomical structure development
PGSC0003DMT400076399	squamosa promoter-binding protein 1-like	2549	20	6.51457e-71	90.65	8	P:GO:0000003; F:GO:0003677; F:GO:0003700; C:GO:0005634; P:GO:0009058; P:GO:0034641; F:GO:0043167; P:GO:0048856	P:reproduction; F:DNA binding; F:DNA binding transcription factor activity; C:nucleus; P:biosynthetic process; P:cellular nitrogen compound metabolic process; F:ion binding; P:anatomical structure development
PGSC0003DMT400035269	respiratory burst oxidase homolog protein E-like	3380	20	0	84.5	3	C:GO:0005575; F:GO:0016491; F:GO:0043167	C:cellular_component; F:oxidoreductase activity; F:ion binding	EC:1.11.1.7	Peroxidase
PGSC0003DMT400035270	respiratory burst oxidase homolog protein E-like isoform X1	3747	20	0	78.6	4	F:GO:0004518; C:GO:0005575; F:GO:0016491; F:GO:0043167	F:nuclease activity; C:cellular_component; F:oxidoreductase activity; F:ion binding	EC:3.1.30; EC:3.1.26; EC:3.1.26.4; EC:1.11.1.7	Acting on ester bonds; Acting on ester bonds; Ribonuclease H; Peroxidase
PGSC0003DMT400035268	respiratory burst oxidase homolog protein E-like	4772	20	0	89.3	3	C:GO:0005575; F:GO:0016491; F:GO:0043167	C:cellular_component; F:oxidoreductase activity; F:ion binding	EC:1.11.1.7	Peroxidase
PGSC0003DMT400053974	germacrene C synthase-like	1488	20	0	79.95	3	P:GO:0008150; F:GO:0016829; F:GO:0043167	P:biological_process; F:lyase activity; F:ion binding
PGSC0003DMT400063821	glyceraldehyde-3-phosphate dehydrogenase, testis-specific-like	703	20	6.24858e-64	80.05	2	C:GO:0005575; F:GO:0008233	C:cellular_component; F:peptidase activity
PGSC0003DMT400061584	L-aminoadipate-semialdehyde dehydrogenase-phosphopantetheinyl transferase-like isoform X1	878	20	1.71516e-34	86.6	1	F:GO:0043167	F:ion binding	EC:2.7.8.7	Holo-[acyl-carrier-protein] synthase
PGSC0003DMT400023629	1-phosphatidylinositol-3-phosphate 5-kinase FAB1B-like isoform X1	5412	20	0	91.65	8	C:GO:0005768; C:GO:0005829; P:GO:0006457; P:GO:0006629; P:GO:0016192; F:GO:0016301; F:GO:0043167; F:GO:0051082	C:endosome; C:cytosol; P:protein folding; P:lipid metabolic process; P:vesicle-mediated transport; F:kinase activity; F:ion binding; F:unfolded protein binding	EC:2.7.1.150	1-phosphatidylinositol-3-phosphate 5-kinase
PGSC0003DMT400052746	isoflavone reductase homolog	1481	20	0	93.75	1	F:GO:0016491	F:oxidoreductase activity
PGSC0003DMT400003436	pentatricopeptide repeat-containing protein At3g29290	2600	20	0	83.05	3	F:GO:0003723; F:GO:0004518; C:GO:0009536	F:RNA binding; F:nuclease activity; C:plastid
PGSC0003DMT400003434	pentatricopeptide repeat-containing protein At3g29290	2716	20	0	83.05	3	F:GO:0003723; F:GO:0004518; C:GO:0009536	F:RNA binding; F:nuclease activity; C:plastid
PGSC0003DMT400003435	pentatricopeptide repeat-containing protein At3g29290	2793	20	0	83.05	3	F:GO:0003723; F:GO:0004518; C:GO:0009536	F:RNA binding; F:nuclease activity; C:plastid
PGSC0003DMT400078348	putative 1-phosphatidylinositol-3-phosphate 5-kinase FAB1C	1906	20	0	86.6	3	P:GO:0006629; F:GO:0016301; F:GO:0043167	P:lipid metabolic process; F:kinase activity; F:ion binding
PGSC0003DMT400028782	glycerol-3-phosphate 2-O-acyltransferase 6-like	1607	20	0	88.3	3	C:GO:0005575; P:GO:0008150; F:GO:0016746	C:cellular_component; P:biological_process; F:transferase activity, transferring acyl groups
PGSC0003DMT400043836	NADP-dependent malic enzyme	723	20	3.5907e-109	77.2	4	C:GO:0009536; F:GO:0016491; F:GO:0043167; P:GO:0044281	C:plastid; F:oxidoreductase activity; F:ion binding; P:small molecule metabolic process	EC:1.1.1.38; EC:1.1.1.39; EC:1.1.1.40	Malate dehydrogenase (oxaloacetate-decarboxylating); Malate dehydrogenase (decarboxylating); Malate dehydrogenase (oxaloacetate-decarboxylating) (NADP(+))
PGSC0003DMT400021802	E3 ubiquitin-protein ligase UPL5-like	3099	20	0	83.85	3	C:GO:0005737; P:GO:0006464; F:GO:0016874	C:cytoplasm; P:cellular protein modification process; F:ligase activity
PGSC0003DMT400020609	PREDICTED: uncharacterized protein LOC102604212	1619	20	0	89.15	1	C:GO:0005794	C:Golgi apparatus
PGSC0003DMT400020610	PREDICTED: uncharacterized protein LOC102604212	1623	20	0	87.9	1	C:GO:0005794	C:Golgi apparatus
PGSC0003DMT400020611	PREDICTED: uncharacterized protein LOC102604212	1971	20	0	88.3	1	C:GO:0005794	C:Golgi apparatus
PGSC0003DMT400095510	Integrase core domain containing protein	864	16	1.20651e-42	51.25	4	F:GO:0003676; P:GO:0015074; C:GO:0016020; C:GO:0016021	F:nucleic acid binding; P:DNA integration; C:membrane; C:integral component of membrane
PGSC0003DMT400039805	multiple organellar RNA editing factor 8, chloroplastic/mitochondrial-like	1465	20	1.11968e-148	83.7
PGSC0003DMT400039803	multiple organellar RNA editing factor 8, chloroplastic/mitochondrial-like	1621	20	1.00363e-139	70.55
PGSC0003DMT400002154	transcription factor bHLH30-like	2069	20	0	80.6	1	F:GO:0003674	F:molecular_function
PGSC0003DMT400002155	transcription factor bHLH30-like	2170	20	0	80.6	1	F:GO:0003674	F:molecular_function
PGSC0003DMT400096611	WAT1-related protein At3g18200-like	660	14	8.68263e-43	71.36	2	F:GO:0003676; P:GO:0015074	F:nucleic acid binding; P:DNA integration
PGSC0003DMT400075057	ferritin-3, chloroplastic-like	1139	20	3.43747e-128	90.1	5	C:GO:0005623; P:GO:0006810; F:GO:0016491; P:GO:0042592; F:GO:0043167	C:cell; P:transport; F:oxidoreductase activity; P:homeostatic process; F:ion binding	EC:1.16.3.1; EC:1.16.3	Ferroxidase; Oxidizing metal ions
PGSC0003DMT400095518	diacylglycerol kinase 5 isoform X1	1434	20	2.68566e-79	81	3	P:GO:0007165; F:GO:0016301; F:GO:0043167	P:signal transduction; F:kinase activity; F:ion binding	EC:2.7.1.23; EC:2.7.1.107	NAD(+) kinase; Diacylglycerol kinase (ATP)
PGSC0003DMT400044724	GDSL esterase/lipase At4g10955-like	1572	20	0	87.8	2	F:GO:0003674; P:GO:0006629	F:molecular_function; P:lipid metabolic process
PGSC0003DMT400078611	ATP synthase subunit beta, mitochondrial	1034	20	0	99.2	8	C:GO:0005739; P:GO:0009058; F:GO:0016887; F:GO:0022857; C:GO:0032991; P:GO:0034641; F:GO:0043167; P:GO:0044281	C:mitochondrion; P:biosynthetic process; F:ATPase activity; F:transmembrane transporter activity; C:protein-containing complex; P:cellular nitrogen compound metabolic process; F:ion binding; P:small molecule metabolic process	EC:3.6.1.3; EC:3.6.1.15	Adenosinetriphosphatase; Nucleoside-triphosphate phosphatase
PGSC0003DMT400078610	ATP synthase subunit beta, mitochondrial-like	1971	20	0	96.95	8	C:GO:0005739; P:GO:0009058; F:GO:0016887; F:GO:0022857; C:GO:0032991; P:GO:0034641; F:GO:0043167; P:GO:0044281	C:mitochondrion; P:biosynthetic process; F:ATPase activity; F:transmembrane transporter activity; C:protein-containing complex; P:cellular nitrogen compound metabolic process; F:ion binding; P:small molecule metabolic process	EC:3.6.1.3; EC:3.6.1.15	Adenosinetriphosphatase; Nucleoside-triphosphate phosphatase
PGSC0003DMT400061726	agamous-like MADS-box protein AGL80	984	20	3.32769e-140	73.8	5	F:GO:0003677; F:GO:0003700; C:GO:0005634; P:GO:0009058; P:GO:0034641	F:DNA binding; F:DNA binding transcription factor activity; C:nucleus; P:biosynthetic process; P:cellular nitrogen compound metabolic process
PGSC0003DMT400088204	diacylglycerol kinase 5 isoform X1	1167	20	3.0841e-73	79.95	3	P:GO:0007165; F:GO:0016301; F:GO:0043167	P:signal transduction; F:kinase activity; F:ion binding	EC:2.7.1.23; EC:2.7.1.107	NAD(+) kinase; Diacylglycerol kinase (ATP)
PGSC0003DMT400057328	BTB/POZ domain-containing protein At1g55760	1815	20	0	94.55
PGSC0003DMT400057326	BTB/POZ domain-containing protein At1g55760	1928	20	0	94.35
PGSC0003DMT400025107	guanylate kinase 2-like	2104	20	0	90.65	4	C:GO:0005829; F:GO:0016301; P:GO:0034641; P:GO:0044281	C:cytosol; F:kinase activity; P:cellular nitrogen compound metabolic process; P:small molecule metabolic process	EC:2.7.4.8	Guanylate kinase
PGSC0003DMT400015365	ATP synthase subunit beta, mitochondrial	2171	20	0	97.8	8	C:GO:0005739; P:GO:0009058; F:GO:0016887; F:GO:0022857; C:GO:0032991; P:GO:0034641; F:GO:0043167; P:GO:0044281	C:mitochondrion; P:biosynthetic process; F:ATPase activity; F:transmembrane transporter activity; C:protein-containing complex; P:cellular nitrogen compound metabolic process; F:ion binding; P:small molecule metabolic process	EC:3.6.1.3; EC:3.6.1.15	Adenosinetriphosphatase; Nucleoside-triphosphate phosphatase
PGSC0003DMT400057327	BTB/POZ domain-containing protein At1g55760	2180	20	0	93.95
PGSC0003DMT400025106	guanylate kinase 2-like	2183	20	0	90.3	4	C:GO:0005829; F:GO:0016301; P:GO:0034641; P:GO:0044281	C:cytosol; F:kinase activity; P:cellular nitrogen compound metabolic process; P:small molecule metabolic process	EC:2.7.4.8	Guanylate kinase
PGSC0003DMT400057325	BTB/POZ domain-containing protein At1g55760	2325	20	7.56753e-137	94.15
PGSC0003DMT400072441	FAD synthase-like	2479	20	0	94.1	2	F:GO:0003674; P:GO:0008150	F:molecular_function; P:biological_process
PGSC0003DMT400006827	---NA---	794
PGSC0003DMT400021762	transmembrane 9 superfamily member 3	1767	20	0	96.55	1	C:GO:0005575	C:cellular_component
PGSC0003DMT400038283	tyramine N-feruloyltransferase 4/11-like	932	20	5.20501e-168	93.65	3	P:GO:0006520; C:GO:0009536; F:GO:0016746	P:cellular amino acid metabolic process; C:plastid; F:transferase activity, transferring acyl groups	EC:2.3.1.110	Tyramine N-feruloyltransferase
PGSC0003DMT400038291	tyramine N-feruloyltransferase 4/11-like	946	20	0	93.55	3	P:GO:0006520; C:GO:0009536; F:GO:0016746	P:cellular amino acid metabolic process; C:plastid; F:transferase activity, transferring acyl groups	EC:2.3.1.110	Tyramine N-feruloyltransferase
PGSC0003DMT400036673	formamidopyrimidine-DNA glycosylase isoform X1	954	20	0	94.2	6	F:GO:0003677; P:GO:0006259; P:GO:0006950; F:GO:0016798; F:GO:0016829; F:GO:0043167	F:DNA binding; P:DNA metabolic process; P:response to stress; F:hydrolase activity, acting on glycosyl bonds; F:lyase activity; F:ion binding	EC:4.2.99.18; EC:3.2.2.23	DNA-(apurinic or apyrimidinic site) lyase; DNA-formamidopyrimidine glycosylase
PGSC0003DMT400036672	formamidopyrimidine-DNA glycosylase isoform X2	1108	20	0	92.3	6	F:GO:0003677; P:GO:0006259; P:GO:0006950; F:GO:0016798; F:GO:0016829; F:GO:0043167	F:DNA binding; P:DNA metabolic process; P:response to stress; F:hydrolase activity, acting on glycosyl bonds; F:lyase activity; F:ion binding	EC:4.2.99.18; EC:3.2.2.23	DNA-(apurinic or apyrimidinic site) lyase; DNA-formamidopyrimidine glycosylase
PGSC0003DMT400036671	formamidopyrimidine-DNA glycosylase isoform X2	1201	20	0	83.85	6	F:GO:0003677; P:GO:0006259; P:GO:0006950; F:GO:0016798; F:GO:0016829; F:GO:0043167	F:DNA binding; P:DNA metabolic process; P:response to stress; F:hydrolase activity, acting on glycosyl bonds; F:lyase activity; F:ion binding	EC:4.2.99.18; EC:3.2.2.23	DNA-(apurinic or apyrimidinic site) lyase; DNA-formamidopyrimidine glycosylase
PGSC0003DMT400036675	formamidopyrimidine-DNA glycosylase isoform X1	1901	20	0	90.8	6	F:GO:0003677; P:GO:0006259; P:GO:0006950; F:GO:0016798; F:GO:0016829; F:GO:0043167	F:DNA binding; P:DNA metabolic process; P:response to stress; F:hydrolase activity, acting on glycosyl bonds; F:lyase activity; F:ion binding	EC:4.2.99.18; EC:3.2.2.23	DNA-(apurinic or apyrimidinic site) lyase; DNA-formamidopyrimidine glycosylase
PGSC0003DMT400036677	formamidopyrimidine-DNA glycosylase isoform X1	1901	20	0	90.8	6	F:GO:0003677; P:GO:0006259; P:GO:0006950; F:GO:0016798; F:GO:0016829; F:GO:0043167	F:DNA binding; P:DNA metabolic process; P:response to stress; F:hydrolase activity, acting on glycosyl bonds; F:lyase activity; F:ion binding	EC:4.2.99.18; EC:3.2.2.23	DNA-(apurinic or apyrimidinic site) lyase; DNA-formamidopyrimidine glycosylase
PGSC0003DMT400036676	formamidopyrimidine-DNA glycosylase isoform X2	2055	20	0	92.3	6	F:GO:0003677; P:GO:0006259; P:GO:0006950; F:GO:0016798; F:GO:0016829; F:GO:0043167	F:DNA binding; P:DNA metabolic process; P:response to stress; F:hydrolase activity, acting on glycosyl bonds; F:lyase activity; F:ion binding	EC:4.2.99.18; EC:3.2.2.23	DNA-(apurinic or apyrimidinic site) lyase; DNA-formamidopyrimidine glycosylase
PGSC0003DMT400036670	formamidopyrimidine-DNA glycosylase isoform X1	2283	20	7.00223e-140	96.95	6	F:GO:0003677; P:GO:0006259; P:GO:0006950; F:GO:0016798; F:GO:0016829; F:GO:0043167	F:DNA binding; P:DNA metabolic process; P:response to stress; F:hydrolase activity, acting on glycosyl bonds; F:lyase activity; F:ion binding	EC:4.2.99.18; EC:3.2.2.23	DNA-(apurinic or apyrimidinic site) lyase; DNA-formamidopyrimidine glycosylase
PGSC0003DMT400036674	formamidopyrimidine-DNA glycosylase isoform X2	2444	20	0	83.85	6	F:GO:0003677; P:GO:0006259; P:GO:0006950; F:GO:0016798; F:GO:0016829; F:GO:0043167	F:DNA binding; P:DNA metabolic process; P:response to stress; F:hydrolase activity, acting on glycosyl bonds; F:lyase activity; F:ion binding	EC:4.2.99.18; EC:3.2.2.23	DNA-(apurinic or apyrimidinic site) lyase; DNA-formamidopyrimidine glycosylase
PGSC0003DMT400028958	cellulose synthase A catalytic subunit 7 [UDP-forming]	3482	20	0	95.95	12	P:GO:0000278; F:GO:0003677; C:GO:0005794; C:GO:0005886; P:GO:0005975; P:GO:0009058; C:GO:0009536; F:GO:0016757; C:GO:0032991; F:GO:0043167; P:GO:0051301; P:GO:0071554	P:mitotic cell cycle; F:DNA binding; C:Golgi apparatus; C:plasma membrane; P:carbohydrate metabolic process; P:biosynthetic process; C:plastid; F:transferase activity, transferring glycosyl groups; C:protein-containing complex; F:ion binding; P:cell division; P:cell wall organization or biogenesis	EC:2.4.1.12	Cellulose synthase (UDP-forming)
PGSC0003DMT400028957	cellulose synthase A catalytic subunit 7 [UDP-forming]	3718	20	0	95.35	12	P:GO:0000278; F:GO:0003677; C:GO:0005794; C:GO:0005886; P:GO:0005975; P:GO:0009058; C:GO:0009536; F:GO:0016757; C:GO:0032991; F:GO:0043167; P:GO:0051301; P:GO:0071554	P:mitotic cell cycle; F:DNA binding; C:Golgi apparatus; C:plasma membrane; P:carbohydrate metabolic process; P:biosynthetic process; C:plastid; F:transferase activity, transferring glycosyl groups; C:protein-containing complex; F:ion binding; P:cell division; P:cell wall organization or biogenesis	EC:2.4.1.12	Cellulose synthase (UDP-forming)
PGSC0003DMT400010994	translocase of chloroplast 159, chloroplastic	384	17	8.97697e-24	59.88	1	C:GO:0009536	C:plastid
PGSC0003DMT400021155	aminopeptidase M1	3051	20	0	92.4	6	C:GO:0005829; C:GO:0005886; F:GO:0008233; P:GO:0009056; P:GO:0034641; F:GO:0043167	C:cytosol; C:plasma membrane; F:peptidase activity; P:catabolic process; P:cellular nitrogen compound metabolic process; F:ion binding	EC:3.4.11	Acting on peptide bonds (peptidases)
PGSC0003DMT400035106	receptor-like protein kinase HERK 1	1713	20	2.49811e-130	80.85	4	C:GO:0005575; P:GO:0006464; F:GO:0016301; F:GO:0043167	C:cellular_component; P:cellular protein modification process; F:kinase activity; F:ion binding	EC:2.7.11	Transferring phosphorus-containing groups
PGSC0003DMT400049672	F-box/LRR-repeat protein 17-like	2142	20	0	87.85	6	P:GO:0000003; C:GO:0005634; P:GO:0009056; P:GO:0009790; C:GO:0032991; P:GO:0140014	P:reproduction; C:nucleus; P:catabolic process; P:embryo development; C:protein-containing complex; P:mitotic nuclear division
PGSC0003DMT400044359	putative E3 ubiquitin-protein ligase XBAT35 isoform X1	1308	20	1.07716e-160	90.95	6	C:GO:0005634; C:GO:0005737; P:GO:0006464; F:GO:0016874; F:GO:0019899; C:GO:0032991	C:nucleus; C:cytoplasm; P:cellular protein modification process; F:ligase activity; F:enzyme binding; C:protein-containing complex
PGSC0003DMT400044354	putative E3 ubiquitin-protein ligase XBAT35 isoform X1	1365	20	0	88.4	6	C:GO:0005634; C:GO:0005737; P:GO:0006464; F:GO:0016874; F:GO:0019899; C:GO:0032991	C:nucleus; C:cytoplasm; P:cellular protein modification process; F:ligase activity; F:enzyme binding; C:protein-containing complex
PGSC0003DMT400044355	putative E3 ubiquitin-protein ligase XBAT35 isoform X1	1440	20	0	88.8	6	C:GO:0005634; C:GO:0005737; P:GO:0006464; F:GO:0016874; F:GO:0019899; C:GO:0032991	C:nucleus; C:cytoplasm; P:cellular protein modification process; F:ligase activity; F:enzyme binding; C:protein-containing complex
PGSC0003DMT400044356	putative E3 ubiquitin-protein ligase XBAT35 isoform X1	1765	20	0	79.2	6	C:GO:0005634; C:GO:0005737; P:GO:0006464; F:GO:0016874; F:GO:0019899; C:GO:0032991	C:nucleus; C:cytoplasm; P:cellular protein modification process; F:ligase activity; F:enzyme binding; C:protein-containing complex
PGSC0003DMT400070423	putative disease resistance RPP13-like protein 1 isoform X1	1947	20	0	84.65	2	P:GO:0006950; F:GO:0043167	P:response to stress; F:ion binding
PGSC0003DMT400044358	putative E3 ubiquitin-protein ligase XBAT35 isoform X1	2025	20	0	91.45	6	C:GO:0005634; C:GO:0005737; P:GO:0006464; F:GO:0016874; F:GO:0019899; C:GO:0032991	C:nucleus; C:cytoplasm; P:cellular protein modification process; F:ligase activity; F:enzyme binding; C:protein-containing complex
PGSC0003DMT400044357	putative E3 ubiquitin-protein ligase XBAT35 isoform X1	2100	20	0	91.55	6	C:GO:0005634; C:GO:0005737; P:GO:0006464; F:GO:0016874; F:GO:0019899; C:GO:0032991	C:nucleus; C:cytoplasm; P:cellular protein modification process; F:ligase activity; F:enzyme binding; C:protein-containing complex
PGSC0003DMT400070419	putative disease resistance RPP13-like protein 1	2979	20	0	72.5	2	P:GO:0006950; F:GO:0043167	P:response to stress; F:ion binding
PGSC0003DMT400060979	pentatricopeptide repeat-containing protein At1g59720, chloroplastic/mitochondrial-like	2896	20	0	87.9	1	F:GO:0043167	F:ion binding
PGSC0003DMT400046723	probable pectate lyase P59	1839	20	0	90.75	4	P:GO:0005975; P:GO:0009056; F:GO:0016829; F:GO:0043167	P:carbohydrate metabolic process; P:catabolic process; F:lyase activity; F:ion binding	EC:4.2.2.2	Pectate lyase
PGSC0003DMT400031861	myosin heavy chain, cardiac muscle isoform	3989	20	0	86.65	1	P:GO:0016539	P:intein-mediated protein splicing
PGSC0003DMT400031862	myosin heavy chain, cardiac muscle isoform	3998	20	0	86.7	1	P:GO:0016539	P:intein-mediated protein splicing
PGSC0003DMT400045498	pentatricopeptide repeat-containing protein At2g13600-like	2328	20	0	76.65	3	F:GO:0003723; F:GO:0004518; C:GO:0005739	F:RNA binding; F:nuclease activity; C:mitochondrion
PGSC0003DMT400090203	OBERON-like protein	303	20	6.2696e-26	77.45
PGSC0003DMT400009625	purple acid phosphatase 2 isoform X1	1263	20	0	89.1	2	F:GO:0016791; F:GO:0043167	F:phosphatase activity; F:ion binding	EC:3.1.3.41; EC:3.1.3.2	4-nitrophenylphosphatase; Acid phosphatase
PGSC0003DMT400009626	purple acid phosphatase 2 isoform X1	1689	20	0	88.85	2	F:GO:0016791; F:GO:0043167	F:phosphatase activity; F:ion binding	EC:3.1.3.41; EC:3.1.3.2	4-nitrophenylphosphatase; Acid phosphatase
PGSC0003DMT400022326	myosin-binding protein 7	2233	20	0	82.8	1	C:GO:0005575	C:cellular_component
PGSC0003DMT400001026	Serine/arginine repetitive matrix protein 1	2266	20	0	82.6
PGSC0003DMT400003179	replication protein A 70 kDa DNA-binding subunit B-like isoform X1	3075	20	2.72612e-143	61.15	1	F:GO:0003677	F:DNA binding
PGSC0003DMT400003181	replication protein A 70 kDa DNA-binding subunit B-like isoform X1	3328	20	2.08883e-154	63.9	1	F:GO:0003677	F:DNA binding
PGSC0003DMT400003182	replication protein A 70 kDa DNA-binding subunit B-like isoform X1	3363	20	3.92554e-147	65.4	1	F:GO:0003677	F:DNA binding
PGSC0003DMT400003180	replication protein A 70 kDa DNA-binding subunit B-like isoform X1	3541	20	8.52202e-142	59.65	1	F:GO:0003677	F:DNA binding
PGSC0003DMT400024049	uncharacterized GTP-binding protein YjiA-like	1292	20	2.09629e-146	91.4
PGSC0003DMT400003643	chorismate mutase 1, chloroplastic	1360	20	0	84.75	4	C:GO:0005737; P:GO:0006520; P:GO:0009058; F:GO:0016853	C:cytoplasm; P:cellular amino acid metabolic process; P:biosynthetic process; F:isomerase activity	EC:5.4.99.5	Chorismate mutase
PGSC0003DMT400057359	WEB family protein At5g55860	3020	20	0	87.05	2	C:GO:0005829; P:GO:0008150	C:cytosol; P:biological_process
PGSC0003DMT400076796	probable serine/threonine-protein kinase At1g54610	2518	20	0	84.65	5	C:GO:0005634; P:GO:0006464; P:GO:0007049; F:GO:0016301; F:GO:0043167	C:nucleus; P:cellular protein modification process; P:cell cycle; F:kinase activity; F:ion binding	EC:2.7.11; EC:2.7.11.22	Transferring phosphorus-containing groups; Cyclin-dependent kinase
PGSC0003DMT400078757	eukaryotic translation initiation factor 5B isoform X1	1663	20	0	87.25	1	F:GO:0003674	F:molecular_function
PGSC0003DMT400064597	proline-rich receptor-like protein kinase PERK9	3141	20	0	90.75	5	F:GO:0004871; C:GO:0005886; P:GO:0006464; F:GO:0016301; F:GO:0043167	F:signal transducer activity; C:plasma membrane; P:cellular protein modification process; F:kinase activity; F:ion binding	EC:2.7.11	Transferring phosphorus-containing groups
PGSC0003DMT400030193	CSC1-like protein RXW8	2655	20	0	82.15	1	C:GO:0005575	C:cellular_component
PGSC0003DMT400036180	PREDICTED: uncharacterized protein LOC102580169 isoform X2	875	20	2.75767e-24	91.95
PGSC0003DMT400081492	NBS-LRR resistance protein-like protein	4042	20	0	85	4	C:GO:0005886; P:GO:0006950; P:GO:0007165; F:GO:0043167	C:plasma membrane; P:response to stress; P:signal transduction; F:ion binding
PGSC0003DMT400081486	NBS-LRR resistance protein-like protein	4056	20	0	85	4	C:GO:0005886; P:GO:0006950; P:GO:0007165; F:GO:0043167	C:plasma membrane; P:response to stress; P:signal transduction; F:ion binding
PGSC0003DMT400081488	NBS-LRR resistance protein-like protein	4595	20	0	85	4	C:GO:0005886; P:GO:0006950; P:GO:0007165; F:GO:0043167	C:plasma membrane; P:response to stress; P:signal transduction; F:ion binding
PGSC0003DMT400081489	NBS-LRR resistance protein-like protein	4977	20	0	85	4	C:GO:0005886; P:GO:0006950; P:GO:0007165; F:GO:0043167	C:plasma membrane; P:response to stress; P:signal transduction; F:ion binding
PGSC0003DMT400049504	transcription factor bHLH123-like isoform X2	2361	20	0	70	5	F:GO:0003677; F:GO:0003700; C:GO:0005634; P:GO:0009058; P:GO:0034641	F:DNA binding; F:DNA binding transcription factor activity; C:nucleus; P:biosynthetic process; P:cellular nitrogen compound metabolic process
PGSC0003DMT400060018	F-box protein PP2-B10-like	1445	20	0	87.75
PGSC0003DMT400034994	E3 ubiquitin-protein ligase HERC2 isoform X1	3108	20	0	86.35	1	F:GO:0043167	F:ion binding
PGSC0003DMT400000147	U-box domain-containing protein 33 isoform X1	2953	20	0	91.35	3	P:GO:0006464; F:GO:0016301; F:GO:0043167	P:cellular protein modification process; F:kinase activity; F:ion binding
PGSC0003DMT400088351	putative ribonuclease h protein	1059	20	1.25465e-84	54.6	3	F:GO:0003676; F:GO:0004523; P:GO:0090502	F:nucleic acid binding; F:RNA-DNA hybrid ribonuclease activity; P:RNA phosphodiester bond hydrolysis, endonucleolytic
PGSC0003DMT400025008	serine/threonine-protein kinase AGC1-7-like	1353	20	0	92.85	7	C:GO:0005634; C:GO:0005737; C:GO:0005886; P:GO:0006464; P:GO:0007165; F:GO:0016301; F:GO:0043167	C:nucleus; C:cytoplasm; C:plasma membrane; P:cellular protein modification process; P:signal transduction; F:kinase activity; F:ion binding	EC:2.7.11	Transferring phosphorus-containing groups
PGSC0003DMT400080772	60S ribosomal protein L23	729	20	1.00683e-60	95	6	F:GO:0003735; C:GO:0005730; C:GO:0005829; C:GO:0005840; P:GO:0006412; F:GO:0019843	F:structural constituent of ribosome; C:nucleolus; C:cytosol; C:ribosome; P:translation; F:rRNA binding
PGSC0003DMT400029671	---NA---	614
PGSC0003DMT400064184	DNA mismatch repair protein MLH3 isoform X1	2223	20	7.94414e-43	88.3
PGSC0003DMT400064877	BURP domain protein USPL1-like	1125	20	0	81.6	3	P:GO:0000003; C:GO:0005773; P:GO:0048856	P:reproduction; C:vacuole; P:anatomical structure development
PGSC0003DMT400015593	lysM domain receptor-like kinase 4	2173	20	0	88	5	F:GO:0004871; C:GO:0005886; P:GO:0006464; F:GO:0016301; F:GO:0043167	F:signal transducer activity; C:plasma membrane; P:cellular protein modification process; F:kinase activity; F:ion binding	EC:2.7.11	Transferring phosphorus-containing groups
PGSC0003DMT400006239	nudix hydrolase 18, mitochondrial-like	804	20	2.1712e-08	79.8	1	F:GO:0003674	F:molecular_function
PGSC0003DMT400065093	transcription elongation factor SPT4 homolog 2	870	20	1.39921e-81	94.15	8	F:GO:0003700; C:GO:0005654; P:GO:0006397; F:GO:0008135; F:GO:0019899; C:GO:0032991; F:GO:0043167; P:GO:0051276	F:DNA binding transcription factor activity; C:nucleoplasm; P:mRNA processing; F:translation factor activity, RNA binding; F:enzyme binding; C:protein-containing complex; F:ion binding; P:chromosome organization
PGSC0003DMT400060088	NAC domain-containing protein 78-like	921	20	2.07544e-107	83	4	F:GO:0003677; C:GO:0005634; P:GO:0009058; P:GO:0034641	F:DNA binding; C:nucleus; P:biosynthetic process; P:cellular nitrogen compound metabolic process
PGSC0003DMT400010987	putative late blight resistance protein homolog R1B-16	1083	20	1.42532e-130	77.25	2	P:GO:0006950; F:GO:0043167	P:response to stress; F:ion binding
PGSC0003DMT400005732	putative late blight resistance protein homolog R1B-12	840	20	3.70701e-152	85.9	2	P:GO:0006950; F:GO:0043167	P:response to stress; F:ion binding
PGSC0003DMT400082504	R2 late blight resistance protein	1388	20	9.34356e-100	86.45	2	P:GO:0006950; F:GO:0043167	P:response to stress; F:ion binding
PGSC0003DMT400062272	disease resistance protein RPP13-like	2933	20	0	92.55	4	C:GO:0005886; P:GO:0006950; P:GO:0007165; F:GO:0043167	C:plasma membrane; P:response to stress; P:signal transduction; F:ion binding
PGSC0003DMT400059836	disease resistance protein RPP13-like	1486	20	0	85.9	4	C:GO:0005886; P:GO:0006950; P:GO:0007165; F:GO:0043167	C:plasma membrane; P:response to stress; P:signal transduction; F:ion binding
PGSC0003DMT400059867	disease resistance protein RPP13-like	2328	20	0	83.85	4	C:GO:0005886; P:GO:0006950; P:GO:0007165; F:GO:0043167	C:plasma membrane; P:response to stress; P:signal transduction; F:ion binding
PGSC0003DMT400031132	disease resistance protein RPP13-like	2403	20	0	82.05	4	C:GO:0005886; P:GO:0006950; P:GO:0007165; F:GO:0043167	C:plasma membrane; P:response to stress; P:signal transduction; F:ion binding
PGSC0003DMT400030012	disease resistance protein RPP13-like	2541	20	8.01656e-54	83.85	4	C:GO:0005886; P:GO:0006950; P:GO:0007165; F:GO:0043167	C:plasma membrane; P:response to stress; P:signal transduction; F:ion binding
PGSC0003DMT400030042	R2 late blight resistance protein	2583	20	0	87.15	2	P:GO:0006950; F:GO:0043167	P:response to stress; F:ion binding
PGSC0003DMT400031116	disease resistance protein RPP13-like	2685	20	0	85.25	4	C:GO:0005886; P:GO:0006950; P:GO:0007165; F:GO:0043167	C:plasma membrane; P:response to stress; P:signal transduction; F:ion binding
PGSC0003DMT400082505	R2 late blight resistance protein	2689	20	0	77.6	2	P:GO:0006950; F:GO:0043167	P:response to stress; F:ion binding
PGSC0003DMT400082499	disease resistance protein RPP13-like	2777	20	0	85.65	4	C:GO:0005886; P:GO:0006950; P:GO:0007165; F:GO:0043167	C:plasma membrane; P:response to stress; P:signal transduction; F:ion binding
PGSC0003DMT400018940	putative disease resistance RPP13-like protein 1	3989	20	0	79.8	2	P:GO:0006950; F:GO:0043167	P:response to stress; F:ion binding
PGSC0003DMT400030019	disease resistance protein RPP13-like	2535	20	0	86.25	4	C:GO:0005886; P:GO:0006950; P:GO:0007165; F:GO:0043167	C:plasma membrane; P:response to stress; P:signal transduction; F:ion binding
PGSC0003DMT400030010	disease resistance protein RPP13-like	2633	20	0	85.2	4	C:GO:0005886; P:GO:0006950; P:GO:0007165; F:GO:0043167	C:plasma membrane; P:response to stress; P:signal transduction; F:ion binding
PGSC0003DMT400030011	disease resistance protein RPP13-like	2797	20	0	85.2	4	C:GO:0005886; P:GO:0006950; P:GO:0007165; F:GO:0043167	C:plasma membrane; P:response to stress; P:signal transduction; F:ion binding
PGSC0003DMT400024058	putative disease resistance protein RGA4	4766	20	0	85.95	4	C:GO:0005886; P:GO:0006950; P:GO:0007165; F:GO:0043167	C:plasma membrane; P:response to stress; P:signal transduction; F:ion binding
PGSC0003DMT400024056	putative disease resistance protein RGA4	4840	20	0	85.95	4	C:GO:0005886; P:GO:0006950; P:GO:0007165; F:GO:0043167	C:plasma membrane; P:response to stress; P:signal transduction; F:ion binding
PGSC0003DMT400024057	putative disease resistance protein RGA4	4864	20	0	85.95	4	C:GO:0005886; P:GO:0006950; P:GO:0007165; F:GO:0043167	C:plasma membrane; P:response to stress; P:signal transduction; F:ion binding
PGSC0003DMT400030040	disease resistance protein RPP13-like	1827	20	0	84.9	4	C:GO:0005886; P:GO:0006950; P:GO:0007165; F:GO:0043167	C:plasma membrane; P:response to stress; P:signal transduction; F:ion binding
PGSC0003DMT400030047	R2 late blight resistance protein	2328	20	0	78.75	2	P:GO:0006950; F:GO:0043167	P:response to stress; F:ion binding
PGSC0003DMT400031142	disease resistance protein RPP13-like	3404	20	0	86.55	4	C:GO:0005886; P:GO:0006950; P:GO:0007165; F:GO:0043167	C:plasma membrane; P:response to stress; P:signal transduction; F:ion binding
PGSC0003DMT400050639	disease resistance protein	2316	20	0	85.35	2	P:GO:0006950; F:GO:0043167	P:response to stress; F:ion binding
PGSC0003DMT400050619	disease resistance protein	3709	20	0	78.3	2	P:GO:0006950; F:GO:0043167	P:response to stress; F:ion binding
PGSC0003DMT400049253	putative disease resistance protein RGA4	2769	20	0	85.4	3	C:GO:0005575; P:GO:0006950; F:GO:0043167	C:cellular_component; P:response to stress; F:ion binding
PGSC0003DMT400011307	putative disease resistance protein RGA3	3516	20	0	85.7	3	C:GO:0005575; P:GO:0006950; F:GO:0043167	C:cellular_component; P:response to stress; F:ion binding
PGSC0003DMT400022156	putative disease resistance protein RGA4	3885	20	0	82.95	3	C:GO:0005575; P:GO:0006950; F:GO:0043167	C:cellular_component; P:response to stress; F:ion binding
PGSC0003DMT400021632	putative disease resistance protein RGA4	3911	20	0	82	4	C:GO:0005886; P:GO:0006950; P:GO:0007165; F:GO:0043167	C:plasma membrane; P:response to stress; P:signal transduction; F:ion binding
PGSC0003DMT400068570	putative disease resistance protein RGA4	3993	20	0	82.6	4	C:GO:0005886; P:GO:0006950; P:GO:0007165; F:GO:0043167	C:plasma membrane; P:response to stress; P:signal transduction; F:ion binding
PGSC0003DMT400068569	putative disease resistance protein RGA4	4083	20	0	79.5	4	C:GO:0005886; P:GO:0006950; P:GO:0007165; F:GO:0043167	C:plasma membrane; P:response to stress; P:signal transduction; F:ion binding
PGSC0003DMT400021633	putative disease resistance protein RGA4	4105	20	0	82	4	C:GO:0005886; P:GO:0006950; P:GO:0007165; F:GO:0043167	C:plasma membrane; P:response to stress; P:signal transduction; F:ion binding
PGSC0003DMT400011302	putative disease resistance protein RGA4	4350	20	0	77.3	4	C:GO:0005886; P:GO:0006950; P:GO:0007165; F:GO:0043167	C:plasma membrane; P:response to stress; P:signal transduction; F:ion binding
PGSC0003DMT400049255	putative disease resistance protein RGA4	4445	20	0	85.4	3	C:GO:0005575; P:GO:0006950; F:GO:0043167	C:cellular_component; P:response to stress; F:ion binding
PGSC0003DMT400022157	putative disease resistance protein RGA4	4454	20	0	82.95	3	C:GO:0005575; P:GO:0006950; F:GO:0043167	C:cellular_component; P:response to stress; F:ion binding
PGSC0003DMT400011303	putative disease resistance protein RGA4	4663	20	0	77.3	4	C:GO:0005886; P:GO:0006950; P:GO:0007165; F:GO:0043167	C:plasma membrane; P:response to stress; P:signal transduction; F:ion binding
PGSC0003DMT400021637	putative disease resistance protein RGA4	4701	20	0	82	4	C:GO:0005886; P:GO:0006950; P:GO:0007165; F:GO:0043167	C:plasma membrane; P:response to stress; P:signal transduction; F:ion binding
PGSC0003DMT400021634	putative disease resistance protein RGA4	4772	20	0	81.95	4	C:GO:0005886; P:GO:0006950; P:GO:0007165; F:GO:0043167	C:plasma membrane; P:response to stress; P:signal transduction; F:ion binding
PGSC0003DMT400021635	putative disease resistance protein RGA4	4776	20	0	82	4	C:GO:0005886; P:GO:0006950; P:GO:0007165; F:GO:0043167	C:plasma membrane; P:response to stress; P:signal transduction; F:ion binding
PGSC0003DMT400021636	putative disease resistance protein RGA4	4808	20	0	82	4	C:GO:0005886; P:GO:0006950; P:GO:0007165; F:GO:0043167	C:plasma membrane; P:response to stress; P:signal transduction; F:ion binding
PGSC0003DMT400045553	I2	1026	20	1.87759e-108	89.5	2	P:GO:0006950; F:GO:0043167	P:response to stress; F:ion binding
PGSC0003DMT400036467	putative disease resistance RPP13-like protein 1	3063	20	0	84.75	3	P:GO:0006950; F:GO:0016301; F:GO:0043167	P:response to stress; F:kinase activity; F:ion binding
PGSC0003DMT400050640	disease resistance protein	3969	20	0	87.5	2	P:GO:0006950; F:GO:0043167	P:response to stress; F:ion binding
PGSC0003DMT400045554	putative disease resistance RPP13-like protein 1	5773	20	0	81.35	2	P:GO:0006950; F:GO:0043167	P:response to stress; F:ion binding
PGSC0003DMT400024448	putative disease resistance protein At3g14460 isoform X2	3756	20	0	80.45	2	P:GO:0006950; F:GO:0043167	P:response to stress; F:ion binding
PGSC0003DMT400059833	R2 late blight resistance protein	1987	20	0	92.75	4	C:GO:0005886; P:GO:0006950; P:GO:0007165; F:GO:0043167	C:plasma membrane; P:response to stress; P:signal transduction; F:ion binding
PGSC0003DMT400030034	disease resistance protein RPP13-like	2520	20	0	87.45	4	C:GO:0005886; P:GO:0006950; P:GO:0007165; F:GO:0043167	C:plasma membrane; P:response to stress; P:signal transduction; F:ion binding
PGSC0003DMT400077241	disease resistance protein RPP13-like	1074	20	1.28278e-84	76.9	4	C:GO:0005886; P:GO:0006950; P:GO:0007165; F:GO:0043167	C:plasma membrane; P:response to stress; P:signal transduction; F:ion binding
PGSC0003DMT400030022	R2 late blight resistance protein	1575	20	0	67.45	1	P:GO:0008150	P:biological_process
PGSC0003DMT400082495	disease resistance protein RPP13-like	2791	20	0	89.7	4	C:GO:0005886; P:GO:0006950; P:GO:0007165; F:GO:0043167	C:plasma membrane; P:response to stress; P:signal transduction; F:ion binding
PGSC0003DMT400082507	R2 late blight resistance protein	2941	20	0	89.45	4	C:GO:0005886; P:GO:0006950; P:GO:0007165; F:GO:0043167	C:plasma membrane; P:response to stress; P:signal transduction; F:ion binding
PGSC0003DMT400047774	disease resistance N'-like protein	936	20	0	90.8	3	P:GO:0006950; F:GO:0016301; F:GO:0043167	P:response to stress; F:kinase activity; F:ion binding
PGSC0003DMT400070480	putative disease resistance RPP13-like protein 1	2145	20	0	91.35	3	P:GO:0006950; F:GO:0016301; F:GO:0043167	P:response to stress; F:kinase activity; F:ion binding
PGSC0003DMT400070482	putative disease resistance RPP13-like protein 1	4046	20	0	91.25	3	P:GO:0006950; F:GO:0016301; F:GO:0043167	P:response to stress; F:kinase activity; F:ion binding
PGSC0003DMT400047775	putative disease resistance RPP13-like protein 1	4378	20	0	81.4	2	P:GO:0006950; F:GO:0043167	P:response to stress; F:ion binding
PGSC0003DMT400016712	disease resistance protein RPP13-like	2523	20	0	87.3	4	C:GO:0005886; P:GO:0006950; P:GO:0007165; F:GO:0043167	C:plasma membrane; P:response to stress; P:signal transduction; F:ion binding
PGSC0003DMT400030044	R2 late blight resistance protein	2556	20	0	83.65	4	C:GO:0005886; P:GO:0006950; P:GO:0007165; F:GO:0043167	C:plasma membrane; P:response to stress; P:signal transduction; F:ion binding
PGSC0003DMT400030030	R2 late blight resistance protein	3189	20	0	80.25	2	P:GO:0006950; F:GO:0043167	P:response to stress; F:ion binding
PGSC0003DMT400030031	disease resistance protein RPP13-like	966	20	0	89.1	4	C:GO:0005886; P:GO:0006950; P:GO:0007165; F:GO:0043167	C:plasma membrane; P:response to stress; P:signal transduction; F:ion binding
PGSC0003DMT400082452	disease resistance protein RPP13-like	2820	20	0	87.4	2	P:GO:0006950; F:GO:0043167	P:response to stress; F:ion binding
PGSC0003DMT400062276	disease resistance protein RPP13-like	1809	20	0	86.6	4	C:GO:0005886; P:GO:0006950; P:GO:0007165; F:GO:0043167	C:plasma membrane; P:response to stress; P:signal transduction; F:ion binding
PGSC0003DMT400082496	R2 late blight resistance protein	2571	20	0	85.1	2	P:GO:0006950; F:GO:0043167	P:response to stress; F:ion binding
PGSC0003DMT400021607	putative disease resistance protein RGA4	1425	20	0	79.5	4	C:GO:0005886; P:GO:0006950; P:GO:0007165; F:GO:0043167	C:plasma membrane; P:response to stress; P:signal transduction; F:ion binding
PGSC0003DMT400021294	putative disease resistance protein RGA4	1812	20	0	74.15	4	C:GO:0005886; P:GO:0006950; P:GO:0007165; F:GO:0043167	C:plasma membrane; P:response to stress; P:signal transduction; F:ion binding
PGSC0003DMT400056053	putative disease resistance protein RGA4	3339	20	0	83.95	3	C:GO:0005575; P:GO:0006950; F:GO:0043167	C:cellular_component; P:response to stress; F:ion binding
PGSC0003DMT400021608	putative disease resistance protein RGA4	3791	20	0	85.35	4	C:GO:0005886; P:GO:0006950; P:GO:0007165; F:GO:0043167	C:plasma membrane; P:response to stress; P:signal transduction; F:ion binding
PGSC0003DMT400071967	putative disease resistance protein RGA4	4046	20	0	83.2	4	C:GO:0005886; P:GO:0006950; P:GO:0007165; F:GO:0043167	C:plasma membrane; P:response to stress; P:signal transduction; F:ion binding
PGSC0003DMT400071965	putative disease resistance protein RGA4	4070	20	0	83.2	4	C:GO:0005886; P:GO:0006950; P:GO:0007165; F:GO:0043167	C:plasma membrane; P:response to stress; P:signal transduction; F:ion binding
PGSC0003DMT400071966	putative disease resistance protein RGA4	4234	20	0	83.2	4	C:GO:0005886; P:GO:0006950; P:GO:0007165; F:GO:0043167	C:plasma membrane; P:response to stress; P:signal transduction; F:ion binding
PGSC0003DMT400022153	putative disease resistance protein RGA4 isoform X1	4910	20	0	83.5	3	C:GO:0005575; P:GO:0006950; F:GO:0043167	C:cellular_component; P:response to stress; F:ion binding
PGSC0003DMT400022155	putative disease resistance protein RGA4 isoform X1	5105	20	0	83.5	3	C:GO:0005575; P:GO:0006950; F:GO:0043167	C:cellular_component; P:response to stress; F:ion binding
PGSC0003DMT400022154	putative disease resistance protein RGA4 isoform X1	5179	20	0	83.5	3	C:GO:0005575; P:GO:0006950; F:GO:0043167	C:cellular_component; P:response to stress; F:ion binding
PGSC0003DMT400021631	putative disease resistance protein RGA4	5360	20	0	84	3	C:GO:0005575; P:GO:0006950; F:GO:0043167	C:cellular_component; P:response to stress; F:ion binding
PGSC0003DMT400025015	ABC transporter D family member 2, chloroplastic	1624	20	1.07738e-61	89.7	4	C:GO:0005575; F:GO:0016887; F:GO:0022857; F:GO:0043167	C:cellular_component; F:ATPase activity; F:transmembrane transporter activity; F:ion binding	EC:3.6.1.3; EC:3.6.1.15	Adenosinetriphosphatase; Nucleoside-triphosphate phosphatase
PGSC0003DMT400057017	pentatricopeptide repeat-containing protein At5g66520-like	2244	20	0	86.7	4	F:GO:0003723; F:GO:0004518; C:GO:0009536; F:GO:0043167	F:RNA binding; F:nuclease activity; C:plastid; F:ion binding
PGSC0003DMT400003370	KH domain-containing protein At4g18375	3879	20	0	88.9	1	F:GO:0003723	F:RNA binding
PGSC0003DMT400003371	KH domain-containing protein At4g18375	4063	20	0	88.9	1	F:GO:0003723	F:RNA binding
PGSC0003DMT400055216	basic leucine zipper 43-like	942	20	1.69324e-37	55.3	2	F:GO:0003700; P:GO:0006355	F:DNA binding transcription factor activity; P:regulation of transcription, DNA-templated
PGSC0003DMT400048109	putative disease resistance RPP13-like protein 1	1401	20	0	91	3	P:GO:0006950; F:GO:0016301; F:GO:0043167	P:response to stress; F:kinase activity; F:ion binding
PGSC0003DMT400079411	PREDICTED: uncharacterized protein LOC102585313	1495	20	2.65334e-146	83.4
PGSC0003DMT400081415	PREDICTED: uncharacterized protein LOC102584557	3154	20	3.58795e-129	78.4
PGSC0003DMT400081416	PREDICTED: uncharacterized protein LOC102584557	3291	20	7.35157e-164	73.2
PGSC0003DMT400005012	putative late blight resistance protein homolog R1B-16 isoform X1	2306	20	0	86.5	2	P:GO:0006950; F:GO:0043167	P:response to stress; F:ion binding
PGSC0003DMT400019678	putative late blight resistance protein homolog R1B-16 isoform X1	954	20	3.0877e-169	86.65	2	P:GO:0006950; F:GO:0043167	P:response to stress; F:ion binding
PGSC0003DMT400011301	putative disease resistance protein RGA4	6285	20	0	81.75	3	C:GO:0005575; P:GO:0006950; F:GO:0043167	C:cellular_component; P:response to stress; F:ion binding
PGSC0003DMT400011295	putative disease resistance protein RGA4	5683	20	0	81.85	3	C:GO:0005575; P:GO:0006950; F:GO:0043167	C:cellular_component; P:response to stress; F:ion binding
PGSC0003DMT400011298	putative disease resistance protein RGA4	5559	20	0	81.85	3	C:GO:0005575; P:GO:0006950; F:GO:0043167	C:cellular_component; P:response to stress; F:ion binding
PGSC0003DMT400011296	putative disease resistance protein RGA4	5155	20	0	81.85	3	C:GO:0005575; P:GO:0006950; F:GO:0043167	C:cellular_component; P:response to stress; F:ion binding
PGSC0003DMT400011297	putative disease resistance protein RGA4	5049	20	0	81.85	3	C:GO:0005575; P:GO:0006950; F:GO:0043167	C:cellular_component; P:response to stress; F:ion binding
PGSC0003DMT400028879	putative disease resistance protein RGA4	1017	20	0	76.8	4	C:GO:0005886; P:GO:0006950; P:GO:0007165; F:GO:0043167	C:plasma membrane; P:response to stress; P:signal transduction; F:ion binding
PGSC0003DMT400028417	putative disease resistance protein RGA4	1104	20	0	88.45	4	C:GO:0005886; P:GO:0006950; P:GO:0007165; F:GO:0043167	C:plasma membrane; P:response to stress; P:signal transduction; F:ion binding
PGSC0003DMT400028843	putative disease resistance protein RGA4 isoform X1	2379	20	0	83.45	4	C:GO:0005886; P:GO:0006950; P:GO:0007165; F:GO:0043167	C:plasma membrane; P:response to stress; P:signal transduction; F:ion binding
PGSC0003DMT400028890	putative disease resistance protein RGA4	2646	20	0	76.8	3	C:GO:0005886; P:GO:0006950; P:GO:0007165	C:plasma membrane; P:response to stress; P:signal transduction
PGSC0003DMT400028895	putative disease resistance protein RGA4	4817	20	0	84	4	C:GO:0005886; P:GO:0006950; P:GO:0007165; F:GO:0043167	C:plasma membrane; P:response to stress; P:signal transduction; F:ion binding
PGSC0003DMT400028894	putative disease resistance protein RGA4	5307	20	0	84	4	C:GO:0005886; P:GO:0006950; P:GO:0007165; F:GO:0043167	C:plasma membrane; P:response to stress; P:signal transduction; F:ion binding
PGSC0003DMT400028891	putative disease resistance protein RGA4	5402	20	0	84	4	C:GO:0005886; P:GO:0006950; P:GO:0007165; F:GO:0043167	C:plasma membrane; P:response to stress; P:signal transduction; F:ion binding
PGSC0003DMT400028892	putative disease resistance protein RGA4	5912	20	0	84	4	C:GO:0005886; P:GO:0006950; P:GO:0007165; F:GO:0043167	C:plasma membrane; P:response to stress; P:signal transduction; F:ion binding
PGSC0003DMT400028893	putative disease resistance protein RGA4	6163	20	0	84	4	C:GO:0005886; P:GO:0006950; P:GO:0007165; F:GO:0043167	C:plasma membrane; P:response to stress; P:signal transduction; F:ion binding
PGSC0003DMT400028871	putative disease resistance protein RGA3	1368	20	0	77.95	3	C:GO:0005886; P:GO:0006950; P:GO:0007165	C:plasma membrane; P:response to stress; P:signal transduction
PGSC0003DMT400016707	R2 late blight resistance protein	2553	20	0	85.25	2	P:GO:0006950; F:GO:0043167	P:response to stress; F:ion binding
PGSC0003DMT400086126	tetratricopeptide repeat protein 5-like	318	20	4.22084e-16	85.85
PGSC0003DMT400028394	putative disease resistance protein RGA4	1347	20	0	84.4	3	C:GO:0005575; P:GO:0006950; F:GO:0043167	C:cellular_component; P:response to stress; F:ion binding
PGSC0003DMT400049985	putative disease resistance protein RGA4	3948	20	0	81.6	4	C:GO:0005886; P:GO:0006950; P:GO:0007165; F:GO:0043167	C:plasma membrane; P:response to stress; P:signal transduction; F:ion binding
PGSC0003DMT400049984	putative disease resistance protein RGA4	4965	20	0	81.6	4	C:GO:0005886; P:GO:0006950; P:GO:0007165; F:GO:0043167	C:plasma membrane; P:response to stress; P:signal transduction; F:ion binding
PGSC0003DMT400078334	putative late blight resistance protein homolog R1B-16	2763	20	0	76.4	6	P:GO:0002376; C:GO:0005886; P:GO:0006950; P:GO:0007165; P:GO:0008219; F:GO:0043167	P:immune system process; C:plasma membrane; P:response to stress; P:signal transduction; P:cell death; F:ion binding
PGSC0003DMT400078959	uncharacterized LOC102585328	2416	20	3.71964e-100	77.2
PGSC0003DMT400012549	alanine aminotransferase 2-like	2053	20	0	95.95	2	P:GO:0009058; F:GO:0043167	P:biosynthetic process; F:ion binding
PGSC0003DMT400053424	germin-like protein subfamily 1 member 20	360	20	3.86014e-81	92.85	3	C:GO:0005576; C:GO:0005618; F:GO:0043167	C:extracellular region; C:cell wall; F:ion binding
PGSC0003DMT400053422	putative germin-like protein 2-1	910	20	6.70244e-100	85.8	3	C:GO:0005576; C:GO:0005618; F:GO:0043167	C:extracellular region; C:cell wall; F:ion binding
PGSC0003DMT400065971	putative disease resistance protein RGA4	2889	20	0	78.9	4	C:GO:0005886; P:GO:0006950; P:GO:0007165; F:GO:0043167	C:plasma membrane; P:response to stress; P:signal transduction; F:ion binding
PGSC0003DMT400024565	Sterol regulatory element-binding protein cleavage-activating protein, putative	969	20	3.74622e-110	72.05	2	C:GO:0009536; C:GO:0009579	C:plastid; C:thylakoid
PGSC0003DMT400028398	putative disease resistance protein RGA4	2555	20	0	82	4	C:GO:0005886; P:GO:0006950; P:GO:0007165; F:GO:0043167	C:plasma membrane; P:response to stress; P:signal transduction; F:ion binding
PGSC0003DMT400028397	putative disease resistance protein RGA4	3751	20	0	81.8	4	C:GO:0005886; P:GO:0006950; P:GO:0007165; F:GO:0043167	C:plasma membrane; P:response to stress; P:signal transduction; F:ion binding
PGSC0003DMT400030028	disease resistance protein RPP13-like	1503	20	0	84.15	2	P:GO:0006950; F:GO:0043167	P:response to stress; F:ion binding
PGSC0003DMT400030029	disease resistance protein RPP13-like	2652	20	0	85.15	4	C:GO:0005886; P:GO:0006950; P:GO:0007165; F:GO:0043167	C:plasma membrane; P:response to stress; P:signal transduction; F:ion binding
PGSC0003DMT400046059	tetratricopeptide repeat protein 5-like	657	7	1.90246e-50	66
PGSC0003DMT400003530	protein NRT1/ PTR FAMILY 5.8	2020	20	0	82.85	2	C:GO:0005575; F:GO:0022857	C:cellular_component; F:transmembrane transporter activity
PGSC0003DMT400020931	E3 ubiquitin-protein ligase MARCH7-like isoform X3	2097	20	1.00164e-59	94.35	2	C:GO:0005575; F:GO:0043167	C:cellular_component; F:ion binding
PGSC0003DMT400007798	lysosomal beta glucosidase-like	1791	20	0	81.2	4	C:GO:0005886; P:GO:0005975; P:GO:0009056; F:GO:0016798	C:plasma membrane; P:carbohydrate metabolic process; P:catabolic process; F:hydrolase activity, acting on glycosyl bonds	EC:3.2.1.21	Beta-glucosidase
PGSC0003DMT400022043	membrane-anchored ubiquitin-fold protein 6-like	2591	20	1.85326e-24	89.8	1	C:GO:0005886	C:plasma membrane
PGSC0003DMT400077717	putative disease resistance RPP13-like protein 1	4261	20	0	81.6	2	P:GO:0006950; F:GO:0043167	P:response to stress; F:ion binding
PGSC0003DMT400070515	putative disease resistance RPP13-like protein 1	3129	20	0	82.7	2	P:GO:0006950; F:GO:0043167	P:response to stress; F:ion binding
PGSC0003DMT400056602	Disease resistance protein RGA2, putative	1116	20	1.30327e-179	90.5	2	P:GO:0006950; F:GO:0043167	P:response to stress; F:ion binding
PGSC0003DMT400024063	putative disease resistance protein RGA1	1608	20	0	87.05	2	P:GO:0006950; F:GO:0043167	P:response to stress; F:ion binding
PGSC0003DMT400008852	putative disease resistance protein RGA1	2585	20	0	89.5	2	P:GO:0006950; F:GO:0043167	P:response to stress; F:ion binding
PGSC0003DMT400075428	serine/threonine-protein kinase pakA-like	1980	20	0	81.4
PGSC0003DMT400047788	disease resistance protein R3a-like protein	2046	20	0	91.5	3	P:GO:0006950; F:GO:0016301; F:GO:0043167	P:response to stress; F:kinase activity; F:ion binding
PGSC0003DMT400007707	putative disease resistance protein RGA1 isoform X1	3744	20	0	79.5	3	P:GO:0006950; F:GO:0016301; F:GO:0043167	P:response to stress; F:kinase activity; F:ion binding
PGSC0003DMT400047772	putative disease resistance RPP13-like protein 1	3916	20	0	82.85	3	P:GO:0006950; F:GO:0016301; F:GO:0043167	P:response to stress; F:kinase activity; F:ion binding
PGSC0003DMT400047787	disease resistance protein R3a-like protein	3789	20	0	83.7	3	P:GO:0006950; F:GO:0016301; F:GO:0043167	P:response to stress; F:kinase activity; F:ion binding
PGSC0003DMT400047789	disease resistance protein R3a-like protein	4452	20	0	83.7	3	P:GO:0006950; F:GO:0016301; F:GO:0043167	P:response to stress; F:kinase activity; F:ion binding
PGSC0003DMT400010386	ycf68 protein	1473	20	8.28765e-61	73.55	1	C:GO:0005739	C:mitochondrion
PGSC0003DMT400052120	probable carboxylesterase 16	1825	20	8.97418e-124	96.6	2	F:GO:0003674; P:GO:0009056	F:molecular_function; P:catabolic process
PGSC0003DMT400089256	tetratricopeptide repeat protein 5-like	900	20	2.78587e-111	68.2
PGSC0003DMT400082509	---NA---	1304
PGSC0003DMT400071790	ferric reduction oxidase 2-like	770	9	2.19761e-05	68.56	4	C:GO:0016020; C:GO:0016021; F:GO:0016491; P:GO:0055114	C:membrane; C:integral component of membrane; F:oxidoreductase activity; P:oxidation-reduction process
PGSC0003DMT400071791	ferric reduction oxidase 2-like	910	5	3.63018e-05	73.8	4	C:GO:0016020; C:GO:0016021; F:GO:0016491; P:GO:0055114	C:membrane; C:integral component of membrane; F:oxidoreductase activity; P:oxidation-reduction process
PGSC0003DMT400066984	putative pentatricopeptide repeat-containing protein At3g25970	3689	20	0	83.85	5	F:GO:0003723; F:GO:0004518; C:GO:0005622; F:GO:0043167; C:GO:0043226	F:RNA binding; F:nuclease activity; C:intracellular; F:ion binding; C:organelle
PGSC0003DMT400024026	DEAD-box ATP-dependent RNA helicase 5	2157	20	0	89.95	7	F:GO:0004386; C:GO:0005730; C:GO:0005829; F:GO:0016746; F:GO:0016887; P:GO:0034641; F:GO:0043167	F:helicase activity; C:nucleolus; C:cytosol; F:transferase activity, transferring acyl groups; F:ATPase activity; P:cellular nitrogen compound metabolic process; F:ion binding	EC:3.6.1.3; EC:2.3.1.225; EC:3.6.1.15	Adenosinetriphosphatase; Protein S-acyltransferase; Nucleoside-triphosphate phosphatase
PGSC0003DMT400031012	phosphatidylserine decarboxylase proenzyme 1, mitochondrial	2879	20	0	86.2	5	C:GO:0005739; P:GO:0006629; P:GO:0009058; F:GO:0016829; P:GO:0051604	C:mitochondrion; P:lipid metabolic process; P:biosynthetic process; F:lyase activity; P:protein maturation	EC:4.1.1.65	Phosphatidylserine decarboxylase
PGSC0003DMT400031011	phosphatidylserine decarboxylase proenzyme 1, mitochondrial	2034	20	4.82147e-117	90.7	5	C:GO:0005739; P:GO:0006629; P:GO:0009058; F:GO:0016829; P:GO:0051604	C:mitochondrion; P:lipid metabolic process; P:biosynthetic process; F:lyase activity; P:protein maturation	EC:4.1.1.65	Phosphatidylserine decarboxylase
PGSC0003DMT400051007	putative disease resistance protein RGA1	1858	20	0	85.9	2	P:GO:0006950; F:GO:0043167	P:response to stress; F:ion binding
PGSC0003DMT400074715	phospholipase D Z-like	1861	20	0	90.45	2	F:GO:0003674; C:GO:0005739	F:molecular_function; C:mitochondrion	EC:3.1.2.4	3-hydroxyisobutyryl-CoA hydrolase
PGSC0003DMT400020973	heavy metal-associated isoprenylated plant protein 3-like	1862	20	1.61245e-105	80.45	5	C:GO:0005737; P:GO:0006810; C:GO:0032991; P:GO:0042592; F:GO:0043167	C:cytoplasm; P:transport; C:protein-containing complex; P:homeostatic process; F:ion binding
PGSC0003DMT400070376	PREDICTED: uncharacterized protein LOC107004761 isoform X1	2595	20	0	90.65	4	F:GO:0003674; C:GO:0005737; P:GO:0006464; P:GO:0007165	F:molecular_function; C:cytoplasm; P:cellular protein modification process; P:signal transduction
PGSC0003DMT400070378	PREDICTED: uncharacterized protein LOC102590154 isoform X3	3057	20	0	94.8	4	F:GO:0003674; C:GO:0005737; P:GO:0006464; P:GO:0007165	F:molecular_function; C:cytoplasm; P:cellular protein modification process; P:signal transduction
PGSC0003DMT400070379	PREDICTED: uncharacterized protein LOC102590154 isoform X1	3069	20	0	95	4	F:GO:0003674; C:GO:0005737; P:GO:0006464; P:GO:0007165	F:molecular_function; C:cytoplasm; P:cellular protein modification process; P:signal transduction
PGSC0003DMT400070670	preprotein translocase subunit SCY1, chloroplastic	1388	20	7.65002e-26	97.1	2	C:GO:0005575; P:GO:0006810	C:cellular_component; P:transport
PGSC0003DMT400054403	UDP-glycosyltransferase 91C1	1833	20	0	82.65	4	C:GO:0005829; P:GO:0008150; F:GO:0016757; C:GO:0043226	C:cytosol; P:biological_process; F:transferase activity, transferring glycosyl groups; C:organelle
PGSC0003DMT400093183	disease resistance protein At4g27190-like	348	1	2.18561e-05	79
PGSC0003DMT400018163	PREDICTED: uncharacterized protein LOC104597731	852	1	0.000171433	46
PGSC0003DMT400070399	putative disease resistance RPP13-like protein 1	582	20	7.04412e-80	89.45	2	P:GO:0006950; F:GO:0043167	P:response to stress; F:ion binding
PGSC0003DMT400070402	putative disease resistance RPP13-like protein 1	1502	20	0	89.65	2	P:GO:0006950; F:GO:0043167	P:response to stress; F:ion binding
PGSC0003DMT400006336	putative disease resistance protein RGA4	1972	20	0	79.65	4	C:GO:0005886; P:GO:0006950; P:GO:0007165; F:GO:0043167	C:plasma membrane; P:response to stress; P:signal transduction; F:ion binding
PGSC0003DMT400008860	putative disease resistance protein RGA1	766	20	5.98256e-109	81.55	4	C:GO:0005886; P:GO:0006950; P:GO:0007165; F:GO:0043167	C:plasma membrane; P:response to stress; P:signal transduction; F:ion binding
PGSC0003DMT400094674	PREDICTED: uncharacterized protein LOC107875339	444	20	3.40122e-29	52.4
PGSC0003DMT400028057	transcription factor MYC2-like	1498	20	0	70.75	1	F:GO:0003674	F:molecular_function
PGSC0003DMT400014089	transcription factor MYC2-like	1488	20	0	69.8	1	F:GO:0003674	F:molecular_function
PGSC0003DMT400028059	transcription factor MYC2-like	1472	20	2.13517e-151	81.2	1	F:GO:0003674	F:molecular_function
PGSC0003DMT400028060	transcription factor MYC2-like	1109	20	2.59588e-153	65.7	1	F:GO:0003674	F:molecular_function
PGSC0003DMT400028058	transcription factor MYC2-like	1094	20	0	67.9	1	F:GO:0003674	F:molecular_function
PGSC0003DMT400014088	transcription factor MYC2-like	1079	20	0	67.1	1	F:GO:0003674	F:molecular_function
PGSC0003DMT400028056	transcription factor MYC2-like	1007	20	1.79613e-126	82.8	1	F:GO:0003674	F:molecular_function
PGSC0003DMT400028055	transcription factor MYC2-like	895	20	5.31803e-128	82.6	1	F:GO:0003674	F:molecular_function
PGSC0003DMT400014091	transcription factor MYC2-like	475	20	2.54911e-63	82.45	4	F:GO:0003674; C:GO:0005634; C:GO:0005737; P:GO:0008150	F:molecular_function; C:nucleus; C:cytoplasm; P:biological_process
PGSC0003DMT400023953	PREDICTED: uncharacterized protein LOC104246894	1160	20	4.19339e-25	77.5	1	P:GO:0009735	P:response to cytokinin
PGSC0003DMT400048819	pentatricopeptide repeat-containing protein At1g08070, chloroplastic	2966	20	0	88.75	1	F:GO:0043167	F:ion binding
PGSC0003DMT400007974	cold-regulated 413 inner membrane protein 1, chloroplastic-like	4621	20	8.61012e-28	69.4	1	C:GO:0005575	C:cellular_component
PGSC0003DMT400044243	ethylene receptor 2-like	2614	20	0	84.15	6	F:GO:0004871; C:GO:0005737; C:GO:0005783; P:GO:0006464; F:GO:0016301; F:GO:0043167	F:signal transducer activity; C:cytoplasm; C:endoplasmic reticulum; P:cellular protein modification process; F:kinase activity; F:ion binding	EC:2.7.13.3	Histidine kinase
PGSC0003DMT400044244	ethylene receptor 2-like	2834	20	0	84.15	6	F:GO:0004871; C:GO:0005737; C:GO:0005783; P:GO:0006464; F:GO:0016301; F:GO:0043167	F:signal transducer activity; C:cytoplasm; C:endoplasmic reticulum; P:cellular protein modification process; F:kinase activity; F:ion binding	EC:2.7.13.3	Histidine kinase
PGSC0003DMT400070424	vicilin-like seed storage protein At2g28490	1530	20	0	82.8	1	F:GO:0003674	F:molecular_function
PGSC0003DMT400078678	protein spt2-like isoform X1	2175	20	0	84.4	1	C:GO:0005575	C:cellular_component
PGSC0003DMT400078679	protein spt2-like isoform X1	2731	20	1.18641e-130	82.25	1	C:GO:0005575	C:cellular_component
PGSC0003DMT400002410	probable transcription factor KAN4	1029	20	2.74541e-147	68.1	4	F:GO:0003677; C:GO:0005634; P:GO:0006351; P:GO:0006355	F:DNA binding; C:nucleus; P:transcription, DNA-templated; P:regulation of transcription, DNA-templated
PGSC0003DMT400002411	probable transcription factor KAN4	595	20	2.12944e-84	80.55	4	F:GO:0003677; C:GO:0005634; P:GO:0009058; P:GO:0034641	F:DNA binding; C:nucleus; P:biosynthetic process; P:cellular nitrogen compound metabolic process
PGSC0003DMT400000609	DEAD-box ATP-dependent RNA helicase 31-like	1053	20	3.78608e-144	92.7	6	F:GO:0004386; C:GO:0005730; C:GO:0005737; F:GO:0016887; P:GO:0034641; F:GO:0043167	F:helicase activity; C:nucleolus; C:cytoplasm; F:ATPase activity; P:cellular nitrogen compound metabolic process; F:ion binding	EC:3.6.1.3; EC:3.6.1.15	Adenosinetriphosphatase; Nucleoside-triphosphate phosphatase
PGSC0003DMT400073733	VQ motif-containing protein 11-like	449	20	3.18334e-29	60.95	2	C:GO:0016020; C:GO:0016021	C:membrane; C:integral component of membrane
PGSC0003DMT400048727	24-methylenesterol C-methyltransferase 2-like	1335	20	0	93.05	4	C:GO:0005737; P:GO:0006629; F:GO:0008168; P:GO:0009058	C:cytoplasm; P:lipid metabolic process; F:methyltransferase activity; P:biosynthetic process
PGSC0003DMT400008122	pentatricopeptide repeat-containing protein At3g53170	3250	20	0	91.1	4	F:GO:0003723; F:GO:0004518; C:GO:0005622; C:GO:0043226	F:RNA binding; F:nuclease activity; C:intracellular; C:organelle
PGSC0003DMT400001232	recQ-mediated genome instability protein 2 isoform X2	1128	20	1.00708e-84	79.25	4	P:GO:0006259; P:GO:0006950; P:GO:0048856; P:GO:0051276	P:DNA metabolic process; P:response to stress; P:anatomical structure development; P:chromosome organization
PGSC0003DMT400065491	PREDICTED: uncharacterized protein LOC102590707	1432	20	0	81.8
PGSC0003DMT400072512	probable inactive leucine-rich repeat receptor-like protein kinase At3g03770	3777	20	0	86.95	4	C:GO:0005575; P:GO:0006464; F:GO:0016301; F:GO:0043167	C:cellular_component; P:cellular protein modification process; F:kinase activity; F:ion binding
PGSC0003DMT400072511	probable inactive leucine-rich repeat receptor-like protein kinase At3g03770	3958	20	0	87.7	4	C:GO:0005575; P:GO:0006464; F:GO:0016301; F:GO:0043167	C:cellular_component; P:cellular protein modification process; F:kinase activity; F:ion binding
PGSC0003DMT400072952	probable methyltransferase PMT5 isoform X2	1984	20	0	94.3	2	C:GO:0005575; F:GO:0008168	C:cellular_component; F:methyltransferase activity
PGSC0003DMT400069953	zeatin O-xylosyltransferase-like	1052	20	4.55199e-133	73.8	1	F:GO:0016757	F:transferase activity, transferring glycosyl groups
PGSC0003DMT400034644	nicastrin isoform X2	2230	20	2.16338e-163	90.95	6	C:GO:0005773; C:GO:0005783; C:GO:0005886; F:GO:0008233; C:GO:0031410; P:GO:0051604	C:vacuole; C:endoplasmic reticulum; C:plasma membrane; F:peptidase activity; C:cytoplasmic vesicle; P:protein maturation
PGSC0003DMT400034639	nicastrin isoform X2	3425	20	1.382e-158	90.95	6	C:GO:0005773; C:GO:0005783; C:GO:0005886; F:GO:0008233; C:GO:0031410; P:GO:0051604	C:vacuole; C:endoplasmic reticulum; C:plasma membrane; F:peptidase activity; C:cytoplasmic vesicle; P:protein maturation
PGSC0003DMT400062587	pentatricopeptide repeat-containing protein At2g15690-like	2493	20	0	80.6	5	F:GO:0003723; F:GO:0004518; C:GO:0005622; F:GO:0043167; C:GO:0043226	F:RNA binding; F:nuclease activity; C:intracellular; F:ion binding; C:organelle
PGSC0003DMT400034628	condensin complex subunit 3	2513	20	0	84.3	5	C:GO:0005694; P:GO:0007059; C:GO:0032991; P:GO:0051276; P:GO:0140014	C:chromosome; P:chromosome segregation; C:protein-containing complex; P:chromosome organization; P:mitotic nuclear division
PGSC0003DMT400041627	PREDICTED: uncharacterized protein LOC102606444	956	20	0	61.65	2	F:GO:0004869; P:GO:0010951	F:cysteine-type endopeptidase inhibitor activity; P:negative regulation of endopeptidase activity
PGSC0003DMT400035505	lysine-specific demethylase JMJ25-like	3249	20	0	70.7	8	F:GO:0003677; C:GO:0005634; C:GO:0005694; P:GO:0006464; P:GO:0009058; P:GO:0034641; F:GO:0043167; P:GO:0051276	F:DNA binding; C:nucleus; C:chromosome; P:cellular protein modification process; P:biosynthetic process; P:cellular nitrogen compound metabolic process; F:ion binding; P:chromosome organization
PGSC0003DMT400092416	PREDICTED: uncharacterized protein LOC107063143	636	1	0.000142467	58
PGSC0003DMT400032550	PREDICTED: uncharacterized protein LOC107059902	2788	20	0	64.7	3	F:GO:0003676; F:GO:0004523; P:GO:0090502	F:nucleic acid binding; F:RNA-DNA hybrid ribonuclease activity; P:RNA phosphodiester bond hydrolysis, endonucleolytic
PGSC0003DMT400032549	PREDICTED: uncharacterized protein LOC109238160	3720	20	0	62.25	3	F:GO:0003676; F:GO:0004523; P:GO:0090502	F:nucleic acid binding; F:RNA-DNA hybrid ribonuclease activity; P:RNA phosphodiester bond hydrolysis, endonucleolytic
PGSC0003DMT400053249	transmembrane protein 128	4440	20	1.9654e-50	85.4	1	C:GO:0005575	C:cellular_component
PGSC0003DMT400060687	PREDICTED: uncharacterized protein LOC107829719	4077	20	0	62.8	3	F:GO:0003676; F:GO:0004523; P:GO:0090502	F:nucleic acid binding; F:RNA-DNA hybrid ribonuclease activity; P:RNA phosphodiester bond hydrolysis, endonucleolytic
PGSC0003DMT400095221	PREDICTED: uncharacterized protein LOC107060912	750	20	5.40877e-70	72.05
PGSC0003DMT400004622	receptor-like protein 12	1201	10	1.23694e-58	67.5	3	F:GO:0003676; F:GO:0004523; P:GO:0090502	F:nucleic acid binding; F:RNA-DNA hybrid ribonuclease activity; P:RNA phosphodiester bond hydrolysis, endonucleolytic
PGSC0003DMT400044383	ethylene-responsive transcription factor 14-like	995	20	5.49512e-37	93.65	5	F:GO:0003677; F:GO:0003700; C:GO:0005634; P:GO:0009058; P:GO:0034641	F:DNA binding; F:DNA binding transcription factor activity; C:nucleus; P:biosynthetic process; P:cellular nitrogen compound metabolic process
PGSC0003DMT400081432	phosphate metabolism protein 8-like	1780	20	4.38296e-133	91.85	2	F:GO:0003674; P:GO:0008150	F:molecular_function; P:biological_process
PGSC0003DMT400081431	PREDICTED: uncharacterized protein LOC102595274	1861	20	6.01677e-130	92.55	2	F:GO:0003674; P:GO:0008150	F:molecular_function; P:biological_process
PGSC0003DMT400081429	phosphate metabolism protein 8-like	1891	20	1.37692e-125	77	2	F:GO:0003674; P:GO:0008150	F:molecular_function; P:biological_process
PGSC0003DMT400076253	histone deacetylase 19	2460	20	0	92.3	7	C:GO:0005634; P:GO:0006464; P:GO:0009058; F:GO:0016810; P:GO:0034641; F:GO:0043167; P:GO:0051276	C:nucleus; P:cellular protein modification process; P:biosynthetic process; F:hydrolase activity, acting on carbon-nitrogen (but not peptide) bonds; P:cellular nitrogen compound metabolic process; F:ion binding; P:chromosome organization	EC:3.5.1.98	Histone deacetylase
PGSC0003DMT400060502	DNA replication complex GINS protein PSF2	1040	20	2.18708e-103	90.5	9	C:GO:0000228; P:GO:0000278; F:GO:0004386; C:GO:0005654; P:GO:0006259; P:GO:0006950; P:GO:0009058; C:GO:0032991; P:GO:0051276	C:nuclear chromosome; P:mitotic cell cycle; F:helicase activity; C:nucleoplasm; P:DNA metabolic process; P:response to stress; P:biosynthetic process; C:protein-containing complex; P:chromosome organization	EC:3.6.1.15	Nucleoside-triphosphate phosphatase
PGSC0003DMT400060503	DNA replication complex GINS protein PSF2	1045	20	2.46725e-140	91.8	9	C:GO:0000228; P:GO:0000278; F:GO:0004386; C:GO:0005654; P:GO:0006259; P:GO:0006950; P:GO:0009058; C:GO:0032991; P:GO:0051276	C:nuclear chromosome; P:mitotic cell cycle; F:helicase activity; C:nucleoplasm; P:DNA metabolic process; P:response to stress; P:biosynthetic process; C:protein-containing complex; P:chromosome organization	EC:3.6.1.15	Nucleoside-triphosphate phosphatase
PGSC0003DMT400083853	polyadenylate-binding protein-interacting protein 6	1328	20	1.26687e-124	78.1
PGSC0003DMT400013039	PREDICTED: uncharacterized protein LOC104226257	1364	20	2.5228e-33	72.75
PGSC0003DMT400029015	probable glycosyltransferase At3g07620	1145	20	0	84.75	4	C:GO:0005575; P:GO:0006464; P:GO:0009058; F:GO:0016757	C:cellular_component; P:cellular protein modification process; P:biosynthetic process; F:transferase activity, transferring glycosyl groups
PGSC0003DMT400029016	probable glycosyltransferase At3g07620	1907	20	0	86.2	4	C:GO:0005575; P:GO:0006464; P:GO:0009058; F:GO:0016757	C:cellular_component; P:cellular protein modification process; P:biosynthetic process; F:transferase activity, transferring glycosyl groups
PGSC0003DMT400042039	folate-biopterin transporter 1, chloroplastic-like isoform X2	891	20	2.3307e-33	93.9	2	C:GO:0009536; F:GO:0022857	C:plastid; F:transmembrane transporter activity
PGSC0003DMT400083891	probable phospholipid-transporting ATPase 4	4322	20	0	92	6	C:GO:0005794; C:GO:0005886; P:GO:0016192; F:GO:0016887; F:GO:0043167; P:GO:0061024	C:Golgi apparatus; C:plasma membrane; P:vesicle-mediated transport; F:ATPase activity; F:ion binding; P:membrane organization	EC:3.6.1.3; EC:3.6.3.1; EC:3.6.1.15	Adenosinetriphosphatase; Phospholipid-translocating ATPase; Nucleoside-triphosphate phosphatase
PGSC0003DMT400083890	probable phospholipid-transporting ATPase 4	4353	20	0	93.3	6	C:GO:0005794; C:GO:0005886; P:GO:0016192; F:GO:0016887; F:GO:0043167; P:GO:0061024	C:Golgi apparatus; C:plasma membrane; P:vesicle-mediated transport; F:ATPase activity; F:ion binding; P:membrane organization	EC:3.6.1.3; EC:3.6.3.1; EC:3.6.1.15	Adenosinetriphosphatase; Phospholipid-translocating ATPase; Nucleoside-triphosphate phosphatase
PGSC0003DMT400083889	probable phospholipid-transporting ATPase 4	4541	20	0	92.2	6	C:GO:0005794; C:GO:0005886; P:GO:0016192; F:GO:0016887; F:GO:0043167; P:GO:0061024	C:Golgi apparatus; C:plasma membrane; P:vesicle-mediated transport; F:ATPase activity; F:ion binding; P:membrane organization	EC:3.6.1.3; EC:3.6.3.1; EC:3.6.1.15	Adenosinetriphosphatase; Phospholipid-translocating ATPase; Nucleoside-triphosphate phosphatase
PGSC0003DMT400005110	PREDICTED: uncharacterized protein LOC102601701 isoform X1	1780	20	0	90.05	1	C:GO:0005886	C:plasma membrane
PGSC0003DMT400005113	PREDICTED: uncharacterized protein LOC102601701 isoform X2	3030	20	0	86.85	1	C:GO:0005886	C:plasma membrane
PGSC0003DMT400005111	PREDICTED: uncharacterized protein LOC102601701 isoform X1	3045	20	0	85.85	1	C:GO:0005886	C:plasma membrane
PGSC0003DMT400005112	PREDICTED: uncharacterized protein LOC102601701 isoform X2	3188	20	0	86.85	1	C:GO:0005886	C:plasma membrane
PGSC0003DMT400092401	transcription factor SPT20 homolog	1452	20	1.31848e-89	63.5
PGSC0003DMT400081992	probable rRNA-processing protein EBP2 homolog	1254	20	1.15382e-157	87.65
PGSC0003DMT400081991	probable rRNA-processing protein EBP2 homolog	1229	20	8.58623e-158	87.65
PGSC0003DMT400081864	probable rRNA-processing protein EBP2 homolog	1193	20	7.60157e-160	86.15
PGSC0003DMT400081863	probable rRNA-processing protein EBP2 homolog	1131	20	3.45485e-160	86.15
PGSC0003DMT400039185	cytochrome P450 71A22-like	1496	20	0	83.6	5	C:GO:0005575; P:GO:0009058; F:GO:0016491; P:GO:0019748; F:GO:0043167	C:cellular_component; P:biosynthetic process; F:oxidoreductase activity; P:secondary metabolic process; F:ion binding	EC:1.14.13	Acting on paired donors, with incorporation or reduction of molecular oxygen. The oxygen incorporated need not be derived from O(2)
PGSC0003DMT400005769	protein FAR1-RELATED SEQUENCE 5-like	1608	20	2.21939e-121	72.45	3	P:GO:0009058; P:GO:0034641; F:GO:0043167	P:biosynthetic process; P:cellular nitrogen compound metabolic process; F:ion binding
PGSC0003DMT400019447	protein NSP-INTERACTING KINASE 2-like	2533	20	0	93.95	5	F:GO:0004871; C:GO:0005886; P:GO:0006464; F:GO:0016301; F:GO:0043167	F:signal transducer activity; C:plasma membrane; P:cellular protein modification process; F:kinase activity; F:ion binding	EC:2.7.11	Transferring phosphorus-containing groups
PGSC0003DMT400019446	protein NSP-INTERACTING KINASE 2-like	2646	20	0	93.95	5	F:GO:0004871; C:GO:0005886; P:GO:0006464; F:GO:0016301; F:GO:0043167	F:signal transducer activity; C:plasma membrane; P:cellular protein modification process; F:kinase activity; F:ion binding	EC:2.7.11	Transferring phosphorus-containing groups
PGSC0003DMT400019448	protein NSP-INTERACTING KINASE 2-like	2745	20	0	88.8	5	F:GO:0004871; C:GO:0005886; P:GO:0006464; F:GO:0016301; F:GO:0043167	F:signal transducer activity; C:plasma membrane; P:cellular protein modification process; F:kinase activity; F:ion binding	EC:2.7.11	Transferring phosphorus-containing groups
PGSC0003DMT400081377	caffeoylshikimate esterase-like	3620	20	9.7524e-74	94.15	3	F:GO:0003674; C:GO:0005575; P:GO:0006629	F:molecular_function; C:cellular_component; P:lipid metabolic process
PGSC0003DMT400081376	caffeoylshikimate esterase-like	3761	20	4.42238e-59	86.8	3	F:GO:0003674; C:GO:0005575; P:GO:0006629	F:molecular_function; C:cellular_component; P:lipid metabolic process
PGSC0003DMT400081374	caffeoylshikimate esterase-like isoform X2	4496	20	3.67122e-105	85.1	3	F:GO:0003674; C:GO:0005575; P:GO:0006629	F:molecular_function; C:cellular_component; P:lipid metabolic process
PGSC0003DMT400069617	peroxisome biogenesis factor 1-like	1511	20	0	83.7	1	F:GO:0043167	F:ion binding
PGSC0003DMT400069616	peroxisome biogenesis factor 1-like	1608	20	0	85.5	3	C:GO:0005634; F:GO:0016887; F:GO:0043167	C:nucleus; F:ATPase activity; F:ion binding	EC:3.6.1.3; EC:3.6.1.15	Adenosinetriphosphatase; Nucleoside-triphosphate phosphatase
PGSC0003DMT400006691	IAA-amino acid hydrolase ILR1-like 4	1755	20	0	88.1	2	F:GO:0003674; P:GO:0008150	F:molecular_function; P:biological_process
PGSC0003DMT400083232	general transcription factor 3C polypeptide 3 isoform X1	2924	20	0	90.35	5	F:GO:0000988; C:GO:0005634; P:GO:0009058; C:GO:0032991; P:GO:0034641	F:transcription factor activity, protein binding; C:nucleus; P:biosynthetic process; C:protein-containing complex; P:cellular nitrogen compound metabolic process
PGSC0003DMT400046851	serine/threonine-protein kinase AFC2 isoform X2	2639	20	3.61337e-129	79.25	3	P:GO:0006464; F:GO:0016301; F:GO:0043167	P:cellular protein modification process; F:kinase activity; F:ion binding
PGSC0003DMT400046850	serine/threonine-protein kinase AFC2 isoform X2	3154	20	1.87828e-127	79.25	3	P:GO:0006464; F:GO:0016301; F:GO:0043167	P:cellular protein modification process; F:kinase activity; F:ion binding
PGSC0003DMT400046849	Serine/threonine-protein kinase AFC2	3652	20	1.98123e-104	78.8	3	P:GO:0006464; F:GO:0016301; F:GO:0043167	P:cellular protein modification process; F:kinase activity; F:ion binding
PGSC0003DMT400039659	putative pentatricopeptide repeat-containing protein At1g53330	2009	20	0	82.95	2	P:GO:0000003; P:GO:0009790	P:reproduction; P:embryo development
PGSC0003DMT400060298	---NA---	644
PGSC0003DMT400058642	putative disease resistance RPP13-like protein 3 isoform X1	1368	20	0	79.05	2	P:GO:0006950; F:GO:0043167	P:response to stress; F:ion binding
PGSC0003DMT400060301	putative RNA-binding protein Luc7-like 2 isoform X1	1630	20	0	94.7	5	F:GO:0003729; C:GO:0005634; P:GO:0006397; P:GO:0022618; C:GO:0032991	F:mRNA binding; C:nucleus; P:mRNA processing; P:ribonucleoprotein complex assembly; C:protein-containing complex
PGSC0003DMT400060300	putative RNA-binding protein Luc7-like 1 isoform X2	1679	20	4.29228e-163	94.7	5	F:GO:0003729; C:GO:0005634; P:GO:0006397; P:GO:0022618; C:GO:0032991	F:mRNA binding; C:nucleus; P:mRNA processing; P:ribonucleoprotein complex assembly; C:protein-containing complex
PGSC0003DMT400060299	putative RNA-binding protein Luc7-like 1 isoform X2	1913	20	9.74458e-162	95.2	5	F:GO:0003729; C:GO:0005634; P:GO:0006397; P:GO:0022618; C:GO:0032991	F:mRNA binding; C:nucleus; P:mRNA processing; P:ribonucleoprotein complex assembly; C:protein-containing complex
PGSC0003DMT400039396	RING-H2 finger protein ATL47-like	1125	20	7.39467e-177	88.2	1	C:GO:0005575	C:cellular_component
PGSC0003DMT400067266	G-type lectin S-receptor-like serine/threonine-protein kinase At4g27290	2688	20	0	75.75	5	P:GO:0000003; C:GO:0005886; P:GO:0006464; F:GO:0016301; F:GO:0043167	P:reproduction; C:plasma membrane; P:cellular protein modification process; F:kinase activity; F:ion binding	EC:2.7.11	Transferring phosphorus-containing groups
PGSC0003DMT400052331	protein detoxification 44, chloroplastic	1670	20	0	69.9	3	C:GO:0005575; F:GO:0022857; P:GO:0034641	C:cellular_component; F:transmembrane transporter activity; P:cellular nitrogen compound metabolic process
PGSC0003DMT400065668	Putative late blight resistance protein, identical	3929	20	0	89.6	6	P:GO:0002376; C:GO:0005737; P:GO:0006810; P:GO:0006950; P:GO:0008219; F:GO:0043167	P:immune system process; C:cytoplasm; P:transport; P:response to stress; P:cell death; F:ion binding
PGSC0003DMT400065670	Putative late blight resistance protein, identical	4014	20	0	92.8	6	P:GO:0002376; C:GO:0005737; P:GO:0006810; P:GO:0006950; P:GO:0008219; F:GO:0043167	P:immune system process; C:cytoplasm; P:transport; P:response to stress; P:cell death; F:ion binding
PGSC0003DMT400014280	putative disease resistance protein RGA1	1759	20	0	84.8	2	P:GO:0006950; F:GO:0043167	P:response to stress; F:ion binding
PGSC0003DMT400019688	putative disease resistance protein RGA1	1902	20	0	74.55	4	C:GO:0005886; P:GO:0006950; P:GO:0007165; F:GO:0043167	C:plasma membrane; P:response to stress; P:signal transduction; F:ion binding
PGSC0003DMT400056494	INO80 complex subunit D-like	552	20	2.56565e-95	80.2	2	C:GO:0005654; C:GO:0032991	C:nucleoplasm; C:protein-containing complex
PGSC0003DMT400042790	transcription factor bHLH62	2053	20	0	71.6	1	F:GO:0003674	F:molecular_function
PGSC0003DMT400042791	transcription factor bHLH62	1890	20	0	71.7	1	F:GO:0003674	F:molecular_function
PGSC0003DMT400015140	structural maintenance of chromosomes protein 3	3291	20	0	92.3	4	C:GO:0005634; C:GO:0005694; F:GO:0043167; P:GO:0051276	C:nucleus; C:chromosome; F:ion binding; P:chromosome organization
PGSC0003DMT400015141	structural maintenance of chromosomes protein 3	2173	20	1.72484e-85	88.8	4	C:GO:0005634; C:GO:0005694; F:GO:0043167; P:GO:0051276	C:nucleus; C:chromosome; F:ion binding; P:chromosome organization
PGSC0003DMT400024583	pentatricopeptide repeat-containing protein At4g21190	2143	20	1.96957e-168	91.75	4	F:GO:0003723; F:GO:0004518; C:GO:0005622; C:GO:0043226	F:RNA binding; F:nuclease activity; C:intracellular; C:organelle
PGSC0003DMT400059019	methyl jasmonate esterase	689	20	6.12549e-148	90.25	1	F:GO:0003674	F:molecular_function
PGSC0003DMT400025228	PREDICTED: uncharacterized protein LOC109244554	2292	20	0	70	3	F:GO:0003676; F:GO:0004523; P:GO:0090502	F:nucleic acid binding; F:RNA-DNA hybrid ribonuclease activity; P:RNA phosphodiester bond hydrolysis, endonucleolytic
PGSC0003DMT400023519	LEAF RUST 10 DISEASE-RESISTANCE LOCUS RECEPTOR-LIKE PROTEIN KINASE-like 2.1	691	10	3.03792e-12	69.7	2	F:GO:0003674; C:GO:0005575	F:molecular_function; C:cellular_component
PGSC0003DMT400086411	---NA---	309
PGSC0003DMT400016906	hypothetical protein A4A49_06179	748	1	1.4087e-07	80
PGSC0003DMT400091172	agamous-like MADS-box protein AGL29	489	20	4.37503e-114	77.05	4	F:GO:0003677; C:GO:0005634; P:GO:0009058; P:GO:0034641	F:DNA binding; C:nucleus; P:biosynthetic process; P:cellular nitrogen compound metabolic process
PGSC0003DMT400003215	LEAF RUST 10 DISEASE-RESISTANCE LOCUS RECEPTOR-LIKE PROTEIN KINASE-like 1.1 isoform X1	3753	20	0	82.55	4	C:GO:0005575; P:GO:0006464; F:GO:0016301; F:GO:0043167	C:cellular_component; P:cellular protein modification process; F:kinase activity; F:ion binding
PGSC0003DMT400009594	jasmonate O-methyltransferase	1395	20	0	81.7	3	P:GO:0006950; F:GO:0008168; P:GO:0044281	P:response to stress; F:methyltransferase activity; P:small molecule metabolic process	EC:2.1.1.141	Jasmonate O-methyltransferase
PGSC0003DMT400076503	PREDICTED: uncharacterized protein LOC102593487	2631	20	0	75.3
PGSC0003DMT400076504	PREDICTED: uncharacterized protein LOC102593487	2808	20	0	75.3
PGSC0003DMT400010884	E3 ubiquitin-protein ligase At4g11680-like	1556	20	0	77.1	5	C:GO:0005575; P:GO:0006464; P:GO:0009056; F:GO:0016874; F:GO:0043167	C:cellular_component; P:cellular protein modification process; P:catabolic process; F:ligase activity; F:ion binding
PGSC0003DMT400010885	E3 ubiquitin-protein ligase At1g63170-like	2717	20	4.21311e-123	73.85	5	C:GO:0005575; P:GO:0006464; P:GO:0009056; F:GO:0016874; F:GO:0043167	C:cellular_component; P:cellular protein modification process; P:catabolic process; F:ligase activity; F:ion binding
PGSC0003DMT400067022	COP9 signalosome complex subunit 7 isoform X1	891	20	9.00892e-162	81	5	C:GO:0005634; C:GO:0005829; P:GO:0006464; C:GO:0032991; P:GO:0065003	C:nucleus; C:cytosol; P:cellular protein modification process; C:protein-containing complex; P:protein-containing complex assembly
PGSC0003DMT400067027	COP9 signalosome complex subunit 7 isoform X3	1186	20	3.93027e-151	97.15	5	C:GO:0005634; C:GO:0005829; P:GO:0006464; C:GO:0032991; P:GO:0065003	C:nucleus; C:cytosol; P:cellular protein modification process; C:protein-containing complex; P:protein-containing complex assembly
PGSC0003DMT400067026	COP9 signalosome complex subunit 7 isoform X1	1275	20	5.57029e-174	94	5	C:GO:0005634; C:GO:0005829; P:GO:0006464; C:GO:0032991; P:GO:0065003	C:nucleus; C:cytosol; P:cellular protein modification process; C:protein-containing complex; P:protein-containing complex assembly
PGSC0003DMT400067025	COP9 signalosome complex subunit 7 isoform X2	1295	20	2.18748e-162	96.25	5	C:GO:0005634; C:GO:0005829; P:GO:0006464; C:GO:0032991; P:GO:0065003	C:nucleus; C:cytosol; P:cellular protein modification process; C:protein-containing complex; P:protein-containing complex assembly
PGSC0003DMT400065603	protein EARLY FLOWERING 3-like	3044	20	0	71.65
PGSC0003DMT400065602	protein EARLY FLOWERING 3-like	5217	20	0	74.15
PGSC0003DMT400042718	transcription termination factor MTEF1, chloroplastic-like isoform X1	1422	20	0	82.2	3	F:GO:0003677; P:GO:0009058; P:GO:0034641	F:DNA binding; P:biosynthetic process; P:cellular nitrogen compound metabolic process
PGSC0003DMT400026802	probable LRR receptor-like serine/threonine-protein kinase At3g47570	3696	20	0	79.35	4	C:GO:0005575; P:GO:0006464; F:GO:0016301; F:GO:0043167	C:cellular_component; P:cellular protein modification process; F:kinase activity; F:ion binding	EC:2.7.11	Transferring phosphorus-containing groups
PGSC0003DMT400028080	bromodomain-containing protein 8-like isoform X2	672	20	4.29817e-47	87.7	1	F:GO:0003677	F:DNA binding
PGSC0003DMT400011373	PREDICTED: uncharacterized protein LOC107058919	1587	20	0	86.8	1	F:GO:0003677	F:DNA binding
PGSC0003DMT400001293	probable phospholipid-transporting ATPase 8	1132	20	5.67985e-82	94.75	6	C:GO:0005794; C:GO:0005886; P:GO:0016192; F:GO:0016887; F:GO:0043167; P:GO:0061024	C:Golgi apparatus; C:plasma membrane; P:vesicle-mediated transport; F:ATPase activity; F:ion binding; P:membrane organization	EC:3.6.1.3; EC:3.6.3.1; EC:3.6.1.15	Adenosinetriphosphatase; Phospholipid-translocating ATPase; Nucleoside-triphosphate phosphatase
PGSC0003DMT400046995	putative germin-like protein 2-1	687	20	2.58221e-164	93.1	3	C:GO:0005576; C:GO:0005618; F:GO:0043167	C:extracellular region; C:cell wall; F:ion binding
PGSC0003DMT400001290	probable phospholipid-transporting ATPase 8	4104	20	0	85.65	6	C:GO:0005794; C:GO:0005886; P:GO:0016192; F:GO:0016887; F:GO:0043167; P:GO:0061024	C:Golgi apparatus; C:plasma membrane; P:vesicle-mediated transport; F:ATPase activity; F:ion binding; P:membrane organization	EC:3.6.1.3; EC:3.6.3.1; EC:3.6.1.15	Adenosinetriphosphatase; Phospholipid-translocating ATPase; Nucleoside-triphosphate phosphatase
PGSC0003DMT400001289	probable phospholipid-transporting ATPase 8	4112	20	0	88.4	6	C:GO:0005794; C:GO:0005886; P:GO:0016192; F:GO:0016887; F:GO:0043167; P:GO:0061024	C:Golgi apparatus; C:plasma membrane; P:vesicle-mediated transport; F:ATPase activity; F:ion binding; P:membrane organization	EC:3.6.1.3; EC:3.6.3.1; EC:3.6.1.15	Adenosinetriphosphatase; Phospholipid-translocating ATPase; Nucleoside-triphosphate phosphatase
PGSC0003DMT400001292	probable phospholipid-transporting ATPase 8	4215	20	0	91.8	6	C:GO:0005794; C:GO:0005886; P:GO:0016192; F:GO:0016887; F:GO:0043167; P:GO:0061024	C:Golgi apparatus; C:plasma membrane; P:vesicle-mediated transport; F:ATPase activity; F:ion binding; P:membrane organization	EC:3.6.1.3; EC:3.6.3.1; EC:3.6.1.15	Adenosinetriphosphatase; Phospholipid-translocating ATPase; Nucleoside-triphosphate phosphatase
PGSC0003DMT400001291	probable phospholipid-transporting ATPase 8	4834	20	0	92.1	6	C:GO:0005794; C:GO:0005886; P:GO:0016192; F:GO:0016887; F:GO:0043167; P:GO:0061024	C:Golgi apparatus; C:plasma membrane; P:vesicle-mediated transport; F:ATPase activity; F:ion binding; P:membrane organization	EC:3.6.1.3; EC:3.6.3.1; EC:3.6.1.15	Adenosinetriphosphatase; Phospholipid-translocating ATPase; Nucleoside-triphosphate phosphatase
PGSC0003DMT400027537	disease resistance protein RPP13-like	813	20	0	75.3	4	C:GO:0005886; P:GO:0006950; P:GO:0007165; F:GO:0043167	C:plasma membrane; P:response to stress; P:signal transduction; F:ion binding
PGSC0003DMT400027538	disease resistance protein RPP13-like	4731	20	0	81.25	2	P:GO:0006950; F:GO:0043167	P:response to stress; F:ion binding
PGSC0003DMT400052970	putative pentatricopeptide repeat-containing protein At1g12700, mitochondrial	2105	20	2.27142e-46	82.1	5	F:GO:0003677; F:GO:0004519; C:GO:0005622; P:GO:0006281; P:GO:0090305	F:DNA binding; F:endonuclease activity; C:intracellular; P:DNA repair; P:nucleic acid phosphodiester bond hydrolysis
PGSC0003DMT400052969	putative pentatricopeptide repeat-containing protein At1g12700, mitochondrial	4231	20	5.00242e-46	82.1	5	F:GO:0003677; F:GO:0004519; C:GO:0005622; P:GO:0006281; P:GO:0090305	F:DNA binding; F:endonuclease activity; C:intracellular; P:DNA repair; P:nucleic acid phosphodiester bond hydrolysis
PGSC0003DMT400085128	protein SUPPRESSOR OF GENE SILENCING 3-like	633	20	2.85335e-31	56.75	1	P:GO:0008150	P:biological_process
PGSC0003DMT400067288	PREDICTED: uncharacterized protein LOC102605690	802	20	6.84426e-111	91.5	1	C:GO:0005575	C:cellular_component
PGSC0003DMT400018411	PREDICTED: uncharacterized protein LOC107060621	1438	20	0	87.95
PGSC0003DMT400075522	PREDICTED: uncharacterized protein LOC102579496 isoform X2	1448	20	0	89.4
PGSC0003DMT400075523	PREDICTED: uncharacterized protein LOC102579496 isoform X2	1523	20	0	89.4
PGSC0003DMT400075521	PREDICTED: uncharacterized protein LOC102579496 isoform X1	2755	20	0	88.7
PGSC0003DMT400002549	LOB domain-containing protein 6-like	570	20	1.25993e-101	82.65	3	P:GO:0000003; C:GO:0005654; P:GO:0048856	P:reproduction; C:nucleoplasm; P:anatomical structure development
PGSC0003DMT400011971	ubiquitin-conjugating enzyme E2 32	1236	20	0	85.8	3	C:GO:0005737; P:GO:0006464; F:GO:0019899	C:cytoplasm; P:cellular protein modification process; F:enzyme binding
PGSC0003DMT400033262	peptidyl-prolyl cis-trans isomerase FKBP43-like	2244	20	0	82.9	2	P:GO:0006464; F:GO:0016853	P:cellular protein modification process; F:isomerase activity	EC:5.2.1.8	Peptidylprolyl isomerase
PGSC0003DMT400033263	peptidyl-prolyl cis-trans isomerase fkbp43	2247	20	0	84.3	2	P:GO:0006464; F:GO:0016853	P:cellular protein modification process; F:isomerase activity	EC:5.2.1.8	Peptidylprolyl isomerase
PGSC0003DMT400096455	---NA---	315
PGSC0003DMT400017538	putative late blight resistance protein homolog R1A-10	3060	20	0	79.35	2	P:GO:0006950; F:GO:0043167	P:response to stress; F:ion binding
PGSC0003DMT400017539	putative late blight resistance protein homolog R1A-10	2484	20	0	80.9	2	P:GO:0006950; F:GO:0043167	P:response to stress; F:ion binding
PGSC0003DMT400006124	PREDICTED: uncharacterized protein LOC107057783	1713	20	6.16964e-148	67.95	3	F:GO:0003676; F:GO:0004523; P:GO:0090502	F:nucleic acid binding; F:RNA-DNA hybrid ribonuclease activity; P:RNA phosphodiester bond hydrolysis, endonucleolytic
PGSC0003DMT400040902	peroxisome biogenesis protein 3-2-like	1095	20	3.53935e-104	89.9	2	C:GO:0005777; P:GO:0008150	C:peroxisome; P:biological_process
PGSC0003DMT400017630	PREDICTED: uncharacterized protein LOC107027787	930	7	1.30153e-36	79.57	1	C:GO:0005575	C:cellular_component
PGSC0003DMT400031355	GATA transcription factor 5-like	1049	20	2.55696e-127	66.75	1	F:GO:0003674	F:molecular_function
PGSC0003DMT400031356	GATA transcription factor 5-like	1124	20	3.83157e-168	61.7	8	F:GO:0003677; F:GO:0003700; C:GO:0005634; P:GO:0006351; P:GO:0006355; F:GO:0008270; F:GO:0043565; P:GO:0045893	F:DNA binding; F:DNA binding transcription factor activity; C:nucleus; P:transcription, DNA-templated; P:regulation of transcription, DNA-templated; F:zinc ion binding; F:sequence-specific DNA binding; P:positive regulation of transcription, DNA-templated
PGSC0003DMT400005084	probable LRR receptor-like serine/threonine-protein kinase At4g20940	3664	20	0	83.3	4	C:GO:0005575; P:GO:0006464; F:GO:0016301; F:GO:0043167	C:cellular_component; P:cellular protein modification process; F:kinase activity; F:ion binding
PGSC0003DMT400072451	auxin-responsive protein SAUR32-like	673	20	3.35845e-92	80.35	1	P:GO:0008150	P:biological_process
PGSC0003DMT400029311	PREDICTED: uncharacterized protein LOC102582888	1130	20	0	70.75
PGSC0003DMT400024478	aspartic proteinase-like protein 1 isoform X1	1183	20	5.2473e-87	86.15	1	F:GO:0008233	F:peptidase activity	EC:3.4.23	Acting on peptide bonds (peptidases)
PGSC0003DMT400025781	probable prolyl 4-hydroxylase 3	4031	20	0	92.25	4	C:GO:0005768; C:GO:0005794; F:GO:0016491; F:GO:0043167	C:endosome; C:Golgi apparatus; F:oxidoreductase activity; F:ion binding
PGSC0003DMT400019802	alpha-1,4-glucan-protein synthase [UDP-forming] 1-like	1236	20	8.09086e-67	93.9	6	C:GO:0005794; C:GO:0005829; F:GO:0016853; P:GO:0034641; P:GO:0044281; P:GO:0071554	C:Golgi apparatus; C:cytosol; F:isomerase activity; P:cellular nitrogen compound metabolic process; P:small molecule metabolic process; P:cell wall organization or biogenesis	EC:5.4.99.30	UDP-arabinopyranose mutase
PGSC0003DMT400008764	E3 ubiquitin-protein ligase RNF4-like	2399	20	2.71497e-126	82.35	1	F:GO:0016874	F:ligase activity
PGSC0003DMT400081917	F-box protein SKIP28	1184	20	1.00381e-146	78.05
PGSC0003DMT400023606	E3 ubiquitin-protein ligase RNF144A-like	998	20	2.32142e-21	72.65	1	F:GO:0003674	F:molecular_function
PGSC0003DMT400059298	ankyrin repeat-containing protein At5g02620-like	2853	20	0	78.55	2	C:GO:0005575; P:GO:0007165	C:cellular_component; P:signal transduction
PGSC0003DMT400007777	PREDICTED: uncharacterized protein LOC102578825	1850	20	0	88.8	2	C:GO:0005575; F:GO:0016757	C:cellular_component; F:transferase activity, transferring glycosyl groups
PGSC0003DMT400078128	telomeric repeat-binding factor 2-like	1963	20	0	73.65	1	F:GO:0003677	F:DNA binding
PGSC0003DMT400079802	shugoshin-1-like isoform X1	1987	20	1.87392e-114	76.15	5	P:GO:0000003; C:GO:0005634; C:GO:0005694; P:GO:0007049; P:GO:0007059	P:reproduction; C:nucleus; C:chromosome; P:cell cycle; P:chromosome segregation
PGSC0003DMT400079803	shugoshin-1-like isoform X1	2029	20	1.45354e-125	78.85	5	P:GO:0000003; C:GO:0005634; C:GO:0005694; P:GO:0007049; P:GO:0007059	P:reproduction; C:nucleus; C:chromosome; P:cell cycle; P:chromosome segregation
PGSC0003DMT400079798	shugoshin-1-like isoform X1	2484	20	1.22305e-99	74.45	5	P:GO:0000003; C:GO:0005634; C:GO:0005694; P:GO:0007049; P:GO:0007059	P:reproduction; C:nucleus; C:chromosome; P:cell cycle; P:chromosome segregation
PGSC0003DMT400010866	hydroxymethylglutaryl-CoA synthase-like	1907	20	0	95.95	3	P:GO:0006629; P:GO:0009058; F:GO:0016746	P:lipid metabolic process; P:biosynthetic process; F:transferase activity, transferring acyl groups	EC:2.3.3.10	Hydroxymethylglutaryl-CoA synthase
PGSC0003DMT400032278	atpase family aaa domain-containing protein	6053	20	0	77.6	3	P:GO:0009058; P:GO:0034641; F:GO:0043167	P:biosynthetic process; P:cellular nitrogen compound metabolic process; F:ion binding
PGSC0003DMT400052885	MND1-interacting protein 1-like	1133	20	1.39265e-114	81.5	4	F:GO:0003674; C:GO:0005737; P:GO:0006464; P:GO:0007165	F:molecular_function; C:cytoplasm; P:cellular protein modification process; P:signal transduction
PGSC0003DMT400052886	MND1-interacting protein 1-like	2601	20	0	76.2	4	F:GO:0003674; C:GO:0005737; P:GO:0006464; P:GO:0007165	F:molecular_function; C:cytoplasm; P:cellular protein modification process; P:signal transduction
PGSC0003DMT400091197	MICOS complex subunit MIC60-like	1065	4	1.1799e-06	51.75
PGSC0003DMT400056235	3)-beta-glucan endohydrolase; Short=(1-	891	20	0	74.05	2	P:GO:0008150; F:GO:0016798	P:biological_process; F:hydrolase activity, acting on glycosyl bonds
PGSC0003DMT400041922	DUF761 domain-containing protein	1406	20	3.81279e-80	73.3
PGSC0003DMT400013045	transcription factor bHLH68	1631	20	0	79.1	5	F:GO:0003677; F:GO:0003700; C:GO:0005634; P:GO:0009058; P:GO:0034641	F:DNA binding; F:DNA binding transcription factor activity; C:nucleus; P:biosynthetic process; P:cellular nitrogen compound metabolic process
PGSC0003DMT400009064	disease resistance RPP13-like protein 4	2922	20	0	87.1	6	C:GO:0005886; P:GO:0006464; P:GO:0006950; P:GO:0007165; F:GO:0016791; F:GO:0043167	C:plasma membrane; P:cellular protein modification process; P:response to stress; P:signal transduction; F:phosphatase activity; F:ion binding	EC:3.1.3.16; EC:3.1.3.41	Protein-serine/threonine phosphatase; 4-nitrophenylphosphatase
PGSC0003DMT400009065	disease resistance RPP13-like protein 4	3054	20	0	87.1	6	C:GO:0005886; P:GO:0006464; P:GO:0006950; P:GO:0007165; F:GO:0016791; F:GO:0043167	C:plasma membrane; P:cellular protein modification process; P:response to stress; P:signal transduction; F:phosphatase activity; F:ion binding	EC:3.1.3.16; EC:3.1.3.41	Protein-serine/threonine phosphatase; 4-nitrophenylphosphatase
PGSC0003DMT400067354	disease resistance RPP13-like protein 4	3110	20	0	72.05	2	P:GO:0006950; F:GO:0043167	P:response to stress; F:ion binding
PGSC0003DMT400037585	beta-adaptin-like protein A	2984	20	0	93.5	4	F:GO:0003674; C:GO:0005737; P:GO:0016192; C:GO:0032991	F:molecular_function; C:cytoplasm; P:vesicle-mediated transport; C:protein-containing complex
PGSC0003DMT400055609	quinone oxidoreductase-like	1444	20	0	94.05	4	F:GO:0003723; C:GO:0005737; P:GO:0006950; F:GO:0016491	F:RNA binding; C:cytoplasm; P:response to stress; F:oxidoreductase activity	EC:1.6.5.5	NADPH:quinone reductase
PGSC0003DMT400026701	rho-N domain-containing protein 1, chloroplastic	1334	20	0	80.7	3	C:GO:0005575; P:GO:0009058; P:GO:0034641	C:cellular_component; P:biosynthetic process; P:cellular nitrogen compound metabolic process
PGSC0003DMT400026702	rho-N domain-containing protein 1, chloroplastic	1465	20	0	80.6	3	C:GO:0005575; P:GO:0009058; P:GO:0034641	C:cellular_component; P:biosynthetic process; P:cellular nitrogen compound metabolic process
PGSC0003DMT400078811	---NA---	748
PGSC0003DMT400025837	pre-rRNA-processing protein TSR1 homolog	2837	20	0	90.85	7	F:GO:0003723; F:GO:0003924; C:GO:0005634; C:GO:0032991; P:GO:0034641; P:GO:0042254; F:GO:0043167	F:RNA binding; F:GTPase activity; C:nucleus; C:protein-containing complex; P:cellular nitrogen compound metabolic process; P:ribosome biogenesis; F:ion binding	EC:3.6.1.15	Nucleoside-triphosphate phosphatase
PGSC0003DMT400040215	glutelin type-B 5-like	1363	20	0	92.7	1	F:GO:0003674	F:molecular_function
PGSC0003DMT400040214	glutelin type-B 5-like	1370	20	0	94.05	1	F:GO:0003674	F:molecular_function
PGSC0003DMT400023941	PREDICTED: uncharacterized protein LOC107062735	797	20	2.31021e-27	77.75
PGSC0003DMT400074710	probable plastid-lipid-associated protein 10, chloroplastic isoform X1	957	20	0	85.6	2	F:GO:0003674; C:GO:0009536	F:molecular_function; C:plastid
PGSC0003DMT400074713	probable plastid-lipid-associated protein 10, chloroplastic isoform X1	1199	20	0	95.1	2	F:GO:0003674; C:GO:0009536	F:molecular_function; C:plastid
PGSC0003DMT400074712	probable plastid-lipid-associated protein 10, chloroplastic isoform X1	1202	20	0	95.1	2	F:GO:0003674; C:GO:0009536	F:molecular_function; C:plastid
PGSC0003DMT400074714	probable plastid-lipid-associated protein 10, chloroplastic isoform X1	1268	20	0	87.35	2	F:GO:0003674; C:GO:0009536	F:molecular_function; C:plastid
PGSC0003DMT400002788	putative late blight resistance protein homolog R1B-16 isoform X1	2570	20	0	78.2	6	P:GO:0002376; C:GO:0005886; P:GO:0006950; P:GO:0007165; P:GO:0008219; F:GO:0043167	P:immune system process; C:plasma membrane; P:response to stress; P:signal transduction; P:cell death; F:ion binding
PGSC0003DMT400065950	E3 ubiquitin-protein ligase UPL5-like	2820	20	0	80.25	3	F:GO:0003674; C:GO:0005737; P:GO:0006464	F:molecular_function; C:cytoplasm; P:cellular protein modification process
PGSC0003DMT400046994	receptor-like protein kinase BRI1-like 3	2679	20	0	80.95	4	C:GO:0005575; P:GO:0006464; F:GO:0016301; F:GO:0043167	C:cellular_component; P:cellular protein modification process; F:kinase activity; F:ion binding	EC:2.7.11	Transferring phosphorus-containing groups
PGSC0003DMT400007838	protein detoxification 44, chloroplastic	7068	20	0	59.4	4	C:GO:0005575; P:GO:0006950; F:GO:0022857; P:GO:0034641	C:cellular_component; P:response to stress; F:transmembrane transporter activity; P:cellular nitrogen compound metabolic process
PGSC0003DMT400093871	F-box protein At1g47340-like	1083	20	1.18085e-60	51.35
PGSC0003DMT400069725	probably inactive leucine-rich repeat receptor-like protein kinase IMK2	2765	20	0	82.9	4	C:GO:0005575; P:GO:0006464; F:GO:0016301; F:GO:0043167	C:cellular_component; P:cellular protein modification process; F:kinase activity; F:ion binding
PGSC0003DMT400043823	probable nucleolar protein 5-2	4065	20	2.6831e-27	89.75
PGSC0003DMT400059656	uncharacterized serine-rich protein C215.13-like	1838	20	0	86.05	2	C:GO:0005768; C:GO:0005794	C:endosome; C:Golgi apparatus
PGSC0003DMT400030649	---NA---	2121
PGSC0003DMT400060613	very-long-chain (3r)-3-hydroxyacyl-coa dehydratase pasticcino 2a	3479	20	2.6604e-36	84.95	6	C:GO:0005737; C:GO:0005783; P:GO:0006629; P:GO:0009058; F:GO:0016829; P:GO:0044281	C:cytoplasm; C:endoplasmic reticulum; P:lipid metabolic process; P:biosynthetic process; F:lyase activity; P:small molecule metabolic process	EC:4.2.1.134	Very-long-chain (3R)-3-hydroxyacyl-CoA dehydratase
PGSC0003DMT400060611	very-long-chain (3R)-3-hydroxyacyl-CoA dehydratase PASTICCINO 2	2569	20	1.1421e-89	86.65	6	C:GO:0005737; C:GO:0005783; P:GO:0006629; P:GO:0009058; F:GO:0016829; P:GO:0044281	C:cytoplasm; C:endoplasmic reticulum; P:lipid metabolic process; P:biosynthetic process; F:lyase activity; P:small molecule metabolic process	EC:4.2.1.134	Very-long-chain (3R)-3-hydroxyacyl-CoA dehydratase
PGSC0003DMT400050223	protein SAND-like isoform X2	2921	20	0	86.75	2	C:GO:0005623; P:GO:0016192	C:cell; P:vesicle-mediated transport
PGSC0003DMT400023005	probable serine/threonine-protein kinase NAK	2194	20	2.62403e-168	95.05	5	F:GO:0004871; C:GO:0005886; P:GO:0006464; F:GO:0016301; F:GO:0043167	F:signal transducer activity; C:plasma membrane; P:cellular protein modification process; F:kinase activity; F:ion binding	EC:2.7.11	Transferring phosphorus-containing groups
PGSC0003DMT400080715	PREDICTED: uncharacterized protein LOC107829719	6919	20	0	64.5	3	F:GO:0003676; F:GO:0004523; P:GO:0090502	F:nucleic acid binding; F:RNA-DNA hybrid ribonuclease activity; P:RNA phosphodiester bond hydrolysis, endonucleolytic
PGSC0003DMT400066372	GATA transcription factor 26-like	3536	20	5.29911e-25	78.45	5	F:GO:0003677; F:GO:0003700; P:GO:0009058; P:GO:0034641; F:GO:0043167	F:DNA binding; F:DNA binding transcription factor activity; P:biosynthetic process; P:cellular nitrogen compound metabolic process; F:ion binding
PGSC0003DMT400066281	GATA transcription factor 26-like	5668	20	1.81898e-91	77.95	5	F:GO:0003677; F:GO:0003700; P:GO:0009058; P:GO:0034641; F:GO:0043167	F:DNA binding; F:DNA binding transcription factor activity; P:biosynthetic process; P:cellular nitrogen compound metabolic process; F:ion binding
PGSC0003DMT400066282	GATA transcription factor 26-like	7061	20	1.28753e-42	79.95	5	F:GO:0003677; F:GO:0003700; P:GO:0009058; P:GO:0034641; F:GO:0043167	F:DNA binding; F:DNA binding transcription factor activity; P:biosynthetic process; P:cellular nitrogen compound metabolic process; F:ion binding
PGSC0003DMT400006097	---NA---	790
PGSC0003DMT400006098	---NA---	926
PGSC0003DMT400062257	probable receptor-like protein kinase At5g18500	6129	20	2.2923e-160	87	4	C:GO:0005575; P:GO:0006464; F:GO:0016301; F:GO:0043167	C:cellular_component; P:cellular protein modification process; F:kinase activity; F:ion binding	EC:2.7.10; EC:2.7.11	Transferring phosphorus-containing groups; Transferring phosphorus-containing groups
PGSC0003DMT400020531	probable E3 ubiquitin-protein ligase RHG1A	2666	20	0	81.35	3	P:GO:0006464; P:GO:0009056; F:GO:0016874	P:cellular protein modification process; P:catabolic process; F:ligase activity
PGSC0003DMT400051488	S-locus F-box protein type-11	530	20	1.92126e-85	87	3	F:GO:0003674; P:GO:0006464; P:GO:0009056	F:molecular_function; P:cellular protein modification process; P:catabolic process
PGSC0003DMT400076219	26S proteasome non-ATPase regulatory subunit 1 homolog A	3816	20	0	93.9	6	C:GO:0005634; C:GO:0005829; F:GO:0008233; P:GO:0009056; F:GO:0030234; C:GO:0032991	C:nucleus; C:cytosol; F:peptidase activity; P:catabolic process; F:enzyme regulator activity; C:protein-containing complex
PGSC0003DMT400076217	26S proteasome non-ATPase regulatory subunit 1 homolog A-like	3902	20	0	94.65	6	C:GO:0005634; C:GO:0005829; F:GO:0008233; P:GO:0009056; F:GO:0030234; C:GO:0032991	C:nucleus; C:cytosol; F:peptidase activity; P:catabolic process; F:enzyme regulator activity; C:protein-containing complex
PGSC0003DMT400064593	HD domain-containing protein 2	1597	20	1.10689e-155	92.4	1	C:GO:0009536	C:plastid
PGSC0003DMT400064594	HD domain-containing protein 2	1697	20	3.53619e-155	92.4	1	C:GO:0009536	C:plastid
PGSC0003DMT400036343	proline transporter 2-like	2201	20	0	90.45	2	C:GO:0005886; F:GO:0022857	C:plasma membrane; F:transmembrane transporter activity
PGSC0003DMT400036340	proline transporter 2-like isoform X1	2289	20	2.5435e-136	77.8	2	C:GO:0005886; F:GO:0022857	C:plasma membrane; F:transmembrane transporter activity
PGSC0003DMT400036341	proline transporter 2-like	2357	20	4.28834e-179	78.9	2	C:GO:0005886; F:GO:0022857	C:plasma membrane; F:transmembrane transporter activity
PGSC0003DMT400036339	proline transporter 2-like	2684	20	7.57072e-115	68.05	2	C:GO:0005886; F:GO:0022857	C:plasma membrane; F:transmembrane transporter activity
PGSC0003DMT400022573	BTB/POZ domain-containing protein NPY1	3127	20	0	89.8	3	F:GO:0004871; P:GO:0006810; P:GO:0048856	F:signal transducer activity; P:transport; P:anatomical structure development
PGSC0003DMT400022572	BTB/POZ domain-containing protein NPY1	3718	20	0	91.85	3	F:GO:0004871; P:GO:0006810; P:GO:0048856	F:signal transducer activity; P:transport; P:anatomical structure development
PGSC0003DMT400000220	desiccation protectant protein Lea14 homolog	879	20	1.81145e-105	89.8	1	P:GO:0006950	P:response to stress
PGSC0003DMT400000221	desiccation protectant protein Lea14 homolog	989	20	2.15115e-77	92.65	1	P:GO:0006950	P:response to stress
PGSC0003DMT400016478	perakine reductase-like	1701	20	1.92487e-28	93.05	1	F:GO:0016491	F:oxidoreductase activity
PGSC0003DMT400064757	glycine-rich RNA-binding protein 4, mitochondrial-like	1006	20	3.78215e-27	90.2	1	F:GO:0003723	F:RNA binding
PGSC0003DMT400043273	polyadenylate-binding protein 2 isoform X1	1110	20	2.22329e-133	88.8	1	F:GO:0003723	F:RNA binding
PGSC0003DMT400064758	glycine-rich RNA-binding protein 4, mitochondrial-like	2452	20	8.00803e-118	91.55	1	F:GO:0003723	F:RNA binding
PGSC0003DMT400071160	50S ribosomal protein L17, chloroplastic	1985	20	9.21761e-124	89.9	6	F:GO:0003735; C:GO:0005829; C:GO:0005840; P:GO:0006412; C:GO:0009536; F:GO:0019843	F:structural constituent of ribosome; C:cytosol; C:ribosome; P:translation; C:plastid; F:rRNA binding
PGSC0003DMT400002448	xyloglucan galactosyltransferase XLT2-like	1915	20	0	85.15	4	C:GO:0005575; P:GO:0006464; P:GO:0009058; F:GO:0016757	C:cellular_component; P:cellular protein modification process; P:biosynthetic process; F:transferase activity, transferring glycosyl groups
PGSC0003DMT400016453	BTB/POZ domain-containing protein At2g04740	2552	20	9.08708e-176	91	4	C:GO:0005737; P:GO:0009056; F:GO:0019899; C:GO:0032991	C:cytoplasm; P:catabolic process; F:enzyme binding; C:protein-containing complex
PGSC0003DMT400078032	GDP-mannose transporter GONST2	1377	20	0	89.35	2	C:GO:0005575; P:GO:0055085	C:cellular_component; P:transmembrane transport
PGSC0003DMT400048524	leucine-rich repeat receptor-like protein kinase TDR	3385	20	0	89.05	8	P:GO:0000003; C:GO:0005886; P:GO:0006464; P:GO:0009790; F:GO:0016301; F:GO:0043167; P:GO:0048646; P:GO:0051301	P:reproduction; C:plasma membrane; P:cellular protein modification process; P:embryo development; F:kinase activity; F:ion binding; P:anatomical structure formation involved in morphogenesis; P:cell division	EC:2.7.11	Transferring phosphorus-containing groups
PGSC0003DMT400056995	kinesin KP1	3766	20	0	89.75	5	C:GO:0005739; P:GO:0006091; F:GO:0008092; F:GO:0043167; P:GO:0048856	C:mitochondrion; P:generation of precursor metabolites and energy; F:cytoskeletal protein binding; F:ion binding; P:anatomical structure development	EC:3.6.1.15	Nucleoside-triphosphate phosphatase
PGSC0003DMT400091943	Gag-pol polyprotein, putative	438	20	3.5874e-52	65.6	3	F:GO:0003676; F:GO:0008270; P:GO:0015074	F:nucleic acid binding; F:zinc ion binding; P:DNA integration
PGSC0003DMT400061748	protease Do-like 2, chloroplastic	1889	20	0	91.15	1	F:GO:0008233	F:peptidase activity	EC:3.4.21	Acting on peptide bonds (peptidases)
PGSC0003DMT400049952	pollen-specific leucine-rich repeat extensin-like protein 3	1433	20	2.53694e-108	75.4	1	C:GO:0005575	C:cellular_component
PGSC0003DMT400022015	VHS domain-containing protein At3g16270	2585	20	0	83.25	2	C:GO:0005622; P:GO:0006810	C:intracellular; P:transport
PGSC0003DMT400022016	VHS domain-containing protein At3g16270	2649	20	0	81.4	2	C:GO:0005622; P:GO:0006810	C:intracellular; P:transport
PGSC0003DMT400000060	spastin	1169	20	3.88124e-76	89.55	4	F:GO:0004386; C:GO:0005634; F:GO:0016887; F:GO:0043167	F:helicase activity; C:nucleus; F:ATPase activity; F:ion binding	EC:3.6.1.3; EC:3.6.1.15	Adenosinetriphosphatase; Nucleoside-triphosphate phosphatase
PGSC0003DMT400071482	probable LRR receptor-like serine/threonine-protein kinase At1g53420 isoform X1	1763	20	5.35239e-151	87.4	4	C:GO:0005575; P:GO:0006464; F:GO:0016301; F:GO:0043167	C:cellular_component; P:cellular protein modification process; F:kinase activity; F:ion binding
PGSC0003DMT400071485	probable LRR receptor-like serine/threonine-protein kinase At1g53420 isoform X1	2428	20	0	85.55	4	C:GO:0005575; P:GO:0006464; F:GO:0016301; F:GO:0043167	C:cellular_component; P:cellular protein modification process; F:kinase activity; F:ion binding
PGSC0003DMT400071484	probable LRR receptor-like serine/threonine-protein kinase At1g53420 isoform X1	2461	20	0	85.7	4	C:GO:0005575; P:GO:0006464; F:GO:0016301; F:GO:0043167	C:cellular_component; P:cellular protein modification process; F:kinase activity; F:ion binding
PGSC0003DMT400071481	probable LRR receptor-like serine/threonine-protein kinase At1g53420 isoform X1	2476	20	0	84.65	4	C:GO:0005575; P:GO:0006464; F:GO:0016301; F:GO:0043167	C:cellular_component; P:cellular protein modification process; F:kinase activity; F:ion binding
PGSC0003DMT400071480	probable LRR receptor-like serine/threonine-protein kinase At1g53420 isoform X1	2824	20	0	86.15	4	C:GO:0005575; P:GO:0006464; F:GO:0016301; F:GO:0043167	C:cellular_component; P:cellular protein modification process; F:kinase activity; F:ion binding
PGSC0003DMT400014590	PREDICTED: uncharacterized protein LOC104231130	3047	2	1.56671e-10	82	1	C:GO:0005575	C:cellular_component
PGSC0003DMT400020464	eukaryotic translation initiation factor-like isoform X1	2944	20	0	91.1	1	F:GO:0008135	F:translation factor activity, RNA binding
PGSC0003DMT400003005	pentatricopeptide repeat-containing protein At2g33680	2299	20	0	88.05	5	F:GO:0003723; F:GO:0004518; C:GO:0005622; F:GO:0043167; C:GO:0043226	F:RNA binding; F:nuclease activity; C:intracellular; F:ion binding; C:organelle
PGSC0003DMT400011220	L-type lectin-domain containing receptor kinase IX.1-like	1053	20	0	77.75	4	C:GO:0005575; P:GO:0006464; F:GO:0016301; F:GO:0043167	C:cellular_component; P:cellular protein modification process; F:kinase activity; F:ion binding
PGSC0003DMT400032690	methyl-cpg-binding domain-containing protein 8	3182	20	0	83.7	2	F:GO:0003677; C:GO:0005634	F:DNA binding; C:nucleus
PGSC0003DMT400032689	methyl-cpg-binding domain-containing protein 8	3152	20	0	82.35	2	F:GO:0003677; C:GO:0005634	F:DNA binding; C:nucleus
PGSC0003DMT400032688	methyl-cpg-binding domain-containing protein 8	2908	20	0	83.7	2	F:GO:0003677; C:GO:0005634	F:DNA binding; C:nucleus
PGSC0003DMT400032686	methyl-cpg-binding domain-containing protein 8	2640	20	0	81.35	2	F:GO:0003677; C:GO:0005634	F:DNA binding; C:nucleus
PGSC0003DMT400007349	probable splicing factor 3A subunit 1	3966	20	0	92.1	2	F:GO:0003723; P:GO:0034641	F:RNA binding; P:cellular nitrogen compound metabolic process
PGSC0003DMT400007348	probable splicing factor 3A subunit 1	3904	20	0	92.1	2	F:GO:0003723; P:GO:0034641	F:RNA binding; P:cellular nitrogen compound metabolic process
PGSC0003DMT400051386	pentatricopeptide repeat-containing protein At1g74630	2825	20	0	87.95	5	F:GO:0003723; F:GO:0004518; C:GO:0005622; F:GO:0043167; C:GO:0043226	F:RNA binding; F:nuclease activity; C:intracellular; F:ion binding; C:organelle
PGSC0003DMT400051385	pentatricopeptide repeat-containing protein At1g74630	2245	20	0	87.95	5	F:GO:0003723; F:GO:0004518; C:GO:0005622; F:GO:0043167; C:GO:0043226	F:RNA binding; F:nuclease activity; C:intracellular; F:ion binding; C:organelle
PGSC0003DMT400029670	small nuclear ribonucleoprotein Sm D2-like isoform X1	899	20	2.43095e-58	95.95	5	C:GO:0005730; C:GO:0005829; P:GO:0006397; P:GO:0022618; C:GO:0032991	C:nucleolus; C:cytosol; P:mRNA processing; P:ribonucleoprotein complex assembly; C:protein-containing complex
PGSC0003DMT400006309	pentatricopeptide repeat-containing protein At1g74630	864	20	1.19906e-147	89.55	5	F:GO:0003723; F:GO:0004518; C:GO:0005622; F:GO:0043167; C:GO:0043226	F:RNA binding; F:nuclease activity; C:intracellular; F:ion binding; C:organelle
PGSC0003DMT400092476	---NA---	777
PGSC0003DMT400000795	receptor-like protein kinase 5	5989	20	0	84.3	4	C:GO:0005575; P:GO:0006464; F:GO:0016301; F:GO:0043167	C:cellular_component; P:cellular protein modification process; F:kinase activity; F:ion binding	EC:2.7.11	Transferring phosphorus-containing groups
PGSC0003DMT400051130	sialyltransferase-like protein 2	804	20	2.11149e-41	92.05	9	P:GO:0000003; P:GO:0000902; C:GO:0005768; C:GO:0005794; P:GO:0006464; P:GO:0009058; F:GO:0016757; P:GO:0030154; P:GO:0040007	P:reproduction; P:cell morphogenesis; C:endosome; C:Golgi apparatus; P:cellular protein modification process; P:biosynthetic process; F:transferase activity, transferring glycosyl groups; P:cell differentiation; P:growth	EC:2.4.99	Glycosyltransferases
PGSC0003DMT400092865	cinnamate beta-D-glucosyltransferase-like	810	20	6.13546e-36	54.95
PGSC0003DMT400052997	probable LIM domain-containing serine/threonine-protein kinase DDB_G0286997	811	20	2.33637e-75	65.3	2	F:GO:0016301; P:GO:0016310	F:kinase activity; P:phosphorylation
PGSC0003DMT400023564	dipeptidyl aminopeptidase 4	2086	20	0	90.6	2	C:GO:0005829; F:GO:0008233	C:cytosol; F:peptidase activity	EC:3.4.11	Acting on peptide bonds (peptidases)
PGSC0003DMT400023565	dipeptidyl aminopeptidase 4	2710	20	0	90.2	2	C:GO:0005829; F:GO:0008233	C:cytosol; F:peptidase activity	EC:3.4.11	Acting on peptide bonds (peptidases)
PGSC0003DMT400030753	aspartic proteinase Asp1	2064	20	0	89.1	2	F:GO:0008233; P:GO:0009056	F:peptidase activity; P:catabolic process	EC:3.4.23	Acting on peptide bonds (peptidases)
PGSC0003DMT400072839	probable protein S-acyltransferase 22	2781	20	0	88.95	2	C:GO:0005575; F:GO:0016746	C:cellular_component; F:transferase activity, transferring acyl groups	EC:2.3.1.225	Protein S-acyltransferase
PGSC0003DMT400072838	probable protein S-acyltransferase 22	3206	20	0	90	2	C:GO:0005575; F:GO:0016746	C:cellular_component; F:transferase activity, transferring acyl groups	EC:2.3.1.225	Protein S-acyltransferase
PGSC0003DMT400035456	premnaspirodiene oxygenase-like	1308	20	0	81.7	5	C:GO:0005575; P:GO:0009058; F:GO:0016491; P:GO:0019748; F:GO:0043167	C:cellular_component; P:biosynthetic process; F:oxidoreductase activity; P:secondary metabolic process; F:ion binding	EC:1.14.13	Acting on paired donors, with incorporation or reduction of molecular oxygen. The oxygen incorporated need not be derived from O(2)
PGSC0003DMT400079299	B3 domain-containing protein At2g33720-like	531	16	1.25753e-76	71	4	F:GO:0003677; C:GO:0005634; P:GO:0009058; P:GO:0034641	F:DNA binding; C:nucleus; P:biosynthetic process; P:cellular nitrogen compound metabolic process
PGSC0003DMT400067782	transcription factor TGA2-like isoform X1	990	20	0	88.05	8	P:GO:0000003; F:GO:0003677; F:GO:0003700; C:GO:0005634; P:GO:0007165; P:GO:0009058; P:GO:0034641; P:GO:0048856	P:reproduction; F:DNA binding; F:DNA binding transcription factor activity; C:nucleus; P:signal transduction; P:biosynthetic process; P:cellular nitrogen compound metabolic process; P:anatomical structure development
PGSC0003DMT400033552	F15k9.21, putative isoform 1	1255	20	0	86.5
PGSC0003DMT400018687	BTB/POZ domain-containing protein DOT3 isoform X1	2075	20	0	88.35
PGSC0003DMT400018689	BTB/POZ domain-containing protein DOT3 isoform X1	2198	20	0	88.2
PGSC0003DMT400018688	BTB/POZ domain-containing protein DOT3 isoform X1	2210	20	0	87.85
PGSC0003DMT400060604	receptor-like cytosolic serine/threonine-protein kinase RBK1	1764	20	1.0235e-159	92.3	5	F:GO:0004871; C:GO:0005886; P:GO:0006464; F:GO:0016301; F:GO:0043167	F:signal transducer activity; C:plasma membrane; P:cellular protein modification process; F:kinase activity; F:ion binding	EC:2.7.11	Transferring phosphorus-containing groups
PGSC0003DMT400060605	receptor-like cytosolic serine/threonine-protein kinase RBK1	2022	20	0	89.8	5	F:GO:0004871; C:GO:0005886; P:GO:0006464; F:GO:0016301; F:GO:0043167	F:signal transducer activity; C:plasma membrane; P:cellular protein modification process; F:kinase activity; F:ion binding	EC:2.7.11	Transferring phosphorus-containing groups
PGSC0003DMT400072796	zinc finger protein ZAT4-like	2226	20	0	74.3	2	F:GO:0003674; C:GO:0005634	F:molecular_function; C:nucleus
PGSC0003DMT400049152	HSP-interacting protein-like	2268	20	0	85.8
PGSC0003DMT400038437	HSP-interacting protein-like	2580	20	0	85.8
PGSC0003DMT400085365	MICOS complex subunit MIC60-like	879	7	1.16336e-17	64
PGSC0003DMT400047054	NADPH:adrenodoxin oxidoreductase, mitochondrial isoform X1	2722	20	6.37437e-159	95.95	2	C:GO:0005739; F:GO:0016491	C:mitochondrion; F:oxidoreductase activity	EC:1.18.1.6	Adrenodoxin-NADP(+) reductase
PGSC0003DMT400047055	NADPH:adrenodoxin oxidoreductase, mitochondrial isoform X1	3168	20	3.27326e-157	95.95	2	C:GO:0005739; F:GO:0016491	C:mitochondrion; F:oxidoreductase activity	EC:1.18.1.6	Adrenodoxin-NADP(+) reductase
PGSC0003DMT400047059	NADPH:adrenodoxin oxidoreductase, mitochondrial isoform X1	3584	20	9.09313e-156	95.95	2	C:GO:0005739; F:GO:0016491	C:mitochondrion; F:oxidoreductase activity	EC:1.18.1.6	Adrenodoxin-NADP(+) reductase
PGSC0003DMT400054154	histone-lysine N-methyltransferase, H3 lysine-9 specific SUVH6-like	2547	20	0	83.25	6	C:GO:0005634; C:GO:0005694; P:GO:0006464; F:GO:0008168; F:GO:0043167; P:GO:0051276	C:nucleus; C:chromosome; P:cellular protein modification process; F:methyltransferase activity; F:ion binding; P:chromosome organization	EC:2.1.1.43	Histone-lysine N-methyltransferase
PGSC0003DMT400080398	histone-lysine N-methyltransferase, H3 lysine-9 specific SUVH6-like	2643	20	0	81.45	6	C:GO:0005634; C:GO:0005694; P:GO:0006464; F:GO:0008168; F:GO:0043167; P:GO:0051276	C:nucleus; C:chromosome; P:cellular protein modification process; F:methyltransferase activity; F:ion binding; P:chromosome organization	EC:2.1.1.43	Histone-lysine N-methyltransferase
PGSC0003DMT400011234	zinc transport protein ZntB-like	2094	20	0	86.9	2	C:GO:0005575; F:GO:0022857	C:cellular_component; F:transmembrane transporter activity
PGSC0003DMT400013151	PREDICTED: uncharacterized protein At1g01500-like	2526	20	0	88.35	1	C:GO:0005575	C:cellular_component
PGSC0003DMT400045253	Adenine nucleotide alpha hydrolases-like superfamily protein	1086	20	5.95139e-112	79.25	1	P:GO:0006950	P:response to stress
PGSC0003DMT400059741	isopropylmalate synthase long isoform	1170	20	0	95.15	2	F:GO:0016746; P:GO:0044281	F:transferase activity, transferring acyl groups; P:small molecule metabolic process
PGSC0003DMT400092108	F-box/FBD/LRR-repeat protein At1g13570-like	1137	20	0	56.65
PGSC0003DMT400033236	methylsterol monooxygenase 1-1-like	1284	20	0	86.95	6	C:GO:0005737; C:GO:0005783; P:GO:0006629; P:GO:0009058; F:GO:0016491; F:GO:0043167	C:cytoplasm; C:endoplasmic reticulum; P:lipid metabolic process; P:biosynthetic process; F:oxidoreductase activity; F:ion binding	EC:1.14.13.72; EC:1.14.13	Acting on paired donors, with incorporation or reduction of molecular oxygen. The oxygen incorporated need not be derived from O(2); Acting on paired donors, with incorporation or reduction of molecular oxygen. The oxygen incorporated need not be derived from O(2)
PGSC0003DMT400000250	F-box/kelch-repeat protein At3g61590	1987	20	0	92.3	1	C:GO:0005575	C:cellular_component
PGSC0003DMT400000251	F-box/kelch-repeat protein At3g61590	2076	20	0	92.35	1	C:GO:0005575	C:cellular_component
PGSC0003DMT400065101	UDP-N-acetylmuramoyl-tripeptide--D-alanyl-D-alanine ligase-like isoform X1	2484	20	0	86	5	C:GO:0005737; P:GO:0009058; F:GO:0016874; F:GO:0043167; P:GO:0071554	C:cytoplasm; P:biosynthetic process; F:ligase activity; F:ion binding; P:cell wall organization or biogenesis	EC:6.3.2.10	UDP-N-acetylmuramoyl-tripeptide--D-alanyl-D-alanine ligase
PGSC0003DMT400009924	ABC transporter B family member 1	4206	20	0	94.45	4	C:GO:0005575; F:GO:0016887; F:GO:0022857; F:GO:0043167	C:cellular_component; F:ATPase activity; F:transmembrane transporter activity; F:ion binding	EC:3.6.1.3; EC:3.6.1.15	Adenosinetriphosphatase; Nucleoside-triphosphate phosphatase
PGSC0003DMT400007022	PREDICTED: uncharacterized protein LOC107059480	2126	20	6.69737e-154	64.85
PGSC0003DMT400007024	PREDICTED: uncharacterized protein LOC102591728 isoform X1	2813	20	0	72.35
PGSC0003DMT400054356	disease resistance protein RPM1-like	3064	20	0	60.9	2	P:GO:0006950; F:GO:0043167	P:response to stress; F:ion binding
PGSC0003DMT400070421	disease resistance protein	566	20	2.23433e-90	83.25	2	P:GO:0006950; F:GO:0043167	P:response to stress; F:ion binding
PGSC0003DMT400067250	Forkhead box protein G1, putative isoform 1	1513	20	0	80.05
PGSC0003DMT400067249	Forkhead box protein G1, putative isoform 1	1675	20	0	80
PGSC0003DMT400053220	peroxisomal membrane protein 13	993	20	1.10797e-71	84.95	3	C:GO:0005777; P:GO:0006605; P:GO:0055085	C:peroxisome; P:protein targeting; P:transmembrane transport
PGSC0003DMT400052961	peroxisomal membrane protein 13	1417	20	1.3022e-58	87.9	3	C:GO:0005777; P:GO:0006605; P:GO:0055085	C:peroxisome; P:protein targeting; P:transmembrane transport
PGSC0003DMT400059770	yae1 domain-containing protein 1-like isoform X1	546	20	4.68483e-115	86
PGSC0003DMT400063401	WEB family protein At1g12150-like	1575	20	0	75.85	2	C:GO:0005829; P:GO:0008150	C:cytosol; P:biological_process
PGSC0003DMT400073006	phosphate transporter PHO1 homolog 10-like isoform X1	1671	20	1.1572e-124	85.6	2	C:GO:0005794; C:GO:0005886	C:Golgi apparatus; C:plasma membrane
PGSC0003DMT400016238	TGACG-sequence-specific DNA-binding protein TGA-1A isoform X1	1818	20	0	93.25	5	F:GO:0003677; F:GO:0003700; C:GO:0005634; P:GO:0009058; P:GO:0034641	F:DNA binding; F:DNA binding transcription factor activity; C:nucleus; P:biosynthetic process; P:cellular nitrogen compound metabolic process
PGSC0003DMT400006523	PREDICTED: uncharacterized protein LOC102587876	4394	20	0	90.85	1	C:GO:0005575	C:cellular_component
PGSC0003DMT400006524	PREDICTED: uncharacterized protein LOC102587876	4489	20	0	91	1	C:GO:0005575	C:cellular_component
PGSC0003DMT400028622	probable serine/threonine-protein kinase At5g41260	2125	20	0	93.1	5	F:GO:0004871; C:GO:0005886; P:GO:0006464; F:GO:0016301; F:GO:0043167	F:signal transducer activity; C:plasma membrane; P:cellular protein modification process; F:kinase activity; F:ion binding	EC:2.7.11	Transferring phosphorus-containing groups
PGSC0003DMT400070360	3-phosphoinositide-dependent protein kinase 2-like isoform X1	2488	20	0	94.1	5	C:GO:0005622; P:GO:0006464; P:GO:0007165; F:GO:0016301; F:GO:0043167	C:intracellular; P:cellular protein modification process; P:signal transduction; F:kinase activity; F:ion binding	EC:2.7.11	Transferring phosphorus-containing groups
PGSC0003DMT400070359	3-phosphoinositide-dependent protein kinase 2-like isoform X1	2652	20	0	85.6	5	C:GO:0005622; P:GO:0006464; P:GO:0007165; F:GO:0016301; F:GO:0043167	C:intracellular; P:cellular protein modification process; P:signal transduction; F:kinase activity; F:ion binding	EC:2.7.11	Transferring phosphorus-containing groups
PGSC0003DMT400014602	protein CASP-like	333	20	2.0802e-48	86.8	3	C:GO:0005768; C:GO:0005794; P:GO:0016192	C:endosome; C:Golgi apparatus; P:vesicle-mediated transport
PGSC0003DMT400014609	protein CASP-like	984	20	3.048e-37	68.7	1	C:GO:0005575	C:cellular_component
PGSC0003DMT400014608	agamous-like MADS-box protein AGL29	1054	20	6.31298e-80	75.3	4	F:GO:0003677; C:GO:0005634; P:GO:0009058; P:GO:0034641	F:DNA binding; C:nucleus; P:biosynthetic process; P:cellular nitrogen compound metabolic process
PGSC0003DMT400014606	agamous-like MADS-box protein AGL29	1119	20	1.24624e-79	75.3	4	F:GO:0003677; C:GO:0005634; P:GO:0009058; P:GO:0034641	F:DNA binding; C:nucleus; P:biosynthetic process; P:cellular nitrogen compound metabolic process
PGSC0003DMT400014607	agamous-like MADS-box protein AGL29	1707	20	3.24208e-77	76.15	4	F:GO:0003677; C:GO:0005634; P:GO:0009058; P:GO:0034641	F:DNA binding; C:nucleus; P:biosynthetic process; P:cellular nitrogen compound metabolic process
PGSC0003DMT400014605	agamous-like MADS-box protein AGL29	1772	20	5.54281e-77	73.55	4	F:GO:0003677; C:GO:0005634; P:GO:0009058; P:GO:0034641	F:DNA binding; C:nucleus; P:biosynthetic process; P:cellular nitrogen compound metabolic process
PGSC0003DMT400023479	heptahelical transmembrane protein 4-like	1018	20	1.18144e-155	91.6	2	C:GO:0005575; P:GO:0008150	C:cellular_component; P:biological_process
PGSC0003DMT400023480	heptahelical transmembrane protein 4-like	1580	20	0	88.8	2	C:GO:0005575; P:GO:0008150	C:cellular_component; P:biological_process
PGSC0003DMT400034437	DUF594 family protein	1998	20	0	46.4	1	C:GO:0005575	C:cellular_component
PGSC0003DMT400031148	flavonol synthase/flavanone 3-hydroxylase	1102	20	0	84.3	2	F:GO:0016491; F:GO:0043167	F:oxidoreductase activity; F:ion binding
PGSC0003DMT400031147	flavonol synthase/flavanone 3-hydroxylase	1178	20	2.32863e-120	76.35	2	F:GO:0016491; F:GO:0043167	F:oxidoreductase activity; F:ion binding
PGSC0003DMT400031149	flavonol synthase/flavanone 3-hydroxylase-like	1516	20	0	84.9	2	F:GO:0016491; F:GO:0043167	F:oxidoreductase activity; F:ion binding
PGSC0003DMT400031146	flavonol synthase/flavanone 3-hydroxylase	1592	20	1.16375e-159	87.75	2	F:GO:0016491; F:GO:0043167	F:oxidoreductase activity; F:ion binding
PGSC0003DMT400068856	protein ptst, chloroplastic	2390	20	0	85
PGSC0003DMT400068857	protein ptst, chloroplastic	2389	20	0	87.15
PGSC0003DMT400068860	protein ptst, chloroplastic	2275	20	0	83.6
PGSC0003DMT400068858	protein ptst, chloroplastic	2107	20	0	86.25
PGSC0003DMT400057649	allantoinase isoform X1	2060	20	0	95	7	C:GO:0005783; P:GO:0006950; P:GO:0009056; F:GO:0016810; P:GO:0034641; F:GO:0043167; P:GO:0044281	C:endoplasmic reticulum; P:response to stress; P:catabolic process; F:hydrolase activity, acting on carbon-nitrogen (but not peptide) bonds; P:cellular nitrogen compound metabolic process; F:ion binding; P:small molecule metabolic process	EC:3.5.2.5	Allantoinase
PGSC0003DMT400057648	allantoinase isoform X2	1467	20	0	94.85	7	C:GO:0005783; P:GO:0006950; P:GO:0009056; F:GO:0016810; P:GO:0034641; F:GO:0043167; P:GO:0044281	C:endoplasmic reticulum; P:response to stress; P:catabolic process; F:hydrolase activity, acting on carbon-nitrogen (but not peptide) bonds; P:cellular nitrogen compound metabolic process; F:ion binding; P:small molecule metabolic process	EC:3.5.2.5	Allantoinase
PGSC0003DMT400036663	DEAD-box ATP-dependent RNA helicase 35	2194	20	0	96.6	7	F:GO:0004386; C:GO:0005730; C:GO:0005737; F:GO:0016887; C:GO:0032991; P:GO:0034641; F:GO:0043167	F:helicase activity; C:nucleolus; C:cytoplasm; F:ATPase activity; C:protein-containing complex; P:cellular nitrogen compound metabolic process; F:ion binding	EC:3.6.1.3; EC:3.6.1.15	Adenosinetriphosphatase; Nucleoside-triphosphate phosphatase
PGSC0003DMT400057863	probable transcription factor At3g04930	1754	20	0	71.1	2	P:GO:0009058; P:GO:0034641	P:biosynthetic process; P:cellular nitrogen compound metabolic process
PGSC0003DMT400036662	DEAD-box ATP-dependent RNA helicase 35	1218	20	0	95.3	7	F:GO:0004386; C:GO:0005730; C:GO:0005737; F:GO:0016887; C:GO:0032991; P:GO:0034641; F:GO:0043167	F:helicase activity; C:nucleolus; C:cytoplasm; F:ATPase activity; C:protein-containing complex; P:cellular nitrogen compound metabolic process; F:ion binding	EC:3.6.1.3; EC:3.6.1.15	Adenosinetriphosphatase; Nucleoside-triphosphate phosphatase
PGSC0003DMT400017801	putative cysteine-rich receptor-like protein kinase 43 isoform X1	2745	20	0	90.5	4	C:GO:0005575; P:GO:0006464; F:GO:0016301; F:GO:0043167	C:cellular_component; P:cellular protein modification process; F:kinase activity; F:ion binding
PGSC0003DMT400017803	putative cysteine-rich receptor-like protein kinase 43 isoform X1	2648	20	0	81.4	4	C:GO:0005575; P:GO:0006464; F:GO:0016301; F:GO:0043167	C:cellular_component; P:cellular protein modification process; F:kinase activity; F:ion binding
PGSC0003DMT400017800	putative cysteine-rich receptor-like protein kinase 43 isoform X1	2639	20	0	82.3	4	C:GO:0005575; P:GO:0006464; F:GO:0016301; F:GO:0043167	C:cellular_component; P:cellular protein modification process; F:kinase activity; F:ion binding
PGSC0003DMT400017802	putative cysteine-rich receptor-like protein kinase 43 isoform X1	2435	20	0	91.8	4	C:GO:0005575; P:GO:0006464; F:GO:0016301; F:GO:0043167	C:cellular_component; P:cellular protein modification process; F:kinase activity; F:ion binding
PGSC0003DMT400034503	homeobox-leucine zipper protein ROC8-like	2046	20	0	80.25	5	F:GO:0003677; C:GO:0005634; F:GO:0008289; P:GO:0009058; P:GO:0034641	F:DNA binding; C:nucleus; F:lipid binding; P:biosynthetic process; P:cellular nitrogen compound metabolic process
PGSC0003DMT400085057	homeobox-leucine zipper protein ROC8-like	1437	20	0	78	3	F:GO:0003677; C:GO:0005634; F:GO:0008289	F:DNA binding; C:nucleus; F:lipid binding
PGSC0003DMT400016233	probable E3 ubiquitin-protein ligase RHC2A	2471	20	0	77.25	3	P:GO:0006464; P:GO:0009056; F:GO:0016874	P:cellular protein modification process; P:catabolic process; F:ligase activity
PGSC0003DMT400016234	probable E3 ubiquitin-protein ligase RHC2A	1990	20	0	77.25	3	P:GO:0006464; P:GO:0009056; F:GO:0016874	P:cellular protein modification process; P:catabolic process; F:ligase activity
PGSC0003DMT400056715	PREDICTED: uncharacterized protein LOC102582944	1818	20	0	80.2
PGSC0003DMT400022054	acetyl-CoA carboxylase 1-like	7484	20	0	94.85	5	P:GO:0006629; P:GO:0009058; F:GO:0016874; F:GO:0043167; P:GO:0044281	P:lipid metabolic process; P:biosynthetic process; F:ligase activity; F:ion binding; P:small molecule metabolic process	EC:6.4.1.2; EC:6.3.4.14	Acetyl-CoA carboxylase; Biotin carboxylase
PGSC0003DMT400013035	UPF0051 protein ABCI8, chloroplastic-like	2145	20	0	94.65	3	P:GO:0006790; P:GO:0022607; P:GO:0051186	P:sulfur compound metabolic process; P:cellular component assembly; P:cofactor metabolic process
PGSC0003DMT400035576	probable pectinesterase/pectinesterase inhibitor 12	1354	20	0	78.1	6	C:GO:0005576; C:GO:0005618; P:GO:0005975; P:GO:0009056; F:GO:0030234; P:GO:0071554	C:extracellular region; C:cell wall; P:carbohydrate metabolic process; P:catabolic process; F:enzyme regulator activity; P:cell wall organization or biogenesis	EC:3.1.1.11; EC:3.1.1.1	Pectinesterase; Carboxylesterase
PGSC0003DMT400072983	PREDICTED: uncharacterized protein LOC102579102	1319	20	3.69343e-127	94.75	7	C:GO:0005739; P:GO:0006259; P:GO:0007049; P:GO:0009058; P:GO:0040007; P:GO:0048856; P:GO:0051301	C:mitochondrion; P:DNA metabolic process; P:cell cycle; P:biosynthetic process; P:growth; P:anatomical structure development; P:cell division
PGSC0003DMT400072980	PREDICTED: uncharacterized protein LOC102579102	2095	20	9.93801e-58	96.25	7	C:GO:0005739; P:GO:0006259; P:GO:0007049; P:GO:0009058; P:GO:0040007; P:GO:0048856; P:GO:0051301	C:mitochondrion; P:DNA metabolic process; P:cell cycle; P:biosynthetic process; P:growth; P:anatomical structure development; P:cell division
PGSC0003DMT400034453	F-box/FBD/LRR-repeat protein At1g13570-like	1541	20	0	78.1
PGSC0003DMT400034881	myb-related protein Myb4-like	1157	20	7.50278e-113	66.25	7	F:GO:0000988; F:GO:0003677; F:GO:0003700; C:GO:0005634; P:GO:0009058; P:GO:0030154; P:GO:0034641	F:transcription factor activity, protein binding; F:DNA binding; F:DNA binding transcription factor activity; C:nucleus; P:biosynthetic process; P:cell differentiation; P:cellular nitrogen compound metabolic process
PGSC0003DMT400034878	myb-related protein Myb4-like	1401	20	0	72.2	8	F:GO:0000988; F:GO:0003677; F:GO:0003700; C:GO:0005634; P:GO:0006950; P:GO:0009058; P:GO:0030154; P:GO:0034641	F:transcription factor activity, protein binding; F:DNA binding; F:DNA binding transcription factor activity; C:nucleus; P:response to stress; P:biosynthetic process; P:cell differentiation; P:cellular nitrogen compound metabolic process
PGSC0003DMT400026397	xyloglucan endotransglucosylase/hydrolase protein 9-like	1878	20	0	89.9	6	C:GO:0005576; C:GO:0005618; P:GO:0005975; F:GO:0016757; F:GO:0016798; P:GO:0071554	C:extracellular region; C:cell wall; P:carbohydrate metabolic process; F:transferase activity, transferring glycosyl groups; F:hydrolase activity, acting on glycosyl bonds; P:cell wall organization or biogenesis	EC:2.4.1.207	Xyloglucan:xyloglucosyl transferase
PGSC0003DMT400055084	methionine aminopeptidase 2B-like	1951	20	0	96.1	4	C:GO:0005737; P:GO:0006464; F:GO:0008233; F:GO:0043167	C:cytoplasm; P:cellular protein modification process; F:peptidase activity; F:ion binding	EC:3.4.11	Acting on peptide bonds (peptidases)
PGSC0003DMT400055083	methionine aminopeptidase 2B-like	1622	20	0	96.15	4	C:GO:0005737; P:GO:0006464; F:GO:0008233; F:GO:0043167	C:cytoplasm; P:cellular protein modification process; F:peptidase activity; F:ion binding	EC:3.4.11	Acting on peptide bonds (peptidases)
PGSC0003DMT400055082	methionine aminopeptidase 2B-like	1359	20	0	93.5	4	C:GO:0005737; P:GO:0006464; F:GO:0008233; F:GO:0043167	C:cytoplasm; P:cellular protein modification process; F:peptidase activity; F:ion binding	EC:3.4.11	Acting on peptide bonds (peptidases)
PGSC0003DMT400007059	PREDICTED: uncharacterized protein LOC102600206	2199	20	0	79.6	5	C:GO:0005737; P:GO:0009058; F:GO:0016301; P:GO:0034641; P:GO:0044281	C:cytoplasm; P:biosynthetic process; F:kinase activity; P:cellular nitrogen compound metabolic process; P:small molecule metabolic process	EC:2.7.4.22	UMP kinase
PGSC0003DMT400038559	U1 small nuclear ribonucleoprotein 70 kDa	3689	20	6.59938e-78	94.65	4	F:GO:0003729; C:GO:0005654; P:GO:0006397; C:GO:0032991	F:mRNA binding; C:nucleoplasm; P:mRNA processing; C:protein-containing complex
PGSC0003DMT400038556	U1 small nuclear ribonucleoprotein 70 kDa	3592	20	5.26292e-78	94.65	4	F:GO:0003729; C:GO:0005654; P:GO:0006397; C:GO:0032991	F:mRNA binding; C:nucleoplasm; P:mRNA processing; C:protein-containing complex
PGSC0003DMT400038558	U1 small nuclear ribonucleoprotein 70 kDa	2034	20	3.10051e-134	94.8	3	F:GO:0003723; C:GO:0005622; C:GO:0032991	F:RNA binding; C:intracellular; C:protein-containing complex
PGSC0003DMT400038557	U1 small nuclear ribonucleoprotein 70 kDa	2031	20	3.00821e-134	94.8	3	F:GO:0003723; C:GO:0005622; C:GO:0032991	F:RNA binding; C:intracellular; C:protein-containing complex
PGSC0003DMT400027098	pentatricopeptide repeat-containing protein At2g32630	1857	20	0	84.65
PGSC0003DMT400018240	mitochondrial inner membrane protease subunit 1	882	20	5.48289e-116	88.05	8	C:GO:0005739; P:GO:0006605; P:GO:0007005; F:GO:0008233; C:GO:0032991; P:GO:0034641; P:GO:0051604; P:GO:0065003	C:mitochondrion; P:protein targeting; P:mitochondrion organization; F:peptidase activity; C:protein-containing complex; P:cellular nitrogen compound metabolic process; P:protein maturation; P:protein-containing complex assembly
PGSC0003DMT400089357	---NA---	378
PGSC0003DMT400054683	PREDICTED: uncharacterized protein LOC101265850	2464	20	0	60.5
PGSC0003DMT400005766	---NA---	985
PGSC0003DMT400032958	anthocyanidin 3-O-glucosyltransferase 5-like	2038	20	0	83.85	4	C:GO:0005622; P:GO:0008150; F:GO:0016757; C:GO:0043226	C:intracellular; P:biological_process; F:transferase activity, transferring glycosyl groups; C:organelle
PGSC0003DMT400017873	PREDICTED: uncharacterized protein YtfP isoform X1	1369	20	0	88.85
PGSC0003DMT400017872	HI0933_like domain-containing protein	1448	20	0	88.5
PGSC0003DMT400017871	HI0933_like domain-containing protein	1755	20	0	88.45
PGSC0003DMT400017869	HI0933_like domain-containing protein	1856	20	0	87.9
PGSC0003DMT400017868	HI0933_like domain-containing protein	1861	20	0	88.1
PGSC0003DMT400059875	violaxanthin de-epoxidase, chloroplastic	537	20	1.44038e-23	77.8
PGSC0003DMT400001396	peptide deformylase 1B, chloroplastic	1584	20	0	86.25	6	C:GO:0005739; P:GO:0006412; P:GO:0006464; C:GO:0009536; F:GO:0016810; F:GO:0043167	C:mitochondrion; P:translation; P:cellular protein modification process; C:plastid; F:hydrolase activity, acting on carbon-nitrogen (but not peptide) bonds; F:ion binding	EC:3.5.1.88	Peptide deformylase
PGSC0003DMT400062004	vesicle transport protein GOT1B-like	922	20	8.25366e-69	96.05	2	C:GO:0005575; P:GO:0016192	C:cellular_component; P:vesicle-mediated transport
PGSC0003DMT400015037	pentatricopeptide repeat-containing protein At5g55740, chloroplastic	4021	20	0	88.75	4	F:GO:0003723; F:GO:0004518; C:GO:0005622; C:GO:0043226	F:RNA binding; F:nuclease activity; C:intracellular; C:organelle
PGSC0003DMT400073472	Alba DNA/RNA-binding protein	1049	20	6.90048e-84	90.85	1	F:GO:0003674	F:molecular_function
PGSC0003DMT400073474	PREDICTED: uncharacterized protein At2g34160-like isoform X2	1506	20	3.31069e-45	92.5	1	F:GO:0003674	F:molecular_function
PGSC0003DMT400018832	bZIP transcription factor 53-like	1150	20	1.64135e-99	86.95	9	P:GO:0000003; F:GO:0003677; F:GO:0003700; C:GO:0005634; P:GO:0006950; P:GO:0009058; P:GO:0021700; P:GO:0034641; P:GO:0048856	P:reproduction; F:DNA binding; F:DNA binding transcription factor activity; C:nucleus; P:response to stress; P:biosynthetic process; P:developmental maturation; P:cellular nitrogen compound metabolic process; P:anatomical structure development
PGSC0003DMT400017957	TLC domain-containing protein At5g14285	1305	20	7.9652e-155	89.2	1	C:GO:0005575	C:cellular_component
PGSC0003DMT400000320	protein TSS	3396	20	0	85.35	1	C:GO:0005737	C:cytoplasm
PGSC0003DMT400079867	cytochrome f (chloroplast)	551	20	5.841e-10	89.7	7	C:GO:0005739; P:GO:0006091; C:GO:0009536; C:GO:0009579; P:GO:0015979; F:GO:0016491; F:GO:0043167	C:mitochondrion; P:generation of precursor metabolites and energy; C:plastid; C:thylakoid; P:photosynthesis; F:oxidoreductase activity; F:ion binding
PGSC0003DMT400004254	rac-like GTP-binding protein 5	1041	20	2.28767e-130	95.3	5	F:GO:0003924; C:GO:0005622; C:GO:0005886; P:GO:0007165; F:GO:0043167	F:GTPase activity; C:intracellular; C:plasma membrane; P:signal transduction; F:ion binding	EC:3.6.1.15	Nucleoside-triphosphate phosphatase
PGSC0003DMT400062335	putative receptor protein kinase ZmPK1	2421	20	0	84.7	5	P:GO:0000003; C:GO:0005886; P:GO:0006464; F:GO:0016301; F:GO:0043167	P:reproduction; C:plasma membrane; P:cellular protein modification process; F:kinase activity; F:ion binding	EC:2.7.11	Transferring phosphorus-containing groups
PGSC0003DMT400013496	glutamate receptor 3.4-like isoform X1	2929	20	0	93.1	3	F:GO:0004871; C:GO:0005575; F:GO:0022857	F:signal transducer activity; C:cellular_component; F:transmembrane transporter activity
PGSC0003DMT400013498	glutamate receptor 3.4-like isoform X1	3782	20	0	92.75	3	F:GO:0004871; C:GO:0005575; F:GO:0022857	F:signal transducer activity; C:cellular_component; F:transmembrane transporter activity
PGSC0003DMT400013497	glutamate receptor 3.4-like isoform X1	3827	20	0	91.3	3	F:GO:0004871; C:GO:0005575; F:GO:0022857	F:signal transducer activity; C:cellular_component; F:transmembrane transporter activity
PGSC0003DMT400013495	glutamate receptor 3.4-like isoform X1	3879	20	0	89.5	3	F:GO:0004871; C:GO:0005575; F:GO:0022857	F:signal transducer activity; C:cellular_component; F:transmembrane transporter activity
PGSC0003DMT400015038	pentatricopeptide repeat-containing protein At5g55740, chloroplastic	3913	20	0	88.75	4	F:GO:0003723; F:GO:0004518; C:GO:0005622; C:GO:0043226	F:RNA binding; F:nuclease activity; C:intracellular; C:organelle
PGSC0003DMT400046730	putative pectinesterase/pectinesterase inhibitor 26	2310	20	0	74.35	2	C:GO:0005623; F:GO:0030234	C:cell; F:enzyme regulator activity	EC:3.1.1.11; EC:3.1.1.1	Pectinesterase; Carboxylesterase
PGSC0003DMT400078930	monogalactosyldiacylglycerol synthase 2, chloroplastic-like	3231	20	0	94.15	3	P:GO:0006629; P:GO:0009058; F:GO:0016757	P:lipid metabolic process; P:biosynthetic process; F:transferase activity, transferring glycosyl groups
PGSC0003DMT400072349	putative F-box/FBD/LRR-repeat protein At5g56810	2034	20	0	62.05
PGSC0003DMT400072350	putative F-box/FBD/LRR-repeat protein At5g56810	2298	20	0	61.75
PGSC0003DMT400072348	putative F-box/FBD/LRR-repeat protein At5g56810	2382	20	0	58.8
PGSC0003DMT400041591	probable 1-deoxy-D-xylulose-5-phosphate synthase 2, chloroplastic	2534	20	0	94.45	3	F:GO:0003674; P:GO:0006629; P:GO:0009058	F:molecular_function; P:lipid metabolic process; P:biosynthetic process	EC:2.2.1.7	1-deoxy-D-xylulose-5-phosphate synthase
PGSC0003DMT400092263	Putative retrotransposon protein, identical	555	20	2.96444e-30	72.7	2	P:GO:0006259; F:GO:0043167	P:DNA metabolic process; F:ion binding
PGSC0003DMT400040681	PREDICTED: uncharacterized protein LOC102599985 isoform X2	1727	20	0	94.6	4	C:GO:0005575; P:GO:0006464; P:GO:0009058; F:GO:0016757	C:cellular_component; P:cellular protein modification process; P:biosynthetic process; F:transferase activity, transferring glycosyl groups	EC:2.4.1.144	Beta-1,4-mannosyl-glycoprotein 4-beta-N-acetylglucosaminyltransferase
PGSC0003DMT400040682	PREDICTED: uncharacterized protein LOC102599985 isoform X1	1730	20	0	94.6	4	C:GO:0005575; P:GO:0006464; P:GO:0009058; F:GO:0016757	C:cellular_component; P:cellular protein modification process; P:biosynthetic process; F:transferase activity, transferring glycosyl groups	EC:2.4.1.144	Beta-1,4-mannosyl-glycoprotein 4-beta-N-acetylglucosaminyltransferase
PGSC0003DMT400055641	uncharacterized WD repeat-containing protein C2A9.03-like	1786	20	0	91.5
PGSC0003DMT400055645	uncharacterized WD repeat-containing protein C2A9.03-like	2917	20	2.04526e-108	89.6
PGSC0003DMT400055644	uncharacterized WD repeat-containing protein C2A9.03-like	3192	20	1.17208e-107	89.6
PGSC0003DMT400055642	uncharacterized WD repeat-containing protein C2A9.03-like	3596	20	0	90.8
PGSC0003DMT400023781	---NA---	2500
PGSC0003DMT400065804	homeobox-leucine zipper protein ATHB-13-like	1381	20	0	87.05	5	F:GO:0003677; F:GO:0003700; C:GO:0005634; P:GO:0009058; P:GO:0034641	F:DNA binding; F:DNA binding transcription factor activity; C:nucleus; P:biosynthetic process; P:cellular nitrogen compound metabolic process
PGSC0003DMT400054382	primase homolog protein isoform X1	1521	20	2.70449e-96	96.3
PGSC0003DMT400064753	UDP-glycosyltransferase 83A1-like	1798	20	0	80.8	4	C:GO:0005622; P:GO:0008150; F:GO:0016757; C:GO:0043226	C:intracellular; P:biological_process; F:transferase activity, transferring glycosyl groups; C:organelle
PGSC0003DMT400021697	DNA mismatch repair protein MSH2	606	20	8.09309e-88	66.25	3	F:GO:0003677; P:GO:0006259; P:GO:0006950	F:DNA binding; P:DNA metabolic process; P:response to stress
PGSC0003DMT400041064	dehydration-responsive element-binding protein 2A-like	1532	20	0	68.6	5	F:GO:0003677; F:GO:0003700; C:GO:0005634; P:GO:0009058; P:GO:0034641	F:DNA binding; F:DNA binding transcription factor activity; C:nucleus; P:biosynthetic process; P:cellular nitrogen compound metabolic process
PGSC0003DMT400059727	---NA---	451
PGSC0003DMT400031387	fibronectin-binding protein A-like	582	20	6.15121e-28	84.4	1	P:GO:0048856	P:anatomical structure development
PGSC0003DMT400074342	delta(1)-pyrroline-2-carboxylate reductase	3250	20	0	87.55
PGSC0003DMT400074185	protein transport protein SFT2-like	1017	20	1.66747e-161	91.4	2	C:GO:0005575; P:GO:0016192	C:cellular_component; P:vesicle-mediated transport
PGSC0003DMT400020546	subtilisin-like protease SBT1.9	2486	20	0	91.1	1	F:GO:0008233	F:peptidase activity	EC:3.4.21	Acting on peptide bonds (peptidases)
PGSC0003DMT400020545	subtilisin-like protease SBT1.9	2611	20	0	91.1	1	F:GO:0008233	F:peptidase activity	EC:3.4.21	Acting on peptide bonds (peptidases)
PGSC0003DMT400011118	mediator of RNA polymerase II transcription subunit 33A	2791	20	0	87	3	C:GO:0005654; P:GO:0019748; C:GO:0032991	C:nucleoplasm; P:secondary metabolic process; C:protein-containing complex
PGSC0003DMT400065278	V-type proton ATPase subunit a1-like	3061	20	0	95.8	12	C:GO:0005768; C:GO:0005773; C:GO:0005794; P:GO:0009058; F:GO:0016887; F:GO:0019899; F:GO:0022857; C:GO:0032991; P:GO:0034641; P:GO:0042592; P:GO:0044281; P:GO:0065003	C:endosome; C:vacuole; C:Golgi apparatus; P:biosynthetic process; F:ATPase activity; F:enzyme binding; F:transmembrane transporter activity; C:protein-containing complex; P:cellular nitrogen compound metabolic process; P:homeostatic process; P:small molecule metabolic process; P:protein-containing complex assembly	EC:3.6.1.3; EC:3.6.1.15	Adenosinetriphosphatase; Nucleoside-triphosphate phosphatase
PGSC0003DMT400028204	exocyst complex component EXO70A1-like	1794	20	0	83.15	3	C:GO:0005737; P:GO:0016192; C:GO:0032991	C:cytoplasm; P:vesicle-mediated transport; C:protein-containing complex
PGSC0003DMT400048498	putative kinase-like protein TMKL1	2351	20	0	85.45	4	C:GO:0005575; P:GO:0006464; F:GO:0016301; F:GO:0043167	C:cellular_component; P:cellular protein modification process; F:kinase activity; F:ion binding
PGSC0003DMT400011142	endo-1,3;1,4-beta-D-glucanase-like	1667	20	1.91667e-122	82	1	F:GO:0003674	F:molecular_function
PGSC0003DMT400027846	Ulp1 protease family, C-terminal catalytic domain containing protein	811	20	1.97936e-23	51.25	3	P:GO:0006508; F:GO:0008233; F:GO:0008234	P:proteolysis; F:peptidase activity; F:cysteine-type peptidase activity
PGSC0003DMT400059509	protein LUTEIN DEFICIENT 5, chloroplastic	1738	20	6.79183e-25	87.8	5	P:GO:0006629; P:GO:0009058; C:GO:0009536; F:GO:0016491; F:GO:0043167	P:lipid metabolic process; P:biosynthetic process; C:plastid; F:oxidoreductase activity; F:ion binding
PGSC0003DMT400052550	DExH-box ATP-dependent RNA helicase DExH10-like	1821	20	7.40694e-155	93.4	9	P:GO:0000003; F:GO:0003723; F:GO:0004386; C:GO:0005654; C:GO:0005829; P:GO:0006397; P:GO:0034655; F:GO:0043167; P:GO:0048646	P:reproduction; F:RNA binding; F:helicase activity; C:nucleoplasm; C:cytosol; P:mRNA processing; P:nucleobase-containing compound catabolic process; F:ion binding; P:anatomical structure formation involved in morphogenesis	EC:3.6.1.15	Nucleoside-triphosphate phosphatase
PGSC0003DMT400024506	uncharacterized WD repeat-containing protein C2A9.03-like	2070	20	0	90.65
PGSC0003DMT400024505	uncharacterized WD repeat-containing protein C2A9.03-like isoform X2	2816	20	0	94.85
PGSC0003DMT400024503	uncharacterized WD repeat-containing protein C2A9.03-like isoform X2	3033	20	5.07971e-95	92.35
PGSC0003DMT400052548	dexh-box atp-dependent rna helicase dexh10	3436	20	0	92.5	11	P:GO:0000003; F:GO:0003723; F:GO:0004386; C:GO:0005654; C:GO:0005829; P:GO:0006397; F:GO:0016887; C:GO:0032991; P:GO:0034655; F:GO:0043167; P:GO:0048646	P:reproduction; F:RNA binding; F:helicase activity; C:nucleoplasm; C:cytosol; P:mRNA processing; F:ATPase activity; C:protein-containing complex; P:nucleobase-containing compound catabolic process; F:ion binding; P:anatomical structure formation involved in morphogenesis	EC:3.6.1.3; EC:3.6.1.15	Adenosinetriphosphatase; Nucleoside-triphosphate phosphatase
PGSC0003DMT400000905	probable acyl-[acyl-carrier-protein]--UDP-N-acetylglucosamine O-acyltransferase, mitochondrial isoform X1	1707	20	6.30311e-169	94.6	7	C:GO:0005739; P:GO:0006464; P:GO:0006629; P:GO:0009058; F:GO:0016301; F:GO:0016746; F:GO:0043167	C:mitochondrion; P:cellular protein modification process; P:lipid metabolic process; P:biosynthetic process; F:kinase activity; F:transferase activity, transferring acyl groups; F:ion binding	EC:2.3.1.129	Acyl-[acyl-carrier-protein]--UDP-N-acetylglucosamine O-acyltransferase
PGSC0003DMT400052549	dexh-box atp-dependent rna helicase dexh10	3578	20	0	92.85	11	P:GO:0000003; F:GO:0003723; F:GO:0004386; C:GO:0005654; C:GO:0005829; P:GO:0006397; F:GO:0016887; C:GO:0032991; P:GO:0034655; F:GO:0043167; P:GO:0048646	P:reproduction; F:RNA binding; F:helicase activity; C:nucleoplasm; C:cytosol; P:mRNA processing; F:ATPase activity; C:protein-containing complex; P:nucleobase-containing compound catabolic process; F:ion binding; P:anatomical structure formation involved in morphogenesis	EC:3.6.1.3; EC:3.6.1.15	Adenosinetriphosphatase; Nucleoside-triphosphate phosphatase
PGSC0003DMT400000909	probable acyl-[acyl-carrier-protein]--UDP-N-acetylglucosamine O-acyltransferase, mitochondrial isoform X1	2029	20	7.84486e-169	94.6	7	C:GO:0005739; P:GO:0006464; P:GO:0006629; P:GO:0009058; F:GO:0016301; F:GO:0016746; F:GO:0043167	C:mitochondrion; P:cellular protein modification process; P:lipid metabolic process; P:biosynthetic process; F:kinase activity; F:transferase activity, transferring acyl groups; F:ion binding	EC:2.3.1.129	Acyl-[acyl-carrier-protein]--UDP-N-acetylglucosamine O-acyltransferase
PGSC0003DMT400024504	uncharacterized WD repeat-containing protein C2A9.03-like isoform X2	5799	20	2.74226e-175	95.25
PGSC0003DMT400021454	orange protein	662	20	1.08908e-29	98.75	1	C:GO:0005575	C:cellular_component
PGSC0003DMT400014854	probable aquaporin NIP5-1	1603	20	2.64762e-80	98.3	2	C:GO:0005886; F:GO:0022857	C:plasma membrane; F:transmembrane transporter activity
PGSC0003DMT400006437	uncharacterized RNA methyltransferase BH0687	1920	20	0	80.25	3	F:GO:0003723; F:GO:0008168; P:GO:0034641	F:RNA binding; F:methyltransferase activity; P:cellular nitrogen compound metabolic process
PGSC0003DMT400006440	uncharacterized RNA methyltransferase BH0687	2162	20	0	90.75	4	F:GO:0003723; P:GO:0006950; F:GO:0008168; P:GO:0034641	F:RNA binding; P:response to stress; F:methyltransferase activity; P:cellular nitrogen compound metabolic process
PGSC0003DMT400006439	uncharacterized RNA methyltransferase BH0687	2170	20	0	91	3	F:GO:0003723; F:GO:0008168; P:GO:0034641	F:RNA binding; F:methyltransferase activity; P:cellular nitrogen compound metabolic process
PGSC0003DMT400000358	PREDICTED: uncharacterized protein LOC102594273	822	20	2.14766e-153	88.75	1	C:GO:0005575	C:cellular_component
PGSC0003DMT400000359	PREDICTED: uncharacterized protein LOC102594273	1235	20	1.92558e-143	90.05	1	C:GO:0005575	C:cellular_component
PGSC0003DMT400065425	SWR1 complex subunit 2	1022	20	3.21489e-138	88.6	4	C:GO:0005634; P:GO:0009058; P:GO:0034641; P:GO:0051276	C:nucleus; P:biosynthetic process; P:cellular nitrogen compound metabolic process; P:chromosome organization
PGSC0003DMT400065423	SWR1 complex subunit 2	1143	20	8.05819e-177	81.9	4	C:GO:0005634; P:GO:0009058; P:GO:0034641; P:GO:0051276	C:nucleus; P:biosynthetic process; P:cellular nitrogen compound metabolic process; P:chromosome organization
PGSC0003DMT400065424	SWR1 complex subunit 2	1370	20	2.34318e-180	86.25	4	C:GO:0005634; P:GO:0009058; P:GO:0034641; P:GO:0051276	C:nucleus; P:biosynthetic process; P:cellular nitrogen compound metabolic process; P:chromosome organization
PGSC0003DMT400089395	agamous-like MADS-box protein AGL62	582	10	4.97607e-25	67.7
PGSC0003DMT400081860	splicing factor 1	3764	20	0	66.95	1	F:GO:0003723	F:RNA binding
PGSC0003DMT400028973	autophagy-related protein 11	4515	20	0	86.15	12	F:GO:0005198; C:GO:0005773; P:GO:0005975; P:GO:0006091; P:GO:0006464; P:GO:0006914; P:GO:0007005; P:GO:0007568; F:GO:0019899; P:GO:0022607; C:GO:0032991; P:GO:0048856	F:structural molecule activity; C:vacuole; P:carbohydrate metabolic process; P:generation of precursor metabolites and energy; P:cellular protein modification process; P:autophagy; P:mitochondrion organization; P:aging; F:enzyme binding; P:cellular component assembly; C:protein-containing complex; P:anatomical structure development
PGSC0003DMT400029442	probable protein phosphatase 2C 40	1716	20	0	84.2	2	P:GO:0006464; F:GO:0016791	P:cellular protein modification process; F:phosphatase activity	EC:3.1.3.16; EC:3.1.3.41	Protein-serine/threonine phosphatase; 4-nitrophenylphosphatase
PGSC0003DMT400029441	probable protein phosphatase 2C 40	1953	20	0	85	2	P:GO:0006464; F:GO:0016791	P:cellular protein modification process; F:phosphatase activity	EC:3.1.3.16; EC:3.1.3.41	Protein-serine/threonine phosphatase; 4-nitrophenylphosphatase
PGSC0003DMT400073762	protein trichome berefringence-like 7	2096	20	0	90.7	3	C:GO:0005794; F:GO:0016746; P:GO:0071554	C:Golgi apparatus; F:transferase activity, transferring acyl groups; P:cell wall organization or biogenesis
PGSC0003DMT400073763	protein trichome berefringence-like 7	2347	20	0	90.65	3	C:GO:0005794; F:GO:0016746; P:GO:0071554	C:Golgi apparatus; F:transferase activity, transferring acyl groups; P:cell wall organization or biogenesis
PGSC0003DMT400024634	fasciclin-like arabinogalactan protein 3	1030	20	4.93967e-118	90.05
PGSC0003DMT400047632	ATPase family AAA domain-containing protein 1 isoform X1	1403	20	0	95.8	3	C:GO:0005634; F:GO:0016887; F:GO:0043167	C:nucleus; F:ATPase activity; F:ion binding	EC:3.6.1.3; EC:3.6.1.15	Adenosinetriphosphatase; Nucleoside-triphosphate phosphatase
PGSC0003DMT400065021	stress response protein NST1-like	1389	13	3.93332e-129	71.62	2	P:GO:0006952; F:GO:0043531	P:defense response; F:ADP binding
PGSC0003DMT400011842	protein CHROMATIN REMODELING 5 isoform X1	3200	20	0	88.3	4	F:GO:0003677; F:GO:0004386; C:GO:0005634; F:GO:0043167	F:DNA binding; F:helicase activity; C:nucleus; F:ion binding	EC:3.6.1.15	Nucleoside-triphosphate phosphatase
PGSC0003DMT400078704	probable hexokinase-like 2 protein	1320	20	2.52876e-145	89.9	10	C:GO:0005829; P:GO:0005975; P:GO:0006091; P:GO:0009058; F:GO:0016301; P:GO:0034655; P:GO:0042592; F:GO:0043167; P:GO:0044281; P:GO:0051186	C:cytosol; P:carbohydrate metabolic process; P:generation of precursor metabolites and energy; P:biosynthetic process; F:kinase activity; P:nucleobase-containing compound catabolic process; P:homeostatic process; F:ion binding; P:small molecule metabolic process; P:cofactor metabolic process	EC:2.7.1.7; EC:2.7.1.4; EC:2.7.1.2; EC:2.7.1.1	Mannokinase; Fructokinase; Glucokinase; Hexokinase
PGSC0003DMT400078703	probable hexokinase-like 2 protein	1623	20	0	83.25	10	C:GO:0005829; P:GO:0005975; P:GO:0006091; P:GO:0009058; F:GO:0016301; P:GO:0034655; P:GO:0042592; F:GO:0043167; P:GO:0044281; P:GO:0051186	C:cytosol; P:carbohydrate metabolic process; P:generation of precursor metabolites and energy; P:biosynthetic process; F:kinase activity; P:nucleobase-containing compound catabolic process; P:homeostatic process; F:ion binding; P:small molecule metabolic process; P:cofactor metabolic process	EC:2.7.1.7; EC:2.7.1.4; EC:2.7.1.2; EC:2.7.1.1	Mannokinase; Fructokinase; Glucokinase; Hexokinase
PGSC0003DMT400078702	probable hexokinase-like 2 protein	1740	20	0	83.45	10	C:GO:0005829; P:GO:0005975; P:GO:0006091; P:GO:0009058; F:GO:0016301; P:GO:0034655; P:GO:0042592; F:GO:0043167; P:GO:0044281; P:GO:0051186	C:cytosol; P:carbohydrate metabolic process; P:generation of precursor metabolites and energy; P:biosynthetic process; F:kinase activity; P:nucleobase-containing compound catabolic process; P:homeostatic process; F:ion binding; P:small molecule metabolic process; P:cofactor metabolic process	EC:2.7.1.7; EC:2.7.1.4; EC:2.7.1.2; EC:2.7.1.1	Mannokinase; Fructokinase; Glucokinase; Hexokinase
PGSC0003DMT400084985	---NA---	234
PGSC0003DMT400083043	hypersensitive-induced response protein 1	1535	20	2.7478e-36	93.65
PGSC0003DMT400018513	histone-lysine N-methyltransferase, H3 lysine-9 specific SUVH1-like	2957	20	0	86.75	6	C:GO:0005634; C:GO:0005694; P:GO:0006464; F:GO:0008168; F:GO:0043167; P:GO:0051276	C:nucleus; C:chromosome; P:cellular protein modification process; F:methyltransferase activity; F:ion binding; P:chromosome organization	EC:2.1.1.43	Histone-lysine N-methyltransferase
PGSC0003DMT400018511	histone-lysine N-methyltransferase, H3 lysine-9 specific SUVH1-like	2989	20	0	86.75	6	C:GO:0005634; C:GO:0005694; P:GO:0006464; F:GO:0008168; F:GO:0043167; P:GO:0051276	C:nucleus; C:chromosome; P:cellular protein modification process; F:methyltransferase activity; F:ion binding; P:chromosome organization	EC:2.1.1.43	Histone-lysine N-methyltransferase
PGSC0003DMT400018512	histone-lysine N-methyltransferase, H3 lysine-9 specific SUVH1-like	2992	20	0	86.75	6	C:GO:0005634; C:GO:0005694; P:GO:0006464; F:GO:0008168; F:GO:0043167; P:GO:0051276	C:nucleus; C:chromosome; P:cellular protein modification process; F:methyltransferase activity; F:ion binding; P:chromosome organization	EC:2.1.1.43	Histone-lysine N-methyltransferase
[truncated: 1,484 more rows]

## Sheet: KEGG analysis
Table S9. siRNA targets- KEGG analysis.
Pathway	Pathway ID	#Enzymes in Pathway	Enzyme	#Seqs of Enzyme	Seqs
Mannose type O-glycan biosynthesis	map00515	1	ec:2.4.1.135 - 3-beta-glucuronosyltransferase	1	PGSC0003DMT400034672
[truncated: 102 more rows]

## Sheet: GO ontology report
Table S9. siRNA targets- GO annotation.
GO: Biological process
[truncated: 59 more rows]

## Sheet: GO map
Table S9. siRNA targets- GO mapping.
